# Supplementary material for: Time-resolved transcriptomics of haemocyte discrimination between challenges by nematodes and inert material in the oriental armyworm Mythimna separata
Source: Front Immunol. 2026 Apr 29;17:1810925. doi: 10.3389/fimmu.2026.1810925 (PMC13206333; doi:10.3389/fimmu.2026.1810925)
Supplement: Supplementary Table 1 — Summary of RNA-seq mapping and quantification statistics for all samples. [file Table1.xlsx]

## Sheet: SupplementaryTable1_RNAseq_stat
Supplementary Table 1. Summary of RNA-seq mapping and quantification statistics.
SampleID	Condition	Time	Replicate	RIN	Q30 bases (%)	#Total reads	#Read pairs (million)	Mapped percent (%)	Quantified gene count
Non-inject-1	Non-inject	0	1	9.1	92.3	27698355	13.85	75.53	9700
Buffer1h-1	Buffer	1	1	8.6	91.99	27362614	13.68	73.35	9437
Buffer2h-1	Buffer	2	1	9	92.01	28550462	14.28	73.87	9410
Buffer5h-1	Buffer	5	1	8.8	94.04	28981941	14.49	75.24	9439
Buffer10h-1	Buffer	10	1	9.1	91.82	25515143	12.76	74.58	9575
Bead1h-1	Bead	1	1	8.6	92.5	24173072	12.09	72.67	9237
Bead2h-1	Bead	2	1	8.8	92.01	22460322	11.23	73.79	9075
Bead5h-1	Bead	5	1	7.3	92.3	25761325	12.88	73.58	8807
Bead10h-1	Bead	10	1	7.9	92.31	23422935	11.71	75.23	8685
Nematode1h-1	Nematode	1	1	8.7	92.01	23646507	11.82	75.08	9522
Nematode2h-1	Nematode	2	1	8.9	92.07	22693131	11.35	74.25	9302
Nematode5h-1	Nematode	5	1	8.9	90.52	23211926	11.61	75.09	9268
Nematode10h-1	Nematode	10	1	8.9	92.12	26144052	13.07	73.25	9798
Non-inject-2	Non-inject	0	2	9.1	92.34	25656415	12.83	74.42	9277
Buffer1h-2	Buffer	1	2	8.8	92.07	25310775	12.66	73.67	9258
Buffer2h-2	Buffer	2	2	8.8	92.29	25470588	12.74	74.22	9257
Buffer5h-2	Buffer	5	2	8.8	92.06	25461467	12.73	74.01	9170
Buffer10h-2	Buffer	10	2	8.8	92.55	25406103	12.7	73.43	8805
Bead1h-2	Bead	1	2	8.7	92.59	23958308	11.98	73.2	8768
Bead2h-2	Bead	2	2	8.8	91.31	23860138	11.93	72.3	8649
Bead5h-2	Bead	5	2	9	92.63	26506105	13.25	74.44	9033
Bead10h-2	Bead	10	2	8.8	92.2	27370721	13.69	74.5	9673
Nematode1h-2	Nematode	1	2	7.8	91.78	23217145	11.61	70.64	9327
Nematode2h-2	Nematode	2	2	9	92.1	24531136	12.27	74.12	9401
Nematode5h-2	Nematode	5	2	8.5	92.21	24975205	12.49	74.84	9388
Nematode10h-2	Nematode	10	2	8.6	91.86	23161202	11.58	75.23	9403
Non-inject-3	Non-inject	0	3	8.8	92.28	23429436	11.71	73.89	9464
Buffer1h-3	Buffer	1	3	8.8	92.39	23411906	11.71	75.04	9342
Buffer2h-3	Buffer	2	3	8.7	92.13	22549397	11.27	72.71	9181
Buffer5h-3	Buffer	5	3	7.7	92.71	24184792	12.09	74.8	9269
Buffer10h-3	Buffer	10	3	9	91.91	27511334	13.76	74.96	9906
Bead1h-3	Bead	1	3	7.8	92.3	28440848	14.22	71.88	9497
Bead2h-3	Bead	2	3	8.8	92.21	27479167	13.74	74.24	9159
Bead5h-3	Bead	5	3	8.8	92.05	27856595	13.93	75.33	9719
Bead10h-3	Bead	10	3	9.1	92.1	24054428	12.03	74.66	9528
Nematode1h-3	Nematode	1	3	8.1	92.03	22366369	11.18	73.66	9518
Nematode2h-3	Nematode	2	3	9	91.58	23375313	11.69	74.72	9539
Nematode5h-3	Nematode	5	3	8.8	92.5	23590932	11.8	74.14	9372
Nematode10h-3	Nematode	10	3	9	91.93	23762710	11.88	74.12	9427
