# Supplementary material for: Time-resolved transcriptomics of haemocyte discrimination between challenges by nematodes and inert material in the oriental armyworm Mythimna separata
Source: Front Immunol. 2026 Apr 29;17:1810925. doi: 10.3389/fimmu.2026.1810925 (PMC13206333; doi:10.3389/fimmu.2026.1810925)
Supplement: Supplementary Tables 2-5 — Enriched GO terms in genes assigned to each time-course expression cluster. [file Table2.xlsx]

## Sheet: Cluster 1
Supplementary Table 2. Enriched GO terms in genes assigned to each time-course expression cluster (Cluster1)
Go_term	GO_ID	ontology	pvalue
intracellular anatomical structure	GO:0005622	CC	3.06796e-53
intracellular organelle	GO:0043229	CC	3.97728e-46
intracellular membrane-bounded organelle	GO:0043231	CC	1.19719e-45
organelle	GO:0043226	CC	1.04902e-44
cytoplasm	GO:0005737	CC	2.23151e-43
membrane-bounded organelle	GO:0043227	CC	1.12188e-42
primary metabolic process	GO:0044238	BP	3.97684e-41
nitrogen compound metabolic process	GO:0006807	BP	1.88509e-39
regulation of biological process	GO:0050789	BP	8.95494e-39
organic substance metabolic process	GO:0071704	BP	1.45645e-38
nucleus	GO:0005634	CC	2.05845e-38
biological regulation	GO:0065007	BP	1.04139e-37
cellular metabolic process	GO:0044237	BP	8.98111e-36
macromolecule metabolic process	GO:0043170	BP	1.367e-34
intracellular organelle lumen	GO:0070013	CC	3.19947e-32
membrane-enclosed lumen	GO:0031974	CC	3.84558e-32
organelle lumen	GO:0043233	CC	3.84558e-32
regulation of cellular process	GO:0050794	BP	2.02961e-31
cytosol	GO:0005829	CC	1.32616e-30
positive regulation of biological process	GO:0048518	BP	7.32682e-30
protein-containing complex	GO:0032991	CC	1.84424e-26
positive regulation of cellular process	GO:0048522	BP	2.50935e-26
organonitrogen compound metabolic process	GO:1901564	BP	2.88823e-26
nuclear lumen	GO:0031981	CC	6.99462e-26
protein binding	GO:0005515	MF	4.73313e-25
cellular component organization or biogenesis	GO:0071840	BP	1.08958e-24
regulation of metabolic process	GO:0019222	BP	1.43433e-24
cellular nitrogen compound metabolic process	GO:0034641	BP	2.43779e-24
regulation of cellular metabolic process	GO:0031323	BP	2.66734e-23
intracellular non-membrane-bounded organelle	GO:0043232	CC	3.11754e-23
non-membrane-bounded organelle	GO:0043228	CC	3.25327e-23
regulation of macromolecule metabolic process	GO:0060255	BP	2.9094e-22
protein metabolic process	GO:0019538	BP	2.04766e-21
nucleobase-containing compound metabolic process	GO:0006139	BP	1.19286e-20
nucleoplasm	GO:0005654	CC	1.41295e-20
regulation of primary metabolic process	GO:0080090	BP	2.64996e-20
regulation of nitrogen compound metabolic process	GO:0051171	BP	2.85306e-20
nucleic acid metabolic process	GO:0090304	BP	4.70957e-20
cellular component organization	GO:0016043	BP	7.54549e-20
heterocycle metabolic process	GO:0046483	BP	8.43331e-20
positive regulation of metabolic process	GO:0009893	BP	8.57751e-20
multi-organism reproductive process	GO:0044703	BP	2.87003e-19
positive regulation of cellular metabolic process	GO:0031325	BP	2.92015e-19
cellular developmental process	GO:0048869	BP	4.13521e-19
sexual reproduction	GO:0019953	BP	1.31327e-18
gene expression	GO:0010467	BP	2.26923e-18
cellular aromatic compound metabolic process	GO:0006725	BP	2.38464e-18
positive regulation of macromolecule metabolic process	GO:0010604	BP	2.63317e-18
reproductive process	GO:0022414	BP	2.63317e-18
RNA binding	GO:0003723	MF	3.26259e-18
negative regulation of biological process	GO:0048519	BP	3.61039e-18
cell differentiation	GO:0030154	BP	5.96825e-18
reproduction	GO:0000003	BP	1.16907e-17
organelle organization	GO:0006996	BP	1.54127e-17
organic cyclic compound metabolic process	GO:1901360	BP	2.44916e-17
heterocyclic compound binding	GO:1901363	MF	4.66766e-17
gamete generation	GO:0007276	BP	5.23435e-17
cellular process involved in reproduction in multicellular organism	GO:0022412	BP	6.43047e-17
cellular localization	GO:0051641	BP	7.46671e-17
cellular component biogenesis	GO:0044085	BP	1.67056e-16
positive regulation of nitrogen compound metabolic process	GO:0051173	BP	2.00167e-16
negative regulation of cellular process	GO:0048523	BP	2.41219e-16
regulation of protein metabolic process	GO:0051246	BP	2.70398e-16
organic cyclic compound binding	GO:0097159	MF	2.87486e-16
protein modification process	GO:0036211	BP	3.28131e-16
catalytic activity	GO:0003824	MF	4.43781e-16
macromolecule modification	GO:0043412	BP	5.16982e-16
developmental process	GO:0032502	BP	5.87625e-16
establishment of localization	GO:0051234	BP	5.94304e-16
anatomical structure development	GO:0048856	BP	6.1306e-16
establishment of localization in cell	GO:0051649	BP	6.28045e-16
localization	GO:0051179	BP	1.31775e-15
cell cycle	GO:0007049	BP	1.42634e-15
multicellular organismal reproductive process	GO:0048609	BP	1.89784e-15
ribonucleoprotein complex biogenesis	GO:0022613	BP	2.1576e-15
RNA metabolic process	GO:0016070	BP	2.66636e-15
multicellular organismal process	GO:0032501	BP	3.61728e-15
response to stress	GO:0006950	BP	5.50722e-15
response to stimulus	GO:0050896	BP	6.03342e-15
multicellular organism reproduction	GO:0032504	BP	9.22422e-15
cellular biosynthetic process	GO:0044249	BP	1.10836e-14
cell development	GO:0048468	BP	2.31918e-14
biosynthetic process	GO:0009058	BP	2.46041e-14
multicellular organism development	GO:0007275	BP	2.47435e-14
cellular nitrogen compound biosynthetic process	GO:0044271	BP	2.5432e-14
cell cycle process	GO:0022402	BP	2.58886e-14
regulation of developmental process	GO:0050793	BP	4.53093e-14
response to organic substance	GO:0010033	BP	5.34943e-14
germ cell development	GO:0007281	BP	7.5358e-14
regulation of cellular component organization	GO:0051128	BP	8.71352e-14
organic substance biosynthetic process	GO:1901576	BP	1.12017e-13
animal organ development	GO:0048513	BP	1.38237e-13
RNA processing	GO:0006396	BP	1.93584e-13
cytoskeleton	GO:0005856	CC	2.13131e-13
ribonucleoprotein complex	GO:1990904	CC	2.75628e-13
microtubule cytoskeleton	GO:0015630	CC	2.93609e-13
cellular response to stress	GO:0033554	BP	3.60531e-13
system development	GO:0048731	BP	3.71007e-13
regulation of catalytic activity	GO:0050790	BP	3.81737e-13
transport	GO:0006810	BP	3.87319e-13
male gamete generation	GO:0048232	BP	4.43518e-13
developmental process involved in reproduction	GO:0003006	BP	5.71758e-13
regulation of gene expression	GO:0010468	BP	5.91176e-13
mitotic cell cycle	GO:0000278	BP	5.93704e-13
regulation of multicellular organismal process	GO:0051239	BP	6.48921e-13
regulation of cellular biosynthetic process	GO:0031326	BP	9.23758e-13
regulation of macromolecule biosynthetic process	GO:0010556	BP	1.18513e-12
macromolecule localization	GO:0033036	BP	1.70556e-12
regulation of molecular function	GO:0065009	BP	1.88012e-12
regulation of biosynthetic process	GO:0009889	BP	2.35637e-12
spindle	GO:0005819	CC	2.49028e-12
positive regulation of protein metabolic process	GO:0051247	BP	2.79826e-12
spermatogenesis	GO:0007283	BP	2.99576e-12
regulation of cell cycle	GO:0051726	BP	3.16467e-12
response to chemical	GO:0042221	BP	3.23133e-12
regulation of nucleobase-containing compound metabolic process	GO:0019219	BP	4.79709e-12
cell population proliferation	GO:0008283	BP	6.17397e-12
regulation of organelle organization	GO:0033043	BP	7.73564e-12
positive regulation of cellular biosynthetic process	GO:0031328	BP	8.17256e-12
immune system process	GO:0002376	BP	1.01806e-11
positive regulation of gene expression	GO:0010628	BP	1.06086e-11
macromolecule biosynthetic process	GO:0009059	BP	1.17222e-11
regulation of multicellular organismal development	GO:2000026	BP	1.48137e-11
positive regulation of biosynthetic process	GO:0009891	BP	1.97037e-11
ribosome biogenesis	GO:0042254	BP	2.15045e-11
cellular response to stimulus	GO:0051716	BP	2.27281e-11
protein-containing complex binding	GO:0044877	MF	2.49826e-11
intracellular transport	GO:0046907	BP	2.81551e-11
negative regulation of metabolic process	GO:0009892	BP	3.0015e-11
regulation of programmed cell death	GO:0043067	BP	3.39748e-11
ncRNA metabolic process	GO:0034660	BP	3.76175e-11
RNA localization	GO:0006403	BP	4.02127e-11
positive regulation of macromolecule biosynthetic process	GO:0010557	BP	4.02739e-11
protein phosphorylation	GO:0006468	BP	4.04476e-11
cellular component assembly	GO:0022607	BP	5.46215e-11
mitotic spindle	GO:0072686	CC	5.71467e-11
myelin sheath	GO:0043209	CC	6.22072e-11
nucleolus	GO:0005730	CC	9.07785e-11
regulation of apoptotic process	GO:0042981	BP	1.23809e-10
enzyme binding	GO:0019899	MF	1.24605e-10
regulation of proteolysis	GO:0030162	BP	1.25078e-10
negative regulation of cellular metabolic process	GO:0031324	BP	1.39441e-10
mitotic cell cycle process	GO:1903047	BP	1.42722e-10
negative regulation of macromolecule metabolic process	GO:0010605	BP	1.63652e-10
chaperonin-containing T-complex	GO:0005832	CC	2.01154e-10
protein localization	GO:0008104	BP	2.27821e-10
female gamete generation	GO:0007292	BP	2.4299e-10
embryo development	GO:0009790	BP	2.49791e-10
protein folding	GO:0006457	BP	3.08026e-10
neurogenesis	GO:0022008	BP	3.08944e-10
identical protein binding	GO:0042802	MF	3.09863e-10
regulation of localization	GO:0032879	BP	3.64813e-10
cellular macromolecule localization	GO:0070727	BP	3.79358e-10
positive regulation of nucleobase-containing compound metabolic process	GO:0045935	BP	3.93586e-10
response to organic cyclic compound	GO:0014070	BP	4.66369e-10
cellular response to organic substance	GO:0071310	BP	5.19279e-10
cellular response to chemical stimulus	GO:0070887	BP	5.24015e-10
organelle localization	GO:0051640	BP	6.55901e-10
organonitrogen compound biosynthetic process	GO:1901566	BP	7.55039e-10
'de novo' protein folding	GO:0006458	BP	9.6624e-10
phosphorylation	GO:0016310	BP	1.13993e-09
nervous system development	GO:0007399	BP	1.14684e-09
cytoskeleton organization	GO:0007010	BP	1.16504e-09
enzyme regulator activity	GO:0030234	MF	1.21738e-09
negative regulation of nitrogen compound metabolic process	GO:0051172	BP	1.3315e-09
regulation of hydrolase activity	GO:0051336	BP	1.37681e-09
ncRNA processing	GO:0034470	BP	1.38241e-09
amide biosynthetic process	GO:0043604	BP	1.86134e-09
membrane	GO:0016020	CC	2.09008e-09
endomembrane system	GO:0012505	CC	2.109e-09
positive regulation of proteolysis	GO:0045862	BP	2.16279e-09
microtubule cytoskeleton organization	GO:0000226	BP	2.23548e-09
cell communication	GO:0007154	BP	2.48201e-09
regulation of biological quality	GO:0065008	BP	2.58551e-09
generation of neurons	GO:0048699	BP	2.62976e-09
single-stranded RNA binding	GO:0003727	MF	2.88393e-09
preribosome	GO:0030684	CC	2.88393e-09
regulation of mitotic cell cycle	GO:0007346	BP	3.00618e-09
regulation of catabolic process	GO:0009894	BP	3.18894e-09
perinuclear region of cytoplasm	GO:0048471	CC	3.2357e-09
small molecule binding	GO:0036094	MF	3.56117e-09
chromosome organization	GO:0051276	BP	3.61507e-09
establishment of protein localization	GO:0045184	BP	4.02508e-09
anatomical structure morphogenesis	GO:0009653	BP	4.02649e-09
oogenesis	GO:0048477	BP	4.21085e-09
protein transport	GO:0015031	BP	4.32494e-09
nitrogen compound transport	GO:0071705	BP	4.83394e-09
phosphate-containing compound metabolic process	GO:0006796	BP	5.12247e-09
regulation of cell differentiation	GO:0045595	BP	5.49803e-09
ribonucleoprotein complex binding	GO:0043021	MF	6.06226e-09
peptide transport	GO:0015833	BP	6.57318e-09
phosphorus metabolic process	GO:0006793	BP	6.73386e-09
membrane organization	GO:0061024	BP	6.85697e-09
regulation of cellular catabolic process	GO:0031329	BP	7.88386e-09
amide transport	GO:0042886	BP	9.46881e-09
response to oxygen-containing compound	GO:1901700	BP	9.90256e-09
intracellular protein transport	GO:0006886	BP	1.17817e-08
vesicle-mediated transport	GO:0016192	BP	1.22069e-08
positive regulation of catalytic activity	GO:0043085	BP	1.57523e-08
translation factor activity, RNA binding	GO:0008135	MF	1.59302e-08
organic substance transport	GO:0071702	BP	1.93451e-08
positive regulation of response to stimulus	GO:0048584	BP	1.94571e-08
organelle fission	GO:0048285	BP	2.00712e-08
peptidyl-amino acid modification	GO:0018193	BP	2.08721e-08
positive regulation of developmental process	GO:0051094	BP	2.16888e-08
regulation of cell cycle process	GO:0010564	BP	2.2347e-08
rRNA metabolic process	GO:0016072	BP	2.24724e-08
nuclear export	GO:0051168	BP	2.37334e-08
rRNA processing	GO:0006364	BP	2.37906e-08
kinase binding	GO:0019900	MF	2.74688e-08
post-transcriptional regulation of gene expression	GO:0010608	BP	2.87132e-08
single fertilization	GO:0007338	BP	3.20827e-08
nucleic acid transport	GO:0050657	BP	3.58365e-08
RNA transport	GO:0050658	BP	3.58365e-08
regulation of ubiquitin-dependent protein catabolic process	GO:2000058	BP	3.75334e-08
positive regulation of amide metabolic process	GO:0034250	BP	3.89247e-08
establishment of organelle localization	GO:0051656	BP	4.65996e-08
molecular function regulator activity	GO:0098772	MF	4.722e-08
nucleocytoplasmic transport	GO:0006913	BP	4.72719e-08
positive regulation of multicellular organismal process	GO:0051240	BP	4.82435e-08
nuclear division	GO:0000280	BP	4.92921e-08
establishment of RNA localization	GO:0051236	BP	4.9339e-08
regulation of phosphate metabolic process	GO:0019220	BP	4.93834e-08
regulation of phosphorus metabolic process	GO:0051174	BP	4.93834e-08
mRNA binding	GO:0003729	MF	4.93902e-08
nuclear transport	GO:0051169	BP	5.65867e-08
regulation of proteasomal ubiquitin-dependent protein catabolic process	GO:0032434	BP	5.81114e-08
mitochondrion	GO:0005739	CC	5.90511e-08
protein export from nucleus	GO:0006611	BP	6.25289e-08
regulation of RNA metabolic process	GO:0051252	BP	6.44478e-08
centrosome	GO:0005813	CC	6.47474e-08
positive regulation of cellular component organization	GO:0051130	BP	6.60169e-08
negative regulation of catabolic process	GO:0009895	BP	6.76933e-08
membrane coat	GO:0030117	CC	7.0106e-08
coated membrane	GO:0048475	CC	7.0106e-08
catalytic activity, acting on a protein	GO:0140096	MF	7.19277e-08
animal organ morphogenesis	GO:0009887	BP	7.22373e-08
protein-RNA complex assembly	GO:0022618	BP	7.37896e-08
amide metabolic process	GO:0043603	BP	7.73272e-08
regulation of protein modification process	GO:0031399	BP	8.03914e-08
regulation of cell population proliferation	GO:0042127	BP	8.13372e-08
cellular response to organic cyclic compound	GO:0071407	BP	8.46416e-08
positive regulation of ubiquitin-dependent protein catabolic process	GO:2000060	BP	8.53373e-08
transferase activity	GO:0016740	MF	8.54461e-08
regulation of phosphorylation	GO:0042325	BP	8.92116e-08
catalytic complex	GO:1902494	CC	9.39041e-08
regulation of response to stimulus	GO:0048583	BP	9.53886e-08
cytoplasmic vesicle	GO:0031410	CC	9.70074e-08
regulation of cellular localization	GO:0060341	BP	9.78961e-08
intracellular vesicle	GO:0097708	CC	1.02924e-07
positive regulation of signal transduction	GO:0009967	BP	1.126e-07
regulation of proteolysis involved in protein catabolic process	GO:1903050	BP	1.13623e-07
regulation of reproductive process	GO:2000241	BP	1.15251e-07
signaling	GO:0023052	BP	1.16716e-07
fertilization	GO:0009566	BP	1.18314e-07
pyrophosphatase activity	GO:0016462	MF	1.18354e-07
nucleotide binding	GO:0000166	MF	1.18507e-07
nucleoside phosphate binding	GO:1901265	MF	1.24575e-07
nucleobase-containing compound transport	GO:0015931	BP	1.27486e-07
positive regulation of molecular function	GO:0044093	BP	1.27902e-07
meiotic cell cycle	GO:0051321	BP	1.28365e-07
hydrolase activity, acting on acid anhydrides	GO:0016817	MF	1.29532e-07
hydrolase activity, acting on acid anhydrides, in phosphorus-containing anhydrides	GO:0016818	MF	1.29532e-07
regulation of chromosome organization	GO:0033044	BP	1.37e-07
nucleobase-containing compound biosynthetic process	GO:0034654	BP	1.37724e-07
regulation of proteasomal protein catabolic process	GO:0061136	BP	1.45357e-07
protein domain specific binding	GO:0019904	MF	1.4959e-07
ribonucleoprotein complex localization	GO:0071166	BP	1.55302e-07
modification-dependent protein catabolic process	GO:0019941	BP	1.58871e-07
positive regulation of proteasomal ubiquitin-dependent protein catabolic process	GO:0032436	BP	1.65397e-07
nucleus organization	GO:0006997	BP	1.71488e-07
negative regulation of protein metabolic process	GO:0051248	BP	1.72244e-07
secretory granule	GO:0030141	CC	1.73734e-07
protein kinase binding	GO:0019901	MF	1.8543e-07
polymeric cytoskeletal fiber	GO:0099513	CC	1.88738e-07
chromosome	GO:0005694	CC	1.96611e-07
aromatic compound biosynthetic process	GO:0019438	BP	2.00761e-07
heterocycle biosynthetic process	GO:0018130	BP	2.03957e-07
regulation of nuclear division	GO:0051783	BP	2.19697e-07
microtubule organizing center	GO:0005815	CC	2.24719e-07
response to nitrogen compound	GO:1901698	BP	2.29326e-07
organelle membrane	GO:0031090	CC	2.34562e-07
response to abiotic stimulus	GO:0009628	BP	2.50071e-07
cyclin-dependent protein kinase holoenzyme complex	GO:0000307	CC	2.56193e-07
peptide biosynthetic process	GO:0043043	BP	2.62571e-07
protein folding chaperone	GO:0044183	MF	2.6306e-07
proteolysis involved in protein catabolic process	GO:0051603	BP	2.67793e-07
tissue development	GO:0009888	BP	2.76318e-07
programmed cell death	GO:0012501	BP	2.80727e-07
modification-dependent macromolecule catabolic process	GO:0043632	BP	2.89179e-07
ubiquitin-dependent protein catabolic process	GO:0006511	BP	2.94563e-07
RNA export from nucleus	GO:0006405	BP	2.97974e-07
cell death	GO:0008219	BP	2.98365e-07
negative regulation of response to stimulus	GO:0048585	BP	3.09786e-07
positive regulation of translation	GO:0045727	BP	3.1469e-07
microtubule	GO:0005874	CC	3.40605e-07
poly-purine tract binding	GO:0070717	MF	3.7394e-07
regulation of signal transduction	GO:0009966	BP	3.79707e-07
translation	GO:0006412	BP	3.99037e-07
mitotic cell cycle phase transition	GO:0044772	BP	4.13929e-07
unfolded protein binding	GO:0051082	MF	4.14013e-07
mRNA processing	GO:0006397	BP	4.27946e-07
response to external stimulus	GO:0009605	BP	4.32685e-07
positive regulation of cell differentiation	GO:0045597	BP	4.48903e-07
regulation of signaling	GO:0023051	BP	4.50156e-07
peptide metabolic process	GO:0006518	BP	4.75841e-07
meiotic cell cycle process	GO:1903046	BP	4.76855e-07
spindle pole	GO:0000922	CC	4.78605e-07
regulation of DNA biosynthetic process	GO:2000278	BP	4.78605e-07
protein-RNA complex organization	GO:0071826	BP	4.81873e-07
protein serine/threonine kinase activity	GO:0004674	MF	4.85816e-07
protein-containing complex organization	GO:0043933	BP	4.87765e-07
vesicle	GO:0031982	CC	5.17944e-07
regulation of cell communication	GO:0010646	BP	5.33077e-07
regulation of DNA metabolic process	GO:0051052	BP	5.45307e-07
supramolecular complex	GO:0099080	CC	5.60247e-07
secretion by cell	GO:0032940	BP	6.86316e-07
citrate metabolic process	GO:0006101	BP	7.0077e-07
RNA helicase activity	GO:0003724	MF	7.18196e-07
regulation of cell development	GO:0060284	BP	7.27674e-07
protein catabolic process	GO:0030163	BP	7.28863e-07
intercellular bridge	GO:0045171	CC	7.69466e-07
response to cytokine	GO:0034097	BP	8.07117e-07
regulation of intracellular signal transduction	GO:1902531	BP	8.18586e-07
spermatid differentiation	GO:0048515	BP	8.25271e-07
microtubule-based process	GO:0007017	BP	8.3808e-07
ATP-dependent activity, acting on RNA	GO:0008186	MF	8.50678e-07
ribonucleoside triphosphate phosphatase activity	GO:0017111	MF	8.55799e-07
secretion	GO:0046903	BP	8.67426e-07
RNA splicing	GO:0008380	BP	8.91023e-07
post-embryonic development	GO:0009791	BP	8.91147e-07
clathrin coat	GO:0030118	CC	9.41632e-07
proteasomal protein catabolic process	GO:0010498	BP	1.00736e-06
immune response	GO:0006955	BP	1.01287e-06
negative regulation of cellular catabolic process	GO:0031330	BP	1.01484e-06
preribosome, large subunit precursor	GO:0030687	CC	1.04007e-06
regulation of protein phosphorylation	GO:0001932	BP	1.07015e-06
signal transduction	GO:0007165	BP	1.08367e-06
cell cycle phase transition	GO:0044770	BP	1.14834e-06
regulation of microtubule cytoskeleton organization	GO:0070507	BP	1.22825e-06
cellular response to cytokine stimulus	GO:0071345	BP	1.2482e-06
regulation of protein catabolic process	GO:0042176	BP	1.24851e-06
peptidyl-serine phosphorylation	GO:0018105	BP	1.28017e-06
positive regulation of proteolysis involved in protein catabolic process	GO:1903052	BP	1.28017e-06
regulation of cellular component biogenesis	GO:0044087	BP	1.36591e-06
vesicle coat	GO:0030120	CC	1.37595e-06
mitotic spindle pole	GO:0097431	CC	1.4102e-06
neuron differentiation	GO:0030182	BP	1.41428e-06
spermatid development	GO:0007286	BP	1.42856e-06
epithelium development	GO:0060429	BP	1.44209e-06
positive regulation of cell communication	GO:0010647	BP	1.47949e-06
meiotic nuclear division	GO:0140013	BP	1.51345e-06
response to oxidative stress	GO:0006979	BP	1.56252e-06
regulation of RNA biosynthetic process	GO:2001141	BP	1.57969e-06
kinase regulator activity	GO:0019207	MF	1.60142e-06
positive regulation of proteasomal protein catabolic process	GO:1901800	BP	1.61339e-06
negative regulation of signal transduction	GO:0009968	BP	1.63208e-06
negative regulation of molecular function	GO:0044092	BP	1.64965e-06
macromolecule catabolic process	GO:0009057	BP	1.66838e-06
positive regulation of signaling	GO:0023056	BP	1.6826e-06
positive regulation of RNA metabolic process	GO:0051254	BP	1.76261e-06
cytoskeletal protein binding	GO:0008092	MF	1.88247e-06
endomembrane system organization	GO:0010256	BP	1.94857e-06
positive regulation of hydrolase activity	GO:0051345	BP	1.97111e-06
midbody	GO:0030496	CC	2.03728e-06
mitotic cell cycle, embryonic	GO:0045448	BP	2.05915e-06
protein folding chaperone complex	GO:0101031	CC	2.05915e-06
heat shock protein binding	GO:0031072	MF	2.22846e-06
regulation of amide metabolic process	GO:0034248	BP	2.24933e-06
post-embryonic animal morphogenesis	GO:0009886	BP	2.47746e-06
regulation of immune system process	GO:0002682	BP	2.47951e-06
intracellular signal transduction	GO:0035556	BP	2.48152e-06
positive regulation of DNA-templated transcription	GO:0045893	BP	2.49896e-06
regulation of transferase activity	GO:0051338	BP	2.50154e-06
regulation of microtubule-based process	GO:0032886	BP	2.53667e-06
cell division	GO:0051301	BP	2.55454e-06
tricarboxylic acid cycle	GO:0006099	BP	2.78471e-06
RNA secondary structure unwinding	GO:0010501	BP	2.78471e-06
helicase activity	GO:0004386	MF	2.84604e-06
tricarboxylic acid metabolic process	GO:0072350	BP	2.97186e-06
protein-containing complex assembly	GO:0065003	BP	2.97596e-06
bounding membrane of organelle	GO:0098588	CC	3.0571e-06
response to organonitrogen compound	GO:0010243	BP	3.10336e-06
binding of sperm to zona pellucida	GO:0007339	BP	3.13967e-06
sperm-egg recognition	GO:0035036	BP	3.13967e-06
regulation of ATP-dependent activity	GO:0043462	BP	3.16761e-06
supramolecular fiber	GO:0099512	CC	3.1906e-06
purine ribonucleoside triphosphate binding	GO:0035639	MF	3.23665e-06
proteasome-mediated ubiquitin-dependent protein catabolic process	GO:0043161	BP	3.25305e-06
protein kinase activity	GO:0004672	MF	3.30183e-06
regulation of mitotic nuclear division	GO:0007088	BP	3.30231e-06
regulation of mitotic spindle organization	GO:0060236	BP	3.3141e-06
cell cycle comprising mitosis without cytokinesis	GO:0033301	BP	3.3349e-06
supramolecular polymer	GO:0099081	CC	3.51337e-06
regulation of protein localization	GO:0032880	BP	3.55208e-06
organelle assembly	GO:0070925	BP	3.65341e-06
spindle organization	GO:0007051	BP	3.74415e-06
regulation of DNA-templated transcription	GO:0006355	BP	3.75481e-06
tubulin binding	GO:0015631	MF	3.75547e-06
cellularization	GO:0007349	BP	3.75963e-06
G2/M transition of mitotic cell cycle	GO:0000086	BP	3.93812e-06
positive regulation of ATP-dependent activity	GO:0032781	BP	4.29798e-06
zona pellucida receptor complex	GO:0002199	CC	4.39429e-06
mitochondrial intermembrane space protein transporter complex	GO:0042719	CC	4.39429e-06
regulation of translation	GO:0006417	BP	4.48932e-06
coated vesicle membrane	GO:0030662	CC	4.52555e-06
regeneration	GO:0031099	BP	4.77282e-06
peptidyl-serine modification	GO:0018209	BP	4.84573e-06
cytokine-mediated signaling pathway	GO:0019221	BP	5.16528e-06
regulation of mRNA processing	GO:0050684	BP	5.16528e-06
cell cycle G2/M phase transition	GO:0044839	BP	5.18869e-06
regulation of mRNA metabolic process	GO:1903311	BP	5.19302e-06
cytoplasmic vesicle lumen	GO:0060205	CC	5.21885e-06
organic cyclic compound biosynthetic process	GO:1901362	BP	5.2981e-06
negative regulation of gene expression	GO:0010629	BP	5.6132e-06
instar larval or pupal development	GO:0002165	BP	5.69201e-06
signal transduction in response to DNA damage	GO:0042770	BP	5.91286e-06
negative regulation of cell communication	GO:0010648	BP	6.1181e-06
negative regulation of signaling	GO:0023057	BP	6.1181e-06
cytoplasmic side of plasma membrane	GO:0009898	CC	6.15771e-06
regulation of response to stress	GO:0080134	BP	6.32674e-06
proteolysis	GO:0006508	BP	6.41148e-06
inclusion body	GO:0016234	CC	6.46795e-06
tRNA metabolic process	GO:0006399	BP	6.84631e-06
protein kinase regulator activity	GO:0019887	MF	6.84631e-06
salivary gland histolysis	GO:0035070	BP	7.02949e-06
negative regulation of organelle organization	GO:0010639	BP	7.23843e-06
regionalization	GO:0003002	BP	7.43243e-06
negative regulation of phosphorus metabolic process	GO:0010563	BP	7.50205e-06
negative regulation of phosphate metabolic process	GO:0045936	BP	7.50205e-06
catalytic activity, acting on RNA	GO:0140098	MF	7.64014e-06
regulation of cellular response to stress	GO:0080135	BP	7.74836e-06
regulation of ERAD pathway	GO:1904292	BP	7.82216e-06
DNA metabolic process	GO:0006259	BP	7.86422e-06
regulation of telomere maintenance via telomerase	GO:0032210	BP	7.86586e-06
positive regulation of DNA biosynthetic process	GO:2000573	BP	7.86586e-06
cytoplasmic side of membrane	GO:0098562	CC	8.01519e-06
vesicle lumen	GO:0031983	CC	8.06119e-06
developmental maturation	GO:0021700	BP	8.06212e-06
negative regulation of phosphorylation	GO:0042326	BP	8.50526e-06
positive regulation of RNA biosynthetic process	GO:1902680	BP	8.5687e-06
male meiotic nuclear division	GO:0007140	BP	8.75753e-06
negative regulation of cellular component organization	GO:0051129	BP	8.7612e-06
purine nucleotide binding	GO:0017076	MF	9.11545e-06
spindle microtubule	GO:0005876	CC	9.51426e-06
regulation of peptidase activity	GO:0052547	BP	9.77124e-06
regulation of cellular respiration	GO:0043457	BP	1.01843e-05
meiotic spindle assembly	GO:0090306	BP	1.01843e-05
organelle envelope	GO:0031967	CC	1.01944e-05
envelope	GO:0031975	CC	1.01944e-05
regulation of meiotic cell cycle	GO:0051445	BP	1.05395e-05
positive regulation of canonical Wnt signaling pathway	GO:0090263	BP	1.05395e-05
carboxylic acid metabolic process	GO:0019752	BP	1.06835e-05
regulation of spindle organization	GO:0090224	BP	1.10957e-05
leukocyte mediated immunity	GO:0002443	BP	1.13887e-05
regulation of intracellular transport	GO:0032386	BP	1.16106e-05
oxoacid metabolic process	GO:0043436	BP	1.17517e-05
establishment or maintenance of cell polarity	GO:0007163	BP	1.20407e-05
vacuole	GO:0005773	CC	1.21928e-05
secretory granule lumen	GO:0034774	CC	1.28049e-05
positive regulation of DNA metabolic process	GO:0051054	BP	1.28049e-05
metamorphosis	GO:0007552	BP	1.34475e-05
hydrolase activity	GO:0016787	MF	1.36433e-05
translation initiation factor activity	GO:0003743	MF	1.37095e-05
organic acid metabolic process	GO:0006082	BP	1.38714e-05
neutrophil degranulation	GO:0043312	BP	1.3936e-05
positive regulation of phosphorylation	GO:0042327	BP	1.42016e-05
positive regulation of protein phosphorylation	GO:0001934	BP	1.43358e-05
purine ribonucleotide binding	GO:0032555	MF	1.44606e-05
ATP binding	GO:0005524	MF	1.44886e-05
neutrophil activation involved in immune response	GO:0002283	BP	1.48215e-05
myeloid leukocyte activation	GO:0002274	BP	1.48521e-05
nuclear body	GO:0016604	CC	1.49621e-05
microtubule binding	GO:0008017	MF	1.51975e-05
mRNA metabolic process	GO:0016071	BP	1.5409e-05
regulation of kinase activity	GO:0043549	BP	1.56133e-05
neutrophil activation	GO:0042119	BP	1.57576e-05
aerobic respiration	GO:0009060	BP	1.58263e-05
RNA splicing, via transesterification reactions with bulged adenosine as nucleophile	GO:0000377	BP	1.58387e-05
mRNA splicing, via spliceosome	GO:0000398	BP	1.58387e-05
ribosomal large subunit biogenesis	GO:0042273	BP	1.59015e-05
mRNA export from nucleus	GO:0006406	BP	1.6175e-05
negative regulation of cell differentiation	GO:0045596	BP	1.65896e-05
programmed cell death involved in cell development	GO:0010623	BP	1.69916e-05
enzyme activator activity	GO:0008047	MF	1.76943e-05
granulocyte activation	GO:0036230	BP	1.88943e-05
leukocyte degranulation	GO:0043299	BP	1.88943e-05
neuron development	GO:0048666	BP	1.93129e-05
regulation of telomere maintenance via telomere lengthening	GO:1904356	BP	1.93871e-05
RNA splicing, via transesterification reactions	GO:0000375	BP	1.96258e-05
regulation of cytoskeleton organization	GO:0051493	BP	1.98578e-05
myeloid cell activation involved in immune response	GO:0002275	BP	2.00586e-05
vesicle membrane	GO:0012506	CC	2.03564e-05
DNA biosynthetic process	GO:0071897	BP	2.03987e-05
negative regulation of protein modification process	GO:0031400	BP	2.09063e-05
instar larval or pupal morphogenesis	GO:0048707	BP	2.14636e-05
protein transmembrane import into intracellular organelle	GO:0044743	BP	2.22964e-05
cell-cell signaling	GO:0007267	BP	2.25656e-05
positive regulation of telomere maintenance via telomerase	GO:0032212	BP	2.26349e-05
ribonucleotide binding	GO:0032553	MF	2.30944e-05
wound healing	GO:0042060	BP	2.35383e-05
ribonucleoprotein granule	GO:0035770	CC	2.37786e-05
neutrophil mediated immunity	GO:0002446	BP	2.39496e-05
protein polyubiquitination	GO:0000209	BP	2.41636e-05
ligase activity	GO:0016874	MF	2.4934e-05
regulation of protein kinase activity	GO:0045859	BP	2.51906e-05
positive regulation of protein modification process	GO:0031401	BP	2.52523e-05
axis specification	GO:0009798	BP	2.539e-05
positive regulation of cell cycle	GO:0045787	BP	2.53987e-05
follicle cell of egg chamber development	GO:0030707	BP	2.63266e-05
negative regulation of programmed cell death	GO:0043069	BP	2.66405e-05
RNA 3'-end processing	GO:0031123	BP	2.67314e-05
spindle assembly involved in female meiosis	GO:0007056	BP	2.89324e-05
regulation of establishment of protein localization to chromosome	GO:0070202	BP	2.92716e-05
regulation of establishment of protein localization to telomere	GO:0070203	BP	2.92716e-05
negative regulation of ERAD pathway	GO:1904293	BP	2.92716e-05
positive regulation of establishment of protein localization to telomere	GO:1904851	BP	2.92716e-05
sphinganine metabolic process	GO:0006667	BP	2.93257e-05
cyclin-dependent protein serine/threonine kinase activator activity	GO:0061575	MF	2.93257e-05
positive regulation of cellular catabolic process	GO:0031331	BP	2.94089e-05
response to wounding	GO:0009611	BP	2.99986e-05
phosphotransferase activity, alcohol group as acceptor	GO:0016773	MF	2.99986e-05
spindle midzone	GO:0051233	CC	3.05862e-05
positive regulation of telomere maintenance via telomere lengthening	GO:1904358	BP	3.08653e-05
spindle assembly	GO:0051225	BP	3.18036e-05
response to endogenous stimulus	GO:0009719	BP	3.20152e-05
positive regulation of phosphorus metabolic process	GO:0010562	BP	3.2069e-05
positive regulation of phosphate metabolic process	GO:0045937	BP	3.2069e-05
endoplasmic reticulum organization	GO:0007029	BP	3.24023e-05
mitochondrial transmembrane transport	GO:1990542	BP	3.24023e-05
negative regulation of apoptotic process	GO:0043066	BP	3.2655e-05
adenyl nucleotide binding	GO:0030554	MF	3.28123e-05
cellular catabolic process	GO:0044248	BP	3.4671e-05
poly-pyrimidine tract binding	GO:0008187	MF	3.56047e-05
myeloid leukocyte mediated immunity	GO:0002444	BP	3.57912e-05
aminoacyl-tRNA ligase activity	GO:0004812	MF	3.67717e-05
ligase activity, forming carbon-oxygen bonds	GO:0016875	MF	3.67717e-05
protein localization to organelle	GO:0033365	BP	3.8384e-05
cytoplasmic ribonucleoprotein granule	GO:0036464	CC	3.8427e-05
amino acid metabolic process	GO:0006520	BP	3.86123e-05
MAPK cascade	GO:0000165	BP	3.99576e-05
response to extracellular stimulus	GO:0009991	BP	4.07299e-05
cell maturation	GO:0048469	BP	4.09217e-05
protein modification by small protein conjugation or removal	GO:0070647	BP	4.11872e-05
regulation of G2/M transition of mitotic cell cycle	GO:0010389	BP	4.18952e-05
peptidyl-threonine phosphorylation	GO:0018107	BP	4.22547e-05
regulation of telomere maintenance	GO:0032204	BP	4.22547e-05
regulation of endopeptidase activity	GO:0052548	BP	4.30657e-05
sister chromatid segregation	GO:0000819	BP	4.56401e-05
protein import	GO:0017038	BP	4.60324e-05
positive regulation of transport	GO:0051050	BP	4.67157e-05
negative regulation of protein catabolic process	GO:0042177	BP	4.759e-05
ficolin-1-rich granule lumen	GO:1904813	CC	4.759e-05
mitochondrial intermembrane space	GO:0005758	CC	4.97349e-05
transferase complex	GO:1990234	CC	5.01167e-05
asymmetric cell division	GO:0008356	BP	5.08237e-05
cytoplasmic vesicle membrane	GO:0030659	CC	5.13573e-05
ubiquitin-like protein ligase binding	GO:0044389	MF	5.19809e-05
DNA conformation change	GO:0071103	BP	5.19809e-05
regulation of cell cycle phase transition	GO:1901987	BP	5.24592e-05
spindle localization	GO:0051653	BP	5.32614e-05
mRNA transport	GO:0051028	BP	5.35394e-05
cellular response to oxidative stress	GO:0034599	BP	5.37101e-05
pattern specification process	GO:0007389	BP	5.40771e-05
Golgi organization	GO:0007030	BP	5.41346e-05
regulation of nervous system development	GO:0051960	BP	5.45705e-05
embryo development ending in birth or egg hatching	GO:0009792	BP	5.46959e-05
chromosome segregation	GO:0007059	BP	5.53922e-05
regulation of protein localization to chromosome, telomeric region	GO:1904814	BP	5.71113e-05
positive regulation of protein localization to chromosome, telomeric region	GO:1904816	BP	5.71113e-05
meiotic spindle organization	GO:0000212	BP	5.74654e-05
regulation of oogenesis	GO:1905879	BP	5.91657e-05
immune effector process	GO:0002252	BP	6.16402e-05
regulation of mitotic cell cycle phase transition	GO:1901990	BP	6.17635e-05
adenyl ribonucleotide binding	GO:0032559	MF	6.18147e-05
tRNA aminoacylation for protein translation	GO:0006418	BP	6.19089e-05
nuclear outer membrane-endoplasmic reticulum membrane network	GO:0042175	CC	6.31482e-05
regulation of transcription by RNA polymerase II	GO:0006357	BP	6.37582e-05
endoplasmic reticulum to Golgi vesicle-mediated transport	GO:0006888	BP	6.39789e-05
proteasome binding	GO:0070628	MF	6.41295e-05
wing disc development	GO:0035220	BP	6.45087e-05
response to lipid	GO:0033993	BP	6.9432e-05
negative regulation of cellular biosynthetic process	GO:0031327	BP	7.00452e-05
cyclin-dependent protein serine/threonine kinase regulator activity	GO:0016538	MF	7.07484e-05
endoplasmic reticulum membrane	GO:0005789	CC	7.19957e-05
response to nutrient levels	GO:0031667	BP	7.19957e-05
ribosome binding	GO:0043022	MF	7.29394e-05
organonitrogen compound catabolic process	GO:1901565	BP	7.34484e-05
membrane protein complex	GO:0098796	CC	7.57057e-05
chaperone-mediated protein folding	GO:0061077	BP	7.59895e-05
negative regulation of cell cycle	GO:0045786	BP	7.64545e-05
columnar/cuboidal epithelial cell development	GO:0002066	BP	7.76056e-05
response to hormone	GO:0009725	BP	7.80099e-05
regulation of cell cycle G2/M phase transition	GO:1902749	BP	7.91443e-05
gland development	GO:0048732	BP	8.02453e-05
mitochondrial transport	GO:0006839	BP	8.05684e-05
negative regulation of catalytic activity	GO:0043086	BP	8.1231e-05
regulation of binding	GO:0051098	BP	8.27783e-05
imaginal disc development	GO:0007444	BP	8.37849e-05
positive regulation of catabolic process	GO:0009896	BP	8.53769e-05
protein targeting to mitochondrion	GO:0006626	BP	8.55528e-05
tRNA aminoacylation	GO:0043039	BP	8.55528e-05
negative regulation of nucleobase-containing compound metabolic process	GO:0045934	BP	8.60802e-05
coated vesicle	GO:0030135	CC	8.67806e-05
mitochondrial outer membrane	GO:0005741	CC	8.70844e-05
peptidyl-threonine modification	GO:0018210	BP	8.84807e-05
oocyte differentiation	GO:0009994	BP	8.94051e-05
ubiquitin protein ligase binding	GO:0031625	MF	8.94051e-05
regulation of protein stability	GO:0031647	BP	8.94051e-05
carbohydrate derivative binding	GO:0097367	MF	8.98801e-05
cell-cell recognition	GO:0009988	BP	9.09171e-05
response to ketone	GO:1901654	BP	9.31065e-05
lysosome	GO:0005764	CC	9.38618e-05
positive regulation of immune system process	GO:0002684	BP	9.43711e-05
DNA damage response	GO:0006974	BP	9.66719e-05
endoplasmic reticulum subcompartment	GO:0098827	CC	9.92272e-05
establishment of spindle orientation	GO:0051294	BP	9.92908e-05
MAP kinase kinase kinase activity	GO:0004709	MF	0.000100289
poly(G) binding	GO:0034046	MF	0.000100289
sensory organ precursor cell division	GO:0045035	BP	0.000100289
positive regulation of cellular respiration	GO:1901857	BP	0.000100289
regulation of apoptotic signaling pathway	GO:2001233	BP	0.000100333
lytic vacuole	GO:0000323	CC	0.000102431
GTPase activity	GO:0003924	MF	0.000103467
negative regulation of biosynthetic process	GO:0009890	BP	0.000104592
protein-containing complex localization	GO:0031503	BP	0.000105846
negative regulation of intracellular signal transduction	GO:1902532	BP	0.000106973
microtubule cytoskeleton organization involved in mitosis	GO:1902850	BP	0.000107996
regulation of signal transduction by p53 class mediator	GO:1901796	BP	0.000111751
rhythmic process	GO:0048511	BP	0.000112492
small molecule metabolic process	GO:0044281	BP	0.000113117
extrinsic component of presynaptic membrane	GO:0098888	CC	0.0001146
extrinsic component of synaptic membrane	GO:0099243	CC	0.0001146
BAT3 complex binding	GO:1904288	MF	0.0001146
salivary gland cell autophagic cell death	GO:0035071	BP	0.000114823
DNA damage checkpoint signaling	GO:0000077	BP	0.000114859
ficolin-1-rich granule	GO:0101002	CC	0.000114859
Golgi vesicle transport	GO:0048193	BP	0.000115721
cell cycle checkpoint signaling	GO:0000075	BP	0.000116008
amino acid activation	GO:0043038	BP	0.00011623
centrosome localization	GO:0051642	BP	0.000118735
protein ubiquitination	GO:0016567	BP	0.000120264
sphingolipid metabolic process	GO:0006665	BP	0.00012087
Wnt signaling pathway	GO:0016055	BP	0.00012087
activation of protein kinase activity	GO:0032147	BP	0.000123967
negative regulation of proteolysis	GO:0045861	BP	0.000123967
anatomical structure regression	GO:0060033	BP	0.000124391
protein serine/threonine kinase activator activity	GO:0043539	MF	0.00012554
regulation of generation of precursor metabolites and energy	GO:0043467	BP	0.000125665
negative regulation of macromolecule biosynthetic process	GO:0010558	BP	0.000127542
protein self-association	GO:0043621	MF	0.000128302
protein kinase complex	GO:1902911	CC	0.000128302
catabolic process	GO:0009056	BP	0.000129573
mitotic nuclear division	GO:0140014	BP	0.000130151
positive regulation of organelle organization	GO:0010638	BP	0.000130247
regulated exocytosis	GO:0045055	BP	0.000132495
kinase activity	GO:0016301	MF	0.000134645
double-stranded RNA binding	GO:0003725	MF	0.000134676
positive regulation of Wnt signaling pathway	GO:0030177	BP	0.000136191
translational initiation	GO:0006413	BP	0.000137332
mRNA 3'-end processing	GO:0031124	BP	0.000138808
transferase activity, transferring phosphorus-containing groups	GO:0016772	MF	0.000138904
negative regulation of multicellular organismal process	GO:0051241	BP	0.000141025
anatomical structure formation involved in morphogenesis	GO:0048646	BP	0.000143014
organelle envelope lumen	GO:0031970	CC	0.000145274
Golgi-associated vesicle	GO:0005798	CC	0.000149913
microtubule organizing center organization	GO:0031023	BP	0.000149913
regulation of transport	GO:0051049	BP	0.000155388
regulation of protein processing	GO:0070613	BP	0.000155471
columnar/cuboidal epithelial cell differentiation	GO:0002065	BP	0.000160145
cytoskeleton-dependent cytokinesis	GO:0061640	BP	0.000160849
meiotic spindle midzone assembly	GO:0051257	BP	0.000163068
positive regulation of cell development	GO:0010720	BP	0.000164175
antibiotic metabolic process	GO:0016999	BP	0.000165035
organic substance catabolic process	GO:1901575	BP	0.000167043
inner mitochondrial membrane organization	GO:0007007	BP	0.000168162
microtubule organizing center localization	GO:0061842	BP	0.000168162
intracellular protein transmembrane transport	GO:0065002	BP	0.000168162
regulation of immune response	GO:0050776	BP	0.000170197
apoptotic process	GO:0006915	BP	0.000171481
establishment of spindle localization	GO:0051293	BP	0.000171901
DNA integrity checkpoint signaling	GO:0031570	BP	0.000178057
nuclear periphery	GO:0034399	CC	0.000178057
neuroblast fate commitment	GO:0014017	BP	0.000178287
serine/threonine protein kinase complex	GO:1902554	CC	0.000178839
regulation of protein maturation	GO:1903317	BP	0.000178839
neuron projection	GO:0043005	CC	0.000179177
antigen processing and presentation	GO:0019882	BP	0.000181302
cellular response to oxygen-containing compound	GO:1901701	BP	0.000182898
post-embryonic animal organ development	GO:0048569	BP	0.000184012
mitochondrial membrane organization	GO:0007006	BP	0.00019079
intracellular receptor signaling pathway	GO:0030522	BP	0.000193743
negative regulation of developmental process	GO:0051093	BP	0.000194317
cytokinesis	GO:0000910	BP	0.00019446
cell-cell signaling by wnt	GO:0198738	BP	0.000194854
fusome	GO:0045169	CC	0.000198467
response to heat	GO:0009408	BP	0.00020099
establishment of protein localization to mitochondrion	GO:0072655	BP	0.000205017
negative regulation of kinase activity	GO:0033673	BP	0.000206944
nuclear chromosome segregation	GO:0098813	BP	0.000207064
organelle outer membrane	GO:0031968	CC	0.000210357
leukocyte activation involved in immune response	GO:0002366	BP	0.00021331
autophagic cell death	GO:0048102	BP	0.00021898
ion binding	GO:0043167	MF	0.000223657
cyclin-dependent protein serine/threonine kinase activity	GO:0004693	MF	0.00022413
cyclin-dependent protein kinase activity	GO:0097472	MF	0.00022413
transcription factor binding	GO:0008134	MF	0.000225514
negative regulation of cell cycle process	GO:0010948	BP	0.000226317
viral process	GO:0016032	BP	0.000229199
sensory organ development	GO:0007423	BP	0.000229966
anion binding	GO:0043168	MF	0.000230419
response to temperature stimulus	GO:0009266	BP	0.00023177
central nervous system development	GO:0007417	BP	0.000233486
azurophil granule lumen	GO:0035578	CC	0.000234259
centrosome cycle	GO:0007098	BP	0.000238489
outer membrane	GO:0019867	CC	0.000244555
regulation of neurogenesis	GO:0050767	BP	0.000245172
cell periphery	GO:0071944	CC	0.000247683
positive regulation of protein catabolic process	GO:0045732	BP	0.000248665
oocyte development	GO:0048599	BP	0.000248665
nuclear speck	GO:0016607	CC	0.000249764
protein transmembrane transporter activity	GO:0008320	MF	0.000250001
protein-transporting ATPase activity	GO:0015450	MF	0.000250001
syncytial blastoderm mitotic cell cycle	GO:0035186	BP	0.000250001
kinetochore	GO:0000776	CC	0.000258233
energy derivation by oxidation of organic compounds	GO:0015980	BP	0.000260735
positive regulation of protein serine/threonine kinase activity	GO:0071902	BP	0.000260766
cellular respiration	GO:0045333	BP	0.000266587
regulation of canonical Wnt signaling pathway	GO:0060828	BP	0.000266587
protein transmembrane transport	GO:0071806	BP	0.000272283
spindle assembly involved in female meiosis I	GO:0007057	BP	0.000279908
clathrin adaptor activity	GO:0035615	MF	0.000279908
regulation of chromosome condensation	GO:0060623	BP	0.000279908
regulation of growth	GO:0040008	BP	0.000283292
protein stabilization	GO:0050821	BP	0.000283402
mitotic cell cycle checkpoint signaling	GO:0007093	BP	0.000291055
RNA polymerase II general transcription initiation factor binding	GO:0001091	MF	0.000291295
sensory organ morphogenesis	GO:0090596	BP	0.000294944
protein localization to mitochondrion	GO:0070585	BP	0.000303013
chromatin remodeling	GO:0006338	BP	0.000304723
cell activation involved in immune response	GO:0002263	BP	0.000306253
side of membrane	GO:0098552	CC	0.000308557
endoplasmic reticulum	GO:0005783	CC	0.000309431
exocytosis	GO:0006887	BP	0.000317838
regulation of vesicle-mediated transport	GO:0060627	BP	0.000317838
plasma membrane	GO:0005886	CC	0.000321924
positive regulation of telomere maintenance	GO:0032206	BP	0.000322097
eye morphogenesis	GO:0048592	BP	0.000333823
mitotic spindle organization	GO:0007052	BP	0.000337845
condensed chromosome	GO:0000793	CC	0.000340211
Golgi-associated vesicle membrane	GO:0030660	CC	0.000343103
positive regulation of nervous system development	GO:0051962	BP	0.000347886
negative regulation of cell development	GO:0010721	BP	0.000351958
negative regulation of transferase activity	GO:0051348	BP	0.000363806
negative regulation of protein phosphorylation	GO:0001933	BP	0.00036484
protein modification by small protein conjugation	GO:0032446	BP	0.00036484
amyloid precursor protein metabolic process	GO:0042982	BP	0.000365868
regulation of nurse cell apoptotic process	GO:0045477	BP	0.000365868
primary lysosome	GO:0005766	CC	0.000367505
azurophil granule	GO:0042582	CC	0.000367505
regulation of mRNA splicing, via spliceosome	GO:0048024	BP	0.000367505
gland morphogenesis	GO:0022612	BP	0.000372002
neuroblast fate determination	GO:0007400	BP	0.000372679
regulation of apoptotic process involved in development	GO:1904748	BP	0.000372679
catalytic activity, acting on a tRNA	GO:0140101	MF	0.000378223
pole plasm oskar mRNA localization	GO:0045451	BP	0.000386188
regulation of embryonic pattern specification	GO:1902875	BP	0.000386188
antigen processing and presentation of exogenous peptide antigen via MHC class II	GO:0019886	BP	0.00038741
positive regulation of neuron differentiation	GO:0045666	BP	0.000388766
cellular component morphogenesis	GO:0032989	BP	0.000415273
gliogenesis	GO:0042063	BP	0.000420426
cellular response to external stimulus	GO:0071496	BP	0.000420915
regulation of protein serine/threonine kinase activity	GO:0071900	BP	0.000421872
protein autophosphorylation	GO:0046777	BP	0.000427027
compound eye development	GO:0048749	BP	0.000433022
post-embryonic animal organ morphogenesis	GO:0048563	BP	0.000434235
antigen processing and presentation of peptide antigen via MHC class II	GO:0002495	BP	0.00043626
antigen processing and presentation of peptide or polysaccharide antigen via MHC class II	GO:0002504	BP	0.00043626
signaling receptor binding	GO:0005102	MF	0.000437006
positive regulation of transferase activity	GO:0051347	BP	0.000439749
signal transduction by p53 class mediator	GO:0072331	BP	0.000443867
positive regulation of cell population proliferation	GO:0008284	BP	0.000446144
cell fate determination	GO:0001709	BP	0.000453608
protein-folding chaperone binding	GO:0051087	MF	0.000453756
cell fate commitment	GO:0045165	BP	0.000457545
positive regulation of MAP kinase activity	GO:0043406	BP	0.000469918
positive regulation of protein processing	GO:0010954	BP	0.000470133
carbohydrate derivative metabolic process	GO:1901135	BP	0.000482628
hematopoietic or lymphoid organ development	GO:0048534	BP	0.000484813
mRNA 3'-UTR binding	GO:0003730	MF	0.000489994
ribosome assembly	GO:0042255	BP	0.000489994
extrinsic component of plasma membrane	GO:0019897	CC	0.000490851
anterior/posterior pattern specification	GO:0009952	BP	0.000501376
acyltransferase activity	GO:0016746	MF	0.000511177
TIM23 mitochondrial import inner membrane translocase complex	GO:0005744	CC	0.000515617
clathrin vesicle coat	GO:0030125	CC	0.000515617
protein import into mitochondrial matrix	GO:0030150	BP	0.000515617
positive regulation of protein localization	GO:1903829	BP	0.000526999
chordate embryonic development	GO:0043009	BP	0.000528962
positive regulation of neurogenesis	GO:0050769	BP	0.000530799
regulation of MAPK cascade	GO:0043408	BP	0.000536536
dicarboxylic acid metabolic process	GO:0043648	BP	0.000541841
membrane lipid metabolic process	GO:0006643	BP	0.000543767
diol metabolic process	GO:0034311	BP	0.000543952
succinyl-CoA metabolic process	GO:0006104	BP	0.000546957
Nebenkern	GO:0016006	CC	0.000546957
amyloid-beta formation	GO:0034205	BP	0.000546957
protein insertion into mitochondrial inner membrane	GO:0045039	BP	0.000546957
regulation of ER-associated ubiquitin-dependent protein catabolic process	GO:1903069	BP	0.000546957
regulation of humoral immune response	GO:0002920	BP	0.000548968
negative regulation of peptidase activity	GO:0010466	BP	0.00055067
stem cell proliferation	GO:0072089	BP	0.00055067
histone modification	GO:0016570	BP	0.000553572
cellular response to extracellular stimulus	GO:0031668	BP	0.000553786
nuclear envelope organization	GO:0006998	BP	0.000555657
positive regulation of cell cycle process	GO:0090068	BP	0.000583868
regulation of mitotic cell cycle, embryonic	GO:0009794	BP	0.000585593
interleukin-12-mediated signaling pathway	GO:0035722	BP	0.000585593
response to interleukin-12	GO:0070671	BP	0.000585593
cellular response to interleukin-12	GO:0071349	BP	0.000585593
positive regulation of protein maturation	GO:1903319	BP	0.000585593
response to hydrogen peroxide	GO:0042542	BP	0.00059023
mitotic sister chromatid segregation	GO:0000070	BP	0.000595199
regulation of chromosome segregation	GO:0051983	BP	0.000613097
negative regulation of mitotic cell cycle phase transition	GO:1901991	BP	0.000613097
intracellular steroid hormone receptor signaling pathway	GO:0030518	BP	0.000613553
extrinsic component of membrane	GO:0019898	CC	0.000614272
meiosis I cell cycle process	GO:0061982	BP	0.000614272
tissue regeneration	GO:0042246	BP	0.000633466
intracellular mRNA localization involved in pattern specification process	GO:0060810	BP	0.000633466
circadian rhythm	GO:0007623	BP	0.000641201
regulation of embryonic development	GO:0045995	BP	0.000641201
regulation of stress-activated MAPK cascade	GO:0032872	BP	0.00064499
regulation of stress-activated protein kinase signaling cascade	GO:0070302	BP	0.00064499
response to endoplasmic reticulum stress	GO:0034976	BP	0.000650565
mitochondrial matrix	GO:0005759	CC	0.000671229
generation of precursor metabolites and energy	GO:0006091	BP	0.000674653
chromatin organization	GO:0006325	BP	0.000675024
cell surface receptor signaling pathway	GO:0007166	BP	0.000677913
positive regulation of establishment of protein localization	GO:1904951	BP	0.000679029
establishment of chromosome localization	GO:0051303	BP	0.000684135
stress-activated protein kinase signaling cascade	GO:0031098	BP	0.000698824
ISWI-type complex	GO:0031010	CC	0.000704318
meiotic sister chromatid segregation	GO:0045144	BP	0.000704318
spindle midzone assembly	GO:0051255	BP	0.000704318
delamination	GO:0060232	BP	0.000704318
positive regulation of MAPK cascade	GO:0043410	BP	0.00071357
basal transcription machinery binding	GO:0001098	MF	0.000719672
basal RNA polymerase II transcription machinery binding	GO:0001099	MF	0.000719672
meiosis II	GO:0007135	BP	0.000721078
spermatid nucleus differentiation	GO:0007289	BP	0.000721078
poly(U) RNA binding	GO:0008266	MF	0.000721078
regulation of Toll signaling pathway	GO:0008592	BP	0.000721078
COPI-coated vesicle	GO:0030137	CC	0.000721078
germline ring canal	GO:0045172	CC	0.000721078
regulation of spindle assembly	GO:0090169	BP	0.000721078
cortical actin cytoskeleton organization	GO:0030866	BP	0.000721444
behavior	GO:0007610	BP	0.000726655
chemical synaptic transmission	GO:0007268	BP	0.000734418
anterograde trans-synaptic signaling	GO:0098916	BP	0.000734418
imaginal disc morphogenesis	GO:0007560	BP	0.000736948
endocytosis	GO:0006897	BP	0.000742901
clathrin-coated pit	GO:0005905	CC	0.000747706
pole plasm RNA localization	GO:0007316	BP	0.000747706
ventral cord development	GO:0007419	BP	0.000747706
pole plasm mRNA localization	GO:0019094	BP	0.000747706
cardiac cell development	GO:0055006	BP	0.000747706
stress-activated MAPK cascade	GO:0051403	BP	0.000791105
mitochondrion organization	GO:0007005	BP	0.000795552
cellular response to heat	GO:0034605	BP	0.000814904
cellular response to interleukin-1	GO:0071347	BP	0.000814904
regulation of viral process	GO:0050792	BP	0.000823379
organelle subcompartment	GO:0031984	CC	0.000823872
compound eye morphogenesis	GO:0001745	BP	0.000835556
antigen processing and presentation of exogenous peptide antigen	GO:0002478	BP	0.00084491
trans-synaptic signaling	GO:0099537	BP	0.000854278
regulation of alternative mRNA splicing, via spliceosome	GO:0000381	BP	0.000866144
dendritic tree	GO:0097447	CC	0.000868354
male meiosis cytokinesis	GO:0007112	BP	0.000869442
small-subunit processome	GO:0032040	CC	0.000869442
negative regulation of RNA metabolic process	GO:0051253	BP	0.000873175
regulation of pole plasm oskar mRNA localization	GO:0007317	BP	0.000878679
negative regulation of response to endoplasmic reticulum stress	GO:1903573	BP	0.000878679
hormone-mediated signaling pathway	GO:0009755	BP	0.00089218
cell activation	GO:0001775	BP	0.000896573
response to light stimulus	GO:0009416	BP	0.000897583
immune system development	GO:0002520	BP	0.000911439
sperm individualization	GO:0007291	BP	0.000919813
DNA damage response, signal transduction by p53 class mediator	GO:0030330	BP	0.000919813
synaptic signaling	GO:0099536	BP	0.000920317
cellular response to topologically incorrect protein	GO:0035967	BP	0.000930042
terminal bouton	GO:0043195	CC	0.000930042
pyrimidine nucleoside triphosphate metabolic process	GO:0009147	BP	0.00093522
tRNA 3'-end processing	GO:0042780	BP	0.00093522
oxoglutarate dehydrogenase complex	GO:0045252	CC	0.00093522
positive regulation of R7 cell differentiation	GO:0045678	BP	0.00093522
negative regulation of Toll signaling pathway	GO:0045751	BP	0.00093522
cytoplasm organization	GO:0007028	BP	0.00093595
chromosome localization	GO:0050000	BP	0.00093595
negative regulation of mRNA metabolic process	GO:1903312	BP	0.00093595
mRNA cleavage and polyadenylation specificity factor complex	GO:0005847	CC	0.000937114
COPI vesicle coat	GO:0030126	CC	0.000937114
response to ether	GO:0045472	BP	0.000937114
contractile ring	GO:0070938	CC	0.000937114
peptide transmembrane transporter activity	GO:1904680	MF	0.000937114
mitotic spindle midzone	GO:1990023	CC	0.000937114
response to reactive oxygen species	GO:0000302	BP	0.000938438
appendage morphogenesis	GO:0035107	BP	0.000942494
response to antibiotic	GO:0046677	BP	0.000942494
female meiotic nuclear division	GO:0007143	BP	0.000946867
animal organ regeneration	GO:0031100	BP	0.000946867
negative regulation of supramolecular fiber organization	GO:1902904	BP	0.000946867
glutamine-tRNA ligase activity	GO:0004819	MF	0.000952745
actomyosin contractile ring maturation	GO:0031566	BP	0.000952745
I-kappaB/NF-kappaB complex	GO:0033256	CC	0.000952745
negative regulation of nurse cell apoptotic process	GO:0045849	BP	0.000952745
sphinganine biosynthetic process	GO:0046511	BP	0.000952745
positive regulation of viral entry into host cell	GO:0046598	BP	0.000952745
cyclin B1-CDK1 complex	GO:0097125	CC	0.000952745
cyclin E1-CDK2 complex	GO:0097134	CC	0.000952745
cyclin E2-CDK2 complex	GO:0097135	CC	0.000952745
negative regulation of ER-associated ubiquitin-dependent protein catabolic process	GO:1903070	BP	0.000952745
RISC complex binding	GO:1905172	MF	0.000952745
VCP-NSFL1C complex	GO:1990730	CC	0.000952745
positive regulation of immune response	GO:0050778	BP	0.00100017
nucleoside biosynthetic process	GO:0009163	BP	0.00100589
clathrin-coated vesicle membrane	GO:0030665	CC	0.00100589
pre-mRNA binding	GO:0036002	MF	0.00100589
kinase activator activity	GO:0019209	MF	0.00103468
regulation of intracellular steroid hormone receptor signaling pathway	GO:0033143	BP	0.00103468
mitotic DNA damage checkpoint signaling	GO:0044773	BP	0.00103468
peptidase regulator activity	GO:0061134	MF	0.00103468
cellular response to carbohydrate stimulus	GO:0071322	BP	0.00103468
regulation of intracellular protein transport	GO:0033157	BP	0.0010353
positive regulation of apoptotic process	GO:0043065	BP	0.00104047
imaginal disc-derived appendage morphogenesis	GO:0035114	BP	0.00104393
negative regulation of cell cycle phase transition	GO:1901988	BP	0.00104991
mRNA stabilization	GO:0048255	BP	0.00106055
regulation of intracellular mRNA localization	GO:1904580	BP	0.00106055
hormone receptor binding	GO:0051427	MF	0.0010714
heart development	GO:0007507	BP	0.00107674
positive regulation of programmed cell death	GO:0043068	BP	0.00108097
positive regulation of mitotic cell cycle	GO:0045931	BP	0.00112274
synaptic vesicle cycle	GO:0099504	BP	0.00112274
secretory vesicle	GO:0099503	CC	0.00112313
retrograde vesicle-mediated transport, Golgi to endoplasmic reticulum	GO:0006890	BP	0.00112663
G1/S transition of mitotic cell cycle	GO:0000082	BP	0.00112741
salivary gland morphogenesis	GO:0007435	BP	0.00112741
intrinsic apoptotic signaling pathway	GO:0097193	BP	0.00112741
ribonucleoside metabolic process	GO:0009119	BP	0.00114156
antigen processing and presentation of exogenous antigen	GO:0019884	BP	0.00114156
muscle cell differentiation	GO:0042692	BP	0.00114446
mitotic cytokinesis	GO:0000281	BP	0.00114846
meiosis II cell cycle process	GO:0061983	BP	0.00115821
mitotic spindle assembly	GO:0090307	BP	0.00115821
regulation of cyclin-dependent protein serine/threonine kinase activity	GO:0000079	BP	0.00116139
cellular response to hydrogen peroxide	GO:0070301	BP	0.00116139
response to alcohol	GO:0097305	BP	0.00116801
nuclear envelope	GO:0005635	CC	0.00118346
cell cycle G1/S phase transition	GO:0044843	BP	0.00121624
translation elongation factor activity	GO:0003746	MF	0.00121918
telomerase holoenzyme complex	GO:0005697	CC	0.00121918
aster	GO:0005818	CC	0.00121918
poly(A) binding	GO:0008143	MF	0.00121918
COPI-coated vesicle membrane	GO:0030663	CC	0.00121918
histone kinase activity	GO:0035173	MF	0.00121918
tricarboxylic acid cycle enzyme complex	GO:0045239	CC	0.00121918
sphingoid metabolic process	GO:0046519	BP	0.00121918
positive regulation of intracellular transport	GO:0032388	BP	0.00122086
cell cortex	GO:0005938	CC	0.00124882
regulation of protein-containing complex assembly	GO:0043254	BP	0.0012576
stem cell fate determination	GO:0048867	BP	0.0012689
leukocyte activation	GO:0045321	BP	0.00127857
epithelial tube morphogenesis	GO:0060562	BP	0.00129177
negative regulation of proteolysis involved in protein catabolic process	GO:1903051	BP	0.00129947
response to decreased oxygen levels	GO:0036293	BP	0.00130456
imaginal disc-derived appendage development	GO:0048737	BP	0.00130456
regulation of sister chromatid segregation	GO:0033045	BP	0.00131069
positive regulation of transmembrane transport	GO:0034764	BP	0.00131069
regulation of intrinsic apoptotic signaling pathway	GO:2001242	BP	0.00131069
mRNA polyadenylation	GO:0006378	BP	0.00132757
stem cell fate commitment	GO:0048865	BP	0.00132757
regulation of cysteine-type endopeptidase activity	GO:2000116	BP	0.00133633
mitochondrial envelope	GO:0005740	CC	0.00134309
response to topologically incorrect protein	GO:0035966	BP	0.00135054
negative regulation of apoptotic signaling pathway	GO:2001234	BP	0.00135054
negative regulation of hydrolase activity	GO:0051346	BP	0.00137712
condensed nuclear chromosome	GO:0000794	CC	0.00138169
neuron projection terminus	GO:0044306	CC	0.00141463
larval development	GO:0002164	BP	0.00141526
protein homooligomerization	GO:0051260	BP	0.00143351
circulatory system development	GO:0072359	BP	0.00144223
biological process involved in symbiotic interaction	GO:0044403	BP	0.00144347
DNA-templated transcription termination	GO:0006353	BP	0.00145007
eye development	GO:0001654	BP	0.00145791
regulation of antifungal peptide biosynthetic process	GO:0002810	BP	0.00146209
positive regulation of antifungal peptide biosynthetic process	GO:0006967	BP	0.00146209
amyloid precursor protein catabolic process	GO:0042987	BP	0.00146209
outer mitochondrial membrane protein complex	GO:0098799	CC	0.00146209
protein localization to cytoplasmic stress granule	GO:1903608	BP	0.00146209
regulation of Wnt signaling pathway	GO:0030111	BP	0.00148994
termination of RNA polymerase II transcription	GO:0006369	BP	0.00150599
cargo receptor activity	GO:0038024	MF	0.00150599
ribonucleoside biosynthetic process	GO:0042455	BP	0.00150599
negative regulation of stem cell differentiation	GO:2000737	BP	0.00150599
regulation of establishment of protein localization	GO:0070201	BP	0.00150661
cellular response to nutrient levels	GO:0031669	BP	0.00150785
tRNA binding	GO:0000049	MF	0.00151521
steroid hormone mediated signaling pathway	GO:0043401	BP	0.00151593
regulation of cysteine-type endopeptidase activity involved in apoptotic process	GO:0043281	BP	0.00152564
regulation of mitotic spindle assembly	GO:1901673	BP	0.00155568
regulation of telomere capping	GO:1904353	BP	0.00155568
positive regulation of chromosome organization	GO:2001252	BP	0.00158269
chromosome, centromeric region	GO:0000775	CC	0.0016054
regulation of RNA splicing	GO:0043484	BP	0.00161997
negative regulation of endopeptidase activity	GO:0010951	BP	0.00163045
nucleotide metabolic process	GO:0009117	BP	0.0016438
biological process involved in interspecies interaction between organisms	GO:0044419	BP	0.00165889
meiotic cytokinesis	GO:0033206	BP	0.00166031
antigen processing and presentation of peptide antigen	GO:0048002	BP	0.00166031
synaptic vesicle endocytosis	GO:0048488	BP	0.00166031
cell migration	GO:0016477	BP	0.0016788
regulation of biological process involved in symbiotic interaction	GO:0043903	BP	0.00171257
establishment of cell polarity	GO:0030010	BP	0.00171905
dendrite	GO:0030425	CC	0.00175136
DNA-templated transcription	GO:0006351	BP	0.00176674
Toll signaling pathway	GO:0008063	BP	0.00177412
protein K48-linked ubiquitination	GO:0070936	BP	0.00177412
response to starvation	GO:0042594	BP	0.00178179
nucleoside phosphate metabolic process	GO:0006753	BP	0.00178708
regulation of cyclin-dependent protein kinase activity	GO:1904029	BP	0.00179185
regulation of response to endoplasmic reticulum stress	GO:1905897	BP	0.00179185
import into cell	GO:0098657	BP	0.00180706
regulation of cytokinesis	GO:0032465	BP	0.00181534
mitotic DNA integrity checkpoint signaling	GO:0044774	BP	0.00181534
epithelial cell development	GO:0002064	BP	0.00182569
positive regulation of stress-activated MAPK cascade	GO:0032874	BP	0.00183703
chromosome organization involved in meiotic cell cycle	GO:0070192	BP	0.00183703
positive regulation of stress-activated protein kinase signaling cascade	GO:0070304	BP	0.00183703
somatodendritic compartment	GO:0036477	CC	0.00184908
nucleoside-triphosphatase regulator activity	GO:0060589	MF	0.00186555
negative regulation of cytoskeleton organization	GO:0051494	BP	0.00187674
methylation	GO:0032259	BP	0.00189772
regulation of endocytosis	GO:0030100	BP	0.00190068
Golgi membrane	GO:0000139	CC	0.00190174
response to hypoxia	GO:0001666	BP	0.00191505
translation initiation factor binding	GO:0031369	MF	0.00195031
positive regulation of viral life cycle	GO:1903902	BP	0.00195031
negative regulation of ubiquitin-dependent protein catabolic process	GO:2000059	BP	0.00195031
mRNA cleavage factor complex	GO:0005849	CC	0.00195176
eggshell chorion gene amplification	GO:0007307	BP	0.00195176
macromolecule transmembrane transporter activity	GO:0022884	MF	0.00195176
protein localization to kinetochore	GO:0034501	BP	0.00195176
wing disc morphogenesis	GO:0007472	BP	0.00197692
cellular response to lipid	GO:0071396	BP	0.00197692
regulatory ncRNA-mediated post-transcriptional gene silencing	GO:0035194	BP	0.00198422
ERAD pathway	GO:0036503	BP	0.00198461
post-embryonic appendage morphogenesis	GO:0035120	BP	0.00198479
cation binding	GO:0043169	MF	0.00204869
stem cell population maintenance	GO:0019827	BP	0.0020522
mitochondrial protein-containing complex	GO:0098798	CC	0.00206019
ubiquitin protein ligase activity	GO:0061630	MF	0.00206961
muscle structure development	GO:0061061	BP	0.00207232
negative regulation of macroautophagy	GO:0016242	BP	0.00207561
anaphase-promoting complex-dependent catabolic process	GO:0031145	BP	0.00207561
positive regulation of meiotic cell cycle	GO:0051446	BP	0.00207561
cellular response to endogenous stimulus	GO:0071495	BP	0.00208655
RNA biosynthetic process	GO:0032774	BP	0.0021306
cortical cytoskeleton organization	GO:0030865	BP	0.00214067
mitochondrial alpha-ketoglutarate dehydrogenase complex	GO:0005947	CC	0.00214298
cytosolic ribosome assembly	GO:0042256	BP	0.00214298
negative regulation of oogenesis	GO:1905880	BP	0.00214298
mitochondrial membrane	GO:0031966	CC	0.00215024
maintenance of cell number	GO:0098727	BP	0.00215637
transferase complex, transferring phosphorus-containing groups	GO:0061695	CC	0.00217128
regulation of neuron differentiation	GO:0045664	BP	0.00218751
regulation of immune effector process	GO:0002697	BP	0.00218891
positive regulation of viral process	GO:0048524	BP	0.00219304
neuroblast differentiation	GO:0014016	BP	0.00220035
ubiquitin-dependent ERAD pathway	GO:0030433	BP	0.00220035
extrinsic component of cytoplasmic side of plasma membrane	GO:0031234	CC	0.00220035
nucleobase-containing small molecule metabolic process	GO:0055086	BP	0.00220788
oocyte construction	GO:0007308	BP	0.0023396
salivary gland development	GO:0007431	BP	0.0023396
regulation of cell division	GO:0051302	BP	0.0023396
ubiquitin-like protein ligase activity	GO:0061659	MF	0.0023396
negative regulation of nervous system development	GO:0051961	BP	0.00236669
negative regulation of transcription by RNA polymerase II	GO:0000122	BP	0.00240292
in utero embryonic development	GO:0001701	BP	0.00240872
proteasome core complex	GO:0005839	CC	0.00241246
protein localization to chromosome, centromeric region	GO:0071459	BP	0.00241246
cardiac muscle cell development	GO:0055013	BP	0.00241283
developmental growth	GO:0048589	BP	0.00241785
JNK cascade	GO:0007254	BP	0.00241798
response to inorganic substance	GO:0010035	BP	0.00242149
intracellular mRNA localization involved in anterior/posterior axis specification	GO:0060811	BP	0.00247382
nucleobase-containing small molecule biosynthetic process	GO:0034404	BP	0.00248299
chromosomal region	GO:0098687	CC	0.00250921
regulation of defense response	GO:0031347	BP	0.00252194
positive regulation of cysteine-type endopeptidase activity involved in apoptotic process	GO:0043280	BP	0.00255313
protein deubiquitination	GO:0016579	BP	0.0025611
triglyceride homeostasis	GO:0070328	BP	0.0025611
regulation of chromatin organization	GO:1902275	BP	0.0026214
meiosis I	GO:0007127	BP	0.00262561
brain development	GO:0007420	BP	0.00263051
post-transcriptional gene silencing	GO:0016441	BP	0.00266971
negative regulation of protein kinase activity	GO:0006469	BP	0.00269044
acylglycerol homeostasis	GO:0055090	BP	0.00270494
positive regulation of protein kinase activity	GO:0045860	BP	0.0027207
amide binding	GO:0033218	MF	0.00274131
negative regulation of mitotic cell cycle	GO:0045930	BP	0.00274504
cell body	GO:0044297	CC	0.00274736
regulation of lipid storage	GO:0010883	BP	0.00276984
condensed chromosome, centromeric region	GO:0000779	CC	0.00278813
signal sequence binding	GO:0005048	MF	0.00278813
DNA damage response, signal transduction by p53 class mediator resulting in cell cycle arrest	GO:0006977	BP	0.00278813
RNA stabilization	GO:0043489	BP	0.00278813
dense fibrillar component	GO:0001651	CC	0.00279958
heart rudiment formation	GO:0003315	BP	0.00279958
cell migration to the midline involved in heart development	GO:0003318	BP	0.00279958
cardioblast migration to the midline involved in heart rudiment formation	GO:0003319	BP	0.00279958
serine C-palmitoyltransferase activity	GO:0004758	MF	0.00279958
tRNA export from nucleus	GO:0006409	BP	0.00279958
glutaminyl-tRNA aminoacylation	GO:0006425	BP	0.00279958
dopamine biosynthetic process from tyrosine	GO:0006585	BP	0.00279958
sphingomyelin biosynthetic process	GO:0006686	BP	0.00279958
pyrimidine deoxyribonucleoside triphosphate metabolic process	GO:0009211	BP	0.00279958
C-palmitoyltransferase activity	GO:0016454	MF	0.00279958
serine C-palmitoyltransferase complex	GO:0017059	CC	0.00279958
male germline ring canal formation	GO:0030726	BP	0.00279958
thiamine pyrophosphate binding	GO:0030976	MF	0.00279958
platelet dense tubular network	GO:0031094	CC	0.00279958
platelet dense tubular network membrane	GO:0031095	CC	0.00279958
endoplasmic reticulum palmitoyltransferase complex	GO:0031211	CC	0.00279958
bleb	GO:0032059	CC	0.00279958
negative regulation of interleukin-12 production	GO:0032695	BP	0.00279958
preblastoderm mitotic cell cycle	GO:0035185	BP	0.00279958
modulation by virus of host gene expression	GO:0039656	BP	0.00279958
cytolytic granule	GO:0044194	CC	0.00279958
modification by virus of host mRNA processing	GO:0046778	BP	0.00279958
positive regulation of DNA ligation	GO:0051106	BP	0.00279958
class II DNA-(apurinic or apyrimidinic site) endonuclease activity	GO:0052720	MF	0.00279958
enzyme activator complex	GO:0150005	CC	0.00279958
regulation of lipophagy	GO:1904502	BP	0.00279958
positive regulation of lipophagy	GO:1904504	BP	0.00279958
regulation of clathrin coat assembly	GO:1905443	BP	0.00279958
positive regulation of clathrin coat assembly	GO:1905445	BP	0.00279958
positive regulation of mitochondrial ATP synthesis coupled electron transport	GO:1905448	BP	0.00279958
protein-cysteine S-palmitoyltransferase complex	GO:1905961	CC	0.00279958
negative regulation of cysteine-type endopeptidase activity involved in execution phase of apoptosis	GO:2001271	BP	0.00279958
positive regulation of binding	GO:0051099	BP	0.00280072
nuclear membrane	GO:0031965	CC	0.00282949
post-translational protein modification	GO:0043687	BP	0.00282949
growth	GO:0040007	BP	0.00283556
regulatory ncRNA-mediated gene silencing	GO:0031047	BP	0.00286737
appendage development	GO:0048736	BP	0.00288651
cell projection	GO:0042995	CC	0.00288942
DNA amplification	GO:0006277	BP	0.00294275
positive regulation of G2/M transition of mitotic cell cycle	GO:0010971	BP	0.00294275
amide transmembrane transporter activity	GO:0042887	MF	0.00294275
mitogen-activated protein kinase binding	GO:0051019	MF	0.00294275
protein K63-linked ubiquitination	GO:0070534	BP	0.00294275
anterior/posterior axis specification	GO:0009948	BP	0.00297437
negative regulation of cell adhesion	GO:0007162	BP	0.00298504
positive regulation of peptidase activity	GO:0010952	BP	0.00298504
formation of translation preinitiation complex	GO:0001731	BP	0.00299152
heterotrimeric G-protein complex	GO:0005834	CC	0.00299152
tRNA splicing, via endonucleolytic cleavage and ligation	GO:0006388	BP	0.00299152
mitotic nuclear membrane disassembly	GO:0007077	BP	0.00299152
positive regulation of interferon-beta production	GO:0032728	BP	0.00299152
stress granule assembly	GO:0034063	BP	0.00299152
sperm DNA decondensation	GO:0035041	BP	0.00299152
dihydrolipoyl dehydrogenase complex	GO:0045240	CC	0.00299152
positive regulation of mRNA splicing, via spliceosome	GO:0048026	BP	0.00299152
RISC complex assembly	GO:0070922	BP	0.00299152
positive regulation of ERAD pathway	GO:1904294	BP	0.00299152
regulation of protein localization to cell cortex	GO:1904776	BP	0.00299152
GTPase complex	GO:1905360	CC	0.00299152
regulation of transmembrane transport	GO:0034762	BP	0.00299473
synaptic vesicle recycling	GO:0036465	BP	0.00300065
axon terminus	GO:0043679	CC	0.00301234
protein methylation	GO:0006479	BP	0.00307641
protein alkylation	GO:0008213	BP	0.00307641
NAD binding	GO:0051287	MF	0.00309639
glycosyl compound biosynthetic process	GO:1901659	BP	0.00309639
positive regulation of transcription by RNA polymerase II	GO:0045944	BP	0.00313387
metal ion binding	GO:0046872	MF	0.00313387
tripartite regional subdivision	GO:0007351	BP	0.00314092
anterior/posterior axis specification, embryo	GO:0008595	BP	0.00314092
negative regulation of RNA biosynthetic process	GO:1902679	BP	0.00316601
regulation of nucleocytoplasmic transport	GO:0046822	BP	0.00317891
regulation of G1/S transition of mitotic cell cycle	GO:2000045	BP	0.00317891
negative regulation of neurogenesis	GO:0050768	BP	0.00318836
instar larval development	GO:0002168	BP	0.00320032
protein kinase activator activity	GO:0030295	MF	0.00320032
positive regulation of nuclear division	GO:0051785	BP	0.00320032
response to electrical stimulus	GO:0051602	BP	0.0032039
plasma membrane bounded cell projection	GO:0120025	CC	0.00331539
positive regulation of cell projection organization	GO:0031346	BP	0.00331875
positive regulation of circadian rhythm	GO:0042753	BP	0.00332492
positive regulation of endocytosis	GO:0045807	BP	0.00332492
response to radiation	GO:0009314	BP	0.00334069
regulation of developmental growth	GO:0048638	BP	0.00342259
negative regulation of protein ubiquitination	GO:0031397	BP	0.00344824
phosphoprotein binding	GO:0051219	MF	0.00344824
dorsal/ventral pattern formation, imaginal disc	GO:0007450	BP	0.00349987
sphingolipid biosynthetic process	GO:0030148	BP	0.00349987
ATPase binding	GO:0051117	MF	0.00349987
embryonic axis specification	GO:0000578	BP	0.00352595
imaginal disc-derived wing morphogenesis	GO:0007476	BP	0.00352695
N-glycan processing	GO:0006491	BP	0.00354747
attachment of spindle microtubules to kinetochore	GO:0008608	BP	0.00354747
aggresome	GO:0016235	CC	0.00354747
palmitoyltransferase activity	GO:0016409	MF	0.00354747
protein N-linked glycosylation via asparagine	GO:0018279	BP	0.00354747
positive regulation of cell cycle G2/M phase transition	GO:1902751	BP	0.00354747
response to unfolded protein	GO:0006986	BP	0.00359668
regulation of post-embryonic development	GO:0048580	BP	0.00359668
neural precursor cell proliferation	GO:0061351	BP	0.00359668
DNA replication	GO:0006260	BP	0.00361564
response to external biotic stimulus	GO:0043207	BP	0.0036337
response to other organism	GO:0051707	BP	0.0036337
pyrimidine nucleotide metabolic process	GO:0006220	BP	0.00366251
response to gravity	GO:0009629	BP	0.00366251
germ-line cyst formation	GO:0048134	BP	0.00366251
cellular response to unfolded protein	GO:0034620	BP	0.00377637
regulation of cell maturation	GO:1903429	BP	0.00377637
endoplasmic reticulum unfolded protein response	GO:0030968	BP	0.00378374
nuclear matrix	GO:0016363	CC	0.0038203
ciliary basal body-plasma membrane docking	GO:0097711	BP	0.00382897
carbohydrate derivative biosynthetic process	GO:1901137	BP	0.00390239
protein localization to nucleus	GO:0034504	BP	0.00392937
ATP hydrolysis activity	GO:0016887	MF	0.00396255
peptide binding	GO:0042277	MF	0.00397595
RNA splicing, via endonucleolytic cleavage and ligation	GO:0000394	BP	0.00401959
G protein-coupled acetylcholine receptor signaling pathway	GO:0007213	BP	0.00401959
aminoacyl-tRNA synthetase multienzyme complex	GO:0017101	CC	0.00401959
protein succinylation	GO:0018335	BP	0.00401959
pore complex assembly	GO:0046931	BP	0.00401959
sperm capacitation	GO:0048240	BP	0.00401959
establishment of meiotic spindle localization	GO:0051295	BP	0.00401959
ventricular cardiac muscle cell development	GO:0055015	BP	0.00401959
establishment of protein localization to mitochondrial membrane	GO:0090151	BP	0.00401959
histone succinylation	GO:0106077	BP	0.00401959
positive regulation of p38MAPK cascade	GO:1900745	BP	0.00401959
neurotransmitter secretion	GO:0007269	BP	0.00405685
signal release from synapse	GO:0099643	BP	0.00405685
tRNA processing	GO:0008033	BP	0.00407709
regulation of mitotic sister chromatid segregation	GO:0033047	BP	0.00407709
regulation of oocyte development	GO:0060281	BP	0.00407709
glycosyl compound metabolic process	GO:1901657	BP	0.00414927
chromosome condensation	GO:0030261	BP	0.00416251
response to interleukin-1	GO:0070555	BP	0.00416251
smooth endoplasmic reticulum	GO:0005790	CC	0.00416633
negative regulation of mRNA catabolic process	GO:1902373	BP	0.00416633
eye photoreceptor cell differentiation	GO:0001754	BP	0.00416669
tissue morphogenesis	GO:0048729	BP	0.00418619
response to oxygen levels	GO:0070482	BP	0.00420868
pyrimidine nucleotide biosynthetic process	GO:0006221	BP	0.00423132
spectrin binding	GO:0030507	MF	0.00423132
mRNA 5'-UTR binding	GO:0048027	MF	0.00423132
protein localization to microtubule cytoskeleton	GO:0072698	BP	0.00423132
endopeptidase inhibitor activity	GO:0004866	MF	0.00423998
glial cell migration	GO:0008347	BP	0.00423998
cytokinetic process	GO:0032506	BP	0.00423998
actin filament bundle organization	GO:0061572	BP	0.00423998
cellular response to hexose stimulus	GO:0071331	BP	0.00423998
regulation of calcium ion transmembrane transporter activity	GO:1901019	BP	0.00423998
cellular response to hormone stimulus	GO:0032870	BP	0.00437313
Ras protein signal transduction	GO:0007265	BP	0.00437886
exocrine system development	GO:0035272	BP	0.00437886
cellular response to steroid hormone stimulus	GO:0071383	BP	0.00437886
dorsal/ventral pattern formation	GO:0009953	BP	0.00438567
pyridine nucleotide metabolic process	GO:0019362	BP	0.00438767
nicotinamide nucleotide metabolic process	GO:0046496	BP	0.00438767
intracellular mRNA localization	GO:0008298	BP	0.00452742
protein modification by small protein removal	GO:0070646	BP	0.00453716
regulation of transmembrane receptor protein serine/threonine kinase signaling pathway	GO:0090092	BP	0.00453716
positive regulation of endopeptidase activity	GO:0010950	BP	0.00459535
regulation of protein binding	GO:0043393	BP	0.00461844
90S preribosome	GO:0030686	CC	0.00471773
clathrin-dependent endocytosis	GO:0072583	BP	0.00471773
macromolecule methylation	GO:0043414	BP	0.00478368
regulation of behavior	GO:0050795	BP	0.00480026
segmentation	GO:0035282	BP	0.0048643
regulation of cell projection organization	GO:0031344	BP	0.00487961
Golgi apparatus	GO:0005794	CC	0.00488174
positive regulation of cell cycle phase transition	GO:1901989	BP	0.00489703
negative regulation of autophagy	GO:0010507	BP	0.00491596
regulation of viral life cycle	GO:1903900	BP	0.00491596
response to biotic stimulus	GO:0009607	BP	0.00495664
cytoplasmic translational initiation	GO:0002183	BP	0.00499885
protein phosphorylated amino acid binding	GO:0045309	MF	0.00499885
female germ-line cyst formation	GO:0048135	BP	0.00499885
positive regulation of mRNA processing	GO:0050685	BP	0.00499885
ubiquitin conjugating enzyme activity	GO:0061631	MF	0.00499885
regulation of protein modification by small protein conjugation or removal	GO:1903320	BP	0.00500146
positive regulation of immune effector process	GO:0002699	BP	0.0050631
positive regulation of cysteine-type endopeptidase activity	GO:2001056	BP	0.0050631
embryonic morphogenesis	GO:0048598	BP	0.00508983
establishment of mitotic spindle orientation	GO:0000132	BP	0.00515844
peptidase inhibitor activity	GO:0030414	MF	0.00515844
metaphase chromosome alignment	GO:0051310	BP	0.00515844
cellular response to monosaccharide stimulus	GO:0071326	BP	0.00515844
negative regulation of stem cell proliferation	GO:2000647	BP	0.00515844
magnesium ion binding	GO:0000287	MF	0.00521386
regulation of inflammatory response	GO:0050727	BP	0.00521386
regulation of heterochromatin formation	GO:0031445	BP	0.0052375
regulation of interleukin-12 production	GO:0032655	BP	0.0052375
ubiquitin-ubiquitin ligase activity	GO:0034450	MF	0.0052375
male pronucleus assembly	GO:0035039	BP	0.0052375
pronuclear migration	GO:0035046	BP	0.0052375
T cell homeostasis	GO:0043029	BP	0.0052375
positive regulation of photoreceptor cell differentiation	GO:0046534	BP	0.0052375
chromosome movement towards spindle pole	GO:0051305	BP	0.0052375
ventricular cardiac muscle cell differentiation	GO:0055012	BP	0.0052375
hematopoietic stem cell proliferation	GO:0071425	BP	0.0052375
regulation of histone H4 acetylation	GO:0090239	BP	0.0052375
mitotic G1 DNA damage checkpoint signaling	GO:0031571	BP	0.00531902
nuclear migration	GO:0007097	BP	0.00532906
negative regulation of protein binding	GO:0032091	BP	0.00532906
organophosphate biosynthetic process	GO:0090407	BP	0.00535749
regulation of protein ubiquitination	GO:0031396	BP	0.00540015
protein acylation	GO:0043543	BP	0.00540015
regulation of RNA stability	GO:0043487	BP	0.0054121
regulation of cell cycle G1/S phase transition	GO:1902806	BP	0.0054121
neuroblast proliferation	GO:0007405	BP	0.00542928
nucleoside metabolic process	GO:0009116	BP	0.00542928
cell part morphogenesis	GO:0032990	BP	0.0054425
inositol hexakisphosphate binding	GO:0000822	MF	0.00548457
TFIIA-class transcription factor complex binding	GO:0001092	MF	0.00548457
palmitoyltransferase complex	GO:0002178	CC	0.00548457
heart rudiment development	GO:0003313	BP	0.00548457
heart rudiment morphogenesis	GO:0003314	BP	0.00548457
sphingosine-1-phosphate receptor signaling pathway	GO:0003376	BP	0.00548457
mitochondrion targeting sequence binding	GO:0030943	MF	0.00548457
chromosome passenger complex	GO:0032133	CC	0.00548457
regulation of toll-like receptor 3 signaling pathway	GO:0034139	BP	0.00548457
larval central nervous system remodeling	GO:0035193	BP	0.00548457
response to isolation stress	GO:0035900	BP	0.00548457
cleavage furrow formation	GO:0036089	BP	0.00548457
swimming behavior	GO:0036269	BP	0.00548457
sphingolipid transporter activity	GO:0046624	MF	0.00548457
nucleoside triphosphate diphosphatase activity	GO:0047429	MF	0.00548457
tRNA transport	GO:0051031	BP	0.00548457
positive regulation of ligase activity	GO:0051351	BP	0.00548457
cellular response to rapamycin	GO:0072752	BP	0.00548457
sphingolipid mediated signaling pathway	GO:0090520	BP	0.00548457
ribbon synapse	GO:0097470	CC	0.00548457
negative regulation of execution phase of apoptosis	GO:1900118	BP	0.00548457
response to rapamycin	GO:1901355	BP	0.00548457
phosphatidylglycerol binding	GO:1901611	MF	0.00548457
regulation of metalloendopeptidase activity	GO:1904683	BP	0.00548457
negative regulation of metalloendopeptidase activity	GO:1904684	BP	0.00548457
negative regulation of metallopeptidase activity	GO:1905049	BP	0.00548457
regulation of mitochondrial ATP synthesis coupled electron transport	GO:1905446	BP	0.00548457
mitotic spindle microtubule	GO:1990498	CC	0.00548457
transcription coregulator activity	GO:0003712	MF	0.00549813
hemopoiesis	GO:0030097	BP	0.00549813
protein complex oligomerization	GO:0051259	BP	0.00553514
positive regulation of intracellular protein transport	GO:0090316	BP	0.00554634
endopeptidase regulator activity	GO:0061135	MF	0.0056687
negative regulation of protein modification by small protein conjugation or removal	GO:1903321	BP	0.0056687
muscle cell development	GO:0055001	BP	0.00568272
regulation of innate immune response	GO:0045088	BP	0.00571838
oocyte axis specification	GO:0007309	BP	0.00572129
anatomical structure maturation	GO:0071695	BP	0.00572129
locomotion	GO:0040011	BP	0.00573773
positive regulation of Notch signaling pathway	GO:0045747	BP	0.00576766
positive regulation of neuron projection development	GO:0010976	BP	0.00577417
ribosomal large subunit assembly	GO:0000027	BP	0.0058544
oocyte maturation	GO:0001556	BP	0.0058544
dopamine receptor signaling pathway	GO:0007212	BP	0.0058544
pentosyltransferase activity	GO:0016763	MF	0.0058544
diol biosynthetic process	GO:0034312	BP	0.0058544
protein localization to cytoskeleton	GO:0044380	BP	0.0058544
regulation of endocytic recycling	GO:2001135	BP	0.0058544
ribose phosphate metabolic process	GO:0019693	BP	0.00595687
response to ecdysone	GO:0035075	BP	0.00597252
mitotic G1/S transition checkpoint signaling	GO:0044819	BP	0.00597252
positive regulation of intracellular signal transduction	GO:1902533	BP	0.00598925
vesicle-mediated transport in synapse	GO:0099003	BP	0.00604352
positive regulation of circadian sleep/wake cycle, sleep	GO:0045938	BP	0.0060441
nucleotide biosynthetic process	GO:0009165	BP	0.00614945
regulation of autophagy	GO:0010506	BP	0.00619241
cleavage furrow	GO:0032154	CC	0.00621486
negative regulation of cell cycle G2/M phase transition	GO:1902750	BP	0.00621486
negative regulation of binding	GO:0051100	BP	0.00626027
catalytic step 2 spliceosome	GO:0071013	CC	0.00626027
dendrite development	GO:0016358	BP	0.00630054
cellular response to nitrogen compound	GO:1901699	BP	0.00630169
receptor-mediated endocytosis	GO:0006898	BP	0.00638092
morphogenesis of an epithelium	GO:0002009	BP	0.00657644
negative regulation of DNA-templated transcription	GO:0045892	BP	0.00657864
regulation of DNA replication	GO:0006275	BP	0.0066497
membrane lipid biosynthetic process	GO:0046467	BP	0.0066497
regulation of antifungal peptide production	GO:0002788	BP	0.00665406
positive regulation of antifungal peptide production	GO:0002804	BP	0.00665406
membrane protein ectodomain proteolysis	GO:0006509	BP	0.00665406
pole cell formation	GO:0007279	BP	0.00665406
dosage compensation by hyperactivation of X chromosome	GO:0009047	BP	0.00665406
induction of programmed cell death	GO:0012502	BP	0.00665406
antifungal humoral response	GO:0019732	BP	0.00665406
mitogen-activated protein kinase kinase binding	GO:0031434	MF	0.00665406
response to vitamin E	GO:0033197	BP	0.00665406
ecdysone-mediated induction of salivary gland cell autophagic cell death	GO:0035072	BP	0.00665406
induction of programmed cell death by ecdysone	GO:0035078	BP	0.00665406
induction of programmed cell death by hormones	GO:0035081	BP	0.00665406
amyloid-beta metabolic process	GO:0050435	BP	0.00665406
cardiac epithelial to mesenchymal transition	GO:0060317	BP	0.00665406
negative regulation of release of cytochrome c from mitochondria	GO:0090201	BP	0.00665406
acetylcholine receptor signaling pathway	GO:0095500	BP	0.00665406
regulation of meiotic cell cycle process involved in oocyte maturation	GO:1903538	BP	0.00665406
signal transduction involved in cellular response to ammonium ion	GO:1903831	BP	0.00665406
response to acetylcholine	GO:1905144	BP	0.00665406
cellular response to acetylcholine	GO:1905145	BP	0.00665406
negative regulation of proteasomal protein catabolic process	GO:1901799	BP	0.00668051
positive regulation of dendrite development	GO:1900006	BP	0.0067251
negative regulation of MAPK cascade	GO:0043409	BP	0.00673216
establishment or maintenance of cytoskeleton polarity	GO:0030952	BP	0.0067983
ubiquitin-like protein conjugating enzyme activity	GO:0061650	MF	0.00680216
endoribonuclease complex	GO:1902555	CC	0.00680216
endonuclease complex	GO:1905348	CC	0.00680216
spliceosomal complex	GO:0005681	CC	0.00693241
homeostatic process	GO:0042592	BP	0.00699376
distal axon	GO:0150034	CC	0.00703748
response to virus	GO:0009615	BP	0.00704287
cellular response to reactive oxygen species	GO:0034614	BP	0.00709939
ribose phosphate biosynthetic process	GO:0046390	BP	0.00710252
small molecule biosynthetic process	GO:0044283	BP	0.00714239
actin cytoskeleton organization	GO:0030036	BP	0.00718045
negative regulation of cell population proliferation	GO:0008285	BP	0.00722763
double-strand break repair	GO:0006302	BP	0.00727482
acyltransferase activity, transferring groups other than amino-acyl groups	GO:0016747	MF	0.00727482
regulation of anatomical structure morphogenesis	GO:0022603	BP	0.00729867
nucleoside phosphate biosynthetic process	GO:1901293	BP	0.00735664
striated muscle cell differentiation	GO:0051146	BP	0.00738722
pole plasm assembly	GO:0007315	BP	0.00742043
protein methyltransferase activity	GO:0008276	MF	0.00742043
ubiquitin binding	GO:0043130	MF	0.00742043
blood coagulation	GO:0007596	BP	0.00746121
fibrillar center	GO:0001650	CC	0.00757164
regulation of plasma membrane bounded cell projection organization	GO:0120035	BP	0.00767228
DNA repair	GO:0006281	BP	0.00782999
leukocyte homeostasis	GO:0001776	BP	0.00784609
pole cell development	GO:0007277	BP	0.00784609
translesion synthesis	GO:0019985	BP	0.00784609
regulation of DNA damage response, signal transduction by p53 class mediator	GO:0043516	BP	0.00784609
pigment cell differentiation	GO:0050931	BP	0.00784609
regulation of androgen receptor signaling pathway	GO:0060765	BP	0.00784609
renal filtration cell differentiation	GO:0061318	BP	0.00784609
regulation of synaptic vesicle transport	GO:1902803	BP	0.00784609
positive regulation of behavior	GO:0048520	BP	0.00792124
vacuolar membrane	GO:0005774	CC	0.00798383
regulation of macroautophagy	GO:0016241	BP	0.00800131
cognition	GO:0050890	BP	0.00803848
positive regulation of protein modification by small protein conjugation or removal	GO:1903322	BP	0.00806716
positive regulation of apoptotic signaling pathway	GO:2001235	BP	0.00806716
sperm flagellum	GO:0036126	CC	0.00808261
clathrin binding	GO:0030276	MF	0.00826883
apical protein localization	GO:0045176	BP	0.00826883
muscle cell cellular homeostasis	GO:0046716	BP	0.00826883
monosaccharide binding	GO:0048029	MF	0.00826883
regulation of ubiquitin-protein transferase activity	GO:0051438	BP	0.00826883
toxin transport	GO:1901998	BP	0.00826883
kinetochore microtubule	GO:0005828	CC	0.00827672
sphingosine metabolic process	GO:0006670	BP	0.00827672
response to selenium ion	GO:0010269	BP	0.00827672
RISC complex	GO:0016442	CC	0.00827672
mitochondrial tricarboxylic acid cycle enzyme complex	GO:0030062	CC	0.00827672
RNAi effector complex	GO:0031332	CC	0.00827672
vesicle cargo loading	GO:0035459	BP	0.00827672
circadian sleep/wake cycle	GO:0042745	BP	0.00827672
3'-5' DNA helicase activity	GO:0043138	MF	0.00827672
organelle inheritance	GO:0048308	BP	0.00827672
nuclear membrane disassembly	GO:0051081	BP	0.00827672
'de novo' post-translational protein folding	GO:0051084	BP	0.00827672
maintenance of organelle location	GO:0051657	BP	0.00827672
protein localization to centrosome	GO:0071539	BP	0.00827672
tRNA 5'-end processing	GO:0099116	BP	0.00827672
negative regulation of protein localization to plasma membrane	GO:1903077	BP	0.00827672
protein localization to microtubule organizing center	GO:1905508	BP	0.00827672
positive regulation of reproductive process	GO:2000243	BP	0.00828927
reproductive structure development	GO:0048608	BP	0.00829821
regulation of cell motility	GO:2000145	BP	0.00829821
negative regulation of immune system process	GO:0002683	BP	0.00835667
positive regulation of GTPase activity	GO:0043547	BP	0.00835667
regulation of ATP metabolic process	GO:1903578	BP	0.00837603
signal release	GO:0023061	BP	0.00838508
positive regulation of kinase activity	GO:0033674	BP	0.0083893
epigenetic regulation of gene expression	GO:0040029	BP	0.00845357
cellular component disassembly	GO:0022411	BP	0.00851999
tube development	GO:0035295	BP	0.0085688
positive regulation of mitotic cell cycle phase transition	GO:1901992	BP	0.00858662
negative regulation of G1/S transition of mitotic cell cycle	GO:2000134	BP	0.00878623
regulation of mRNA stability	GO:0043488	BP	0.00883059
chromatin	GO:0000785	CC	0.00886248
reproductive system development	GO:0061458	BP	0.00895355
opsonin binding	GO:0001846	MF	0.00895434
regulation of COPII vesicle coating	GO:0003400	BP	0.00895434
GDP-dissociation inhibitor activity	GO:0005092	MF	0.00895434
cytoplasmic sequestering of NF-kappaB	GO:0007253	BP	0.00895434
queuosine biosynthetic process	GO:0008616	BP	0.00895434
pyrimidine nucleoside triphosphate biosynthetic process	GO:0009148	BP	0.00895434
mitochondrial oxoglutarate dehydrogenase complex	GO:0009353	CC	0.00895434
cytoplasmic side of endosome membrane	GO:0010009	CC	0.00895434
first cell cycle pseudocleavage	GO:0030590	BP	0.00895434
box C/D RNP complex	GO:0031428	CC	0.00895434
otolith morphogenesis	GO:0032474	BP	0.00895434
response to muramyl dipeptide	GO:0032495	BP	0.00895434
pectoral fin morphogenesis	GO:0035138	BP	0.00895434
Notch receptor processing, ligand-dependent	GO:0035333	BP	0.00895434
spectrosome	GO:0045170	CC	0.00895434
queuosine metabolic process	GO:0046116	BP	0.00895434
sprouting of injured axon	GO:0048682	BP	0.00895434
protein kinase C signaling	GO:0070528	BP	0.00895434
CRD-mediated mRNA stabilization	GO:0070934	BP	0.00895434
tRNA-splicing ligase complex	GO:0072669	CC	0.00895434
sorting endosome	GO:0097443	CC	0.00895434
positive regulation of neutrophil migration	GO:1902624	BP	0.00895434
positive regulation of ER-associated ubiquitin-dependent protein catabolic process	GO:1903071	BP	0.00895434
negative regulation of apoptotic process involved in development	GO:1904746	BP	0.00895434
arrestin family protein binding	GO:1990763	MF	0.00895434
regulation of ubiquitin-specific protease activity	GO:2000152	BP	0.00895434
regulation of cysteine-type endopeptidase activity involved in execution phase of apoptosis	GO:2001270	BP	0.00895434
double-strand break repair via homologous recombination	GO:0000724	BP	0.00898738
recombinational repair	GO:0000725	BP	0.00898738
regulation of feeding behavior	GO:0060259	BP	0.00898738
positive regulation of transmembrane receptor protein serine/threonine kinase signaling pathway	GO:0090100	BP	0.00898738
regulation of protein localization to cell periphery	GO:1904375	BP	0.00898738
regulation of stem cell differentiation	GO:2000736	BP	0.00898738
regulation of telomerase activity	GO:0051972	BP	0.00898995
cellular response to virus	GO:0098586	BP	0.00898995
organophosphate metabolic process	GO:0019637	BP	0.00909085
negative regulation of neuroblast proliferation	GO:0007406	BP	0.00915349
positive regulation of defense response	GO:0031349	BP	0.00919532
apoptotic signaling pathway	GO:0097190	BP	0.00919532
ammonium ion metabolic process	GO:0097164	BP	0.00932691
transcription coactivator activity	GO:0003713	MF	0.00938227
head development	GO:0060322	BP	0.00939511
transcription by RNA polymerase II	GO:0006366	BP	0.00941346
nucleoid	GO:0009295	CC	0.00953263
mitochondrial nucleoid	GO:0042645	CC	0.00953263
execution phase of apoptosis	GO:0097194	BP	0.00953263
negative regulation of cell cycle G1/S phase transition	GO:1902807	BP	0.00953263
regulation of MAP kinase activity	GO:0043405	BP	0.00962246
GTPase regulator activity	GO:0030695	MF	0.00962834
embryonic organ morphogenesis	GO:0048562	BP	0.0096433
vacuolar lumen	GO:0005775	CC	0.0097001
maintenance of location	GO:0051235	BP	0.00980023
embryonic organ development	GO:0048568	BP	0.00987709

## Sheet: Cluster 2
Supplementary Table 3. Enriched GO terms in genes assigned to each time-course expression cluster (Cluster2)
Go_term	GO_ID	ontology	pvalue
cytosolic ribosome	GO:0022626	CC	2.37934e-32
macromolecule metabolic process	GO:0043170	BP	2.70949e-31
cytoplasmic translation	GO:0002181	BP	3.05237e-30
primary metabolic process	GO:0044238	BP	4.00744e-30
cellular metabolic process	GO:0044237	BP	6.14804e-30
nitrogen compound metabolic process	GO:0006807	BP	7.63841e-30
organic substance metabolic process	GO:0071704	BP	7.77828e-29
intracellular anatomical structure	GO:0005622	CC	1.85984e-27
negative regulation of metabolic process	GO:0009892	BP	7.79425e-27
regulation of macromolecule metabolic process	GO:0060255	BP	2.43014e-26
regulation of gene expression	GO:0010468	BP	3.82401e-26
regulation of metabolic process	GO:0019222	BP	4.03348e-26
ribosome	GO:0005840	CC	1.15529e-25
negative regulation of macromolecule metabolic process	GO:0010605	BP	2.07527e-25
intracellular organelle	GO:0043229	CC	2.6296e-25
translation	GO:0006412	BP	4.6039e-25
cellular nitrogen compound biosynthetic process	GO:0044271	BP	5.01059e-25
organelle	GO:0043226	CC	7.49113e-25
protein-containing complex	GO:0032991	CC	9.09877e-25
protein metabolic process	GO:0019538	BP	9.5959e-25
ribonucleoprotein complex	GO:1990904	CC	1.50376e-24
peptide biosynthetic process	GO:0043043	BP	1.88238e-24
negative regulation of gene expression	GO:0010629	BP	3.65769e-24
ribosomal subunit	GO:0044391	CC	4.48245e-24
cytoplasm	GO:0005737	CC	5.3993e-24
organonitrogen compound metabolic process	GO:1901564	BP	1.16038e-23
SRP-dependent cotranslational protein targeting to membrane	GO:0006614	BP	1.44913e-23
structural constituent of ribosome	GO:0003735	MF	6.64249e-23
cotranslational protein targeting to membrane	GO:0006613	BP	1.11597e-22
protein targeting to ER	GO:0045047	BP	3.44989e-22
negative regulation of biological process	GO:0048519	BP	3.98634e-22
regulation of biological process	GO:0050789	BP	5.15731e-22
biological regulation	GO:0065007	BP	6.81875e-22
macromolecule biosynthetic process	GO:0009059	BP	7.76088e-22
gene expression	GO:0010467	BP	1.10385e-21
establishment of protein localization to endoplasmic reticulum	GO:0072599	BP	1.41116e-21
cellular nitrogen compound metabolic process	GO:0034641	BP	1.66736e-21
intracellular membrane-bounded organelle	GO:0043231	CC	1.82875e-21
amide biosynthetic process	GO:0043604	BP	1.89005e-21
translational initiation	GO:0006413	BP	5.68001e-21
peptide metabolic process	GO:0006518	BP	1.13018e-20
cytosol	GO:0005829	CC	1.77867e-20
RNA binding	GO:0003723	MF	2.33835e-20
organic substance biosynthetic process	GO:1901576	BP	3.26086e-20
membrane-bounded organelle	GO:0043227	CC	3.35623e-20
mRNA metabolic process	GO:0016071	BP	3.63321e-20
cellular biosynthetic process	GO:0044249	BP	5.37752e-20
protein localization to endoplasmic reticulum	GO:0070972	BP	5.66732e-20
biosynthetic process	GO:0009058	BP	7.87128e-20
regulation of nitrogen compound metabolic process	GO:0051171	BP	1.33894e-19
nuclear-transcribed mRNA catabolic process, nonsense-mediated decay	GO:0000184	BP	2.06934e-19
nucleus	GO:0005634	CC	2.87342e-19
regulation of cellular metabolic process	GO:0031323	BP	5.54858e-19
heterocyclic compound binding	GO:1901363	MF	7.61627e-19
regulation of primary metabolic process	GO:0080090	BP	1.0807e-18
protein targeting to membrane	GO:0006612	BP	1.243e-18
organic cyclic compound binding	GO:0097159	MF	3.16599e-18
intracellular non-membrane-bounded organelle	GO:0043232	CC	3.8101e-18
non-membrane-bounded organelle	GO:0043228	CC	3.91412e-18
organonitrogen compound biosynthetic process	GO:1901566	BP	1.53416e-17
nucleobase-containing compound metabolic process	GO:0006139	BP	1.56844e-17
regulation of cellular process	GO:0050794	BP	2.18098e-17
heterocycle metabolic process	GO:0046483	BP	3.74615e-17
RNA metabolic process	GO:0016070	BP	5.07668e-17
macromolecule catabolic process	GO:0009057	BP	6.78907e-17
cytosolic small ribosomal subunit	GO:0022627	CC	7.83275e-17
cytosolic large ribosomal subunit	GO:0022625	CC	9.00803e-17
cellular aromatic compound metabolic process	GO:0006725	BP	3.56952e-16
polysome	GO:0005844	CC	4.52071e-16
nuclear-transcribed mRNA catabolic process	GO:0000956	BP	8.49264e-16
positive regulation of cellular process	GO:0048522	BP	1.12911e-15
positive regulation of biological process	GO:0048518	BP	1.83021e-15
localization	GO:0051179	BP	2.21209e-15
negative regulation of cellular metabolic process	GO:0031324	BP	2.30895e-15
organic cyclic compound metabolic process	GO:1901360	BP	3.4598e-15
protein binding	GO:0005515	MF	4.78312e-15
mRNA catabolic process	GO:0006402	BP	6.15584e-15
establishment of protein localization to membrane	GO:0090150	BP	8.1289e-15
nucleic acid metabolic process	GO:0090304	BP	1.18097e-14
negative regulation of cellular process	GO:0048523	BP	1.35983e-14
protein localization	GO:0008104	BP	1.94689e-14
amide metabolic process	GO:0043603	BP	2.89795e-14
nuclear lumen	GO:0031981	CC	3.59139e-14
RNA catabolic process	GO:0006401	BP	1.00268e-13
animal organ development	GO:0048513	BP	1.03771e-13
regulation of cellular biosynthetic process	GO:0031326	BP	1.61623e-13
regulation of biosynthetic process	GO:0009889	BP	2.05268e-13
negative regulation of nitrogen compound metabolic process	GO:0051172	BP	2.74023e-13
protein targeting	GO:0006605	BP	2.80694e-13
macromolecule localization	GO:0033036	BP	4.12252e-13
regulation of nucleobase-containing compound metabolic process	GO:0019219	BP	4.3482e-13
small ribosomal subunit	GO:0015935	CC	4.37556e-13
regulation of macromolecule biosynthetic process	GO:0010556	BP	4.44826e-13
cellular developmental process	GO:0048869	BP	4.80412e-13
developmental process	GO:0032502	BP	6.04603e-13
positive regulation of macromolecule metabolic process	GO:0010604	BP	7.09796e-13
multicellular organism development	GO:0007275	BP	7.10829e-13
cell differentiation	GO:0030154	BP	7.10903e-13
establishment of protein localization to organelle	GO:0072594	BP	8.24136e-13
protein localization to organelle	GO:0033365	BP	8.33017e-13
structural molecule activity	GO:0005198	MF	8.73e-13
anatomical structure development	GO:0048856	BP	8.83179e-13
cellular component organization or biogenesis	GO:0071840	BP	9.01267e-13
positive regulation of metabolic process	GO:0009893	BP	1.21204e-12
regulation of RNA metabolic process	GO:0051252	BP	1.30826e-12
cellular macromolecule localization	GO:0070727	BP	1.34644e-12
positive regulation of gene expression	GO:0010628	BP	1.44333e-12
establishment of localization	GO:0051234	BP	1.5158e-12
protein modification process	GO:0036211	BP	1.99706e-12
protein localization to membrane	GO:0072657	BP	2.44612e-12
cellular component organization	GO:0016043	BP	2.50357e-12
intracellular organelle lumen	GO:0070013	CC	3.32372e-12
macromolecule modification	GO:0043412	BP	3.51909e-12
transport	GO:0006810	BP	3.57542e-12
membrane-enclosed lumen	GO:0031974	CC	3.58572e-12
organelle lumen	GO:0043233	CC	3.58572e-12
multicellular organismal process	GO:0032501	BP	4.22438e-12
positive regulation of cellular metabolic process	GO:0031325	BP	5.67783e-12
large ribosomal subunit	GO:0015934	CC	6.71542e-12
establishment of protein localization	GO:0045184	BP	8.21146e-12
nervous system development	GO:0007399	BP	1.43716e-11
negative regulation of biosynthetic process	GO:0009890	BP	1.97322e-11
positive regulation of nitrogen compound metabolic process	GO:0051173	BP	2.02879e-11
nucleoplasm	GO:0005654	CC	2.10815e-11
neurogenesis	GO:0022008	BP	2.26871e-11
regulation of developmental process	GO:0050793	BP	2.72307e-11
positive regulation of cellular biosynthetic process	GO:0031328	BP	2.76057e-11
intracellular protein transport	GO:0006886	BP	4.12138e-11
protein transport	GO:0015031	BP	4.19302e-11
negative regulation of cellular biosynthetic process	GO:0031327	BP	4.19544e-11
positive regulation of biosynthetic process	GO:0009891	BP	5.20526e-11
cellular localization	GO:0051641	BP	5.43355e-11
nucleobase-containing compound catabolic process	GO:0034655	BP	5.60419e-11
negative regulation of macromolecule biosynthetic process	GO:0010558	BP	5.80774e-11
peptide transport	GO:0015833	BP	6.00115e-11
system development	GO:0048731	BP	6.63216e-11
amide transport	GO:0042886	BP	8.21238e-11
regulation of protein metabolic process	GO:0051246	BP	8.8889e-11
cell development	GO:0048468	BP	1.23239e-10
regulation of multicellular organismal development	GO:2000026	BP	1.44192e-10
regulation of multicellular organismal process	GO:0051239	BP	1.46506e-10
generation of neurons	GO:0048699	BP	2.2374e-10
mRNA binding	GO:0003729	MF	2.23955e-10
regulation of RNA biosynthetic process	GO:2001141	BP	3.30072e-10
positive regulation of macromolecule biosynthetic process	GO:0010557	BP	3.35703e-10
regulation of DNA-templated transcription	GO:0006355	BP	3.49796e-10
nitrogen compound transport	GO:0071705	BP	3.752e-10
regulation of nervous system development	GO:0051960	BP	3.83647e-10
embryo development	GO:0009790	BP	4.43077e-10
establishment of localization in cell	GO:0051649	BP	5.18545e-10
regulation of cell differentiation	GO:0045595	BP	5.75302e-10
intracellular transport	GO:0046907	BP	5.75302e-10
regulation of transcription by RNA polymerase II	GO:0006357	BP	7.59927e-10
organelle organization	GO:0006996	BP	8.59828e-10
cellular catabolic process	GO:0044248	BP	8.80438e-10
negative regulation of RNA metabolic process	GO:0051253	BP	1.03168e-09
protein modification by small protein conjugation or removal	GO:0070647	BP	1.13628e-09
response to chemical	GO:0042221	BP	1.33288e-09
cellular nitrogen compound catabolic process	GO:0044270	BP	1.50533e-09
organic substance catabolic process	GO:1901575	BP	1.62198e-09
heterocycle catabolic process	GO:0046700	BP	1.67092e-09
response to stimulus	GO:0050896	BP	1.70368e-09
protein ubiquitination	GO:0016567	BP	1.73501e-09
catabolic process	GO:0009056	BP	1.83385e-09
negative regulation of nucleobase-containing compound metabolic process	GO:0045934	BP	3.34821e-09
aromatic compound catabolic process	GO:0019439	BP	3.40558e-09
rough endoplasmic reticulum	GO:0005791	CC	4.60811e-09
regulation of cell population proliferation	GO:0042127	BP	6.22856e-09
organic cyclic compound catabolic process	GO:1901361	BP	6.73045e-09
positive regulation of multicellular organismal process	GO:0051240	BP	6.75198e-09
regulation of cellular component organization	GO:0051128	BP	6.92371e-09
epithelial tube morphogenesis	GO:0060562	BP	7.12166e-09
protein modification by small protein conjugation	GO:0032446	BP	7.43629e-09
positive regulation of RNA biosynthetic process	GO:1902680	BP	7.57875e-09
endomembrane system	GO:0012505	CC	7.82878e-09
regulation of translation	GO:0006417	BP	8.85017e-09
tube development	GO:0035295	BP	1.01138e-08
regulation of cell development	GO:0060284	BP	1.22764e-08
response to organic substance	GO:0010033	BP	1.29317e-08
embryo development ending in birth or egg hatching	GO:0009792	BP	1.37964e-08
epithelium development	GO:0060429	BP	1.54689e-08
anatomical structure morphogenesis	GO:0009653	BP	1.56524e-08
instar larval or pupal development	GO:0002165	BP	2.54218e-08
tissue development	GO:0009888	BP	2.77154e-08
morphogenesis of an epithelium	GO:0002009	BP	3.16398e-08
positive regulation of DNA-templated transcription	GO:0045893	BP	3.60953e-08
positive regulation of nucleobase-containing compound metabolic process	GO:0045935	BP	3.72544e-08
neuron differentiation	GO:0030182	BP	4.01971e-08
cytoplasmic side of rough endoplasmic reticulum membrane	GO:0098556	CC	4.06737e-08
regulation of neurogenesis	GO:0050767	BP	4.2033e-08
reproductive process	GO:0022414	BP	4.23687e-08
developmental process involved in reproduction	GO:0003006	BP	4.32783e-08
negative regulation of RNA biosynthetic process	GO:1902679	BP	4.34392e-08
rRNA binding	GO:0019843	MF	4.47447e-08
cellular component biogenesis	GO:0044085	BP	5.02789e-08
positive regulation of RNA metabolic process	GO:0051254	BP	5.09e-08
regulation of protein modification process	GO:0031399	BP	5.22693e-08
reproduction	GO:0000003	BP	5.24556e-08
positive regulation of nervous system development	GO:0051962	BP	5.36971e-08
cellular component assembly	GO:0022607	BP	5.48482e-08
post-transcriptional regulation of gene expression	GO:0010608	BP	5.64255e-08
mRNA processing	GO:0006397	BP	5.76365e-08
regulation of amide metabolic process	GO:0034248	BP	6.28123e-08
neuronal cell body	GO:0043025	CC	6.50069e-08
regulation of growth	GO:0040008	BP	7.18704e-08
multi-organism reproductive process	GO:0044703	BP	7.28557e-08
organic substance transport	GO:0071702	BP	7.41472e-08
protein-RNA complex assembly	GO:0022618	BP	7.47585e-08
negative regulation of DNA-templated transcription	GO:0045892	BP	8.03361e-08
endoplasmic reticulum	GO:0005783	CC	8.37149e-08
response to oxygen-containing compound	GO:1901700	BP	9.00243e-08
cell body	GO:0044297	CC	9.37388e-08
regulation of cell cycle	GO:0051726	BP	1.16629e-07
regulation of organelle organization	GO:0033043	BP	1.26854e-07
wing disc development	GO:0035220	BP	1.37344e-07
positive regulation of developmental process	GO:0051094	BP	1.49312e-07
appendage morphogenesis	GO:0035107	BP	1.56735e-07
tissue morphogenesis	GO:0048729	BP	1.56952e-07
locomotion	GO:0040011	BP	1.60711e-07
negative regulation of multicellular organismal process	GO:0051241	BP	1.61889e-07
negative regulation of transcription by RNA polymerase II	GO:0000122	BP	1.65242e-07
membrane	GO:0016020	CC	1.67412e-07
appendage development	GO:0048736	BP	1.73685e-07
enzyme binding	GO:0019899	MF	1.9051e-07
modification-dependent macromolecule catabolic process	GO:0043632	BP	2.36235e-07
identical protein binding	GO:0042802	MF	2.4662e-07
positive regulation of cellular component organization	GO:0051130	BP	2.46974e-07
catalytic activity, acting on a protein	GO:0140096	MF	2.5596e-07
ubiquitin-protein transferase activity	GO:0004842	MF	2.67139e-07
protein-RNA complex organization	GO:0071826	BP	3.16214e-07
muscle structure development	GO:0061061	BP	3.35502e-07
positive regulation of cell development	GO:0010720	BP	3.57507e-07
post-embryonic development	GO:0009791	BP	3.69975e-07
myeloid cell differentiation	GO:0030099	BP	3.81088e-07
imaginal disc development	GO:0007444	BP	3.81694e-07
ribonucleoprotein complex biogenesis	GO:0022613	BP	3.94702e-07
regulation of phosphate metabolic process	GO:0019220	BP	4.16943e-07
regulation of phosphorus metabolic process	GO:0051174	BP	4.16943e-07
tube morphogenesis	GO:0035239	BP	4.17892e-07
regulation of binding	GO:0051098	BP	4.22741e-07
RNA processing	GO:0006396	BP	4.27115e-07
negative regulation of protein metabolic process	GO:0051248	BP	4.27115e-07
ubiquitin-dependent protein catabolic process	GO:0006511	BP	4.34922e-07
transcription coregulator activity	GO:0003712	MF	4.74327e-07
rough endoplasmic reticulum membrane	GO:0030867	CC	4.8456e-07
protein kinase binding	GO:0019901	MF	4.89813e-07
ubiquitin-like protein transferase activity	GO:0019787	MF	4.99828e-07
regulation of intracellular signal transduction	GO:1902531	BP	5.37395e-07
multicellular organismal reproductive process	GO:0048609	BP	5.51414e-07
generation of precursor metabolites and energy	GO:0006091	BP	5.57087e-07
RNA splicing	GO:0008380	BP	5.59363e-07
sexual reproduction	GO:0019953	BP	5.80993e-07
cellular response to chemical stimulus	GO:0070887	BP	5.98269e-07
cellular response to organic substance	GO:0071310	BP	6.30996e-07
phosphate-containing compound metabolic process	GO:0006796	BP	6.38232e-07
perinuclear region of cytoplasm	GO:0048471	CC	6.38734e-07
positive regulation of cellular component biogenesis	GO:0044089	BP	6.44447e-07
RNA splicing, via transesterification reactions with bulged adenosine as nucleophile	GO:0000377	BP	6.76531e-07
mRNA splicing, via spliceosome	GO:0000398	BP	6.76531e-07
modification-dependent protein catabolic process	GO:0019941	BP	6.76531e-07
nuclear body	GO:0016604	CC	6.88368e-07
kinase binding	GO:0019900	MF	6.9197e-07
multicellular organism reproduction	GO:0032504	BP	7.17754e-07
negative regulation of developmental process	GO:0051093	BP	7.96793e-07
heterocycle biosynthetic process	GO:0018130	BP	7.97324e-07
regulation of supramolecular fiber organization	GO:1902903	BP	8.04307e-07
RNA splicing, via transesterification reactions	GO:0000375	BP	8.18901e-07
nucleobase-containing compound biosynthetic process	GO:0034654	BP	8.39683e-07
myofibril	GO:0030016	CC	8.50974e-07
positive regulation of signal transduction	GO:0009967	BP	9.05957e-07
polysomal ribosome	GO:0042788	CC	9.08221e-07
mRNA 5'-UTR binding	GO:0048027	MF	9.08221e-07
regulation of developmental growth	GO:0048638	BP	9.5093e-07
regulation of anatomical structure morphogenesis	GO:0022603	BP	9.54421e-07
rhythmic process	GO:0048511	BP	9.56143e-07
regulation of molecular function	GO:0065009	BP	1.02571e-06
positive regulation of organelle organization	GO:0010638	BP	1.1003e-06
response to endogenous stimulus	GO:0009719	BP	1.18444e-06
phosphorus metabolic process	GO:0006793	BP	1.2224e-06
regulation of cell morphogenesis	GO:0022604	BP	1.26208e-06
positive regulation of neurogenesis	GO:0050769	BP	1.26208e-06
chordate embryonic development	GO:0043009	BP	1.27434e-06
animal organ morphogenesis	GO:0009887	BP	1.27778e-06
oogenesis	GO:0048477	BP	1.2885e-06
metamorphosis	GO:0007552	BP	1.37158e-06
instar larval or pupal morphogenesis	GO:0048707	BP	1.53171e-06
circadian rhythm	GO:0007623	BP	1.54719e-06
regulation of protein phosphorylation	GO:0001932	BP	1.59457e-06
transcription factor binding	GO:0008134	MF	1.75155e-06
circadian behavior	GO:0048512	BP	1.77197e-06
embryonic morphogenesis	GO:0048598	BP	1.77547e-06
protein catabolic process	GO:0030163	BP	1.8146e-06
positive regulation of cell differentiation	GO:0045597	BP	1.89682e-06
regulation of MAPK cascade	GO:0043408	BP	1.98572e-06
post-embryonic appendage morphogenesis	GO:0035120	BP	2.03176e-06
somatodendritic compartment	GO:0036477	CC	2.1685e-06
regulation of phosphorylation	GO:0042325	BP	2.18861e-06
regulation of cellular component biogenesis	GO:0044087	BP	2.20873e-06
positive regulation of protein phosphorylation	GO:0001934	BP	2.35513e-06
regulation of autophagy	GO:0010506	BP	2.41159e-06
sensory organ development	GO:0007423	BP	2.48912e-06
negative regulation of signal transduction	GO:0009968	BP	2.51246e-06
imaginal disc-derived appendage morphogenesis	GO:0035114	BP	2.52122e-06
DNA-binding transcription factor activity, RNA polymerase II-specific	GO:0000981	MF	2.52638e-06
cellular response to stimulus	GO:0051716	BP	2.5621e-06
positive regulation of protein metabolic process	GO:0051247	BP	2.66205e-06
regulation of protein binding	GO:0043393	BP	2.77567e-06
neuron development	GO:0048666	BP	3.05493e-06
gamete generation	GO:0007276	BP	3.16848e-06
rhythmic behavior	GO:0007622	BP	3.19003e-06
imaginal disc-derived appendage development	GO:0048737	BP	3.24833e-06
positive regulation of molecular function	GO:0044093	BP	3.34822e-06
imaginal disc-derived wing morphogenesis	GO:0007476	BP	3.37007e-06
cytoplasmic side of endoplasmic reticulum membrane	GO:0098554	CC	3.37086e-06
aromatic compound biosynthetic process	GO:0019438	BP	3.48033e-06
negative regulation of translation	GO:0017148	BP	3.56455e-06
contractile fiber	GO:0043292	CC	3.65743e-06
organic cyclic compound biosynthetic process	GO:1901362	BP	3.65953e-06
response to external stimulus	GO:0009605	BP	3.8282e-06
determination of adult lifespan	GO:0008340	BP	3.83346e-06
mitotic cell cycle	GO:0000278	BP	3.96219e-06
positive regulation of intracellular signal transduction	GO:1902533	BP	4.22096e-06
negative regulation of cell differentiation	GO:0045596	BP	4.33203e-06
proteasome-mediated ubiquitin-dependent protein catabolic process	GO:0043161	BP	4.65049e-06
wing disc morphogenesis	GO:0007472	BP	4.65898e-06
positive regulation of protein modification process	GO:0031401	BP	4.70536e-06
behavior	GO:0007610	BP	4.78638e-06
negative regulation of cell population proliferation	GO:0008285	BP	4.84667e-06
transferase activity	GO:0016740	MF	5.08869e-06
response to stress	GO:0006950	BP	5.20308e-06
protein-containing complex organization	GO:0043933	BP	5.22918e-06
cytoplasmic side of membrane	GO:0098562	CC	5.28975e-06
post-embryonic animal morphogenesis	GO:0009886	BP	5.32225e-06
locomotor rhythm	GO:0045475	BP	5.35382e-06
taxis	GO:0042330	BP	5.54488e-06
regulation of catabolic process	GO:0009894	BP	5.87836e-06
positive regulation of cell communication	GO:0010647	BP	5.90982e-06
ubiquitin protein ligase activity	GO:0061630	MF	6.16145e-06
positive regulation of response to stimulus	GO:0048584	BP	6.3221e-06
positive regulation of signaling	GO:0023056	BP	6.45775e-06
imaginal disc morphogenesis	GO:0007560	BP	6.66629e-06
cellular component morphogenesis	GO:0032989	BP	7.05221e-06
ubiquitin-like protein ligase activity	GO:0061659	MF	7.15593e-06
negative regulation of cellular catabolic process	GO:0031330	BP	7.34542e-06
cellular process involved in reproduction in multicellular organism	GO:0022412	BP	7.38974e-06
anatomical structure formation involved in morphogenesis	GO:0048646	BP	7.57015e-06
positive regulation of developmental growth	GO:0048639	BP	7.84966e-06
transcription regulator activity	GO:0140110	MF	7.95332e-06
growth	GO:0040007	BP	8.34431e-06
sarcomere	GO:0030017	CC	8.39426e-06
response to antibiotic	GO:0046677	BP	8.60555e-06
positive regulation of neuron differentiation	GO:0045666	BP	8.69058e-06
DNA-binding transcription factor activity	GO:0003700	MF	8.91728e-06
post-embryonic animal organ morphogenesis	GO:0048563	BP	8.92072e-06
nuclear receptor binding	GO:0016922	MF	9.37932e-06
striated muscle cell differentiation	GO:0051146	BP	9.4177e-06
negative regulation of amide metabolic process	GO:0034249	BP	9.57195e-06
positive regulation of phosphorylation	GO:0042327	BP	9.75539e-06
regulation of catalytic activity	GO:0050790	BP	9.88421e-06
germ cell development	GO:0007281	BP	1.00314e-05
proteolysis involved in protein catabolic process	GO:0051603	BP	1.02059e-05
regionalization	GO:0003002	BP	1.02427e-05
cell death	GO:0008219	BP	1.05113e-05
response to abiotic stimulus	GO:0009628	BP	1.06602e-05
morphogenesis of embryonic epithelium	GO:0016331	BP	1.07842e-05
protein-containing complex assembly	GO:0065003	BP	1.12281e-05
positive regulation of phosphorus metabolic process	GO:0010562	BP	1.14831e-05
positive regulation of phosphate metabolic process	GO:0045937	BP	1.14831e-05
ribonucleoside monophosphate metabolic process	GO:0009161	BP	1.16017e-05
negative regulation of autophagy	GO:0010507	BP	1.17228e-05
eye development	GO:0001654	BP	1.18248e-05
chromatin binding	GO:0003682	MF	1.19446e-05
proteasomal protein catabolic process	GO:0010498	BP	1.20053e-05
cellular response to endogenous stimulus	GO:0071495	BP	1.23962e-05
cell morphogenesis	GO:0000902	BP	1.25619e-05
negative regulation of cell communication	GO:0010648	BP	1.27951e-05
negative regulation of signaling	GO:0023057	BP	1.27951e-05
apical cortex	GO:0045179	CC	1.30344e-05
regulation of neuroblast proliferation	GO:1902692	BP	1.30802e-05
female gamete generation	GO:0007292	BP	1.33347e-05
positive regulation of binding	GO:0051099	BP	1.36335e-05
nucleolus	GO:0005730	CC	1.38123e-05
SMAD binding	GO:0046332	MF	1.49053e-05
negative regulation of response to stimulus	GO:0048585	BP	1.49441e-05
cellular response to stress	GO:0033554	BP	1.49742e-05
muscle cell differentiation	GO:0042692	BP	1.6627e-05
phosphorylation	GO:0016310	BP	1.66877e-05
positive regulation of transcription by RNA polymerase II	GO:0045944	BP	1.66877e-05
metal ion binding	GO:0046872	MF	1.66877e-05
programmed cell death	GO:0012501	BP	1.68133e-05
translation regulator activity	GO:0045182	MF	1.69928e-05
regulation of cellular component size	GO:0032535	BP	1.75979e-05
regulation of RNA splicing	GO:0043484	BP	1.77362e-05
neural tube closure	GO:0001843	BP	1.79716e-05
negative regulation of cellular component organization	GO:0051129	BP	1.8228e-05
positive regulation of growth	GO:0045927	BP	1.82295e-05
spliceosomal complex	GO:0005681	CC	1.86845e-05
regulation of biological quality	GO:0065008	BP	1.87046e-05
nuclear glucocorticoid receptor binding	GO:0035259	MF	1.87187e-05
messenger ribonucleoprotein complex	GO:1990124	CC	1.87187e-05
negative regulation of neurogenesis	GO:0050768	BP	1.90487e-05
cis-regulatory region sequence-specific DNA binding	GO:0000987	MF	1.91339e-05
negative regulation of molecular function	GO:0044092	BP	1.92402e-05
organelle envelope	GO:0031967	CC	1.95832e-05
envelope	GO:0031975	CC	1.95832e-05
primary neural tube formation	GO:0014020	BP	1.99097e-05
post-embryonic animal organ development	GO:0048569	BP	2.00365e-05
negative regulation of catabolic process	GO:0009895	BP	2.01028e-05
organelle assembly	GO:0070925	BP	2.05054e-05
negative regulation of cell development	GO:0010721	BP	2.05696e-05
regulation of signal transduction	GO:0009966	BP	2.09531e-05
chemotaxis	GO:0006935	BP	2.13649e-05
tube closure	GO:0060606	BP	2.20201e-05
regulation of actin filament-based process	GO:0032970	BP	2.21089e-05
growth cone	GO:0030426	CC	2.22286e-05
circulatory system development	GO:0072359	BP	2.33541e-05
regulation of cellular catabolic process	GO:0031329	BP	2.51083e-05
nucleoside monophosphate metabolic process	GO:0009123	BP	2.54837e-05
cation binding	GO:0043169	MF	2.55628e-05
purine ribonucleoside triphosphate metabolic process	GO:0009205	BP	2.74059e-05
site of polarized growth	GO:0030427	CC	2.78567e-05
cytoplasmic ribonucleoprotein granule	GO:0036464	CC	2.78567e-05
transcription corepressor activity	GO:0003714	MF	2.8455e-05
positive regulation of autophagy	GO:0010508	BP	2.95096e-05
ribonucleoside triphosphate metabolic process	GO:0009199	BP	3.03092e-05
neural tube development	GO:0021915	BP	3.05036e-05
negative regulation of intracellular signal transduction	GO:1902532	BP	3.1155e-05
purine nucleoside triphosphate metabolic process	GO:0009144	BP	3.18592e-05
regulation of cell growth	GO:0001558	BP	3.2266e-05
regulation of locomotion	GO:0040012	BP	3.25517e-05
peripheral nervous system development	GO:0007422	BP	3.26772e-05
developmental growth	GO:0048589	BP	3.28421e-05
purine nucleoside monophosphate metabolic process	GO:0009126	BP	3.34779e-05
purine ribonucleoside monophosphate metabolic process	GO:0009167	BP	3.34779e-05
hematopoietic or lymphoid organ development	GO:0048534	BP	3.36667e-05
positive regulation of protein binding	GO:0032092	BP	3.52194e-05
A band	GO:0031672	CC	3.56019e-05
locomotory behavior	GO:0007626	BP	3.58875e-05
negative regulation of nervous system development	GO:0051961	BP	3.58875e-05
regulation of transferase activity	GO:0051338	BP	3.61914e-05
regulation of mitochondrial membrane potential	GO:0051881	BP	3.67706e-05
regulation of cytoskeleton organization	GO:0051493	BP	3.70716e-05
negative regulation of MAPK cascade	GO:0043409	BP	4.00112e-05
positive regulation of cytoskeleton organization	GO:0051495	BP	4.00112e-05
response to alcohol	GO:0097305	BP	4.00281e-05
regulation of neural precursor cell proliferation	GO:2000177	BP	4.10666e-05
wing disc pattern formation	GO:0035222	BP	4.27112e-05
ribosome assembly	GO:0042255	BP	4.40343e-05
cell morphogenesis involved in neuron differentiation	GO:0048667	BP	4.40801e-05
epithelial tube formation	GO:0072175	BP	4.77517e-05
mitochondrial inner membrane	GO:0005743	CC	4.78758e-05
mitochondrial proton-transporting ATP synthase complex	GO:0005753	CC	4.84486e-05
proton-transporting ATP synthase complex	GO:0045259	CC	4.84486e-05
negative regulation of neuroblast proliferation	GO:0007406	BP	4.89366e-05
regulation of microtubule polymerization or depolymerization	GO:0031110	BP	4.90763e-05
ribonucleoprotein granule	GO:0035770	CC	5.01666e-05
pattern specification process	GO:0007389	BP	5.08138e-05
neural tube formation	GO:0001841	BP	5.09674e-05
ficolin-1-rich granule	GO:0101002	CC	5.14247e-05
regulation of organ growth	GO:0046620	BP	5.19432e-05
regulation of neuron differentiation	GO:0045664	BP	5.2691e-05
homeostatic process	GO:0042592	BP	5.28428e-05
DNA binding	GO:0003677	MF	5.32088e-05
catalytic complex	GO:1902494	CC	5.35326e-05
double-stranded DNA binding	GO:0003690	MF	5.40206e-05
habituation	GO:0046959	BP	5.46847e-05
regulation of muscle cell differentiation	GO:0051147	BP	5.53332e-05
protein domain specific binding	GO:0019904	MF	5.56553e-05
negative regulation of BMP signaling pathway	GO:0030514	BP	5.61227e-05
translation initiation factor binding	GO:0031369	MF	5.61227e-05
regulation of anatomical structure size	GO:0090066	BP	5.70022e-05
apoptotic process	GO:0006915	BP	5.80335e-05
positive regulation of dendritic spine development	GO:0060999	BP	5.86935e-05
immune system development	GO:0002520	BP	5.98628e-05
cell cycle	GO:0007049	BP	6.20776e-05
zinc ion binding	GO:0008270	MF	6.35879e-05
imaginal disc pattern formation	GO:0007447	BP	6.39055e-05
positive regulation of macroautophagy	GO:0016239	BP	6.41279e-05
immune system process	GO:0002376	BP	6.45736e-05
regulation of mRNA metabolic process	GO:1903311	BP	6.4641e-05
RNA polymerase II cis-regulatory region sequence-specific DNA binding	GO:0000978	MF	6.49496e-05
sex differentiation	GO:0007548	BP	6.53689e-05
neuron projection guidance	GO:0097485	BP	6.53689e-05
response to hormone	GO:0009725	BP	6.66994e-05
homeostasis of number of cells	GO:0048872	BP	6.67834e-05
regulation of mRNA processing	GO:0050684	BP	6.67834e-05
nucleoside triphosphate metabolic process	GO:0009141	BP	6.79543e-05
npBAF complex	GO:0071564	CC	7.36422e-05
SWI/SNF superfamily-type complex	GO:0070603	CC	7.42047e-05
muscle organ development	GO:0007517	BP	7.47869e-05
cell communication	GO:0007154	BP	7.53941e-05
negative regulation of cytoplasmic translation	GO:2000766	BP	7.62092e-05
reproductive behavior	GO:0019098	BP	7.77041e-05
cytoskeletal protein binding	GO:0008092	MF	7.98605e-05
positive regulation of cell population proliferation	GO:0008284	BP	8.12832e-05
ribonucleoside monophosphate biosynthetic process	GO:0009156	BP	8.4093e-05
hemopoiesis	GO:0030097	BP	8.85853e-05
negative regulation of protein modification process	GO:0031400	BP	8.8762e-05
epigenetic regulation of gene expression	GO:0040029	BP	8.97155e-05
positive regulation of supramolecular fiber organization	GO:1902905	BP	9.03531e-05
response to growth factor	GO:0070848	BP	9.08448e-05
regulation of cellular response to insulin stimulus	GO:1900076	BP	9.10482e-05
glycogen metabolic process	GO:0005977	BP	9.37419e-05
glucan metabolic process	GO:0044042	BP	9.37419e-05
transcription regulatory region nucleic acid binding	GO:0001067	MF	9.63039e-05
organelle inner membrane	GO:0019866	CC	0.00010097
regulation of transcription from RNA polymerase II promoter in response to stress	GO:0043618	BP	0.000105723
regulation of synaptic assembly at neuromuscular junction	GO:0008582	BP	0.000107133
negative regulation of organelle organization	GO:0010639	BP	0.000107969
signal transduction	GO:0007165	BP	0.000109925
hormone receptor binding	GO:0051427	MF	0.000110239
cytoskeleton organization	GO:0007010	BP	0.000111709
regulation of stem cell proliferation	GO:0072091	BP	0.000114832
energy coupled proton transport, down electrochemical gradient	GO:0015985	BP	0.000117292
proton motive force-driven ATP synthesis	GO:0015986	BP	0.000117292
regulation of localization	GO:0032879	BP	0.00011885
DNA-templated transcription	GO:0006351	BP	0.000119548
skeletal myofibril assembly	GO:0014866	BP	0.000125229
response to organic cyclic compound	GO:0014070	BP	0.000127355
regulation of response to stimulus	GO:0048583	BP	0.000128884
establishment or maintenance of cell polarity	GO:0007163	BP	0.000130032
cardiac myofibril assembly	GO:0055003	BP	0.0001318
germ-line stem-cell niche homeostasis	GO:0060250	BP	0.0001318
regulation of mitophagy	GO:1901524	BP	0.0001318
mitochondrial membrane	GO:0031966	CC	0.000133105
reproductive structure development	GO:0048608	BP	0.000133105
nucleoside monophosphate biosynthetic process	GO:0009124	BP	0.000133374
neuron projection development	GO:0031175	BP	0.000135921
ribosome biogenesis	GO:0042254	BP	0.000140966
gland development	GO:0048732	BP	0.0001413
RNA biosynthetic process	GO:0032774	BP	0.000142249
regulation of protein polymerization	GO:0032271	BP	0.000142303
positive regulation of cell adhesion	GO:0045785	BP	0.000142303
embryonic epithelial tube formation	GO:0001838	BP	0.000143532
side of membrane	GO:0098552	CC	0.000143635
male sex differentiation	GO:0046661	BP	0.000144684
regulation of neuron projection development	GO:0010975	BP	0.000144824
reproductive system development	GO:0061458	BP	0.000144824
protein-containing complex binding	GO:0044877	MF	0.000145466
regulation of protein-containing complex assembly	GO:0043254	BP	0.000145999
regulation of protein serine/threonine kinase activity	GO:0071900	BP	0.00014858
energy reserve metabolic process	GO:0006112	BP	0.000149114
regulation of DNA-templated transcription in response to stress	GO:0043620	BP	0.000149114
negative regulation of insulin receptor signaling pathway	GO:0046627	BP	0.000149114
axon guidance	GO:0007411	BP	0.000152366
transcription coactivator activity	GO:0003713	MF	0.0001529
regulation of cell communication	GO:0010646	BP	0.000154828
cell cortex region	GO:0099738	CC	0.000155938
regulation of fibroblast migration	GO:0010762	BP	0.000159008
nuclear body organization	GO:0030575	BP	0.000159008
nonassociative learning	GO:0046958	BP	0.000159008
regulation of protein kinase activity	GO:0045859	BP	0.000163744
proteolysis	GO:0006508	BP	0.000165238
negative regulation of cellular response to insulin stimulus	GO:1900077	BP	0.000166347
negative regulation of stem cell proliferation	GO:2000647	BP	0.000166347
protein dimerization activity	GO:0046983	MF	0.000171894
response to ethanol	GO:0045471	BP	0.000172429
ATPase complex	GO:1904949	CC	0.000177902
gonad development	GO:0008406	BP	0.000178834
signaling	GO:0023052	BP	0.000184139
regulation of programmed cell death	GO:0043067	BP	0.000184159
response to BMP	GO:0071772	BP	0.000185117
ribose phosphate metabolic process	GO:0019693	BP	0.00018561
development of primary sexual characteristics	GO:0045137	BP	0.000192348
regulation of neuromuscular junction development	GO:1904396	BP	0.000192893
cellular response to hypoxia	GO:0071456	BP	0.000193115
transcription cis-regulatory region binding	GO:0000976	MF	0.000194305
regulation of signaling	GO:0023051	BP	0.000194441
compound eye development	GO:0048749	BP	0.00019706
cellular response to growth factor stimulus	GO:0071363	BP	0.00019706
axon	GO:0030424	CC	0.000198163
cell fate commitment	GO:0045165	BP	0.000200076
eye morphogenesis	GO:0048592	BP	0.00020151
regulation of actin cytoskeleton organization	GO:0032956	BP	0.000203175
ion binding	GO:0043167	MF	0.000203626
cell part morphogenesis	GO:0032990	BP	0.000205484
primitive hemopoiesis	GO:0060215	BP	0.000208407
regulation of microtubule binding	GO:1904526	BP	0.000208407
regulation of mitotic cell cycle	GO:0007346	BP	0.000209233
regulation of cell size	GO:0008361	BP	0.000209749
transition metal ion binding	GO:0046914	MF	0.000211674
ATP metabolic process	GO:0046034	BP	0.000211722
regulation of apoptotic process	GO:0042981	BP	0.000216827
chromosome	GO:0005694	CC	0.000218817
proton transmembrane transport	GO:1902600	BP	0.000230235
mitotic cell cycle process	GO:1903047	BP	0.00023508
actomyosin structure organization	GO:0031032	BP	0.000243853
molecular adaptor activity	GO:0060090	MF	0.000243853
negative regulation of endocytosis	GO:0045806	BP	0.000243944
proton motive force-driven mitochondrial ATP synthesis	GO:0042776	BP	0.00024555
central nervous system development	GO:0007417	BP	0.000248663
regulation of mRNA splicing, via spliceosome	GO:0048024	BP	0.000250066
endonucleolytic cleavage to generate mature 3'-end of SSU-rRNA from (SSU-rRNA, 5.8S rRNA, LSU-rRNA)	GO:0000461	BP	0.000250726
TSC1-TSC2 complex	GO:0033596	CC	0.000250726
parkin-mediated stimulation of mitophagy in response to mitochondrial depolarization	GO:0061734	BP	0.000250726
histone H3-K27 demethylation	GO:0071557	BP	0.000250726
histone H3K27me2/H3K27me3 demethylase activity	GO:0071558	MF	0.000250726
response to chloroquine	GO:1902349	BP	0.000250726
cellular response to chloroquine	GO:1902350	BP	0.000250726
positive regulation of TORC2 signaling	GO:1904515	BP	0.000250726
transcription initiation-coupled chromatin remodeling	GO:0045815	BP	0.000251625
neuron projection morphogenesis	GO:0048812	BP	0.000252068
regulation of insulin receptor signaling pathway	GO:0046626	BP	0.000255932
plasma membrane bounded cell projection morphogenesis	GO:0120039	BP	0.000263065
axon development	GO:0061564	BP	0.000265033
embryonic development via the syncytial blastoderm	GO:0001700	BP	0.000271425
sequence-specific double-stranded DNA binding	GO:1990837	MF	0.000271455
neuron projection	GO:0043005	CC	0.000273929
cell projection morphogenesis	GO:0048858	BP	0.000274484
protein homodimerization activity	GO:0042803	MF	0.000276831
cell population proliferation	GO:0008283	BP	0.000277923
positive regulation of MAPK cascade	GO:0043410	BP	0.000282607
epithelial cell differentiation	GO:0030855	BP	0.000282961
axonogenesis	GO:0007409	BP	0.000289831
regulation of alternative mRNA splicing, via spliceosome	GO:0000381	BP	0.000298869
purine nucleoside monophosphate biosynthetic process	GO:0009127	BP	0.000298869
purine ribonucleoside monophosphate biosynthetic process	GO:0009168	BP	0.000298869
organelle membrane	GO:0031090	CC	0.000299039
U2-type precatalytic spliceosome	GO:0071005	CC	0.000299563
regulation of cytoplasmic translation	GO:2000765	BP	0.000299563
negative regulation of neural precursor cell proliferation	GO:2000178	BP	0.000305494
SWI/SNF complex	GO:0016514	CC	0.000308946
platelet formation	GO:0030220	BP	0.000308946
platelet morphogenesis	GO:0036344	BP	0.000308946
nBAF complex	GO:0071565	CC	0.000308946
brain development	GO:0007420	BP	0.000309042
mitochondrial envelope	GO:0005740	CC	0.000314022
Hsp90 protein binding	GO:0051879	MF	0.000316511
positive regulation of secretion by cell	GO:1903532	BP	0.000316902
camera-type eye development	GO:0043010	BP	0.00031853
regulation of secretion	GO:0051046	BP	0.000319051
chromatin remodeling	GO:0006338	BP	0.000322368
positive regulation of amide metabolic process	GO:0034250	BP	0.000322368
negative regulation of supramolecular fiber organization	GO:1902904	BP	0.000322406
endomembrane system organization	GO:0010256	BP	0.000328554
blood vessel development	GO:0001568	BP	0.000328611
plasma membrane bounded cell projection	GO:0120025	CC	0.000340174
cellular response to decreased oxygen levels	GO:0036294	BP	0.000340339
striated muscle cell development	GO:0055002	BP	0.000340339
ribonucleoprotein complex binding	GO:0043021	MF	0.00034461
regulation of synapse organization	GO:0050807	BP	0.00034739
ficolin-1-rich granule lumen	GO:1904813	CC	0.000347407
regulation of secretion by cell	GO:1903530	BP	0.000355593
catalytic activity	GO:0003824	MF	0.00035673
ribosomal small subunit assembly	GO:0000028	BP	0.000361593
negative regulation of phosphatidylinositol 3-kinase/protein kinase B signal transduction	GO:0051898	BP	0.000361593
regulation of response to stress	GO:0080134	BP	0.000366021
polysaccharide metabolic process	GO:0005976	BP	0.000368013
response to cadmium ion	GO:0046686	BP	0.000368013
wing disc dorsal/ventral pattern formation	GO:0048190	BP	0.000368013
positive regulation of catalytic activity	GO:0043085	BP	0.000379513
distal axon	GO:0150034	CC	0.000396481
positive regulation of transferase activity	GO:0051347	BP	0.000399449
cardiac muscle cell differentiation	GO:0055007	BP	0.000402806
ribonucleotide metabolic process	GO:0009259	BP	0.000404033
male sex determination	GO:0030238	BP	0.000436182
phosphatidylinositol 3-kinase/protein kinase B signal transduction	GO:0043491	BP	0.000436182
insulin-like growth factor receptor signaling pathway	GO:0048009	BP	0.000436182
positive regulation of secretion	GO:0051047	BP	0.000444429
cell projection	GO:0042995	CC	0.000444861
nucleotide metabolic process	GO:0009117	BP	0.000445734
negative regulation of apoptotic process	GO:0043066	BP	0.000450297
RNA polymerase II transcription regulatory region sequence-specific DNA binding	GO:0000977	MF	0.000464715
oxidative phosphorylation	GO:0006119	BP	0.000466449
cell projection organization	GO:0030030	BP	0.000476911
nucleoside phosphate metabolic process	GO:0006753	BP	0.000477813
regulation of synapse assembly	GO:0051963	BP	0.000482289
positive regulation of neuron projection development	GO:0010976	BP	0.000500703
peptidyl-amino acid modification	GO:0018193	BP	0.000501926
energy derivation by oxidation of organic compounds	GO:0015980	BP	0.000502209
epithelial cell development	GO:0002064	BP	0.000505219
cellular response to oxygen levels	GO:0071453	BP	0.000516085
enzyme-linked receptor protein signaling pathway	GO:0007167	BP	0.000520868
positive regulation of cell migration	GO:0030335	BP	0.000522326
dorsal/ventral pattern formation, imaginal disc	GO:0007450	BP	0.000522786
muscle cell development	GO:0055001	BP	0.000542513
regulation of axonogenesis	GO:0050770	BP	0.000544119
actin cytoskeleton organization	GO:0030036	BP	0.000554905
response to organonitrogen compound	GO:0010243	BP	0.000558804
negative regulation of protein phosphorylation	GO:0001933	BP	0.000563123
ATP biosynthetic process	GO:0006754	BP	0.000568405
precatalytic spliceosome	GO:0071011	CC	0.000569066
cardiocyte differentiation	GO:0035051	BP	0.000569144
negative regulation of cellular response to growth factor stimulus	GO:0090288	BP	0.000569144
sequence-specific DNA binding	GO:0043565	MF	0.000573365
positive regulation of cell motility	GO:2000147	BP	0.00058242
regulation of cell migration	GO:0030334	BP	0.000590846
nucleosome disassembly	GO:0006337	BP	0.00059273
brahma complex	GO:0035060	CC	0.00059273
positive regulation of glycogen metabolic process	GO:0070875	BP	0.00059273
secretion by cell	GO:0032940	BP	0.000599697
negative regulation of cell size	GO:0045792	BP	0.000602361
heart development	GO:0007507	BP	0.000606267
regulation of chromatin organization	GO:1902275	BP	0.000612438
negative regulation of mRNA metabolic process	GO:1903312	BP	0.000617055
mitochondrial transmembrane transport	GO:1990542	BP	0.000617055
actomyosin	GO:0042641	CC	0.000633801
chemical homeostasis	GO:0048878	BP	0.000638701
negative regulation of programmed cell death	GO:0043069	BP	0.000652001
regulation of cell adhesion	GO:0030155	BP	0.000653623
regulation of kinase activity	GO:0043549	BP	0.000665834
signaling receptor binding	GO:0005102	MF	0.000676115
secretion	GO:0046903	BP	0.000681778
negative regulation of phosphorus metabolic process	GO:0010563	BP	0.000682246
actin filament-based process	GO:0030029	BP	0.000682246
negative regulation of phosphate metabolic process	GO:0045936	BP	0.000682246
male gonad development	GO:0008584	BP	0.000693242
positive regulation of Wnt signaling pathway	GO:0030177	BP	0.000693242
cullin-RING ubiquitin ligase complex	GO:0031461	CC	0.000693543
compound eye morphogenesis	GO:0001745	BP	0.000695469
vasculature development	GO:0001944	BP	0.00069748
multivesicular body	GO:0005771	CC	0.000703073
erythrocyte differentiation	GO:0030218	BP	0.000703899
BMP signaling pathway	GO:0030509	BP	0.000703899
embryonic hindgut morphogenesis	GO:0048619	BP	0.000703899
purine ribonucleoside triphosphate biosynthetic process	GO:0009206	BP	0.000724
inner mitochondrial membrane protein complex	GO:0098800	CC	0.000732224
development of primary male sexual characteristics	GO:0046546	BP	0.000739057
renal sodium ion transport	GO:0003096	BP	0.000744281
rRNA export from nucleus	GO:0006407	BP	0.000744281
activation-induced cell death of T cells	GO:0006924	BP	0.000744281
PML body organization	GO:0030578	BP	0.000744281
regulatory ncRNA-mediated heterochromatin formation	GO:0031048	BP	0.000744281
positive regulation of mitophagy in response to mitochondrial depolarization	GO:0098779	BP	0.000744281
modification of postsynaptic actin cytoskeleton	GO:0098885	BP	0.000744281
positive regulation of mitophagy	GO:1901526	BP	0.000744281
regulation of TORC2 signaling	GO:1903939	BP	0.000744281
5.8S rRNA binding	GO:1990932	MF	0.000744281
mitochondrial transport	GO:0006839	BP	0.000760275
mating behavior	GO:0007617	BP	0.000760275
supramolecular fiber	GO:0099512	CC	0.00076134
positive regulation of catabolic process	GO:0009896	BP	0.000763001
ribosome binding	GO:0043022	MF	0.000779635
regulation of dendritic spine development	GO:0060998	BP	0.000779635
5S rRNA binding	GO:0008097	MF	0.000781064
protein-DNA complex disassembly	GO:0032986	BP	0.000781064
positive regulation of focal adhesion assembly	GO:0051894	BP	0.000781064
purine nucleoside triphosphate biosynthetic process	GO:0009145	BP	0.000782575
intracellular signal transduction	GO:0035556	BP	0.00079085
supramolecular polymer	GO:0099081	CC	0.000800074
regulation of chromosome organization	GO:0033044	BP	0.000802716
protein phosphorylation	GO:0006468	BP	0.000820065
response to nitrogen compound	GO:1901698	BP	0.000836152
regulation of BMP signaling pathway	GO:0030510	BP	0.000837865
purine ribonucleotide metabolic process	GO:0009150	BP	0.000840482
ribonucleoside triphosphate biosynthetic process	GO:0009201	BP	0.000844743
regulation of actomyosin structure organization	GO:0110020	BP	0.000844743
positive regulation of protein kinase activity	GO:0045860	BP	0.000854863
stem cell division	GO:0017145	BP	0.000858799
supramolecular complex	GO:0099080	CC	0.000882622
cellular response to oxygen-containing compound	GO:1901701	BP	0.000884195
segmentation	GO:0035282	BP	0.000898557
regulation of JNK cascade	GO:0046328	BP	0.00090469
regulation of MAP kinase activity	GO:0043405	BP	0.000913706
cell cortex	GO:0005938	CC	0.000945346
positive regulation of translation	GO:0045727	BP	0.000946819
purine nucleotide metabolic process	GO:0006163	BP	0.000949212
morphogenesis of a polarized epithelium	GO:0001738	BP	0.000952527
regulation of axon extension	GO:0030516	BP	0.000952527
regulation of synapse structure or activity	GO:0050803	BP	0.000963398
positive regulation of endothelial cell migration	GO:0010595	BP	0.000980446
regulation of plasma membrane bounded cell projection organization	GO:0120035	BP	0.000986482
head development	GO:0060322	BP	0.000993951
mitochondrial proton-transporting ATP synthase complex, catalytic sector F(1)	GO:0000275	CC	0.00100352
protein localization to cell surface	GO:0034394	BP	0.00100352
proton-transporting ATP synthase complex, catalytic core F(1)	GO:0045261	CC	0.00100352
negative regulation of translational initiation	GO:0045947	BP	0.00100352
positive regulation of cell junction assembly	GO:1901890	BP	0.00100352
positive regulation of adherens junction organization	GO:1903393	BP	0.00100352
negative regulation of TORC1 signaling	GO:1904262	BP	0.00100352
monoatomic ion transport	GO:0006811	BP	0.00100666
response to lipid	GO:0033993	BP	0.00101799
endoplasmic reticulum membrane	GO:0005789	CC	0.00104031
cell growth	GO:0016049	BP	0.00104455
regulation of cell motility	GO:2000145	BP	0.00104463
regulation of phosphatidylinositol 3-kinase/protein kinase B signal transduction	GO:0051896	BP	0.00105428
response to cytokine	GO:0034097	BP	0.00105864
plasma membrane	GO:0005886	CC	0.00106201
negative regulation of microtubule polymerization or depolymerization	GO:0031111	BP	0.00107606
cristae formation	GO:0042407	BP	0.00107606
myeloid cell development	GO:0061515	BP	0.00107606
intrinsic apoptotic signaling pathway by p53 class mediator	GO:0072332	BP	0.00107606
retina development in camera-type eye	GO:0060041	BP	0.00110831
regulation of extent of cell growth	GO:0061387	BP	0.00110831
regulation of cell projection organization	GO:0031344	BP	0.00111717
proton transmembrane transporter activity	GO:0015078	MF	0.00113085
intrinsic apoptotic signaling pathway	GO:0097193	BP	0.00113085
ribosomal small subunit biogenesis	GO:0042274	BP	0.00113231
cytoplasmic stress granule	GO:0010494	CC	0.00114462
proton-transporting two-sector ATPase complex	GO:0016469	CC	0.00114462
positive regulation of synaptic assembly at neuromuscular junction	GO:0045887	BP	0.00114462
positive regulation of cell cycle	GO:0045787	BP	0.00114619
cell motility	GO:0048870	BP	0.00114666
sensory organ morphogenesis	GO:0090596	BP	0.00116916
negative regulation of phosphorylation	GO:0042326	BP	0.00117349
localization of cell	GO:0051674	BP	0.00118666
regulation of cellular response to stress	GO:0080135	BP	0.00120302
membrane organization	GO:0061024	BP	0.00120864
synapse organization	GO:0050808	BP	0.0012163
synapse assembly	GO:0007416	BP	0.00122302
maintenance of cell polarity	GO:0030011	BP	0.00122627
negative regulation of RNA splicing	GO:0033119	BP	0.00122627
regulation of autophagy of mitochondrion	GO:1903146	BP	0.00122627
negative regulation of growth	GO:0045926	BP	0.00122641
regulation of protein modification by small protein conjugation or removal	GO:1903320	BP	0.00124222
erythrocyte homeostasis	GO:0034101	BP	0.00125283
autophagosome organization	GO:1905037	BP	0.00125283
endoplasmic reticulum subcompartment	GO:0098827	CC	0.00126081
glycogen biosynthetic process	GO:0005978	BP	0.00126229
glucan biosynthetic process	GO:0009250	BP	0.00126229
negative regulation of canonical NF-kappaB signal transduction	GO:0043124	BP	0.00126229
maintenance of epithelial cell apical/basal polarity	GO:0045199	BP	0.00126229
regulation of sarcomere organization	GO:0060297	BP	0.00126229
cell periphery	GO:0071944	CC	0.0012625
system process	GO:0003008	BP	0.00127585
negative regulation of transmembrane receptor protein serine/threonine kinase signaling pathway	GO:0090101	BP	0.00130159
cellular response to BMP stimulus	GO:0071773	BP	0.00136841
striated muscle tissue development	GO:0014706	BP	0.00137125
cardiac muscle cell development	GO:0055013	BP	0.00139057
positive regulation of JNK cascade	GO:0046330	BP	0.00139315
establishment of planar polarity	GO:0001736	BP	0.0014186
cytoskeleton	GO:0005856	CC	0.0014208
regulation of Wnt signaling pathway	GO:0030111	BP	0.00142335
regulation of cellular response to growth factor stimulus	GO:0090287	BP	0.00142335
male somatic sex determination	GO:0019102	BP	0.00147296
regulation of endodeoxyribonuclease activity	GO:0032071	BP	0.00147296
positive regulation of endodeoxyribonuclease activity	GO:0032079	BP	0.00147296
T cell apoptotic process	GO:0070231	BP	0.00147296
GAIT complex	GO:0097452	CC	0.00147296
modification of postsynaptic structure	GO:0099010	BP	0.00147296
regulation of extracellular exosome assembly	GO:1903551	BP	0.00147296
positive regulation of microtubule binding	GO:1904528	BP	0.00147296
regulation of modification of synaptic structure	GO:1905244	BP	0.00147296
positive regulation of female gonad development	GO:2000196	BP	0.00147296
chromatin organization	GO:0006325	BP	0.0014786
myofibril assembly	GO:0030239	BP	0.00148954
asymmetric stem cell division	GO:0098722	BP	0.00148954
Cajal body	GO:0015030	CC	0.00149167
cholesterol homeostasis	GO:0042632	BP	0.00149167
sarcomere organization	GO:0045214	BP	0.00149167
sterol homeostasis	GO:0055092	BP	0.00149167
establishment of tissue polarity	GO:0007164	BP	0.00149876
cell cycle process	GO:0022402	BP	0.00152975
supramolecular fiber organization	GO:0097435	BP	0.00153356
response to toxic substance	GO:0009636	BP	0.00154053
dendrite	GO:0030425	CC	0.00154663
nuclear outer membrane-endoplasmic reticulum membrane network	GO:0042175	CC	0.00155145
regulation of tumor necrosis factor-mediated signaling pathway	GO:0010803	BP	0.00155945
RNA stem-loop binding	GO:0035613	MF	0.00155945
contractile ring	GO:0070938	CC	0.00155945
pre-mRNA intronic binding	GO:0097157	MF	0.00155945
U4/U6 x U5 tri-snRNP complex	GO:0046540	CC	0.00156961
positive regulation of cell projection organization	GO:0031346	BP	0.00158067
dendritic tree	GO:0097447	CC	0.00158161
negative regulation of protein serine/threonine kinase activity	GO:0071901	BP	0.00158241
translation factor activity, RNA binding	GO:0008135	MF	0.00159094
hindgut morphogenesis	GO:0007442	BP	0.00162291
positive regulation of neuromuscular junction development	GO:1904398	BP	0.00162291
protein polyubiquitination	GO:0000209	BP	0.00162485
negative regulation of cytoskeleton organization	GO:0051494	BP	0.00166965
photoreceptor cell differentiation	GO:0046530	BP	0.00170857
myeloid cell homeostasis	GO:0002262	BP	0.00176244
synaptic assembly at neuromuscular junction	GO:0051124	BP	0.00176244
hindgut development	GO:0061525	BP	0.00176244
Malpighian tubule development	GO:0072002	BP	0.00176244
regulation of microtubule polymerization	GO:0031113	BP	0.00176409
adenyl ribonucleotide binding	GO:0032559	MF	0.0017753
neuromuscular junction development	GO:0007528	BP	0.00177984
nucleobase-containing small molecule metabolic process	GO:0055086	BP	0.00179168
positive regulation of locomotion	GO:0040017	BP	0.00180139
plasma membrane bounded cell projection organization	GO:0120036	BP	0.00180417
mitochondrial membrane organization	GO:0007006	BP	0.00180938
nucleoside triphosphate biosynthetic process	GO:0009142	BP	0.00180938
cellular response to hormone stimulus	GO:0032870	BP	0.00184571
protein dephosphorylation	GO:0006470	BP	0.00185532
Golgi apparatus	GO:0005794	CC	0.00186304
lens morphogenesis in camera-type eye	GO:0002089	BP	0.00189695
RSC-type complex	GO:0016586	CC	0.00189695
intrinsic apoptotic signaling pathway in response to DNA damage by p53 class mediator	GO:0042771	BP	0.00189695
morphogenesis of an epithelial fold	GO:0060571	BP	0.00189695
cellular response to interleukin-4	GO:0071353	BP	0.00189695
adult behavior	GO:0030534	BP	0.00189938
p53 binding	GO:0002039	MF	0.00191056
protein complex oligomerization	GO:0051259	BP	0.0019697
response to gravity	GO:0009629	BP	0.00197467
negative regulation of mitochondrion organization	GO:0010823	BP	0.00197467
negative regulation of mRNA processing	GO:0050686	BP	0.00197467
histone H3-K4 methylation	GO:0051568	BP	0.00197467
organonitrogen compound catabolic process	GO:1901565	BP	0.00198634
columnar/cuboidal epithelial cell differentiation	GO:0002065	BP	0.0019959
ribonucleotide binding	GO:0032553	MF	0.00202419
cell surface receptor signaling pathway	GO:0007166	BP	0.00203009
leukocyte differentiation	GO:0002521	BP	0.00203398
mating	GO:0007618	BP	0.002102
muscle tissue development	GO:0060537	BP	0.00211019
positive regulation of cellular catabolic process	GO:0031331	BP	0.00211752
compound eye photoreceptor cell differentiation	GO:0001751	BP	0.00212476
embryonic organ development	GO:0048568	BP	0.00215296
protein kinase activity	GO:0004672	MF	0.00217948
negative regulation of TOR signaling	GO:0032007	BP	0.00220201
guanosine-containing compound metabolic process	GO:1901068	BP	0.00220201
regulation of TORC1 signaling	GO:1903432	BP	0.00220201
positive regulation of neural precursor cell proliferation	GO:2000179	BP	0.00220201
adenyl nucleotide binding	GO:0030554	MF	0.00224292
positive regulation of kinase activity	GO:0033674	BP	0.00224292
maintenance of apical/basal cell polarity	GO:0035090	BP	0.0022766
embryonic brain development	GO:1990403	BP	0.0022766
monoatomic cation transport	GO:0006812	BP	0.00228823
cell migration	GO:0016477	BP	0.00230891
female gonad development	GO:0008585	BP	0.0023137
carbohydrate homeostasis	GO:0033500	BP	0.00231586
ribose phosphate biosynthetic process	GO:0046390	BP	0.00233776
protein-macromolecule adaptor activity	GO:0030674	MF	0.00238977
positive regulation of muscle cell differentiation	GO:0051149	BP	0.00240957
regulation of stress-activated MAPK cascade	GO:0032872	BP	0.00241634
regulation of stress-activated protein kinase signaling cascade	GO:0070302	BP	0.00241634
medium-chain fatty acid transport	GO:0001579	BP	0.00242922
negative regulation of receptor internalization	GO:0002091	BP	0.00242922
ATP transmembrane transporter activity	GO:0005347	MF	0.00242922
ADP transmembrane transporter activity	GO:0015217	MF	0.00242922
ADP transport	GO:0015866	BP	0.00242922
ATP transport	GO:0015867	BP	0.00242922
male germ-line sex determination	GO:0019100	BP	0.00242922
cellular response to potassium ion	GO:0035865	BP	0.00242922
positive regulation of glycogen biosynthetic process	GO:0045725	BP	0.00242922
macrophage chemotaxis	GO:0048246	BP	0.00242922
rRNA transport	GO:0051029	BP	0.00242922
atrial cardiac muscle tissue morphogenesis	GO:0055009	BP	0.00242922
lymphocyte apoptotic process	GO:0070227	BP	0.00242922
CRD-mediated mRNA stabilization	GO:0070934	BP	0.00242922
leukocyte apoptotic process	GO:0071887	BP	0.00242922
alveolar lamellar body	GO:0097208	CC	0.00242922
regulation of female gonad development	GO:2000194	BP	0.00242922
regulation of cysteine-type endopeptidase activity involved in execution phase of apoptosis	GO:2001270	BP	0.00242922
response to oxidative stress	GO:0006979	BP	0.00243742
cardiac cell development	GO:0055006	BP	0.00244677
spliceosomal tri-snRNP complex	GO:0097526	CC	0.00244677
negative regulation of catalytic activity	GO:0043086	BP	0.00251265
response to nutrient levels	GO:0031667	BP	0.00252812
chromosomal region	GO:0098687	CC	0.00259258
positive regulation of organelle assembly	GO:1902117	BP	0.00259517
chaeta development	GO:0022416	BP	0.00260235
regulation of angiogenesis	GO:0045765	BP	0.00263398
purine-containing compound metabolic process	GO:0072521	BP	0.00264528
forebrain development	GO:0030900	BP	0.00265606
ubiquitin-like protein ligase binding	GO:0044389	MF	0.00267146
nucleotide biosynthetic process	GO:0009165	BP	0.00267188
negative regulation of type I interferon production	GO:0032480	BP	0.00270012
spermatogenesis	GO:0007283	BP	0.00270015
negative regulation of cellular response to oxidative stress	GO:1900408	BP	0.00270959
macromolecule methylation	GO:0043414	BP	0.002731
positive regulation of epithelial cell migration	GO:0010634	BP	0.00275642
cerebellum development	GO:0021549	BP	0.00275642
development of primary female sexual characteristics	GO:0046545	BP	0.00275642
actin filament binding	GO:0051015	MF	0.00275642
peptidyl-tyrosine modification	GO:0018212	BP	0.00279092
regulation of canonical NF-kappaB signal transduction	GO:0043122	BP	0.00279092
anatomical structure homeostasis	GO:0060249	BP	0.00284809
response to extracellular stimulus	GO:0009991	BP	0.0028991
response to inorganic substance	GO:0010035	BP	0.00292126
positive regulation of proteolysis	GO:0045862	BP	0.00292161
transcription by RNA polymerase II	GO:0006366	BP	0.0029839
chaeta morphogenesis	GO:0008407	BP	0.00299113
angiogenesis	GO:0001525	BP	0.00303571
regulation of cytokine production	GO:0001817	BP	0.00304228
stem cell population maintenance	GO:0019827	BP	0.00304243
regulation of proteolysis	GO:0030162	BP	0.00304765
positive regulation of stress-activated MAPK cascade	GO:0032874	BP	0.00308495
positive regulation of stress-activated protein kinase signaling cascade	GO:0070304	BP	0.00308495
regulation of macroautophagy	GO:0016241	BP	0.00309307
nucleoside phosphate biosynthetic process	GO:1901293	BP	0.00309831
organophosphate metabolic process	GO:0019637	BP	0.00310503
carbohydrate derivative metabolic process	GO:1901135	BP	0.00311717
ubiquitin ligase complex	GO:0000151	CC	0.00315225
maintenance of cell number	GO:0098727	BP	0.00315225
positive regulation of transcription from RNA polymerase II promoter in response to stress	GO:0036003	BP	0.0031691
positive regulation of transport	GO:0051050	BP	0.00317133
protein kinase C binding	GO:0005080	MF	0.00321411
regulation of endothelial cell migration	GO:0010594	BP	0.00325976
regulation of signal transduction by p53 class mediator	GO:1901796	BP	0.00325976
mitotic cell cycle phase transition	GO:0044772	BP	0.00326517
transferase complex	GO:1990234	CC	0.00328897
autophagosome assembly	GO:0000045	BP	0.00329202
inner mitochondrial membrane organization	GO:0007007	BP	0.00329202
positive regulation of blood vessel endothelial cell migration	GO:0043536	BP	0.00329202
larval development	GO:0002164	BP	0.00331402
negative regulation of neuron projection development	GO:0010977	BP	0.00332849
lung development	GO:0030324	BP	0.00332849
anterior/posterior pattern specification	GO:0009952	BP	0.00339011
response to oxygen levels	GO:0070482	BP	0.00340305
regulation of transforming growth factor beta receptor signaling pathway	GO:0017015	BP	0.00344219
regulation of peptide secretion	GO:0002791	BP	0.0034775
positive regulation of mitotic cell cycle	GO:0045931	BP	0.00348251
apoptotic signaling pathway	GO:0097190	BP	0.00348251
DNA-binding transcription activator activity, RNA polymerase II-specific	GO:0001228	MF	0.00350057
leukocyte activation involved in immune response	GO:0002366	BP	0.00357365
respiratory system development	GO:0060541	BP	0.00358853
atrial cardiac muscle tissue development	GO:0003228	BP	0.00360573
perichromatin fibrils	GO:0005726	CC	0.00360573
actomyosin contractile ring	GO:0005826	CC	0.00360573
skeletal muscle myosin thick filament assembly	GO:0030241	BP	0.00360573
regulation of deoxyribonuclease activity	GO:0032070	BP	0.00360573
positive regulation of deoxyribonuclease activity	GO:0032077	BP	0.00360573
RNA strand annealing activity	GO:0033592	MF	0.00360573
lamellar body	GO:0042599	CC	0.00360573
histone H3K36 demethylase activity	GO:0051864	MF	0.00360573
multicellular organismal-level iron ion homeostasis	GO:0060586	BP	0.00360573
large ribosomal subunit rRNA binding	GO:0070180	MF	0.00360573
histone H3-K36 demethylation	GO:0070544	BP	0.00360573
CRD-mediated mRNA stability complex	GO:0070937	CC	0.00360573
neuronal ribonucleoprotein granule	GO:0071598	CC	0.00360573
regulation of gonad development	GO:1905939	BP	0.00360573
positive regulation of gonad development	GO:1905941	BP	0.00360573
negative regulation of cellular senescence	GO:2000773	BP	0.00360573
cardiac ventricle morphogenesis	GO:0003208	BP	0.00361287
Malpighian tubule morphogenesis	GO:0007443	BP	0.00361287
cellular response to nerve growth factor stimulus	GO:1990090	BP	0.00361287
negative regulation of developmental growth	GO:0048640	BP	0.00362043
Wnt signaling pathway	GO:0016055	BP	0.00364234
respiratory tube development	GO:0030323	BP	0.00364234
nuclear speck	GO:0016607	CC	0.00368059
establishment or maintenance of apical/basal cell polarity	GO:0035088	BP	0.00368168
establishment or maintenance of bipolar cell polarity	GO:0061245	BP	0.00368168
regulation of cellular response to transforming growth factor beta stimulus	GO:1903844	BP	0.00368168
positive regulation of cell-matrix adhesion	GO:0001954	BP	0.00368502
2-oxoglutarate-dependent dioxygenase activity	GO:0016706	MF	0.00368502
mitogen-activated protein kinase binding	GO:0051019	MF	0.00368502
IRES-dependent viral translational initiation	GO:0075522	BP	0.00368502
actin filament organization	GO:0007015	BP	0.00376254
regulation of epithelial cell migration	GO:0010632	BP	0.00380747
phosphatase binding	GO:0019902	MF	0.00380747
regulation of microtubule-based process	GO:0032886	BP	0.00387845
regulation of actin filament organization	GO:0110053	BP	0.00390894
intrinsic apoptotic signaling pathway in response to DNA damage	GO:0008630	BP	0.0039543
muscle cell cellular homeostasis	GO:0046716	BP	0.0039543
regulation of ubiquitin-protein transferase activity	GO:0051438	BP	0.0039543
response to nerve growth factor	GO:1990089	BP	0.0039543
regulation of actin polymerization or depolymerization	GO:0008064	BP	0.00397822
regulation of ERK1 and ERK2 cascade	GO:0070372	BP	0.00397822
renal tubule development	GO:0061326	BP	0.00403366
organelle subcompartment	GO:0031984	CC	0.00414675
purine ribonucleotide binding	GO:0032555	MF	0.00417476
cellular response to carbohydrate stimulus	GO:0071322	BP	0.0041961
regulation of small molecule metabolic process	GO:0062012	BP	0.00423003
lymphocyte homeostasis	GO:0002260	BP	0.00424926
proton-transporting two-sector ATPase complex, catalytic domain	GO:0033178	CC	0.00424926
spiracle morphogenesis, open tracheal system	GO:0035277	BP	0.00424926
regulation of glycogen metabolic process	GO:0070873	BP	0.00424926
actin binding	GO:0003779	MF	0.00428758
negative regulation of MAP kinase activity	GO:0043407	BP	0.00431692
negative regulation of response to oxidative stress	GO:1902883	BP	0.00431692
inorganic ion transmembrane transport	GO:0098660	BP	0.00432753
DNA-binding transcription repressor activity, RNA polymerase II-specific	GO:0001227	MF	0.00433708
regulation of actin filament length	GO:0030832	BP	0.00433708
regulation of transmembrane receptor protein serine/threonine kinase signaling pathway	GO:0090092	BP	0.00437464
cell activation involved in immune response	GO:0002263	BP	0.0043897
protein methylation	GO:0006479	BP	0.00446797
protein alkylation	GO:0008213	BP	0.00446797
ribonucleoside metabolic process	GO:0009119	BP	0.00447166
positive regulation of synapse assembly	GO:0051965	BP	0.00447166
renal tubule morphogenesis	GO:0061333	BP	0.00447166
spliceosomal snRNP complex	GO:0097525	CC	0.00447166
developmental cell growth	GO:0048588	BP	0.00452544
ATP binding	GO:0005524	MF	0.004539
regulation of cell-cell adhesion	GO:0022407	BP	0.004539
phosphoprotein phosphatase activity	GO:0004721	MF	0.00469761
regulation of cell shape	GO:0008360	BP	0.00469761
positive regulation of carbohydrate metabolic process	GO:0045913	BP	0.00470132
learning	GO:0007612	BP	0.00470806
positive regulation of cell morphogenesis	GO:0010770	BP	0.00470806
cell-cell signaling by wnt	GO:0198738	BP	0.00471991
regulation of vasculature development	GO:1901342	BP	0.00471991
transforming growth factor beta receptor signaling pathway	GO:0007179	BP	0.00475987
modulation of process of another organism	GO:0035821	BP	0.00475987
cell cycle phase transition	GO:0044770	BP	0.00488464
Golgi organization	GO:0007030	BP	0.00492062
metencephalon development	GO:0022037	BP	0.00493583
response to antineoplastic agent	GO:0097327	BP	0.00493583
kinase activity	GO:0016301	MF	0.00497496
regulation of transport	GO:0051049	BP	0.00497998
regulatory region RNA binding	GO:0001069	MF	0.0049953
cerebellar granular layer development	GO:0021681	BP	0.0049953
response to potassium ion	GO:0035864	BP	0.0049953
myosin II binding	GO:0045159	MF	0.0049953
anterior Malpighian tubule development	GO:0061327	BP	0.0049953
negative regulation of autophagy of mitochondrion	GO:1903147	BP	0.0049953
macrophage migration	GO:1905517	BP	0.0049953
mRNA CDS binding	GO:1990715	MF	0.0049953
histone methylation	GO:0016571	BP	0.00506104
ubiquitin-dependent ERAD pathway	GO:0030433	BP	0.00510807
regulation of cell junction assembly	GO:1901888	BP	0.00510807
protein heterooligomerization	GO:0051291	BP	0.00518279
purine nucleotide binding	GO:0017076	MF	0.00530525
regulation of defense response	GO:0031347	BP	0.00547978
alternative mRNA splicing, via spliceosome	GO:0000380	BP	0.00552773
epidermal growth factor receptor binding	GO:0005154	MF	0.00552773
viral translation	GO:0019081	BP	0.00552773
GTPase activating protein binding	GO:0032794	MF	0.00552773
regulation of polysaccharide metabolic process	GO:0032881	BP	0.00552773
positive regulation of cyclin-dependent protein kinase activity	GO:1904031	BP	0.00552773
cerebellar cortex development	GO:0021695	BP	0.00553774
negative regulation of protein polymerization	GO:0032272	BP	0.00553774
embryonic hemopoiesis	GO:0035162	BP	0.00553774
negative regulation of ERK1 and ERK2 cascade	GO:0070373	BP	0.00553774
response to endoplasmic reticulum stress	GO:0034976	BP	0.00554443
regulation of microtubule cytoskeleton organization	GO:0070507	BP	0.00562705
regulation of response to external stimulus	GO:0032101	BP	0.00564144
positive regulation of angiogenesis	GO:0045766	BP	0.00570345
positive regulation of dendrite development	GO:1900006	BP	0.00570345
leg disc development	GO:0035218	BP	0.00570375
methylation	GO:0032259	BP	0.00571967
immune response	GO:0006955	BP	0.00572477
response to metal ion	GO:0010038	BP	0.00574903
positive regulation of protein serine/threonine kinase activity	GO:0071902	BP	0.0058262
secretory granule	GO:0030141	CC	0.00589491
nucleotide binding	GO:0000166	MF	0.00591885
positive regulation of transmembrane transport	GO:0034764	BP	0.0059781
R7 cell differentiation	GO:0045466	BP	0.0059909
chromatin	GO:0000785	CC	0.00601893
skeletal muscle organ development	GO:0060538	BP	0.00602202
cellular response to antibiotic	GO:0071236	BP	0.00602202
nucleoside phosphate binding	GO:1901265	MF	0.00602535
response to steroid hormone	GO:0048545	BP	0.00604373
axon ensheathment	GO:0008366	BP	0.0060453
chromosome organization	GO:0051276	BP	0.00616788
negative regulation of protein kinase activity	GO:0006469	BP	0.00624055
ribosomal large subunit assembly	GO:0000027	BP	0.00624421
cardiac atrium morphogenesis	GO:0003209	BP	0.00624421
molting cycle, collagen and cuticulin-based cuticle	GO:0018996	BP	0.00624421
negative regulation of hippo signaling	GO:0035331	BP	0.00624421
positive regulation of cell cycle phase transition	GO:1901989	BP	0.00626196
ubiquitin protein ligase binding	GO:0031625	MF	0.00627117
male gamete generation	GO:0048232	BP	0.00635425
regulation of translational initiation	GO:0006446	BP	0.00640131
ensheathment of neurons	GO:0007272	BP	0.00640131
positive regulation of axon extension	GO:0045773	BP	0.00640131
positive regulation of cell-substrate adhesion	GO:0010811	BP	0.00646807
TOR signaling	GO:0031929	BP	0.00646807
germ-line stem cell division	GO:0042078	BP	0.00646807
macrolide binding	GO:0005527	MF	0.00659093
FK506 binding	GO:0005528	MF	0.00659093
substrate-dependent cell migration, cell extension	GO:0006930	BP	0.00659093
response to UV-B	GO:0010224	BP	0.00659093
positive regulation of fibroblast migration	GO:0010763	BP	0.00659093
circadian sleep/wake cycle process	GO:0022410	BP	0.00659093
positive regulation of nuclease activity	GO:0032075	BP	0.00659093
anoikis	GO:0043276	BP	0.00659093
proton-transporting ATP synthase activity, rotational mechanism	GO:0046933	MF	0.00659093
circadian sleep/wake cycle, sleep	GO:0050802	BP	0.00659093
small ribosomal subunit rRNA binding	GO:0070181	MF	0.00659093
hepatocyte proliferation	GO:0072574	BP	0.00659093
epithelial cell proliferation involved in liver morphogenesis	GO:0072575	BP	0.00659093
ncRNA export from nucleus	GO:0097064	BP	0.00659093
blood vessel morphogenesis	GO:0048514	BP	0.00666099
sleep	GO:0030431	BP	0.00677178
positive regulation of organ growth	GO:0046622	BP	0.00677178
transmembrane receptor protein tyrosine kinase signaling pathway	GO:0007169	BP	0.00677526
multicellular organism growth	GO:0035264	BP	0.0068589
ribonucleotide biosynthetic process	GO:0009260	BP	0.00686275
dendrite development	GO:0016358	BP	0.00686275
leukocyte activation	GO:0045321	BP	0.00694694
myeloid leukocyte differentiation	GO:0002573	BP	0.00696979
positive regulation of neuroblast proliferation	GO:0002052	BP	0.00701356
gravitaxis	GO:0042332	BP	0.00701356
iron-sulfur cluster binding	GO:0051536	MF	0.00701356
metal cluster binding	GO:0051540	MF	0.00701356
female mating behavior	GO:0060180	BP	0.00701356
glucose homeostasis	GO:0042593	BP	0.00702803
negative regulation of transferase activity	GO:0051348	BP	0.00728031
response to UV	GO:0009411	BP	0.00749604
negative regulation of binding	GO:0051100	BP	0.00749604
catalytic step 2 spliceosome	GO:0071013	CC	0.00749604
transcription regulator complex	GO:0005667	CC	0.00749625
gastrulation	GO:0007369	BP	0.00749625
sex determination	GO:0007530	BP	0.00749657
in utero embryonic development	GO:0001701	BP	0.00750668
organophosphate biosynthetic process	GO:0090407	BP	0.00754035
anatomical structure regression	GO:0060033	BP	0.00755728
peptidyl-serine phosphorylation	GO:0018105	BP	0.00783014
exocytosis	GO:0006887	BP	0.00783035
polysaccharide biosynthetic process	GO:0000271	BP	0.00783666
leukocyte homeostasis	GO:0001776	BP	0.00783666
cardiac atrium development	GO:0003230	BP	0.00783666
establishment or maintenance of polarity of follicular epithelium	GO:0016334	BP	0.00783666
embryonic camera-type eye morphogenesis	GO:0048596	BP	0.00783666
positive regulation of stress fiber assembly	GO:0051496	BP	0.00783666
response to interleukin-4	GO:0070670	BP	0.00783666
cell fate specification	GO:0001708	BP	0.00786063
negative regulation of cell projection organization	GO:0031345	BP	0.00786063
cell fate determination	GO:0001709	BP	0.00786884
transferase activity, transferring phosphorus-containing groups	GO:0016772	MF	0.00800836
lens development in camera-type eye	GO:0002088	BP	0.00804891
double-stranded RNA binding	GO:0003725	MF	0.00804891
imaginal disc-derived wing margin morphogenesis	GO:0008587	BP	0.00804891
negative regulation of defense response	GO:0031348	BP	0.00817485
female sex differentiation	GO:0046660	BP	0.00817485
neuron fate commitment	GO:0048663	BP	0.00817485
adenine nucleotide transmembrane transporter activity	GO:0000295	MF	0.00838578
positive regulation of mitochondrial membrane potential	GO:0010918	BP	0.00838578
DNA N-glycosylase activity	GO:0019104	MF	0.00838578
monocyte differentiation	GO:0030224	BP	0.00838578
skeletal muscle thin filament assembly	GO:0030240	BP	0.00838578
Cul2-RING ubiquitin ligase complex	GO:0031462	CC	0.00838578
negative regulation of interferon-beta production	GO:0032688	BP	0.00838578
regulation of RIG-I signaling pathway	GO:0039535	BP	0.00838578
branched duct epithelial cell fate determination, open tracheal system	GO:0046845	BP	0.00838578
male germ-line stem cell asymmetric division	GO:0048133	BP	0.00838578
adenine nucleotide transport	GO:0051503	BP	0.00838578
embryonic retina morphogenesis in camera-type eye	GO:0060059	BP	0.00838578
pericardial nephrocyte differentiation	GO:0061320	BP	0.00838578
negative regulation of mRNA polyadenylation	GO:1900364	BP	0.00838578
mononuclear cell differentiation	GO:1903131	BP	0.00838578
negative regulation of anion transmembrane transport	GO:1903960	BP	0.00838578
protein antigen binding	GO:1990405	MF	0.00838578
eye photoreceptor cell differentiation	GO:0001754	BP	0.00838793
regulation of striated muscle cell differentiation	GO:0051153	BP	0.00840409
positive regulation of vasculature development	GO:1904018	BP	0.00840409
regulation of protein ubiquitination	GO:0031396	BP	0.00845475
cellular response to organic cyclic compound	GO:0071407	BP	0.00848646
digestive tract morphogenesis	GO:0048546	BP	0.00853032
morphogenesis of follicular epithelium	GO:0016333	BP	0.0086273
cellular response to abiotic stimulus	GO:0071214	BP	0.00865026
cellular response to environmental stimulus	GO:0104004	BP	0.00865026
substrate-dependent cell migration	GO:0006929	BP	0.00871435
regulation of myelination	GO:0031641	BP	0.00871435
trachea development	GO:0060438	BP	0.00871435
cellular response to virus	GO:0098586	BP	0.00871435
inorganic cation transmembrane transport	GO:0098662	BP	0.00872763
membrane protein complex	GO:0098796	CC	0.00875734
regulation of hydrolase activity	GO:0051336	BP	0.00878787
biological process involved in symbiotic interaction	GO:0044403	BP	0.00889641
response to biotic stimulus	GO:0009607	BP	0.00903909
purine ribonucleoside triphosphate binding	GO:0035639	MF	0.00906076
adult locomotory behavior	GO:0008344	BP	0.00908128
secretory granule lumen	GO:0034774	CC	0.00908128
DNA modification	GO:0006304	BP	0.00923221
striated muscle contraction	GO:0006941	BP	0.00923221
purine ribonucleoside metabolic process	GO:0046128	BP	0.00923221
negative regulation of Ras protein signal transduction	GO:0046580	BP	0.00923221
cell activation	GO:0001775	BP	0.00923395
carbohydrate metabolic process	GO:0005975	BP	0.00925191
cardiac muscle tissue development	GO:0048738	BP	0.00927433
electron transport chain	GO:0022900	BP	0.00940701
neutrophil mediated immunity	GO:0002446	BP	0.00946456
negative regulation of kinase activity	GO:0033673	BP	0.00950262
U5 snRNP	GO:0005682	CC	0.00964737
myeloid leukocyte migration	GO:0097529	BP	0.00964737
protein serine/threonine kinase activity	GO:0004674	MF	0.00966681
biological process involved in interspecies interaction between organisms	GO:0044419	BP	0.00966681
regulation of protein localization	GO:0032880	BP	0.00977547
imaginal disc-derived leg morphogenesis	GO:0007480	BP	0.00979419
compound eye photoreceptor fate commitment	GO:0001752	BP	0.00986409
regulation of cytokine-mediated signaling pathway	GO:0001959	BP	0.00986409
purine nucleoside metabolic process	GO:0042278	BP	0.00986409
P granule	GO:0043186	CC	0.00986409
regulation of blood vessel endothelial cell migration	GO:0043535	BP	0.00986409
establishment or maintenance of epithelial cell apical/basal polarity	GO:0045197	BP	0.00986409
negative regulation of protein modification by small protein conjugation or removal	GO:1903321	BP	0.00986409
dorsal/ventral pattern formation	GO:0009953	BP	0.00993449
regulation of membrane potential	GO:0042391	BP	0.00993449

## Sheet: Cluster 3
Supplementary Table 4. Enriched GO terms in genes assigned to each time-course expression cluster (Cluster3)
Go_term	GO_ID	ontology	pvalue
intracellular membrane-bounded organelle	GO:0043231	CC	4.08638e-51
intracellular anatomical structure	GO:0005622	CC	2.98688e-49
membrane-bounded organelle	GO:0043227	CC	6.09534e-44
intracellular organelle	GO:0043229	CC	7.42284e-42
intracellular organelle lumen	GO:0070013	CC	1.54448e-41
membrane-enclosed lumen	GO:0031974	CC	1.94204e-41
organelle lumen	GO:0043233	CC	1.94204e-41
organelle	GO:0043226	CC	2.68525e-40
macromolecule metabolic process	GO:0043170	BP	1.69223e-39
gene expression	GO:0010467	BP	1.88039e-38
protein-containing complex	GO:0032991	CC	2.91774e-33
cellular metabolic process	GO:0044237	BP	3.11868e-33
nuclear lumen	GO:0031981	CC	1.88273e-32
nitrogen compound metabolic process	GO:0006807	BP	4.17417e-32
nucleus	GO:0005634	CC	9.98106e-32
primary metabolic process	GO:0044238	BP	1.24683e-30
RNA processing	GO:0006396	BP	1.03323e-29
organic substance metabolic process	GO:0071704	BP	3.59531e-29
cytoplasm	GO:0005737	CC	5.18838e-29
nucleic acid metabolic process	GO:0090304	BP	8.79235e-29
cellular nitrogen compound metabolic process	GO:0034641	BP	9.30959e-29
RNA metabolic process	GO:0016070	BP	4.24038e-28
ncRNA metabolic process	GO:0034660	BP	2.25871e-27
nucleolus	GO:0005730	CC	9.40761e-26
nucleobase-containing compound metabolic process	GO:0006139	BP	1.03422e-24
nucleoplasm	GO:0005654	CC	1.67681e-24
ncRNA processing	GO:0034470	BP	2.05342e-24
heterocycle metabolic process	GO:0046483	BP	1.77419e-23
cellular aromatic compound metabolic process	GO:0006725	BP	3.74428e-22
ribonucleoprotein complex	GO:1990904	CC	1.71888e-20
organic cyclic compound metabolic process	GO:1901360	BP	2.39076e-20
ribosome biogenesis	GO:0042254	BP	7.56122e-20
intracellular non-membrane-bounded organelle	GO:0043232	CC	3.16836e-18
non-membrane-bounded organelle	GO:0043228	CC	3.29695e-18
cellular component organization or biogenesis	GO:0071840	BP	2.17357e-17
ribonucleoprotein complex biogenesis	GO:0022613	BP	2.84854e-17
protein metabolic process	GO:0019538	BP	6.55435e-17
macromolecule modification	GO:0043412	BP	2.58445e-16
catalytic complex	GO:1902494	CC	1.35825e-15
cytosol	GO:0005829	CC	3.38018e-15
RNA binding	GO:0003723	MF	3.82946e-15
rRNA processing	GO:0006364	BP	2.64991e-14
rRNA metabolic process	GO:0016072	BP	8.09348e-14
organelle organization	GO:0006996	BP	3.76738e-13
macromolecule biosynthetic process	GO:0009059	BP	5.24866e-13
cellular component biogenesis	GO:0044085	BP	5.36484e-13
tRNA metabolic process	GO:0006399	BP	7.53149e-13
transferase complex	GO:1990234	CC	1.99764e-12
protein modification process	GO:0036211	BP	1.48958e-11
small-subunit processome	GO:0032040	CC	1.54096e-11
organonitrogen compound metabolic process	GO:1901564	BP	2.03419e-11
regulation of macromolecule metabolic process	GO:0060255	BP	3.42393e-11
protein modification by small protein conjugation or removal	GO:0070647	BP	3.42745e-11
preribosome	GO:0030684	CC	5.45338e-11
tRNA processing	GO:0008033	BP	8.60516e-11
ribosomal small subunit biogenesis	GO:0042274	BP	9.16949e-11
maturation of SSU-rRNA	GO:0030490	BP	9.86981e-11
mitochondrial gene expression	GO:0140053	BP	1.09795e-10
mRNA metabolic process	GO:0016071	BP	1.98357e-10
translation	GO:0006412	BP	2.19895e-10
peptide metabolic process	GO:0006518	BP	3.74458e-10
regulation of metabolic process	GO:0019222	BP	5.4502e-10
peptide biosynthetic process	GO:0043043	BP	6.22755e-10
catalytic activity, acting on RNA	GO:0140098	MF	6.22755e-10
mitochondrion	GO:0005739	CC	7.02848e-10
tRNA modification	GO:0006400	BP	1.35233e-09
mitochondrial translation	GO:0032543	BP	1.53408e-09
nuclear DNA-directed RNA polymerase complex	GO:0055029	CC	1.62478e-09
mitochondrial envelope	GO:0005740	CC	2.85995e-09
cellular component organization	GO:0016043	BP	3.32245e-09
regulation of gene expression	GO:0010468	BP	3.8949e-09
DNA-directed RNA polymerase complex	GO:0000428	CC	6.72644e-09
RNA polymerase complex	GO:0030880	CC	1.14353e-08
cellular nitrogen compound biosynthetic process	GO:0044271	BP	1.22053e-08
RNA polymerase II, holoenzyme	GO:0016591	CC	1.30939e-08
tRNA binding	GO:0000049	MF	1.31659e-08
regulation of biological process	GO:0050789	BP	2.28551e-08
protein-containing complex organization	GO:0043933	BP	2.50992e-08
amide biosynthetic process	GO:0043604	BP	4.331e-08
regulation of nitrogen compound metabolic process	GO:0051171	BP	4.42834e-08
RNA modification	GO:0009451	BP	4.91847e-08
mRNA processing	GO:0006397	BP	6.52781e-08
transferase complex, transferring phosphorus-containing groups	GO:0061695	CC	7.07074e-08
cellular localization	GO:0051641	BP	7.71141e-08
organellar ribosome	GO:0000313	CC	8.73727e-08
mitochondrial ribosome	GO:0005761	CC	8.73727e-08
catalytic activity, acting on a tRNA	GO:0140101	MF	8.73727e-08
RNA splicing	GO:0008380	BP	8.73849e-08
mitochondrial matrix	GO:0005759	CC	1.03186e-07
biological regulation	GO:0065007	BP	1.24177e-07
protein folding	GO:0006457	BP	1.37817e-07
regulation of cellular metabolic process	GO:0031323	BP	1.37841e-07
regulation of primary metabolic process	GO:0080090	BP	1.51695e-07
mitochondrial translational termination	GO:0070126	BP	1.62389e-07
mitochondrial protein-containing complex	GO:0098798	CC	1.90829e-07
mitochondrial membrane	GO:0031966	CC	2.22175e-07
maturation of SSU-rRNA from tricistronic rRNA transcript (SSU-rRNA, 5.8S rRNA, LSU-rRNA)	GO:0000462	BP	2.4661e-07
negative regulation of biological process	GO:0048519	BP	2.84282e-07
regulation of cellular process	GO:0050794	BP	3.4346e-07
chromosome organization	GO:0051276	BP	3.61388e-07
mitochondrial translational elongation	GO:0070125	BP	4.49511e-07
protein binding	GO:0005515	MF	4.54439e-07
peptide transport	GO:0015833	BP	4.71699e-07
translational termination	GO:0006415	BP	4.73095e-07
protein modification by small protein conjugation	GO:0032446	BP	4.98126e-07
RNA splicing, via transesterification reactions	GO:0000375	BP	5.33547e-07
amide transport	GO:0042886	BP	6.58907e-07
protein-containing complex assembly	GO:0065003	BP	7.91269e-07
protein neddylation	GO:0045116	BP	8.4976e-07
establishment of localization in cell	GO:0051649	BP	8.9898e-07
protein localization to organelle	GO:0033365	BP	9.20468e-07
snRNA metabolic process	GO:0016073	BP	1.06309e-06
mitochondrial respiratory chain complex assembly	GO:0033108	BP	1.06309e-06
cellular macromolecule localization	GO:0070727	BP	1.06547e-06
post-translational protein modification	GO:0043687	BP	1.15881e-06
RNA splicing, via transesterification reactions with bulged adenosine as nucleophile	GO:0000377	BP	1.24071e-06
mRNA splicing, via spliceosome	GO:0000398	BP	1.24071e-06
organellar large ribosomal subunit	GO:0000315	CC	1.27308e-06
mitochondrial large ribosomal subunit	GO:0005762	CC	1.27308e-06
negative regulation of cellular process	GO:0048523	BP	1.33968e-06
intracellular transport	GO:0046907	BP	1.45484e-06
mitochondrial inner membrane	GO:0005743	CC	1.53296e-06
protein transport	GO:0015031	BP	1.638e-06
cullin family protein binding	GO:0097602	MF	1.64764e-06
cellular biosynthetic process	GO:0044249	BP	1.64814e-06
organelle envelope	GO:0031967	CC	1.66079e-06
envelope	GO:0031975	CC	1.66079e-06
DNA-templated transcription initiation	GO:0006352	BP	1.91858e-06
organelle inner membrane	GO:0019866	CC	2.04159e-06
protein localization	GO:0008104	BP	2.11167e-06
intracellular protein transport	GO:0006886	BP	2.43797e-06
ribosome	GO:0005840	CC	2.44321e-06
translational elongation	GO:0006414	BP	2.58431e-06
amide metabolic process	GO:0043603	BP	2.9689e-06
regulation of cellular biosynthetic process	GO:0031326	BP	3.04592e-06
positive regulation of biological process	GO:0048518	BP	3.1374e-06
regulation of macromolecule biosynthetic process	GO:0010556	BP	3.18675e-06
transferase activity	GO:0016740	MF	3.2329e-06
transcription regulator complex	GO:0005667	CC	3.31323e-06
positive regulation of cellular process	GO:0048522	BP	3.74212e-06
90S preribosome	GO:0030686	CC	3.82599e-06
establishment of protein localization	GO:0045184	BP	3.83149e-06
heterocyclic compound binding	GO:1901363	MF	4.06476e-06
organic substance biosynthetic process	GO:1901576	BP	4.40459e-06
immune system process	GO:0002376	BP	4.89755e-06
biosynthetic process	GO:0009058	BP	4.94352e-06
methylation	GO:0032259	BP	5.54542e-06
regulation of protein metabolic process	GO:0051246	BP	5.93979e-06
transcription initiation at RNA polymerase II promoter	GO:0006367	BP	7.51691e-06
ncRNA transcription	GO:0098781	BP	9.14238e-06
regulation of biosynthetic process	GO:0009889	BP	9.8129e-06
organic cyclic compound binding	GO:0097159	MF	1.12852e-05
macromolecule methylation	GO:0043414	BP	1.12893e-05
vesicle organization	GO:0016050	BP	1.23244e-05
macromolecule localization	GO:0033036	BP	1.26284e-05
mitochondrion organization	GO:0007005	BP	1.34362e-05
structural constituent of ribosome	GO:0003735	MF	1.35814e-05
regulation of molecular function	GO:0065009	BP	1.36618e-05
snRNA transcription	GO:0009301	BP	1.60327e-05
snRNA transcription by RNA polymerase II	GO:0042795	BP	1.60327e-05
RNA polymerase II transcription regulator complex	GO:0090575	CC	1.63063e-05
tRNA methyltransferase activity	GO:0008175	MF	1.89055e-05
large ribosomal subunit	GO:0015934	CC	1.93524e-05
respiratory electron transport chain	GO:0022904	BP	1.93524e-05
ubiquitin-like protein conjugating enzyme activity	GO:0061650	MF	2.08966e-05
regulation of signal transduction by p53 class mediator	GO:1901796	BP	2.22364e-05
NADH dehydrogenase complex assembly	GO:0010257	BP	2.33471e-05
mitochondrial respiratory chain complex I assembly	GO:0032981	BP	2.33471e-05
tRNA (guanine) methyltransferase activity	GO:0016423	MF	2.37143e-05
ncRNA 5'-end processing	GO:0034471	BP	2.74959e-05
mitochondrial intermembrane space	GO:0005758	CC	2.7516e-05
cellular respiration	GO:0045333	BP	3.51428e-05
regulation of nucleobase-containing compound metabolic process	GO:0019219	BP	3.59108e-05
ribonucleoprotein complex binding	GO:0043021	MF	3.69769e-05
transcription factor TFIID complex	GO:0005669	CC	4.17852e-05
ribosomal subunit	GO:0044391	CC	4.71221e-05
positive regulation of macromolecule metabolic process	GO:0010604	BP	5.19818e-05
Golgi vesicle transport	GO:0048193	BP	5.22953e-05
RNA 5'-end processing	GO:0000966	BP	5.39743e-05
developmental process	GO:0032502	BP	5.71815e-05
vesicle-mediated transport	GO:0016192	BP	5.73318e-05
organelle membrane	GO:0031090	CC	5.73782e-05
catalytic activity	GO:0003824	MF	5.89319e-05
ribosomal large subunit biogenesis	GO:0042273	BP	5.92689e-05
protein ubiquitination	GO:0016567	BP	6.36403e-05
cellular component assembly	GO:0022607	BP	6.47322e-05
energy derivation by oxidation of organic compounds	GO:0015980	BP	6.66212e-05
methyltransferase activity	GO:0008168	MF	6.99468e-05
regulation of protein stability	GO:0031647	BP	7.12449e-05
establishment of organelle localization	GO:0051656	BP	7.39734e-05
protein modification by small protein removal	GO:0070646	BP	7.89586e-05
mitochondrial respirasome	GO:0005746	CC	8.35071e-05
RNA methylation	GO:0001510	BP	9.03496e-05
organelle envelope lumen	GO:0031970	CC	9.03496e-05
protein targeting	GO:0006605	BP	9.33438e-05
tRNA methylation	GO:0030488	BP	9.76922e-05
transferase activity, transferring one-carbon groups	GO:0016741	MF	9.90788e-05
RNA methyltransferase activity	GO:0008173	MF	0.000104258
transport of virus	GO:0046794	BP	0.000104431
intracellular transport of virus	GO:0075733	BP	0.000104431
DNA-templated transcription	GO:0006351	BP	0.000104899
respirasome	GO:0070469	CC	0.000106274
activation of immune response	GO:0002253	BP	0.000107835
negative regulation of macromolecule metabolic process	GO:0010605	BP	0.000125828
establishment of protein localization to organelle	GO:0072594	BP	0.000127747
establishment of localization	GO:0051234	BP	0.000127862
ubiquitin conjugating enzyme activity	GO:0061631	MF	0.000128166
organelle subcompartment	GO:0031984	CC	0.000129172
negative regulation of metabolic process	GO:0009892	BP	0.000130691
RNA biosynthetic process	GO:0032774	BP	0.000135287
mediator complex	GO:0016592	CC	0.000144501
nitrogen compound transport	GO:0071705	BP	0.00014871
positive regulation of metabolic process	GO:0009893	BP	0.000156905
ubiquitin ligase complex	GO:0000151	CC	0.000160504
positive regulation of nitrogen compound metabolic process	GO:0051173	BP	0.000170745
regulation of RNA metabolic process	GO:0051252	BP	0.000194161
anatomical structure development	GO:0048856	BP	0.000199441
mitochondrial ATP synthesis coupled electron transport	GO:0042775	BP	0.000208805
ATP synthesis coupled electron transport	GO:0042773	BP	0.000232181
mRNA catabolic process	GO:0006402	BP	0.000237646
chaperone-mediated protein folding	GO:0061077	BP	0.000243946
respiratory chain complex	GO:0098803	CC	0.000247032
rRNA binding	GO:0019843	MF	0.000247802
nuclear-transcribed mRNA catabolic process	GO:0000956	BP	0.000249333
organonitrogen compound biosynthetic process	GO:1901566	BP	0.000258783
histone modification	GO:0016570	BP	0.000265916
S-adenosylmethionine-dependent methyltransferase activity	GO:0008757	MF	0.00027681
transcription-coupled nucleotide-excision repair	GO:0006283	BP	0.000277964
modification-dependent macromolecule catabolic process	GO:0043632	BP	0.00029321
negative regulation of cell cycle checkpoint	GO:1901977	BP	0.000295681
electron transport chain	GO:0022900	BP	0.000299863
positive regulation of immune response	GO:0050778	BP	0.000327989
transcription by RNA polymerase II	GO:0006366	BP	0.000337628
RNA-templated DNA biosynthetic process	GO:0006278	BP	0.000347817
telomere maintenance via telomerase	GO:0007004	BP	0.000347817
negative regulation of DNA damage response, signal transduction by p53 class mediator	GO:0043518	BP	0.000347817
regulation of cellular response to stress	GO:0080135	BP	0.000350644
trans-Golgi network membrane	GO:0032588	CC	0.000357825
macromolecule catabolic process	GO:0009057	BP	0.000358836
organelle localization	GO:0051640	BP	0.000363976
membrane organization	GO:0061024	BP	0.000389818
regulation of catalytic activity	GO:0050790	BP	0.00039309
multicellular organism development	GO:0007275	BP	0.000406566
snoRNA binding	GO:0030515	MF	0.000410238
transcription coregulator activity	GO:0003712	MF	0.000416835
ubiquitin-like protein transferase activity	GO:0019787	MF	0.000426051
protein import into peroxisome membrane	GO:0045046	BP	0.000442062
RNA polymerase II preinitiation complex assembly	GO:0051123	BP	0.000451416
inner mitochondrial membrane protein complex	GO:0098800	CC	0.000460144
positive regulation of cellular metabolic process	GO:0031325	BP	0.000470251
RNA 3'-end processing	GO:0031123	BP	0.000497956
regulation of protein localization	GO:0032880	BP	0.000501256
regulation of DNA-templated transcription elongation	GO:0032784	BP	0.0005063
regulation of response to stress	GO:0080134	BP	0.000545315
protein maturation	GO:0051604	BP	0.000564167
telomere maintenance via telomere lengthening	GO:0010833	BP	0.000592837
regulation of neuron remodeling	GO:1904799	BP	0.000592837
localization	GO:0051179	BP	0.000593977
ubiquitin-protein transferase activity	GO:0004842	MF	0.000655141
positive regulation of macromolecule biosynthetic process	GO:0010557	BP	0.000656641
preribosome, small subunit precursor	GO:0030688	CC	0.000657876
positive regulation of neuron remodeling	GO:1904801	BP	0.000657876
RNA export from nucleus	GO:0006405	BP	0.000661095
regulation of RNA splicing	GO:0043484	BP	0.000668747
viral life cycle	GO:0019058	BP	0.00071431
regulation of establishment of protein localization	GO:0070201	BP	0.000716054
7-methylguanosine mRNA capping	GO:0006370	BP	0.000731376
DNA-templated transcription termination	GO:0006353	BP	0.000745165
ficolin-1-rich granule lumen	GO:1904813	CC	0.000786483
positive regulation of nucleobase-containing compound metabolic process	GO:0045935	BP	0.000836746
regulation of RNA biosynthetic process	GO:2001141	BP	0.000838601
positive regulation of gene expression	GO:0010628	BP	0.000838788
transport	GO:0006810	BP	0.000839247
p53 binding	GO:0002039	MF	0.000842377
prefoldin complex	GO:0016272	CC	0.00086041
protein localization to nucleolus	GO:1902570	BP	0.00086041
cell cycle process	GO:0022402	BP	0.000861102
DNA metabolic process	GO:0006259	BP	0.000878759
catalytic step 1 spliceosome	GO:0071012	CC	0.000923287
regulation of protein modification process	GO:0031399	BP	0.000933638
regulation of DNA-templated transcription	GO:0006355	BP	0.000946444
mRNA modification	GO:0016556	BP	0.000948587
catalytic activity, acting on a protein	GO:0140096	MF	0.000984687
Golgi apparatus	GO:0005794	CC	0.00100173
chromatin organization	GO:0006325	BP	0.00102508
vesicle targeting, rough ER to cis-Golgi	GO:0048207	BP	0.00105574
COPII vesicle coating	GO:0048208	BP	0.00105574
immune response-activating signaling pathway	GO:0002757	BP	0.00105704
modification-dependent protein catabolic process	GO:0019941	BP	0.00107166
positive regulation of cellular biosynthetic process	GO:0031328	BP	0.00117261
organelle fission	GO:0048285	BP	0.00120583
positive regulation of molecular function	GO:0044093	BP	0.00121483
nuclear body	GO:0016604	CC	0.00122741
mRNA methylation	GO:0080009	BP	0.00125595
tRNA 5'-end processing	GO:0099116	BP	0.00125595
nucleobase-containing compound biosynthetic process	GO:0034654	BP	0.00128268
tRNA (guanine-N1-)-methyltransferase activity	GO:0009019	MF	0.00129858
nuclear speck organization	GO:0035063	BP	0.00129858
Ku70:Ku80 complex	GO:0043564	CC	0.00129858
positive regulation of corticotropin secretion	GO:0051461	BP	0.00129858
positive regulation of protein neddylation	GO:2000436	BP	0.00129858
regulation of transferase activity	GO:0051338	BP	0.00135766
spliceosomal complex	GO:0005681	CC	0.00135826
protein targeting to mitochondrion	GO:0006626	BP	0.00137502
COPII-coated vesicle budding	GO:0090114	BP	0.00137502
telomeric DNA binding	GO:0042162	MF	0.00144247
endonucleolytic cleavage in 5'-ETS of tricistronic rRNA transcript (SSU-rRNA, 5.8S rRNA, LSU-rRNA)	GO:0000480	BP	0.00146541
proteasome regulatory particle, lid subcomplex	GO:0008541	CC	0.00146541
nucleoside diphosphate biosynthetic process	GO:0009133	BP	0.00146541
NEDD8 transferase activity	GO:0019788	MF	0.00146541
chaperone-mediated protein complex assembly	GO:0051131	BP	0.00146541
chromosome, telomeric region	GO:0000781	CC	0.00149198
endoplasmic reticulum-Golgi intermediate compartment	GO:0005793	CC	0.00149198
ribonucleoprotein complex localization	GO:0071166	BP	0.00153324
chromosome	GO:0005694	CC	0.00155201
vesicle coating	GO:0006901	BP	0.00156059
regulation of intracellular protein transport	GO:0033157	BP	0.0016156
microtubule cytoskeleton organization	GO:0000226	BP	0.00164893
peptidyl-amino acid modification	GO:0018193	BP	0.00164893
positive regulation of innate immune response	GO:0045089	BP	0.00165468
ubiquitin-dependent protein catabolic process	GO:0006511	BP	0.00165716
exonucleolytic catabolism of deadenylated mRNA	GO:0043928	BP	0.00166088
positive regulation of neuron maturation	GO:0014042	BP	0.00166416
peroxisomal membrane transport	GO:0015919	BP	0.00166416
heterocycle biosynthetic process	GO:0018130	BP	0.00168772
protein-containing complex binding	GO:0044877	MF	0.0017227
protein-containing complex localization	GO:0031503	BP	0.00172363
regulation of peptide transport	GO:0090087	BP	0.00173228
immune response-regulating signaling pathway	GO:0002764	BP	0.00174995
regulation of neuron maturation	GO:0014041	BP	0.00175023
regulation of ribosome biogenesis	GO:0090069	BP	0.00175023
positive regulation of biosynthetic process	GO:0009891	BP	0.00178749
negative regulation of intrinsic apoptotic signaling pathway	GO:2001243	BP	0.00184264
cytoskeleton organization	GO:0007010	BP	0.00187463
trans-Golgi network	GO:0005802	CC	0.00191252
negative regulation of protein localization	GO:1903828	BP	0.00193263
regulation of programmed cell death	GO:0043067	BP	0.00194582
vesicle targeting, to, from or within Golgi	GO:0048199	BP	0.0019898
protein export from nucleus	GO:0006611	BP	0.00200524
DNA-templated transcription elongation	GO:0006354	BP	0.00204078
transcription elongation by RNA polymerase II	GO:0006368	BP	0.00204078
regulation of DNA damage response, signal transduction by p53 class mediator	GO:0043516	BP	0.00210348
negative regulation of signal transduction by p53 class mediator	GO:1901797	BP	0.00210348
RNA localization	GO:0006403	BP	0.00212106
telomerase holoenzyme complex	GO:0005697	CC	0.00215612
transcription preinitiation complex assembly	GO:0070897	BP	0.00215612
Golgi membrane	GO:0000139	CC	0.00216707
Hsp90 protein binding	GO:0051879	MF	0.00221494
nucleotidyltransferase activity	GO:0016779	MF	0.00222413
nuclear-transcribed mRNA catabolic process, exonucleolytic	GO:0000291	BP	0.00223601
RNA polymerase III cis-regulatory region sequence-specific DNA binding	GO:0000992	MF	0.00228199
tRNA wobble uridine modification	GO:0002098	BP	0.00228199
Arp2/3 protein complex	GO:0005885	CC	0.00228199
magnesium ion transport	GO:0015693	BP	0.00228199
Sin3 complex	GO:0016580	CC	0.00228199
ribosomal large subunit binding	GO:0043023	MF	0.00228199
small ribosomal subunit rRNA binding	GO:0070181	MF	0.00228199
regulation of retrograde protein transport, ER to cytosol	GO:1904152	BP	0.00228199
regulation of protein ubiquitination	GO:0031396	BP	0.00228532
peptidyl-lysine modification	GO:0018205	BP	0.00230006
nuclear division	GO:0000280	BP	0.00230095
DNA repair	GO:0006281	BP	0.00230095
myeloid leukocyte activation	GO:0002274	BP	0.00230121
protein catabolic process	GO:0030163	BP	0.0023112
cell cycle	GO:0007049	BP	0.00231461
positive regulation of protein metabolic process	GO:0051247	BP	0.00246467
activation of innate immune response	GO:0002218	BP	0.00248711
regulation of protein modification by small protein conjugation or removal	GO:1903320	BP	0.00249604
regulation of telomerase activity	GO:0051972	BP	0.00250601
post-transcriptional regulation of gene expression	GO:0010608	BP	0.0025287
protein import	GO:0017038	BP	0.00255906
membrane protein complex	GO:0098796	CC	0.00265385
sno(s)RNA-containing ribonucleoprotein complex	GO:0005732	CC	0.0027399
melanosome organization	GO:0032438	BP	0.0027399
oxidative phosphorylation	GO:0006119	BP	0.00274267
positive regulation of binding	GO:0051099	BP	0.00274267
granulocyte activation	GO:0036230	BP	0.00276792
establishment of protein localization to mitochondrion	GO:0072655	BP	0.00279836
myeloid cell activation involved in immune response	GO:0002275	BP	0.00288878
RNA catabolic process	GO:0006401	BP	0.00291788
nuclear export	GO:0051168	BP	0.00295963
mRNA transport	GO:0051028	BP	0.00301761
viral process	GO:0016032	BP	0.00311243
nuclear-transcribed mRNA catabolic process, deadenylation-dependent decay	GO:0000288	BP	0.00311726
double-strand break repair via nonhomologous end joining	GO:0006303	BP	0.00311726
Golgi vesicle budding	GO:0048194	BP	0.00311726
positive regulation of cytokine production	GO:0001819	BP	0.00314176
helicase activity	GO:0004386	MF	0.00314176
ribonucleotide binding	GO:0032553	MF	0.00315904
regulation of protein transport	GO:0051223	BP	0.00315904
endosome organization	GO:0007032	BP	0.00322581
protein deubiquitination	GO:0016579	BP	0.00325803
7-methylguanosine RNA capping	GO:0009452	BP	0.00329314
RNA capping	GO:0036260	BP	0.00329314
vesicle budding from membrane	GO:0006900	BP	0.00329584
signal peptide processing	GO:0006465	BP	0.00333168
mRNA methyltransferase activity	GO:0008174	MF	0.00333168
COP9 signalosome	GO:0008180	CC	0.00333168
FMN binding	GO:0010181	MF	0.00333168
negative regulation of DNA damage checkpoint	GO:2000002	BP	0.00333168
nucleotide-excision repair, DNA damage recognition	GO:0000715	BP	0.00342335
regulation of protein exit from endoplasmic reticulum	GO:0070861	BP	0.00342335
regulation of rRNA processing	GO:2000232	BP	0.00342335
purine ribonucleoside triphosphate binding	GO:0035639	MF	0.00345211
establishment or maintenance of cytoskeleton polarity	GO:0030952	BP	0.00346319
immune effector process	GO:0002252	BP	0.00348142
nucleotide-excision repair	GO:0006289	BP	0.00349544
protein stabilization	GO:0050821	BP	0.00355918
replication fork	GO:0005657	CC	0.00372716
mitochondrial electron transport, NADH to ubiquinone	GO:0006120	BP	0.00372716
negative regulation of neuroblast proliferation	GO:0007406	BP	0.00372716
protein transmembrane transport	GO:0071806	BP	0.00372716
protein-DNA complex assembly	GO:0065004	BP	0.00377949
immune response-activating cell surface receptor signaling pathway	GO:0002429	BP	0.00378247
mitotic cell cycle process	GO:1903047	BP	0.00380142
telomere cap complex	GO:0000782	CC	0.00380236
nuclear telomere cap complex	GO:0000783	CC	0.00380236
detection of yeast	GO:0001879	BP	0.00380236
tRNA dihydrouridine synthesis	GO:0002943	BP	0.00380236
double-stranded telomeric DNA binding	GO:0003691	MF	0.00380236
detection of fungus	GO:0016046	BP	0.00380236
tRNA dihydrouridine synthase activity	GO:0017150	MF	0.00380236
peptidyl-lysine hydroxylation	GO:0017185	BP	0.00380236
peptidyl-glycine modification	GO:0018201	BP	0.00380236
Mre11 complex	GO:0030870	CC	0.00380236
Cul7-RING ubiquitin ligase complex	GO:0031467	CC	0.00380236
telomeric 3' overhang formation	GO:0031860	BP	0.00380236
HULC complex	GO:0033503	CC	0.00380236
tRNA methyltransferase complex	GO:0043527	CC	0.00380236
peptide antigen transport	GO:0046968	BP	0.00380236
prostaglandin-E synthase activity	GO:0050220	MF	0.00380236
regulation of corticotropin secretion	GO:0051459	BP	0.00380236
regulation of ribonuclease activity	GO:0060700	BP	0.00380236
CAAX-box protein processing	GO:0071586	BP	0.00380236
CAAX-box protein maturation	GO:0080120	BP	0.00380236
mitochondrial ribosome binding	GO:0097177	MF	0.00380236
B cell adhesion	GO:0097323	BP	0.00380236
double-strand break repair via classical nonhomologous end joining	GO:0097680	BP	0.00380236
negative regulation of hydrogen peroxide-mediated programmed cell death	GO:1901299	BP	0.00380236
regulation of intrinsic apoptotic signaling pathway in response to hydrogen peroxide	GO:1903750	BP	0.00380236
negative regulation of intrinsic apoptotic signaling pathway in response to hydrogen peroxide	GO:1903751	BP	0.00380236
protein localization to mitochondrion	GO:0070585	BP	0.00383759
nuclear speck	GO:0016607	CC	0.00386443
nuclear outer membrane-endoplasmic reticulum membrane network	GO:0042175	CC	0.00390606
regulation of apoptotic process	GO:0042981	BP	0.00390714
3'-5'-RNA exonuclease activity	GO:0000175	MF	0.0040473
cytochrome complex assembly	GO:0017004	BP	0.0040473
Rab protein signal transduction	GO:0032482	BP	0.0040473
regulation of cell cycle checkpoint	GO:1901976	BP	0.0040473
methyltransferase complex	GO:0034708	CC	0.00408763
mRNA cis splicing, via spliceosome	GO:0045292	BP	0.00421408
positive regulation of cyclin-dependent protein serine/threonine kinase activity	GO:0045737	BP	0.00421408
positive regulation of immune system process	GO:0002684	BP	0.00426204
aromatic compound biosynthetic process	GO:0019438	BP	0.00427151
positive regulation of defense response	GO:0031349	BP	0.00430491
telomere maintenance	GO:0000723	BP	0.00431029
generation of precursor metabolites and energy	GO:0006091	BP	0.00436887
mRNA export from nucleus	GO:0006406	BP	0.00441169
oxidoreductase activity, acting on NAD(P)H	GO:0016651	MF	0.00441169
GTPase activity	GO:0003924	MF	0.00450701
cell population proliferation	GO:0008283	BP	0.00458667
telomere organization	GO:0032200	BP	0.00461462
protein deneddylation	GO:0000338	BP	0.00463282
tRNA wobble base modification	GO:0002097	BP	0.00463282
ribonuclease P complex	GO:0030677	CC	0.00463282
Pwp2p-containing subcomplex of 90S preribosome	GO:0034388	CC	0.00463282
chaperone cofactor-dependent protein refolding	GO:0051085	BP	0.00463282
regulation of cellular response to hypoxia	GO:1900037	BP	0.00463282
vesicle targeting	GO:0006903	BP	0.00467538
response to X-ray	GO:0010165	BP	0.00468498
mitochondrial respiratory chain complex I	GO:0005747	CC	0.00472048
transcription elongation factor complex	GO:0008023	CC	0.00472048
NADH dehydrogenase complex	GO:0030964	CC	0.00472048
respiratory chain complex I	GO:0045271	CC	0.00472048
Golgi apparatus subcompartment	GO:0098791	CC	0.00491481
regulation of phosphate metabolic process	GO:0019220	BP	0.00498512
regulation of phosphorus metabolic process	GO:0051174	BP	0.00498512
proteolysis	GO:0006508	BP	0.00501766
establishment of protein localization to membrane	GO:0090150	BP	0.00505327
neutrophil degranulation	GO:0043312	BP	0.00505939
RNA polymerase II complex binding	GO:0000993	MF	0.00511939
peptidase complex	GO:1905368	CC	0.00511961
neutrophil activation involved in immune response	GO:0002283	BP	0.00526699
chromosomal region	GO:0098687	CC	0.00526699
ficolin-1-rich granule	GO:0101002	CC	0.00527383
tRNA aminoacylation for protein translation	GO:0006418	BP	0.00528429
mitotic nuclear division	GO:0140014	BP	0.00534252
NADH dehydrogenase (ubiquinone) activity	GO:0008137	MF	0.00539089
negative regulation of viral process	GO:0048525	BP	0.00539089
NADH dehydrogenase (quinone) activity	GO:0050136	MF	0.00539089
nucleoside monophosphate metabolic process	GO:0009123	BP	0.0054019
neutrophil activation	GO:0042119	BP	0.00548152
cellular developmental process	GO:0048869	BP	0.00559433
mitotic cell cycle	GO:0000278	BP	0.00584824
RNA exonuclease activity	GO:0004532	MF	0.00589586
fibrillar center	GO:0001650	CC	0.00591256
Sm-like protein family complex	GO:0120114	CC	0.00591256
system development	GO:0048731	BP	0.00593252
ubiquitin-like protein ligase binding	GO:0044389	MF	0.00598799
proteasome regulatory particle	GO:0005838	CC	0.00614625
termination of RNA polymerase I transcription	GO:0006363	BP	0.00614625
proteasome accessory complex	GO:0022624	CC	0.00614625
positive regulation of telomerase activity	GO:0051973	BP	0.00614625
negative regulation of viral life cycle	GO:1903901	BP	0.00614625
leukocyte degranulation	GO:0043299	BP	0.00616835
lipoprotein metabolic process	GO:0042157	BP	0.00618822
prostaglandin biosynthetic process	GO:0001516	BP	0.00620085
RNA polymerase I complex	GO:0005736	CC	0.00620085
deoxyribonucleoside triphosphate metabolic process	GO:0009200	BP	0.00620085
aminoacyl-tRNA synthetase multienzyme complex	GO:0017101	CC	0.00620085
prostanoid biosynthetic process	GO:0046457	BP	0.00620085
spindle organization	GO:0007051	BP	0.00632002
immune response-regulating cell surface receptor signaling pathway	GO:0002768	BP	0.00634293
mitotic sister chromatid segregation	GO:0000070	BP	0.00639833
microtubule organizing center organization	GO:0031023	BP	0.00639833
microtubule-based process	GO:0007017	BP	0.00648716
biological process involved in symbiotic interaction	GO:0044403	BP	0.00652001
nucleic acid transport	GO:0050657	BP	0.00652943
RNA transport	GO:0050658	BP	0.00652943
tRNA aminoacylation	GO:0043039	BP	0.00655745
regulatory ncRNA 3'-end processing	GO:0043628	BP	0.00655745
ubiquitin protein ligase activity	GO:0061630	MF	0.00661836
protein-RNA complex organization	GO:0071826	BP	0.00662802
positive regulation of transferase activity	GO:0051347	BP	0.0067553
peroxisome organization	GO:0007031	BP	0.00676454
disulfide oxidoreductase activity	GO:0015036	MF	0.00702215
snRNA processing	GO:0016180	BP	0.00702215
neutrophil mediated immunity	GO:0002446	BP	0.00719153
protein-containing complex disassembly	GO:0032984	BP	0.00722024
mitochondrial RNA metabolic process	GO:0000959	BP	0.00727128
negative regulation of protein ubiquitination	GO:0031397	BP	0.00727128
mitochondrial RNA processing	GO:0000963	BP	0.00730129
virion assembly	GO:0019068	BP	0.00730129
DNA endoreduplication	GO:0042023	BP	0.00730129
nucleoside monophosphate phosphorylation	GO:0046940	BP	0.00730129
nucleoside monophosphate kinase activity	GO:0050145	MF	0.00730129
regulation of defense response to virus by host	GO:0050691	BP	0.00730129
regulation of protein phosphorylation	GO:0001932	BP	0.00730471
protein kinase complex	GO:1902911	CC	0.00737977
biological process involved in interspecies interaction between organisms	GO:0044419	BP	0.00738891
ubiquitin-like protein ligase activity	GO:0061659	MF	0.00741414
ribonuclease MRP complex	GO:0000172	CC	0.00742301
rDNA heterochromatin formation	GO:0000183	BP	0.00742301
endonucleolytic cleavage to generate mature 5'-end of SSU-rRNA from (SSU-rRNA, 5.8S rRNA, LSU-rRNA)	GO:0000472	BP	0.00742301
rRNA 5'-end processing	GO:0000967	BP	0.00742301
TFIIA-class transcription factor complex binding	GO:0001092	MF	0.00742301
TFIIB-class transcription factor binding	GO:0001093	MF	0.00742301
telomerase activity	GO:0003720	MF	0.00742301
RNA-directed DNA polymerase activity	GO:0003964	MF	0.00742301
transcription factor TFIIA complex	GO:0005672	CC	0.00742301
signal peptidase complex	GO:0005787	CC	0.00742301
7S RNA binding	GO:0008312	MF	0.00742301
RNA polymerase II CTD heptapeptide repeat phosphatase activity	GO:0008420	MF	0.00742301
pyrimidine nucleoside diphosphate metabolic process	GO:0009138	BP	0.00742301
deoxyribonucleoside diphosphate biosynthetic process	GO:0009189	BP	0.00742301
virion attachment to host cell	GO:0019062	BP	0.00742301
cyclooxygenase pathway	GO:0019371	BP	0.00742301
ICAM-3 receptor activity	GO:0030369	MF	0.00742301
Noc complex	GO:0030689	CC	0.00742301
guanyl-nucleotide exchange factor complex	GO:0032045	CC	0.00742301
U3 snoRNA binding	GO:0034511	MF	0.00742301
RNA (guanine-N7)-methylation	GO:0036265	BP	0.00742301
snRNA transcription by RNA polymerase III	GO:0042796	BP	0.00742301
nuclear pore cytoplasmic filaments	GO:0044614	CC	0.00742301
negative regulation of viral entry into host cell	GO:0046597	BP	0.00742301
compartment boundary maintenance	GO:0060289	BP	0.00742301
negative regulation of protein exit from endoplasmic reticulum	GO:0070862	BP	0.00742301
Ragulator complex	GO:0071986	CC	0.00742301
regulation of centromere complex assembly	GO:0090230	BP	0.00742301
regulation of kinetochore assembly	GO:0090234	BP	0.00742301
negative regulation of protein targeting to membrane	GO:0090315	BP	0.00742301
protein linear polyubiquitination	GO:0097039	BP	0.00742301
negative regulation of retrograde protein transport, ER to cytosol	GO:1904153	BP	0.00742301
positive regulation of metallopeptidase activity	GO:1905050	BP	0.00742301
telomerase holoenzyme complex assembly	GO:1905323	BP	0.00742301
mitochondrial tRNA 3'-end processing	GO:1990180	BP	0.00742301
Lsm1-7-Pat1 complex	GO:1990726	CC	0.00742301
endoplasmic reticulum membrane	GO:0005789	CC	0.00750248
leukocyte activation involved in immune response	GO:0002366	BP	0.00755973
establishment of RNA localization	GO:0051236	BP	0.00756771
RNA nuclease activity	GO:0004540	MF	0.00770085
antigen processing and presentation	GO:0019882	BP	0.00777941
protein acetyltransferase complex	GO:0031248	CC	0.00777941
acetyltransferase complex	GO:1902493	CC	0.00777941
oxidoreductase activity, acting on NAD(P)H, quinone or similar compound as acceptor	GO:0016655	MF	0.00795469
negative regulation of nitrogen compound metabolic process	GO:0051172	BP	0.00798836
basal transcription machinery binding	GO:0001098	MF	0.00803959
basal RNA polymerase II transcription machinery binding	GO:0001099	MF	0.00803959
amino acid activation	GO:0043038	BP	0.00803959
Arp2/3 complex-mediated actin nucleation	GO:0034314	BP	0.0080485
regulation of binding	GO:0051098	BP	0.00807028
U2-type spliceosomal complex	GO:0005684	CC	0.00810519
negative regulation of cellular metabolic process	GO:0031324	BP	0.0082542
ATP metabolic process	GO:0046034	BP	0.00832766
negative regulation of gene expression	GO:0010629	BP	0.00837389
cyclin-dependent protein kinase holoenzyme complex	GO:0000307	CC	0.00859072
positive regulation of cyclin-dependent protein kinase activity	GO:1904031	BP	0.00859072
positive regulation of catalytic activity	GO:0043085	BP	0.00864178
endoplasmic reticulum	GO:0005783	CC	0.00869718
regulation of DNA binding	GO:0051101	BP	0.00871793
endoplasmic reticulum to Golgi vesicle-mediated transport	GO:0006888	BP	0.00874542
regulation of cell cycle	GO:0051726	BP	0.00887929
ubiquitin protein ligase binding	GO:0031625	MF	0.00893491
DNA damage response	GO:0006974	BP	0.00899975
myeloid leukocyte mediated immunity	GO:0002444	BP	0.00931002
endoplasmic reticulum subcompartment	GO:0098827	CC	0.00939461
nucleic acid phosphodiester bond hydrolysis	GO:0090305	BP	0.00939702
positive regulation of RNA metabolic process	GO:0051254	BP	0.00945397
RNA helicase activity	GO:0003724	MF	0.00947408
cytoplasmic vesicle lumen	GO:0060205	CC	0.0095088
negative regulation of establishment of protein localization	GO:1904950	BP	0.00974476
cell activation involved in immune response	GO:0002263	BP	0.00990241
nucleobase-containing compound transport	GO:0015931	BP	0.00992533

## Sheet: Cluster 4
Supplementary Table 5. Enriched GO terms in genes assigned to each time-course expression cluster (Cluster4)
Go_term	GO_ID	ontology	pvalue
intracellular membrane-bounded organelle	GO:0043231	CC	7.83728e-08
intracellular anatomical structure	GO:0005622	CC	3.82445e-07
nucleus	GO:0005634	CC	6.90139e-07
membrane-bounded organelle	GO:0043227	CC	1.06181e-06
macromolecule metabolic process	GO:0043170	BP	2.88625e-06
organelle	GO:0043226	CC	5.74033e-06
intracellular organelle	GO:0043229	CC	6.53996e-06
cellular response to nitrogen starvation	GO:0006995	BP	1.35592e-05
cellular response to nitrogen levels	GO:0043562	BP	1.35592e-05
nuclear lumen	GO:0031981	CC	3.08693e-05
nucleoplasm	GO:0005654	CC	4.83736e-05
nitrogen compound metabolic process	GO:0006807	BP	7.90043e-05
execution phase of apoptosis	GO:0097194	BP	8.4175e-05
protein metabolic process	GO:0019538	BP	9.2413e-05
primary metabolic process	GO:0044238	BP	0.000117775
EARP complex	GO:1990745	CC	0.000119262
cellular metabolic process	GO:0044237	BP	0.000135625
organelle disassembly	GO:1903008	BP	0.000170385
tRNA splicing, via endonucleolytic cleavage and ligation	GO:0006388	BP	0.000171704
intracellular organelle lumen	GO:0070013	CC	0.000223213
cytosolic large ribosomal subunit	GO:0022625	CC	0.000224519
membrane-enclosed lumen	GO:0031974	CC	0.000235769
organelle lumen	GO:0043233	CC	0.000235769
NuA4 histone acetyltransferase complex	GO:0035267	CC	0.00023851
H4/H2A histone acetyltransferase complex	GO:0043189	CC	0.00023851
RNA splicing, via endonucleolytic cleavage and ligation	GO:0000394	BP	0.000263153
protein-containing complex	GO:0032991	CC	0.00027456
GARP complex	GO:0000938	CC	0.000291202
oxidoreductase activity, acting on a sulfur group of donors, oxygen as acceptor	GO:0016670	MF	0.000291202
organic substance metabolic process	GO:0071704	BP	0.000388371
bounding membrane of organelle	GO:0098588	CC	0.000444861
apoptotic cell clearance	GO:0043277	BP	0.000535231
ribosomal large subunit biogenesis	GO:0042273	BP	0.000599432
protein disulfide isomerase activity	GO:0003756	MF	0.000740623
intramolecular oxidoreductase activity, transposing S-S bonds	GO:0016864	MF	0.000740623
cytosolic ribosome	GO:0022626	CC	0.000911617
vacuole organization	GO:0007033	BP	0.000964695
POZ domain binding	GO:0031208	MF	0.000972337
cysteine-type endopeptidase activity involved in apoptotic process	GO:0097153	MF	0.000972337
cysteine-type endopeptidase activity involved in execution phase of apoptosis	GO:0097200	MF	0.000972337
isoleucine catabolic process	GO:0006550	BP	0.000978593
vesicle tethering complex	GO:0099023	CC	0.00112733
chromatin remodeling	GO:0006338	BP	0.0011771
cytoplasmic translation	GO:0002181	BP	0.00124639
biological regulation	GO:0065007	BP	0.00132928
vesicle-mediated transport to the plasma membrane	GO:0098876	BP	0.00140341
cellular localization	GO:0051641	BP	0.00164265
autophagy	GO:0006914	BP	0.00169758
process utilizing autophagic mechanism	GO:0061919	BP	0.00169758
autophagy of mitochondrion	GO:0000422	BP	0.00188144
mitochondrion disassembly	GO:0061726	BP	0.00188144
cytoplasm	GO:0005737	CC	0.00191314
cellular catabolic process	GO:0044248	BP	0.00203134
positive regulation of defense response to virus by host	GO:0002230	BP	0.00204964
positive regulation of vacuole organization	GO:0044090	BP	0.00222663
peptidoglycan recognition protein signaling pathway	GO:0061057	BP	0.00222663
positive regulation of autophagosome assembly	GO:2000786	BP	0.00222663
histone binding	GO:0042393	MF	0.00228515
positive regulation of macroautophagy	GO:0016239	BP	0.00235286
protein modification process	GO:0036211	BP	0.00236693
macroautophagy	GO:0016236	BP	0.00244123
positive regulation of antimicrobial peptide production	GO:0002225	BP	0.00255703
positive regulation of antimicrobial humoral response	GO:0002760	BP	0.00255703
apoptotic DNA fragmentation	GO:0006309	BP	0.00255703
organonitrogen compound metabolic process	GO:1901564	BP	0.00256299
RNA splicing	GO:0008380	BP	0.00258577
positive regulation of autophagy	GO:0010508	BP	0.00277176
tRNA-type intron splice site recognition and cleavage	GO:0000379	BP	0.00287472
isoleucine metabolic process	GO:0006549	BP	0.00287472
thiol oxidase activity	GO:0016972	MF	0.00287472
Piccolo NuA4 histone acetyltransferase complex	GO:0032777	CC	0.00287472
DNA synthesis involved in double-strand break repair via homologous recombination	GO:0043150	BP	0.00287472
delta DNA polymerase complex	GO:0043625	CC	0.00287472
BRISC complex	GO:0070552	CC	0.00287472
regulation of synaptic plasticity by receptor localization to synapse	GO:1900383	BP	0.00287472
late endosome to lysosome transport	GO:1902774	BP	0.00287472
ESCRT IV complex	GO:1990621	CC	0.00287472
Golgi inheritance	GO:0048313	BP	0.00310732
negative regulation of protein homodimerization activity	GO:0090074	BP	0.00310732
positive regulation of dense core granule transport	GO:1904811	BP	0.00310732
SNARE binding	GO:0000149	MF	0.00313339
regulation of macroautophagy	GO:0016241	BP	0.00318106
cellular response to starvation	GO:0009267	BP	0.00324299
isomerase activity	GO:0016853	MF	0.00336061
catabolic process	GO:0009056	BP	0.00339506
RNA processing	GO:0006396	BP	0.00375793
ATPase complex	GO:1904949	CC	0.00385382
positive regulation of humoral immune response	GO:0002922	BP	0.00387745
cellular response to amino acid starvation	GO:0034198	BP	0.00387745
macromolecule modification	GO:0043412	BP	0.00400166
vesicle-mediated transport	GO:0016192	BP	0.00404121
nucleic acid metabolic process	GO:0090304	BP	0.00406433
SWI/SNF superfamily-type complex	GO:0070603	CC	0.00410982
cellular response to interferon-beta	GO:0035458	BP	0.00417388
regulation of dense core granule transport	GO:1904809	BP	0.00417388
macromolecule catabolic process	GO:0009057	BP	0.00435868
regulation of defense response to virus by host	GO:0050691	BP	0.00443767
H4 histone acetyltransferase complex	GO:1902562	CC	0.00452442
cellular response to stress	GO:0033554	BP	0.00455749
apoptotic nuclear changes	GO:0030262	BP	0.00499122
autophagosome organization	GO:1905037	BP	0.00499508
positive regulation of locomotion involved in locomotory behavior	GO:0090326	BP	0.00543684
regulation of antimicrobial humoral response	GO:0002759	BP	0.0055007
cellular component disassembly involved in execution phase of apoptosis	GO:0006921	BP	0.00562547
cysteine-type endopeptidase activator activity involved in apoptotic process	GO:0008656	MF	0.00563019
peptidase activator activity involved in apoptotic process	GO:0016505	MF	0.00563019
dolichol metabolic process	GO:0019348	BP	0.00563019
NELF complex	GO:0032021	CC	0.00563019
keratan sulfate catabolic process	GO:0042340	BP	0.00563019
assembly of large subunit precursor of preribosome	GO:1902626	BP	0.00563019
GATOR1 complex	GO:1990130	CC	0.00563019
phosphotransferase activity, alcohol group as acceptor	GO:0016773	MF	0.00600188
regulation of autophagosome assembly	GO:2000785	BP	0.00604274
transferase activity, transferring phosphorus-containing groups	GO:0016772	MF	0.00613205
ribosomal large subunit assembly	GO:0000027	BP	0.00613588
endosomal transport	GO:0016197	BP	0.00624617
DNA catabolic process	GO:0006308	BP	0.0063145
regulation of vacuole organization	GO:0044088	BP	0.00662265
nucleophagy	GO:0044804	BP	0.00690518
autophagosome assembly	GO:0000045	BP	0.00706066
response to amino acid starvation	GO:1990928	BP	0.00706066
cellular response to stimulus	GO:0051716	BP	0.00732032
heterocycle metabolic process	GO:0046483	BP	0.00758829
endocytic recycling	GO:0032456	BP	0.00786624
transcription repressor complex	GO:0017053	CC	0.00790191
response to interferon-beta	GO:0035456	BP	0.00858643
organelle inheritance	GO:0048308	BP	0.00858643
cell-matrix adhesion involved in ameboidal cell migration	GO:0003366	BP	0.00918951
dolichyl diphosphate biosynthetic process	GO:0006489	BP	0.00918951
polyprenol metabolic process	GO:0016093	BP	0.00918951
intracellular monoatomic anion homeostasis	GO:0030002	BP	0.00918951
integrin alpha4-beta7 complex	GO:0034669	CC	0.00918951
dolichyl diphosphate metabolic process	GO:0046465	BP	0.00918951
endoplasmic reticulum localization	GO:0051643	BP	0.00918951
negative regulation of histone H4 acetylation	GO:0090241	BP	0.00918951
regulation of ephrin receptor signaling pathway	GO:1901187	BP	0.00918951
regulation of leukocyte tethering or rolling	GO:1903236	BP	0.00918951
positive regulation of leukocyte tethering or rolling	GO:1903238	BP	0.00918951
negative regulation of cytoplasmic transport	GO:1903650	BP	0.00918951
negative regulation of dense core granule transport	GO:1904810	BP	0.00918951
clathrin-dependent extracellular exosome endocytosis	GO:1990771	BP	0.00918951
intracellular transport	GO:0046907	BP	0.00929564
histone H4 acetylation	GO:0043967	BP	0.00934995
cellular component disassembly	GO:0022411	BP	0.00969377
nucleobase-containing compound metabolic process	GO:0006139	BP	0.00991189
heterocyclic compound binding	GO:1901363	MF	0.00994061
