# Supplementary material for: Time-resolved transcriptomics of haemocyte discrimination between challenges by nematodes and inert material in the oriental armyworm Mythimna separata
Source: Front Immunol. 2026 Apr 29;17:1810925. doi: 10.3389/fimmu.2026.1810925 (PMC13206333; doi:10.3389/fimmu.2026.1810925)
Supplement: Supplementary Table 6 — Lists of genes assigned to each time-course expression cluster. [file Table3.xlsx]

## Sheet: SupTable6
Supplementary Table 6. Lists of genes assigned to each time-course expression cluster.
cluster	Accession	Description	Blast	PFAMs	seed_ortholog	evalue	score	eggNOG_OGs	max_annot_lvl	COG_category	Preferred_name	GOs	EC	KEGG_ko	KEGG_Pathway	KEGG_Module	KEGG_Reaction	KEGG_rclass	BRITE	KEGG_TC	CAZy	BiGG_Reaction
1	KAJ8703743.1	Biotin-lipoyl like	-	2-oxoacid_dh,Biotin_lipoyl	13037.EHJ69609	2.18e-225	634	COG0508@1|root,KOG0559@2759|Eukaryota,38GEX@33154|Opisthokonta,3BD88@33208|Metazoa,3CRTF@33213|Bilateria,41W52@6656|Arthropoda,3SFWF@50557|Insecta,4453W@7088|Lepidoptera	33208|Metazoa	C	DLST	GO:0003674,GO:0003824,GO:0004149,GO:0005488,GO:0005515,GO:0005575,GO:0005622,GO:0005623,GO:0005634,GO:0005737,GO:0005739,GO:0005759,GO:0005886,GO:0005947,GO:0006082,GO:0006091,GO:0006099,GO:0006101,GO:0006103,GO:0006104,GO:0006139,GO:0006163,GO:0006464,GO:0006637,GO:0006725,GO:0006732,GO:0006733,GO:0006734,GO:0006753,GO:0006790,GO:0006793,GO:0006796,GO:0006807,GO:0007275,GO:0007399,GO:0007406,GO:…	2.3.1.61	ko:K00658	ko00020,ko00310,ko01100,ko01110,ko01120,ko01130,ko01200,map00020,map00310,map01100,map01110,map01120,map01130,map01200	M00009,M00011,M00032	R02570,R02571,R08549	RC00004,RC02727,RC02833	br01601,ko00000,ko00001,ko00002,ko01000	-	-	-
1	KAJ8703768.1	Low-density lipoprotein receptor domain class A	modular serine protease [Spodoptera exigua]	Ldl_recept_a,Sushi,Trypsin	34740.HMEL010958-PA	7.07e-69	228	COG5640@1|root,KOG3627@2759|Eukaryota,38CCF@33154|Opisthokonta,3BP46@33208|Metazoa,3CUGH@33213|Bilateria,41XDR@6656|Arthropoda,3SJMP@50557|Insecta,4441R@7088|Lepidoptera	33208|Metazoa	E	-	GO:0002376,GO:0003674,GO:0003824,GO:0004175,GO:0004252,GO:0006508,GO:0006807,GO:0006950,GO:0006952,GO:0006955,GO:0008150,GO:0008152,GO:0008233,GO:0008236,GO:0008592,GO:0009605,GO:0009607,GO:0009617,GO:0009966,GO:0010646,GO:0016787,GO:0017171,GO:0019538,GO:0023051,GO:0042742,GO:0043170,GO:0043207,GO:0044238,GO:0045087,GO:0048583,GO:0050789,GO:0050794,GO:0050830,GO:0050896,GO:0051704,GO:0051707,GO:…	-	ko:K03992,ko:K19904,ko:K20674	ko04610,ko04624,ko05150,map04610,map04624,map05150	-	-	-	ko00000,ko00001,ko01000,ko01002,ko04131	-	-	-
1	KAJ8703769.1	Low-density lipoprotein receptor domain class A	modular serine protease [Spodoptera exigua]	Ldl_recept_a,Sushi,Trypsin	13037.EHJ70705	1e-165	494	COG5640@1|root,KOG3627@2759|Eukaryota,38CCF@33154|Opisthokonta,3BP46@33208|Metazoa,3CUGH@33213|Bilateria,41XDR@6656|Arthropoda,3SJMP@50557|Insecta,4441R@7088|Lepidoptera	33208|Metazoa	E	-	GO:0002376,GO:0003674,GO:0003824,GO:0004175,GO:0004252,GO:0006508,GO:0006807,GO:0006950,GO:0006952,GO:0006955,GO:0008150,GO:0008152,GO:0008233,GO:0008236,GO:0008592,GO:0009605,GO:0009607,GO:0009617,GO:0009966,GO:0010646,GO:0016787,GO:0017171,GO:0019538,GO:0023051,GO:0042742,GO:0043170,GO:0043207,GO:0044238,GO:0045087,GO:0048583,GO:0050789,GO:0050794,GO:0050830,GO:0050896,GO:0051704,GO:0051707,GO:…	-	ko:K03992,ko:K19904,ko:K20674	ko04610,ko04624,ko05150,map04610,map04624,map05150	-	-	-	ko00000,ko00001,ko01000,ko01002,ko04131	-	-	-
1	KAJ8703796.1	Domain of unknown function DUF21	-	CBS,DUF21	7091.BGIBMGA009563-TA	0	1180	COG1253@1|root,KOG2118@2759|Eukaryota,38BRM@33154|Opisthokonta,3BFQM@33208|Metazoa,3CSQT@33213|Bilateria,41WUT@6656|Arthropoda,3SHBU@50557|Insecta,4483E@7088|Lepidoptera	33208|Metazoa	O	CNNM2	GO:0000003,GO:0000166,GO:0003006,GO:0003674,GO:0005215,GO:0005488,GO:0005524,GO:0005575,GO:0005622,GO:0005623,GO:0005886,GO:0006810,GO:0006811,GO:0006812,GO:0006814,GO:0006873,GO:0007275,GO:0007548,GO:0007568,GO:0008144,GO:0008150,GO:0008324,GO:0008340,GO:0008406,GO:0009653,GO:0009887,GO:0009888,GO:0009987,GO:0010035,GO:0010038,GO:0010259,GO:0010960,GO:0015075,GO:0015077,GO:0015081,GO:0015095,GO:…	-	ko:K16302	-	-	-	-	ko00000,ko02000	9.A.40.3	-	-
1	KAJ8703797.1	The proteasome is a multicatalytic proteinase complex which is characterized by its ability to cleave peptides with Arg, Phe, Tyr, Leu, and Glu adjacent to the leaving group at neutral or slightly basic pH	-	Proteasome,Proteasome_A_N	13037.EHJ74121	2.69e-165	462	KOG0181@1|root,KOG0181@2759|Eukaryota,38DNP@33154|Opisthokonta,3BAR7@33208|Metazoa,3D1XM@33213|Bilateria,41XUA@6656|Arthropoda,3SJHM@50557|Insecta,448JM@7088|Lepidoptera	33208|Metazoa	O	PSMA2	GO:0000502,GO:0000932,GO:0001775,GO:0002252,GO:0002263,GO:0002274,GO:0002275,GO:0002283,GO:0002366,GO:0002376,GO:0002443,GO:0002444,GO:0002446,GO:0003674,GO:0005488,GO:0005515,GO:0005575,GO:0005576,GO:0005622,GO:0005623,GO:0005634,GO:0005654,GO:0005737,GO:0005829,GO:0005839,GO:0006464,GO:0006508,GO:0006511,GO:0006807,GO:0006810,GO:0006887,GO:0006955,GO:0008150,GO:0008152,GO:0009056,GO:0009057,GO:…	3.4.25.1	ko:K02726	ko03050,map03050	M00337,M00340	-	-	ko00000,ko00001,ko00002,ko01000,ko01002,ko03051	-	-	-
1	KAJ8703819.1	Sec63 Brl domain	-	DEAD,Helicase_C,Sec63	7091.BGIBMGA008779-TA	2.76e-297	846	COG1204@1|root,KOG0951@2759|Eukaryota,3ARV9@33154|Opisthokonta,3BYCJ@33208|Metazoa,3CW5J@33213|Bilateria,41U67@6656|Arthropoda,3SFT2@50557|Insecta,448QA@7088|Lepidoptera	33208|Metazoa	A	SNRNP200	GO:0000003,GO:0000245,GO:0000354,GO:0000375,GO:0000377,GO:0000381,GO:0000398,GO:0003674,GO:0003724,GO:0003824,GO:0004004,GO:0004386,GO:0005488,GO:0005515,GO:0005575,GO:0005622,GO:0005623,GO:0005634,GO:0005654,GO:0005681,GO:0005682,GO:0006139,GO:0006396,GO:0006397,GO:0006725,GO:0006807,GO:0007276,GO:0007283,GO:0008026,GO:0008150,GO:0008152,GO:0008186,GO:0008380,GO:0009987,GO:0010467,GO:0010468,GO:…	3.6.4.13	ko:K12854	ko03040,map03040	M00354,M00355	-	-	ko00000,ko00001,ko00002,ko01000,ko03041	-	-	-
1	KAJ8703834.1	helicase superfamily c-terminal domain	-	DEAD,HA2,Helicase_C,OB_NTP_bind	7091.BGIBMGA009578-TA	0	1351	COG1643@1|root,KOG0925@2759|Eukaryota,3API8@33154|Opisthokonta,3CNW1@33208|Metazoa,3E522@33213|Bilateria,41V8U@6656|Arthropoda,3SGPK@50557|Insecta,4448U@7088|Lepidoptera	33208|Metazoa	A	DHX15	GO:0000375,GO:0000377,GO:0000398,GO:0001932,GO:0001934,GO:0003674,GO:0003676,GO:0003723,GO:0003724,GO:0003725,GO:0003824,GO:0004004,GO:0004386,GO:0005488,GO:0005575,GO:0005622,GO:0005623,GO:0005634,GO:0005654,GO:0005681,GO:0005689,GO:0005730,GO:0005737,GO:0006139,GO:0006364,GO:0006396,GO:0006397,GO:0006725,GO:0006807,GO:0008026,GO:0008150,GO:0008152,GO:0008186,GO:0008380,GO:0009893,GO:0009966,GO:…	3.6.4.13	ko:K12820,ko:K14305	ko03013,ko03040,map03013,map03040	M00427	-	-	ko00000,ko00001,ko00002,ko01000,ko03009,ko03019,ko03036,ko03041	1.l.1	-	-
1	KAJ8703848.1	WD domain, G-beta repeat	E3 ubiquitin-protein ligase COP1-like [Helicoverpa zea]	WD40,zf-C3HC4_2	7091.BGIBMGA009620-TA	0	975	COG2319@1|root,2QQ8V@2759|Eukaryota,38DJ1@33154|Opisthokonta,3BAP6@33208|Metazoa,3CWR1@33213|Bilateria,41X00@6656|Arthropoda,3SKR9@50557|Insecta,448BA@7088|Lepidoptera	33208|Metazoa	A	RFWD2	GO:0000139,GO:0000151,GO:0003674,GO:0003824,GO:0004842,GO:0005575,GO:0005622,GO:0005623,GO:0005634,GO:0005654,GO:0005737,GO:0005794,GO:0005829,GO:0006464,GO:0006508,GO:0006511,GO:0006807,GO:0008150,GO:0008152,GO:0009056,GO:0009057,GO:0009314,GO:0009628,GO:0009893,GO:0009894,GO:0009896,GO:0009987,GO:0010212,GO:0010498,GO:0010604,GO:0012505,GO:0016020,GO:0016567,GO:0016604,GO:0016607,GO:0016740,GO:…	2.3.2.27	ko:K10143	ko04115,ko04120,ko04712,map04115,map04120,map04712	-	-	-	ko00000,ko00001,ko01000,ko04121	-	-	-
1	KAJ8703851.1	negative regulation of growth rate	-	EGF,VWA,hEGF	7719.XP_002127912.2	2.12e-06	53.5	KOG1217@1|root,KOG1217@2759|Eukaryota,38BUP@33154|Opisthokonta,3BAFT@33208|Metazoa,3CRZB@33213|Bilateria	33208|Metazoa	T	-	-	-	ko:K02599,ko:K20995	ko01522,ko04320,ko04330,ko04371,ko04658,ko04919,ko05020,ko05165,ko05200,ko05206,ko05224,map01522,map04320,map04330,map04371,map04658,map04919,map05020,map05165,map05200,map05206,map05224	M00682	-	-	ko00000,ko00001,ko00002	-	-	-
1	KAJ8703959.1	Citrate synthase, C-terminal domain	ATP-citrate synthase [Helicoverpa armigera]	ATP-grasp_2,Citrate_bind,Citrate_synt,CoA_binding,Ligase_CoA	34740.HMEL013249-PA	0	1949	COG0045@1|root,KOG1254@2759|Eukaryota,38CW6@33154|Opisthokonta,3BBF9@33208|Metazoa,3CYPS@33213|Bilateria,41XJC@6656|Arthropoda,3SH43@50557|Insecta,442Q8@7088|Lepidoptera	33208|Metazoa	C	ACLY	GO:0000166,GO:0000323,GO:0001775,GO:0002252,GO:0002263,GO:0002274,GO:0002275,GO:0002283,GO:0002366,GO:0002376,GO:0002443,GO:0002444,GO:0002446,GO:0003674,GO:0003824,GO:0003878,GO:0005488,GO:0005524,GO:0005575,GO:0005576,GO:0005622,GO:0005623,GO:0005634,GO:0005654,GO:0005737,GO:0005764,GO:0005766,GO:0005773,GO:0005775,GO:0005829,GO:0005886,GO:0006066,GO:0006082,GO:0006084,GO:0006085,GO:0006101,GO:…	2.3.3.8	ko:K01648	ko00020,ko00720,ko01100,ko01110,ko01120,ko01130,map00020,map00720,map01100,map01110,map01120,map01130	-	R00352	RC00004,RC00067	ko00000,ko00001,ko01000,ko04147	-	-	-
1	KAJ8703967.1	Hsp70 protein	heat shock 70 kDa protein cognate 5 [Spodoptera frugiperda] >gb|QGA73354.1| heat shock 70 kDa protein cognate 5 [Spodoptera frugiperda]	HSP70	13037.EHJ72546	0	1177	COG0443@1|root,KOG0102@2759|Eukaryota,38EJA@33154|Opisthokonta,3BABY@33208|Metazoa,3CT5K@33213|Bilateria,41TN6@6656|Arthropoda,3SHSX@50557|Insecta,447YG@7088|Lepidoptera	33208|Metazoa	O	HSPA9	GO:0000422,GO:0001101,GO:0002262,GO:0002376,GO:0002520,GO:0002682,GO:0002683,GO:0003674,GO:0005488,GO:0005515,GO:0005575,GO:0005622,GO:0005623,GO:0005737,GO:0005739,GO:0005759,GO:0006457,GO:0006464,GO:0006468,GO:0006611,GO:0006790,GO:0006793,GO:0006796,GO:0006807,GO:0006810,GO:0006886,GO:0006913,GO:0006914,GO:0006950,GO:0006986,GO:0006996,GO:0007005,GO:0007154,GO:0007165,GO:0007166,GO:0007275,GO:…	-	ko:K04043	ko03018,ko04212,ko05152,map03018,map04212,map05152	-	-	-	ko00000,ko00001,ko03019,ko03029,ko03110,ko04147	1.A.33.1	-	-
1	KAJ8704046.1	WD domain, G-beta repeat	-	Beta-TrCP_D,F-box-like,WD40	13037.EHJ76912	4.65e-159	475	KOG0281@1|root,KOG0281@2759|Eukaryota,398A8@33154|Opisthokonta,3BGSY@33208|Metazoa,3CX14@33213|Bilateria,41V8J@6656|Arthropoda,3SI48@50557|Insecta,441SV@7088|Lepidoptera	33208|Metazoa	S	BTRC	GO:0000003,GO:0000086,GO:0000151,GO:0000165,GO:0000209,GO:0000278,GO:0000578,GO:0000902,GO:0000904,GO:0001667,GO:0001763,GO:0002009,GO:0002064,GO:0002065,GO:0002066,GO:0003002,GO:0003006,GO:0003674,GO:0003824,GO:0004842,GO:0005488,GO:0005515,GO:0005575,GO:0005622,GO:0005623,GO:0005634,GO:0005654,GO:0005737,GO:0005813,GO:0005815,GO:0005829,GO:0005856,GO:0006355,GO:0006403,GO:0006464,GO:0006468,GO:…	-	ko:K03362	ko04114,ko04120,ko04218,ko04310,ko04340,ko04341,ko04390,ko04624,ko04710,ko05131,map04114,map04120,map04218,map04310,map04340,map04341,map04390,map04624,map04710,map05131	M00380	-	-	ko00000,ko00001,ko00002,ko03036,ko04121	-	-	-
1	KAJ8704104.1	Fumble	pantothenate kinase 3 isoform X3 [Spodoptera frugiperda]	Fumble	34740.HMEL008122-PA	5.55e-266	737	COG5146@1|root,KOG2201@2759|Eukaryota,38BIM@33154|Opisthokonta,3BFZP@33208|Metazoa,3CSDT@33213|Bilateria,41W3J@6656|Arthropoda,3SI53@50557|Insecta,4444Y@7088|Lepidoptera	33208|Metazoa	H	PANK1	GO:0000003,GO:0000278,GO:0002009,GO:0002165,GO:0003006,GO:0003674,GO:0003824,GO:0004594,GO:0005575,GO:0005622,GO:0005623,GO:0005634,GO:0005737,GO:0005739,GO:0005740,GO:0005758,GO:0005768,GO:0005819,GO:0005829,GO:0005856,GO:0005886,GO:0006082,GO:0006139,GO:0006163,GO:0006164,GO:0006575,GO:0006725,GO:0006732,GO:0006753,GO:0006766,GO:0006767,GO:0006793,GO:0006796,GO:0006807,GO:0006950,GO:0006979,GO:…	2.7.1.33	ko:K09680,ko:K12648	ko00770,ko01100,ko04621,ko04622,ko04623,ko05160,ko05161,ko05162,ko05164,ko05168,map00770,map01100,map04621,map04622,map04623,map05160,map05161,map05162,map05164,map05168	M00120	R02971,R03018,R04391	RC00002,RC00017	ko00000,ko00001,ko00002,ko01000	-	-	-
1	KAJ8704129.1	assists the folding of proteins upon ATP hydrolysis	T-complex protein 1 subunit eta isoform X3 [Spodoptera frugiperda]	Cpn60_TCP1	13037.EHJ64371	0	949	COG0459@1|root,KOG0361@2759|Eukaryota,38FBW@33154|Opisthokonta,3BFTA@33208|Metazoa,3CW5G@33213|Bilateria,41TJB@6656|Arthropoda,3SGHU@50557|Insecta,445EA@7088|Lepidoptera	33208|Metazoa	O	cct7	GO:0003674,GO:0005488,GO:0005515,GO:0005575,GO:0005622,GO:0005623,GO:0005737,GO:0005829,GO:0005832,GO:0006457,GO:0006458,GO:0008150,GO:0009987,GO:0032991,GO:0044183,GO:0044424,GO:0044444,GO:0044445,GO:0044464,GO:0051082,GO:0061077,GO:0101031	-	ko:K09499	-	-	-	-	ko00000,ko03110,ko04147	-	-	-
1	KAJ8704167.1	WD repeat-containing protein	-	WD40	13037.EHJ67400	7.03e-173	497	KOG3881@1|root,KOG3881@2759|Eukaryota,38CQ9@33154|Opisthokonta,3BD5F@33208|Metazoa,3CV36@33213|Bilateria,41YD0@6656|Arthropoda,3SGBG@50557|Insecta,441NZ@7088|Lepidoptera	33208|Metazoa	S	WDR74	GO:0001701,GO:0001824,GO:0001825,GO:0005575,GO:0005622,GO:0005623,GO:0005634,GO:0005730,GO:0006139,GO:0006725,GO:0006807,GO:0007275,GO:0008150,GO:0008152,GO:0009653,GO:0009790,GO:0009792,GO:0009987,GO:0016070,GO:0019725,GO:0022613,GO:0030684,GO:0030687,GO:0031974,GO:0031981,GO:0032501,GO:0032502,GO:0032991,GO:0034641,GO:0042254,GO:0042273,GO:0042592,GO:0043009,GO:0043170,GO:0043226,GO:0043227,GO:…	-	ko:K14841	-	-	-	-	ko00000,ko03009	-	-	-
1	KAJ8704174.1	Class II Aldolase and Adducin N-terminal domain	protein hu-li tai shao isoform X5 [Spodoptera litura]	Aldolase_II	13037.EHJ69933	0	991	COG0235@1|root,KOG3699@2759|Eukaryota,38BZP@33154|Opisthokonta,3B943@33208|Metazoa,3CR88@33213|Bilateria,41TEA@6656|Arthropoda,3SK2P@50557|Insecta,445PR@7088|Lepidoptera	33208|Metazoa	TZ	add-1	GO:0000003,GO:0000212,GO:0000226,GO:0000902,GO:0000904,GO:0001709,GO:0003006,GO:0003008,GO:0003674,GO:0003779,GO:0005488,GO:0005515,GO:0005575,GO:0005576,GO:0005622,GO:0005623,GO:0005737,GO:0005886,GO:0006810,GO:0006928,GO:0006935,GO:0006996,GO:0007010,GO:0007015,GO:0007017,GO:0007049,GO:0007051,GO:0007098,GO:0007275,GO:0007276,GO:0007281,GO:0007282,GO:0007283,GO:0007292,GO:0007293,GO:0007294,GO:…	-	ko:K18622	-	-	-	-	ko00000,ko04812	-	-	-
1	KAJ8704457.1	WHEP-TRS	-	Anticodon_1,GST_C,GST_C_3,WHEP-TRS,tRNA-synt_1g,tRNA_bind	7091.BGIBMGA003259-TA	0	1306	COG0143@1|root,KOG1247@2759|Eukaryota,38BWQ@33154|Opisthokonta,3B9DQ@33208|Metazoa,3CV3C@33213|Bilateria,41UJD@6656|Arthropoda,3SJ4A@50557|Insecta,4442I@7088|Lepidoptera	33208|Metazoa	J	MARS	GO:0003674,GO:0003824,GO:0004812,GO:0004825,GO:0005575,GO:0005622,GO:0005623,GO:0005634,GO:0005730,GO:0005737,GO:0005829,GO:0006082,GO:0006139,GO:0006351,GO:0006355,GO:0006356,GO:0006399,GO:0006412,GO:0006418,GO:0006431,GO:0006518,GO:0006520,GO:0006725,GO:0006807,GO:0006950,GO:0007154,GO:0008150,GO:0008152,GO:0009058,GO:0009059,GO:0009267,GO:0009303,GO:0009605,GO:0009719,GO:0009725,GO:0009889,GO:…	6.1.1.10	ko:K01874	ko00450,ko00970,map00450,map00970	M00359,M00360	R03659,R04773	RC00055,RC00523	ko00000,ko00001,ko00002,ko01000,ko01007,ko03016	-	-	-
1	KAJ8704471.1	Eukaryotic protein of unknown function (DUF842)	-	DUF842	34740.HMEL011165-PA	6.49e-87	265	KOG3377@1|root,KOG3377@2759|Eukaryota,3A1IK@33154|Opisthokonta,3BQKG@33208|Metazoa,3D6WN@33213|Bilateria,42066@6656|Arthropoda,3SN2Z@50557|Insecta,44757@7088|Lepidoptera	33208|Metazoa	S	FAM136A	GO:0005575,GO:0005622,GO:0005623,GO:0005737,GO:0044424,GO:0044464	-	-	-	-	-	-	-	-	-	-
1	KAJ8704516.1	Proteasome subunit	-	Proteasome	34740.HMEL011245-PA	5.86e-160	451	KOG0185@1|root,KOG0185@2759|Eukaryota,38G4U@33154|Opisthokonta,3B964@33208|Metazoa,3CZ27@33213|Bilateria,41WQQ@6656|Arthropoda,3SHPX@50557|Insecta,446J8@7088|Lepidoptera	33208|Metazoa	O	PSMB4	GO:0000226,GO:0000502,GO:0001530,GO:0002682,GO:0002683,GO:0002861,GO:0002862,GO:0003674,GO:0005488,GO:0005575,GO:0005622,GO:0005623,GO:0005634,GO:0005654,GO:0005737,GO:0005829,GO:0005839,GO:0006464,GO:0006508,GO:0006511,GO:0006807,GO:0006996,GO:0007010,GO:0007017,GO:0007049,GO:0007098,GO:0008150,GO:0008152,GO:0008289,GO:0009056,GO:0009057,GO:0009987,GO:0010498,GO:0016043,GO:0016579,GO:0019538,GO:…	3.4.25.1	ko:K02736	ko03050,map03050	M00337,M00340	-	-	ko00000,ko00001,ko00002,ko01000,ko01002,ko03051	-	-	-
1	KAJ8704555.1	assists the folding of proteins upon ATP hydrolysis	-	Cpn60_TCP1	7091.BGIBMGA009699-TA	0	959	COG0459@1|root,KOG0357@2759|Eukaryota,38CU0@33154|Opisthokonta,3BAS6@33208|Metazoa,3CTH4@33213|Bilateria,41YAY@6656|Arthropoda,3SII3@50557|Insecta,444RN@7088|Lepidoptera	33208|Metazoa	O	CCT5	GO:0003674,GO:0005488,GO:0005515,GO:0005575,GO:0005622,GO:0005623,GO:0005737,GO:0005829,GO:0005832,GO:0006457,GO:0006458,GO:0008150,GO:0009987,GO:0032991,GO:0044183,GO:0044424,GO:0044444,GO:0044445,GO:0044464,GO:0051082,GO:0061077,GO:0101031	-	ko:K09497	-	-	-	-	ko00000,ko03036,ko03110,ko04147	-	-	-
1	KAJ8704557.1	Cytochrome c oxidase subunit VIIc	-	COX7C	34740.HMEL011211-PA	1.01e-34	119	KOG4527@1|root,KOG4527@2759|Eukaryota,3A8XZ@33154|Opisthokonta,3BU0K@33208|Metazoa,3DAQS@33213|Bilateria,423Q5@6656|Arthropoda,3SYKD@50557|Insecta,447JT@7088|Lepidoptera	33208|Metazoa	C	COX7C	GO:0003674,GO:0003824,GO:0004129,GO:0005215,GO:0005575,GO:0005622,GO:0005623,GO:0005737,GO:0005739,GO:0005740,GO:0005743,GO:0005746,GO:0005751,GO:0006091,GO:0006119,GO:0006123,GO:0006139,GO:0006163,GO:0006725,GO:0006753,GO:0006793,GO:0006796,GO:0006807,GO:0006810,GO:0006811,GO:0006812,GO:0007275,GO:0007399,GO:0007406,GO:0008150,GO:0008152,GO:0008285,GO:0008324,GO:0009055,GO:0009060,GO:0009117,GO:…	-	ko:K02272	ko00190,ko01100,ko04260,ko04714,ko04932,ko05010,ko05012,ko05016,map00190,map01100,map04260,map04714,map04932,map05010,map05012,map05016	M00154	-	-	ko00000,ko00001,ko00002	3.D.4.11,3.D.4.8	-	-
1	KAJ8704608.1	Phosphotyrosine-binding domain	-	PID	7091.BGIBMGA009770-TA	2.2e-221	629	KOG3536@1|root,KOG3536@2759|Eukaryota,39SQG@33154|Opisthokonta,3BFJW@33208|Metazoa,3CS4C@33213|Bilateria,41UG4@6656|Arthropoda,3SG0M@50557|Insecta,441IX@7088|Lepidoptera	33208|Metazoa	S	GULP1	GO:0000132,GO:0000226,GO:0000278,GO:0003002,GO:0003674,GO:0005102,GO:0005124,GO:0005488,GO:0005515,GO:0005575,GO:0005622,GO:0005623,GO:0005737,GO:0005886,GO:0006810,GO:0006897,GO:0006898,GO:0006909,GO:0006911,GO:0006915,GO:0006996,GO:0007010,GO:0007017,GO:0007049,GO:0007163,GO:0007275,GO:0007389,GO:0007399,GO:0007417,GO:0007420,GO:0008150,GO:0008219,GO:0009798,GO:0009898,GO:0009987,GO:0010324,GO:…	-	-	-	-	-	-	-	-	-	-
1	KAJ8704613.1	Enhancer of	-	EPL1,E_Pc_C	13037.EHJ64941	0	999	KOG2261@1|root,KOG2261@2759|Eukaryota,38FCW@33154|Opisthokonta,3BBG4@33208|Metazoa,3CRUV@33213|Bilateria,41YDZ@6656|Arthropoda,3SH06@50557|Insecta,443U0@7088|Lepidoptera	33208|Metazoa	K	EPC1	GO:0000122,GO:0000123,GO:0000228,GO:0000785,GO:0000790,GO:0000792,GO:0000902,GO:0000904,GO:0005575,GO:0005622,GO:0005623,GO:0005634,GO:0005635,GO:0005654,GO:0005694,GO:0005700,GO:0005720,GO:0005725,GO:0006139,GO:0006325,GO:0006338,GO:0006351,GO:0006355,GO:0006357,GO:0006464,GO:0006473,GO:0006475,GO:0006725,GO:0006807,GO:0006928,GO:0006935,GO:0006996,GO:0007275,GO:0007399,GO:0008150,GO:0008152,GO:…	-	ko:K11322	-	-	-	-	ko00000,ko03036	-	-	-
1	KAJ8704711.1	Aldo/keto reductase family	-	Aldo_ket_red	7091.BGIBMGA001348-TA	2.51e-163	476	COG0656@1|root,KOG4341@1|root,KOG1577@2759|Eukaryota,KOG4341@2759|Eukaryota,38HH0@33154|Opisthokonta,3BB8T@33208|Metazoa,3DRB8@33213|Bilateria,4275Z@6656|Arthropoda,3SX01@50557|Insecta,445QW@7088|Lepidoptera	33208|Metazoa	S	-	GO:0007275,GO:0007399,GO:0007417,GO:0007420,GO:0008150,GO:0016319,GO:0032501,GO:0032502,GO:0048513,GO:0048731,GO:0048856,GO:0060322	1.1.1.21,2.1.1.215,2.1.1.216	ko:K00011,ko:K00555	ko00040,ko00051,ko00052,ko00561,ko00790,ko01100,map00040,map00051,map00052,map00561,map00790,map01100	-	R01036,R01041,R01093,R01095,R01431,R01758,R01759,R01787,R02531,R02577,R04285,R11764	RC00099,RC00108,RC00133,RC00205,RC00670	ko00000,ko00001,ko01000,ko03016	-	-	-
1	KAJ8704723.1	Legume-like lectin family	protein ERGIC-53 [Helicoverpa armigera]	Lectin_leg-like	34740.HMEL015888-PA	1.89e-171	491	KOG3838@1|root,KOG3838@2759|Eukaryota,38B9X@33154|Opisthokonta,3BB98@33208|Metazoa,3CWPZ@33213|Bilateria,41TN7@6656|Arthropoda,3SJA0@50557|Insecta,445NF@7088|Lepidoptera	33208|Metazoa	U	LMAN1	GO:0000139,GO:0003674,GO:0005488,GO:0005509,GO:0005515,GO:0005537,GO:0005575,GO:0005622,GO:0005623,GO:0005737,GO:0005783,GO:0005789,GO:0005793,GO:0005794,GO:0005798,GO:0006457,GO:0006810,GO:0006888,GO:0006900,GO:0006901,GO:0006903,GO:0006950,GO:0006996,GO:0007029,GO:0007030,GO:0007596,GO:0007599,GO:0008150,GO:0009611,GO:0009987,GO:0010256,GO:0010638,GO:0012505,GO:0012506,GO:0012507,GO:0016020,GO:…	-	ko:K10080	ko04141,map04141	-	-	-	ko00000,ko00001,ko04091,ko04131	-	-	-
1	KAJ8704745.1	Has a role in spermatogenesis and oogenesis	-	Ldl_recept_b	7230.FBpp0165938	3.39e-14	84.7	KOG1215@1|root,KOG1215@2759|Eukaryota,39U8C@33154|Opisthokonta,3BKX0@33208|Metazoa,3D21C@33213|Bilateria,41WMM@6656|Arthropoda,3SKJP@50557|Insecta,450D5@7147|Diptera,45NJF@7214|Drosophilidae	33208|Metazoa	T	cue	GO:0008150,GO:0042592,GO:0042749,GO:0042752,GO:0042753,GO:0045187,GO:0045938,GO:0048518,GO:0048520,GO:0048878,GO:0050789,GO:0050795,GO:0051239,GO:0051240,GO:0055088,GO:0055090,GO:0065007,GO:0065008,GO:0070328	-	-	-	-	-	-	-	-	-	-
1	KAJ8705175.1	Lipid transporter activity. It is involved in the biological process described with lipid transport	-	DUF1081,DUF1943,VWD,Vitellogenin_N	13037.EHJ68005	2.25e-201	654	KOG3681@1|root,KOG4261@1|root,KOG4338@1|root,KOG3681@2759|Eukaryota,KOG4261@2759|Eukaryota,KOG4338@2759|Eukaryota,39UJK@33154|Opisthokonta,3BMJD@33208|Metazoa,3CYW8@33213|Bilateria,41WQ0@6656|Arthropoda,3SFXD@50557|Insecta,445EY@7088|Lepidoptera	33208|Metazoa	I	-	GO:0003674,GO:0005102,GO:0005215,GO:0005319,GO:0005488,GO:0005501,GO:0005504,GO:0005515,GO:0005575,GO:0005576,GO:0005615,GO:0005622,GO:0005623,GO:0005737,GO:0006810,GO:0006869,GO:0008017,GO:0008092,GO:0008150,GO:0008289,GO:0008589,GO:0009966,GO:0009967,GO:0010646,GO:0010647,GO:0010876,GO:0015631,GO:0019840,GO:0019841,GO:0019842,GO:0020037,GO:0023051,GO:0023056,GO:0030111,GO:0030139,GO:0030177,GO:…	-	ko:K06271	ko04015,ko04510,ko04611,ko05166,map04015,map04510,map04611,map05166	-	-	-	ko00000,ko00001,ko04147	-	-	-
1	KAJ8705176.1	Talin, middle domain	-	Talin_middle	34740.HMEL002965-PA	4.07e-162	572	KOG4261@1|root,KOG4261@2759|Eukaryota,3911K@33154|Opisthokonta,3C6SK@33208|Metazoa,3DMRX@33213|Bilateria,4249M@6656|Arthropoda,3STG8@50557|Insecta,448TS@7088|Lepidoptera	33208|Metazoa	Z	-	-	-	-	-	-	-	-	-	-	-	-
1	KAJ8705185.1	Eukaryotic porin	mitochondrial import receptor subunit TOM40 homolog 1-like [Spodoptera litura]	Porin_3	7091.BGIBMGA013348-TA	1.26e-199	556	KOG3296@1|root,KOG3296@2759|Eukaryota,38FFD@33154|Opisthokonta,3B974@33208|Metazoa,3CT7X@33213|Bilateria,41UKP@6656|Arthropoda,3SJA5@50557|Insecta,445FX@7088|Lepidoptera	33208|Metazoa	U	TOMM40L	GO:0001666,GO:0003674,GO:0005048,GO:0005215,GO:0005216,GO:0005261,GO:0005488,GO:0005515,GO:0005575,GO:0005622,GO:0005623,GO:0005737,GO:0005739,GO:0005740,GO:0005741,GO:0005742,GO:0005743,GO:0005758,GO:0005829,GO:0006605,GO:0006626,GO:0006810,GO:0006811,GO:0006812,GO:0006839,GO:0006886,GO:0006950,GO:0006996,GO:0007005,GO:0007006,GO:0008104,GO:0008150,GO:0008320,GO:0008324,GO:0008565,GO:0009628,GO:…	-	ko:K11518	ko05014,map05014	-	-	-	ko00000,ko00001,ko02000,ko03029	3.A.8.1	-	-
1	KAJ8705206.1	protein serine threonine kinase activity. It is involved in the biological process described with protein phosphorylation	-	DUF1908,PDZ,Pkinase	13037.EHJ71833	0	1752	KOG0606@1|root,KOG0606@2759|Eukaryota,38D7M@33154|Opisthokonta,3BAJ2@33208|Metazoa,3CS8C@33213|Bilateria,41YB7@6656|Arthropoda,3SID9@50557|Insecta,442AG@7088|Lepidoptera	33208|Metazoa	T	MAST4	GO:0000003,GO:0000166,GO:0000287,GO:0001667,GO:0001817,GO:0002064,GO:0002065,GO:0002066,GO:0003006,GO:0003674,GO:0003824,GO:0004672,GO:0004674,GO:0005488,GO:0005515,GO:0005524,GO:0005575,GO:0005622,GO:0005623,GO:0005634,GO:0005737,GO:0005856,GO:0005886,GO:0006464,GO:0006468,GO:0006793,GO:0006796,GO:0006807,GO:0006810,GO:0006928,GO:0006996,GO:0007010,GO:0007017,GO:0007018,GO:0007030,GO:0007032,GO:…	2.7.11.1	ko:K08789	-	-	-	-	ko00000,ko01000,ko01001	-	-	-
1	KAJ8705253.1	Transforming growth factor-beta (TGF-beta) family	-	TGF_beta,TGFb_propeptide	34740.HMEL016582-PA	2.08e-171	481	KOG3900@1|root,KOG3900@2759|Eukaryota,38E2C@33154|Opisthokonta,3BGZF@33208|Metazoa,3CR8E@33213|Bilateria,41ZFK@6656|Arthropoda,3T0U0@50557|Insecta,442HZ@7088|Lepidoptera	33208|Metazoa	T	MSTN	GO:0000003,GO:0001501,GO:0001654,GO:0001655,GO:0001656,GO:0001657,GO:0001822,GO:0001823,GO:0001932,GO:0001934,GO:0002119,GO:0002164,GO:0002237,GO:0003002,GO:0003008,GO:0003012,GO:0003674,GO:0005102,GO:0005125,GO:0005126,GO:0005160,GO:0005488,GO:0005515,GO:0005539,GO:0005575,GO:0005576,GO:0005615,GO:0005622,GO:0005623,GO:0005634,GO:0005654,GO:0005737,GO:0006355,GO:0006357,GO:0006950,GO:0006952,GO:…	-	ko:K04669,ko:K05497	-	-	-	-	ko00000,ko01001,ko04052	-	-	-
1	KAJ8705330.1	Somatomedin B domain	-	Ig_3,MAM,Somatomedin_B,Sushi	34740.HMEL005258-PA	3.49e-151	456	28M5J@1|root,2QTND@2759|Eukaryota,39MQS@33154|Opisthokonta,3BGHB@33208|Metazoa,3E5FE@33213|Bilateria,42AK3@6656|Arthropoda,3T01I@50557|Insecta,441PG@7088|Lepidoptera	33208|Metazoa	T	MDGA2	-	-	-	-	-	-	-	-	-	-	-
1	KAJ8705332.1	Zinc ion binding	-	LIM	13037.EHJ67309	1.23e-227	668	COG5069@1|root,KOG1700@2759|Eukaryota,38V30@33154|Opisthokonta,3BG3Q@33208|Metazoa,3CSHY@33213|Bilateria,41W3R@6656|Arthropoda,3SJFS@50557|Insecta,44509@7088|Lepidoptera	33208|Metazoa	TZ	LIMA1	GO:0001725,GO:0003674,GO:0003779,GO:0003785,GO:0005488,GO:0005515,GO:0005575,GO:0005622,GO:0005623,GO:0005737,GO:0005829,GO:0005856,GO:0005886,GO:0005912,GO:0005924,GO:0005925,GO:0006996,GO:0007010,GO:0007015,GO:0008064,GO:0008092,GO:0008150,GO:0009987,GO:0010639,GO:0015629,GO:0016020,GO:0016043,GO:0022607,GO:0030029,GO:0030030,GO:0030036,GO:0030054,GO:0030055,GO:0030832,GO:0030834,GO:0030835,GO:…	-	-	-	-	-	-	-	-	-	-
1	KAJ8705340.1	Trehalase	-	Trehalase	7091.BGIBMGA004586-TA	0	947	COG1626@1|root,KOG0602@2759|Eukaryota,38CKH@33154|Opisthokonta,3BBMJ@33208|Metazoa,3CRSP@33213|Bilateria,41Y3T@6656|Arthropoda,3SFVC@50557|Insecta,4492T@7088|Lepidoptera	33208|Metazoa	G	TREH	GO:0003674,GO:0003824,GO:0004553,GO:0004555,GO:0005575,GO:0005623,GO:0005886,GO:0005903,GO:0005975,GO:0005984,GO:0005991,GO:0005993,GO:0007275,GO:0008150,GO:0008152,GO:0009056,GO:0009311,GO:0009313,GO:0009653,GO:0009887,GO:0009987,GO:0015927,GO:0016020,GO:0016052,GO:0016787,GO:0016798,GO:0019827,GO:0031224,GO:0031225,GO:0031226,GO:0032501,GO:0032502,GO:0044237,GO:0044238,GO:0044248,GO:0044262,GO:…	3.2.1.28	ko:K01194	ko00500,ko01100,map00500,map01100	-	R00010	RC00049	ko00000,ko00001,ko00537,ko01000	-	GH37	-
1	KAJ8705354.1	WD domain, G-beta repeat	-	WD40	34740.HMEL006068-PA	2.07e-195	547	KOG0286@1|root,KOG0286@2759|Eukaryota,38C52@33154|Opisthokonta,3B9ME@33208|Metazoa,3CVIP@33213|Bilateria,41THR@6656|Arthropoda,3SFPD@50557|Insecta,44424@7088|Lepidoptera	33208|Metazoa	S	GNB4	GO:0000132,GO:0000226,GO:0000278,GO:0001101,GO:0001654,GO:0001666,GO:0001667,GO:0001750,GO:0001775,GO:0001917,GO:0002009,GO:0002682,GO:0002684,GO:0002685,GO:0002687,GO:0003007,GO:0003008,GO:0003365,GO:0003371,GO:0003379,GO:0003380,GO:0003674,GO:0003824,GO:0003924,GO:0005246,GO:0005488,GO:0005515,GO:0005575,GO:0005622,GO:0005623,GO:0005737,GO:0005829,GO:0005834,GO:0005886,GO:0005929,GO:0006457,GO:…	-	ko:K04536,ko:K04537,ko:K04538	ko04011,ko04014,ko04062,ko04151,ko04371,ko04713,ko04723,ko04724,ko04725,ko04726,ko04727,ko04728,ko04740,ko04744,ko04926,ko05032,ko05034,ko05167,ko05200,map04011,map04014,map04062,map04151,map04371,map04713,map04723,map04724,map04725,map04726,map04727,map04728,map04740,map04744,map04926,map05032,map05034,map05167,map05200	-	-	-	ko00000,ko00001,ko04031,ko04147	-	-	-
1	KAJ8705387.1	Sugar (and other) transporter	-	Sugar_tr	7091.BGIBMGA004562-TA	5.03e-238	677	KOG0254@1|root,KOG0254@2759|Eukaryota,39J2B@33154|Opisthokonta,3BME6@33208|Metazoa,3D51J@33213|Bilateria,41Y7H@6656|Arthropoda,3SHCC@50557|Insecta,447XV@7088|Lepidoptera	33208|Metazoa	P	-	-	-	ko:K08145	-	-	-	-	ko00000,ko02000	2.A.1.1.46	-	-
1	KAJ8705392.1	PLU-1-like protein	-	ARID,JmjC,JmjN,PHD,PLU-1,zf-C5HC2	7091.BGIBMGA004558-TA	3.06e-185	620	COG0055@1|root,KOG1246@2759|Eukaryota,38D5X@33154|Opisthokonta,3BA87@33208|Metazoa,3CRN2@33213|Bilateria,41WIG@6656|Arthropoda,3SGN2@50557|Insecta,442EM@7088|Lepidoptera	33208|Metazoa	K	KDM5A	GO:0000003,GO:0000118,GO:0000122,GO:0000228,GO:0000785,GO:0000790,GO:0000976,GO:0000981,GO:0001046,GO:0001047,GO:0001067,GO:0001085,GO:0001650,GO:0001763,GO:0002009,GO:0002164,GO:0002250,GO:0002252,GO:0002376,GO:0002443,GO:0002449,GO:0002456,GO:0002457,GO:0002460,GO:0003006,GO:0003674,GO:0003676,GO:0003677,GO:0003682,GO:0003690,GO:0003700,GO:0003712,GO:0003713,GO:0003714,GO:0003824,GO:0005102,GO:…	-	ko:K11446,ko:K12495,ko:K19952	ko04144,map04144	-	-	-	ko00000,ko00001,ko01000,ko01009,ko03036,ko04131	-	-	-
1	KAJ8705401.1	Has a role in spermatogenesis and oogenesis	-	Ldl_recept_b	7230.FBpp0165938	4.95e-13	80.9	KOG1215@1|root,KOG1215@2759|Eukaryota,39U8C@33154|Opisthokonta,3BKX0@33208|Metazoa,3D21C@33213|Bilateria,41WMM@6656|Arthropoda,3SKJP@50557|Insecta,450D5@7147|Diptera,45NJF@7214|Drosophilidae	33208|Metazoa	T	cue	GO:0008150,GO:0042592,GO:0042749,GO:0042752,GO:0042753,GO:0045187,GO:0045938,GO:0048518,GO:0048520,GO:0048878,GO:0050789,GO:0050795,GO:0051239,GO:0051240,GO:0055088,GO:0055090,GO:0065007,GO:0065008,GO:0070328	-	-	-	-	-	-	-	-	-	-
1	KAJ8705890.1	-	-	-	34740.HMEL015366-PA	7.91e-07	56.6	2D4RJ@1|root,2SW15@2759|Eukaryota,3AVMB@33154|Opisthokonta,3C412@33208|Metazoa,3DKTS@33213|Bilateria,42407@6656|Arthropoda	33208|Metazoa	-	-	-	-	-	-	-	-	-	-	-	-	-
1	KAJ8705907.1	Dynamin, GTPase	-	Dynamin_N	13037.EHJ65939	0	1369	COG0699@1|root,KOG0447@2759|Eukaryota,38BPI@33154|Opisthokonta,3BB37@33208|Metazoa,3CRZD@33213|Bilateria,41V9Q@6656|Arthropoda,3SHES@50557|Insecta,4442K@7088|Lepidoptera	33208|Metazoa	S	OPA1	GO:0000002,GO:0000266,GO:0000287,GO:0000302,GO:0000303,GO:0000305,GO:0001101,GO:0001654,GO:0001666,GO:0001678,GO:0001745,GO:0001838,GO:0001841,GO:0001843,GO:0002009,GO:0002119,GO:0002164,GO:0003008,GO:0003373,GO:0003374,GO:0003674,GO:0003824,GO:0003924,GO:0005488,GO:0005515,GO:0005543,GO:0005575,GO:0005622,GO:0005623,GO:0005634,GO:0005654,GO:0005737,GO:0005739,GO:0005740,GO:0005741,GO:0005743,GO:…	3.6.5.5	ko:K17079	-	-	-	-	ko00000,ko01000,ko03029	9.B.25.2	-	-
1	KAJ8705950.1	Domain abundant in complement control proteins; SUSHI repeat; short complement-like repeat (SCR)	-	EGF,EGF_CA,Ephrin_rec_like,HYR,Laminin_G_3,Pentaxin,Sushi,VWA,hEGF	7668.SPU_006220-tr	3.05e-07	55.5	KOG1217@1|root,KOG1217@2759|Eukaryota,3ATCV@33154|Opisthokonta,3C49M@33208|Metazoa,3DE0Z@33213|Bilateria	33208|Metazoa	T	svep1	-	-	ko:K17495	-	-	-	-	ko00000,ko01009	-	-	-
1	KAJ8705957.1	GTP cyclohydrolase I	-	GTP_cyclohydroI	7091.BGIBMGA001235-TA	3.17e-143	406	COG0302@1|root,KOG2698@2759|Eukaryota,38CYY@33154|Opisthokonta,3BE4R@33208|Metazoa,3CYQZ@33213|Bilateria,41TEJ@6656|Arthropoda,3SKDK@50557|Insecta,449HW@7088|Lepidoptera	33208|Metazoa	H	-	GO:0000166,GO:0000278,GO:0001882,GO:0001883,GO:0002164,GO:0002165,GO:0002168,GO:0003674,GO:0003824,GO:0003933,GO:0003934,GO:0005488,GO:0005515,GO:0005525,GO:0005575,GO:0005622,GO:0005623,GO:0005737,GO:0006066,GO:0006082,GO:0006520,GO:0006570,GO:0006582,GO:0006584,GO:0006585,GO:0006725,GO:0006728,GO:0006729,GO:0006732,GO:0006807,GO:0007049,GO:0007275,GO:0007389,GO:0007591,GO:0008150,GO:0008152,GO:…	3.5.4.16	ko:K01495	ko00790,ko01100,map00790,map01100	M00126,M00841,M00842,M00843	R00428,R04639,R05046,R05048	RC00263,RC00294,RC00323,RC00945,RC01188	ko00000,ko00001,ko00002,ko01000	-	-	-
1	KAJ8706056.1	coreceptor activity involved in canonical Wnt signaling pathway	-	Ephrin_rec_like,FXa_inhibition,HYR,Ldl_recept_a,Ldl_recept_b	6412.HelroP175287	9.83e-05	54.3	KOG1215@1|root,KOG1215@2759|Eukaryota,38B6M@33154|Opisthokonta,3B9HR@33208|Metazoa,3CTVB@33213|Bilateria	33208|Metazoa	T	-	-	-	ko:K03068,ko:K04550,ko:K20051	ko04150,ko04310,ko04979,ko05010,ko05144,ko05200,ko05224,ko05225,ko05226,map04150,map04310,map04979,map05010,map05144,map05200,map05224,map05225,map05226	-	-	-	ko00000,ko00001,ko04090,ko04131,ko04516	-	-	-
1	KAJ8706073.1	Protein of unknown function (DUF2465)	protein FAM98B [Helicoverpa zea]	DUF2465	34740.HMEL014984-PA	1.41e-135	406	KOG3973@1|root,KOG3973@2759|Eukaryota,38C4H@33154|Opisthokonta,3BGFC@33208|Metazoa,3CUA4@33213|Bilateria,422H3@6656|Arthropoda,3SR7K@50557|Insecta,445X7@7088|Lepidoptera	33208|Metazoa	S	FAM98A	GO:0003674,GO:0003676,GO:0003723,GO:0003824,GO:0005488,GO:0005515,GO:0005575,GO:0005622,GO:0005623,GO:0005634,GO:0005654,GO:0005737,GO:0006464,GO:0006479,GO:0006807,GO:0008150,GO:0008152,GO:0008168,GO:0008213,GO:0008276,GO:0008284,GO:0009893,GO:0009987,GO:0010468,GO:0010604,GO:0010628,GO:0016740,GO:0016741,GO:0019222,GO:0019538,GO:0031344,GO:0031346,GO:0031974,GO:0031981,GO:0032259,GO:0032418,GO:…	-	ko:K15434	-	-	-	-	ko00000,ko03016	-	-	-
1	KAJ8706086.1	Tim10/DDP family zinc finger	-	zf-Tim10_DDP	7091.BGIBMGA000106-TA	2.14e-50	160	KOG3480@1|root,KOG3480@2759|Eukaryota,3A8N1@33154|Opisthokonta,3BRE2@33208|Metazoa,3D89B@33213|Bilateria,420HP@6656|Arthropoda,3SNXS@50557|Insecta,447BT@7088|Lepidoptera	33208|Metazoa	U	TIMM10	GO:0000003,GO:0003008,GO:0003674,GO:0005215,GO:0005488,GO:0005515,GO:0005575,GO:0005622,GO:0005623,GO:0005737,GO:0005739,GO:0005740,GO:0005743,GO:0005744,GO:0005758,GO:0006605,GO:0006626,GO:0006810,GO:0006839,GO:0006886,GO:0006996,GO:0007005,GO:0007006,GO:0007007,GO:0007600,GO:0007605,GO:0008104,GO:0008150,GO:0008270,GO:0008565,GO:0009987,GO:0015031,GO:0015833,GO:0016020,GO:0016043,GO:0017038,GO:…	-	ko:K17778	-	-	-	-	ko00000,ko02000,ko03029	3.A.8.1	-	-
1	KAJ8706088.1	Adaptor complexes medium subunit family	-	Adap_comp_sub,Clat_adaptor_s	7091.BGIBMGA000104-TA	9.63e-282	784	KOG2635@1|root,KOG2635@2759|Eukaryota,38CXD@33154|Opisthokonta,3BGTN@33208|Metazoa,3CWC0@33213|Bilateria,41TH2@6656|Arthropoda,3SID2@50557|Insecta,444WS@7088|Lepidoptera	33208|Metazoa	U	ARCN1	GO:0000139,GO:0002164,GO:0002165,GO:0002168,GO:0002790,GO:0005575,GO:0005622,GO:0005623,GO:0005737,GO:0005783,GO:0005789,GO:0005794,GO:0005798,GO:0005829,GO:0006810,GO:0006886,GO:0006888,GO:0006890,GO:0006891,GO:0007275,GO:0007399,GO:0007417,GO:0007420,GO:0007424,GO:0007431,GO:0007435,GO:0007436,GO:0007610,GO:0007626,GO:0008104,GO:0008150,GO:0008344,GO:0009306,GO:0009653,GO:0009791,GO:0009886,GO:…	-	ko:K06258,ko:K20471	ko04512,map04512	-	-	-	ko00000,ko00001,ko02000,ko04131	2.A.1.22	-	-
1	KAJ8706090.1	Putative DNA-binding (bihelical) motif predicted to be involved in chromosomal organisation	-	AAA_33,SAP,SPRY	7091.BGIBMGA000103-TA	2.83e-253	768	KOG2242@1|root,KOG2242@2759|Eukaryota,38FNX@33154|Opisthokonta,3BD0H@33208|Metazoa,3CRCQ@33213|Bilateria,41UDC@6656|Arthropoda,3SJHR@50557|Insecta,443DA@7088|Lepidoptera	33208|Metazoa	A	HNRNPU	GO:0000122,GO:0000166,GO:0000228,GO:0000375,GO:0000377,GO:0000381,GO:0000398,GO:0000775,GO:0000776,GO:0000803,GO:0000976,GO:0000977,GO:0000978,GO:0000987,GO:0000993,GO:0001012,GO:0001067,GO:0001085,GO:0001091,GO:0001097,GO:0001098,GO:0001099,GO:0003674,GO:0003676,GO:0003677,GO:0003682,GO:0003690,GO:0003697,GO:0003712,GO:0003714,GO:0003723,GO:0003725,GO:0003727,GO:0003729,GO:0003730,GO:0003779,GO:…	-	ko:K12888,ko:K15047,ko:K15698	ko03040,ko05164,map03040,map05164	-	-	-	ko00000,ko00001,ko03041,ko04121	-	-	-
1	KAJ8706098.1	-	-	-	7091.BGIBMGA000095-TA	2.57e-39	134	2FBDW@1|root,2TCMF@2759|Eukaryota,3985N@33154|Opisthokonta,3CCEF@33208|Metazoa,3DTQQ@33213|Bilateria,42A24@6656|Arthropoda,3SSQ0@50557|Insecta,44ACT@7088|Lepidoptera	33208|Metazoa	-	-	-	-	-	-	-	-	-	-	-	-	-
1	KAJ8706099.1	Required for proper 34S pre-rRNA processing and 60S ribosome subunit assembly	-	UPF0113	7091.BGIBMGA000127-TA	1.05e-124	355	COG1374@1|root,KOG3492@2759|Eukaryota,38ER8@33154|Opisthokonta,3BK93@33208|Metazoa,3CSTG@33213|Bilateria,41TKI@6656|Arthropoda,3SGRB@50557|Insecta,44390@7088|Lepidoptera	33208|Metazoa	J	NIP7	GO:0005575,GO:0005622,GO:0005623,GO:0005634,GO:0005730,GO:0005737,GO:0005829,GO:0008150,GO:0022613,GO:0030684,GO:0030687,GO:0031974,GO:0031981,GO:0032991,GO:0042254,GO:0042273,GO:0043226,GO:0043227,GO:0043228,GO:0043229,GO:0043231,GO:0043232,GO:0043233,GO:0044085,GO:0044422,GO:0044424,GO:0044428,GO:0044444,GO:0044446,GO:0044464,GO:0070013,GO:0071840,GO:1990904	-	ko:K07565	-	-	-	-	ko00000,ko03009	-	-	-
1	KAJ8706125.1	protein serine threonine kinase activity. It is involved in the biological process described with protein phosphorylation	-	KA1,Pkinase,UBA	136037.KDR15593	0	907	KOG0586@1|root,KOG0586@2759|Eukaryota,38DPZ@33154|Opisthokonta,3BBR0@33208|Metazoa,3CRTT@33213|Bilateria,41WDD@6656|Arthropoda,3SFMF@50557|Insecta	33208|Metazoa	T	MARK1	GO:0000003,GO:0000165,GO:0000166,GO:0000226,GO:0000287,GO:0000422,GO:0000578,GO:0001667,GO:0001709,GO:0001736,GO:0001737,GO:0001738,GO:0001764,GO:0001786,GO:0001932,GO:0001934,GO:0002009,GO:0002064,GO:0002065,GO:0002066,GO:0002165,GO:0002376,GO:0003002,GO:0003006,GO:0003674,GO:0003824,GO:0004672,GO:0004674,GO:0005488,GO:0005515,GO:0005524,GO:0005543,GO:0005546,GO:0005575,GO:0005576,GO:0005622,GO:…	2.7.11.1	ko:K08798	-	-	-	-	ko00000,ko01000,ko01001,ko04812	-	-	-
1	KAJ8706143.1	Dip2/Utp12 Family	-	Utp12,WD40	34740.HMEL003798-PA	9.33e-278	779	KOG4547@1|root,KOG4547@2759|Eukaryota,38HDH@33154|Opisthokonta,3BCIP@33208|Metazoa,3CURG@33213|Bilateria,41W9T@6656|Arthropoda,3SK5J@50557|Insecta,442E9@7088|Lepidoptera	33208|Metazoa	S	WDR43	GO:0001650,GO:0005575,GO:0005622,GO:0005623,GO:0005634,GO:0005654,GO:0005730,GO:0006139,GO:0006355,GO:0006356,GO:0006364,GO:0006396,GO:0006725,GO:0006807,GO:0006950,GO:0007154,GO:0008150,GO:0008152,GO:0009267,GO:0009605,GO:0009889,GO:0009891,GO:0009893,GO:0009987,GO:0009991,GO:0010467,GO:0010468,GO:0010556,GO:0010557,GO:0010604,GO:0010628,GO:0016070,GO:0016072,GO:0019219,GO:0019222,GO:0022613,GO:…	-	ko:K14546	ko03008,map03008	-	-	-	ko00000,ko00001,ko03009	-	-	-
1	KAJ8706145.1	Fibrillarin	-	Fibrillarin	7091.BGIBMGA000074-TA	3.73e-159	454	COG1889@1|root,KOG1596@2759|Eukaryota,38EYU@33154|Opisthokonta,3BCKB@33208|Metazoa,3CXRH@33213|Bilateria,41WJY@6656|Arthropoda,3SJ07@50557|Insecta,443Y4@7088|Lepidoptera	33208|Metazoa	A	FBL	GO:0000154,GO:0000494,GO:0001085,GO:0001091,GO:0001094,GO:0001098,GO:0001099,GO:0001510,GO:0001650,GO:0001651,GO:0001652,GO:0003674,GO:0003676,GO:0003723,GO:0003824,GO:0005488,GO:0005515,GO:0005575,GO:0005622,GO:0005623,GO:0005634,GO:0005654,GO:0005694,GO:0005730,GO:0005732,GO:0006139,GO:0006325,GO:0006364,GO:0006396,GO:0006403,GO:0006417,GO:0006464,GO:0006479,GO:0006725,GO:0006807,GO:0006996,GO:…	-	ko:K14563	ko03008,map03008	-	-	-	ko00000,ko00001,ko01000,ko03009	-	-	-
1	KAJ8706170.1	Catalyzes the conversion of hemimercaptal, formed from methylglyoxal and glutathione, to S-lactoylglutathione	-	Glyoxalase	7091.BGIBMGA000167-TA	8.74e-114	327	COG0346@1|root,KOG2944@2759|Eukaryota,38CS6@33154|Opisthokonta,3BARY@33208|Metazoa,3D1NZ@33213|Bilateria,41YYU@6656|Arthropoda,3SKM6@50557|Insecta,443CY@7088|Lepidoptera	33208|Metazoa	G	GLO1	GO:0002376,GO:0002520,GO:0002521,GO:0002573,GO:0003674,GO:0003824,GO:0004462,GO:0005488,GO:0005575,GO:0005622,GO:0005623,GO:0005634,GO:0005737,GO:0005829,GO:0005886,GO:0005975,GO:0006081,GO:0006082,GO:0006089,GO:0006090,GO:0006355,GO:0006357,GO:0006518,GO:0006575,GO:0006749,GO:0006790,GO:0006807,GO:0007275,GO:0008150,GO:0008152,GO:0008270,GO:0009056,GO:0009438,GO:0009889,GO:0009987,GO:0010468,GO:…	4.4.1.5	ko:K01759	ko00620,map00620	-	R02530	RC00004,RC00740	ko00000,ko00001,ko01000	-	-	-
1	KAJ8706191.1	TFIIS helical bundle-like domain	protein IWS1 homolog [Helicoverpa zea]	Med26	7091.BGIBMGA009570-TA	2.08e-159	477	COG5139@1|root,KOG1793@2759|Eukaryota,394VH@33154|Opisthokonta,3BC71@33208|Metazoa,3CSZM@33213|Bilateria,41TUS@6656|Arthropoda,3SGG7@50557|Insecta,443XQ@7088|Lepidoptera	33208|Metazoa	K	IWS1	GO:0000414,GO:0005575,GO:0005622,GO:0005623,GO:0005634,GO:0005654,GO:0006139,GO:0006351,GO:0006354,GO:0006355,GO:0006366,GO:0006368,GO:0006725,GO:0006807,GO:0008150,GO:0008152,GO:0009058,GO:0009059,GO:0009889,GO:0009987,GO:0010467,GO:0010468,GO:0010556,GO:0010793,GO:0016070,GO:0018130,GO:0019219,GO:0019222,GO:0019438,GO:0031056,GO:0031060,GO:0031323,GO:0031326,GO:0031399,GO:0031974,GO:0031981,GO:…	-	ko:K17498	-	-	-	-	ko00000,ko03021	-	-	-
1	KAJ8706527.1	Tubulin/FtsZ family, C-terminal domain	-	Tubulin,Tubulin_C	34740.HMEL022608-PA	4.95e-305	834	COG5023@1|root,KOG1375@2759|Eukaryota,38EHS@33154|Opisthokonta,3BDQF@33208|Metazoa,3CSPW@33213|Bilateria,41U6Z@6656|Arthropoda,3SI5X@50557|Insecta,4499P@7088|Lepidoptera	33208|Metazoa	Z	-	GO:0003674,GO:0005198,GO:0005200,GO:0005575,GO:0005622,GO:0005623,GO:0005856,GO:0005874,GO:0006996,GO:0007010,GO:0008150,GO:0009987,GO:0015630,GO:0016043,GO:0043226,GO:0043228,GO:0043229,GO:0043232,GO:0044422,GO:0044424,GO:0044430,GO:0044446,GO:0044464,GO:0071840,GO:0099080,GO:0099081,GO:0099512,GO:0099513	-	ko:K07375	ko04145,ko04540,ko05130,map04145,map04540,map05130	-	-	-	ko00000,ko00001,ko03036,ko04147,ko04812	-	-	-
1	KAJ8706572.1	domain present in cyclins, TFIIB and Retinoblastoma	cyclin G [Trichoplusia ni] >ref|XP_026748050.1| cyclin G [Trichoplusia ni]	Cyclin_N	7091.BGIBMGA001790-TA	1.8e-168	481	COG5024@1|root,KOG0653@2759|Eukaryota,39TTW@33154|Opisthokonta,3BBC1@33208|Metazoa,3CXEA@33213|Bilateria,41WWZ@6656|Arthropoda,3SJP5@50557|Insecta,4429Q@7088|Lepidoptera	33208|Metazoa	D	CCNG2	GO:0000003,GO:0000280,GO:0000711,GO:0000731,GO:0001932,GO:0003674,GO:0004857,GO:0004864,GO:0005575,GO:0005622,GO:0005623,GO:0005634,GO:0005694,GO:0005700,GO:0005737,GO:0006139,GO:0006259,GO:0006281,GO:0006302,GO:0006725,GO:0006807,GO:0006950,GO:0006974,GO:0006996,GO:0007049,GO:0007143,GO:0007276,GO:0007292,GO:0007346,GO:0008150,GO:0008152,GO:0008593,GO:0009058,GO:0009059,GO:0009888,GO:0009892,GO:…	-	ko:K10146	ko04068,ko04115,map04068,map04115	-	-	-	ko00000,ko00001	-	-	-
1	KAJ8706608.1	Domain in the RNA-binding Lupus La protein; unknown function	-	La	13037.EHJ66220	1.12e-274	805	COG5193@1|root,KOG2590@2759|Eukaryota,38EPU@33154|Opisthokonta,3B9XE@33208|Metazoa,3CTZE@33213|Bilateria,41XZC@6656|Arthropoda,3SIJ0@50557|Insecta,446CB@7088|Lepidoptera	33208|Metazoa	JO	LARP1B	GO:0000001,GO:0000003,GO:0000212,GO:0000226,GO:0000278,GO:0000280,GO:0000339,GO:0000932,GO:0003674,GO:0003676,GO:0003723,GO:0003727,GO:0003729,GO:0003730,GO:0005488,GO:0005515,GO:0005575,GO:0005622,GO:0005623,GO:0005737,GO:0005739,GO:0005829,GO:0006412,GO:0006413,GO:0006417,GO:0006518,GO:0006807,GO:0006950,GO:0006996,GO:0007005,GO:0007010,GO:0007017,GO:0007049,GO:0007051,GO:0007053,GO:0007140,GO:…	-	ko:K18757	-	-	-	-	ko00000,ko03019	-	-	-
1	KAJ8706690.1	Has a role in spermatogenesis and oogenesis	-	Ldl_recept_b	7230.FBpp0165938	1.79e-20	104	KOG1215@1|root,KOG1215@2759|Eukaryota,39U8C@33154|Opisthokonta,3BKX0@33208|Metazoa,3D21C@33213|Bilateria,41WMM@6656|Arthropoda,3SKJP@50557|Insecta,450D5@7147|Diptera,45NJF@7214|Drosophilidae	33208|Metazoa	T	cue	GO:0008150,GO:0042592,GO:0042749,GO:0042752,GO:0042753,GO:0045187,GO:0045938,GO:0048518,GO:0048520,GO:0048878,GO:0050789,GO:0050795,GO:0051239,GO:0051240,GO:0055088,GO:0055090,GO:0065007,GO:0065008,GO:0070328	-	-	-	-	-	-	-	-	-	-
1	KAJ8706705.1	Has a role in spermatogenesis and oogenesis	-	Ldl_recept_b	7230.FBpp0165938	5.33e-17	93.2	KOG1215@1|root,KOG1215@2759|Eukaryota,39U8C@33154|Opisthokonta,3BKX0@33208|Metazoa,3D21C@33213|Bilateria,41WMM@6656|Arthropoda,3SKJP@50557|Insecta,450D5@7147|Diptera,45NJF@7214|Drosophilidae	33208|Metazoa	T	cue	GO:0008150,GO:0042592,GO:0042749,GO:0042752,GO:0042753,GO:0045187,GO:0045938,GO:0048518,GO:0048520,GO:0048878,GO:0050789,GO:0050795,GO:0051239,GO:0051240,GO:0055088,GO:0055090,GO:0065007,GO:0065008,GO:0070328	-	-	-	-	-	-	-	-	-	-
1	KAJ8706714.1	Has a role in spermatogenesis and oogenesis	-	Ldl_recept_b	34740.HMEL002312-PA	3.86e-45	174	KOG1215@1|root,KOG1215@2759|Eukaryota,39U8C@33154|Opisthokonta,3BKX0@33208|Metazoa,3D21C@33213|Bilateria,41WMM@6656|Arthropoda,3SKJP@50557|Insecta,446ZA@7088|Lepidoptera	33208|Metazoa	T	cue	GO:0008150,GO:0042592,GO:0042749,GO:0042752,GO:0042753,GO:0045187,GO:0045938,GO:0048518,GO:0048520,GO:0048878,GO:0050789,GO:0050795,GO:0051239,GO:0051240,GO:0055088,GO:0055090,GO:0065007,GO:0065008,GO:0070328	-	-	-	-	-	-	-	-	-	-
1	KAJ8706729.1	Has a role in spermatogenesis and oogenesis	-	Ldl_recept_b	7230.FBpp0165938	4.93e-15	87	KOG1215@1|root,KOG1215@2759|Eukaryota,39U8C@33154|Opisthokonta,3BKX0@33208|Metazoa,3D21C@33213|Bilateria,41WMM@6656|Arthropoda,3SKJP@50557|Insecta,450D5@7147|Diptera,45NJF@7214|Drosophilidae	33208|Metazoa	T	cue	GO:0008150,GO:0042592,GO:0042749,GO:0042752,GO:0042753,GO:0045187,GO:0045938,GO:0048518,GO:0048520,GO:0048878,GO:0050789,GO:0050795,GO:0051239,GO:0051240,GO:0055088,GO:0055090,GO:0065007,GO:0065008,GO:0070328	-	-	-	-	-	-	-	-	-	-
1	KAJ8706730.1	Trypsin-like serine protease	-	Trypsin	34740.HMEL014419-PA	5.3e-141	436	COG5640@1|root,KOG3627@2759|Eukaryota,39YIB@33154|Opisthokonta,3BNNF@33208|Metazoa,3D0MC@33213|Bilateria,41WU5@6656|Arthropoda,3SKKN@50557|Insecta,4462E@7088|Lepidoptera	33208|Metazoa	O	-	-	-	-	-	-	-	-	-	-	-	-
1	KAJ8706785.1	Has a role in spermatogenesis and oogenesis	-	Ldl_recept_b	7230.FBpp0165938	6.06e-15	87	KOG1215@1|root,KOG1215@2759|Eukaryota,39U8C@33154|Opisthokonta,3BKX0@33208|Metazoa,3D21C@33213|Bilateria,41WMM@6656|Arthropoda,3SKJP@50557|Insecta,450D5@7147|Diptera,45NJF@7214|Drosophilidae	33208|Metazoa	T	cue	GO:0008150,GO:0042592,GO:0042749,GO:0042752,GO:0042753,GO:0045187,GO:0045938,GO:0048518,GO:0048520,GO:0048878,GO:0050789,GO:0050795,GO:0051239,GO:0051240,GO:0055088,GO:0055090,GO:0065007,GO:0065008,GO:0070328	-	-	-	-	-	-	-	-	-	-
1	KAJ8706911.1	Thioredoxin	-	Phosducin,Thioredoxin	13037.EHJ66451	2.59e-123	354	COG0526@1|root,KOG1672@2759|Eukaryota,39ZXY@33154|Opisthokonta,3BKC2@33208|Metazoa,3CUX1@33213|Bilateria,41YVB@6656|Arthropoda,3SKTI@50557|Insecta,4432B@7088|Lepidoptera	33208|Metazoa	CO	TXNDC9	GO:0000226,GO:0005575,GO:0005622,GO:0005623,GO:0005634,GO:0005737,GO:0005813,GO:0005815,GO:0005829,GO:0005856,GO:0006139,GO:0006725,GO:0006807,GO:0006996,GO:0007010,GO:0007017,GO:0008150,GO:0008152,GO:0008616,GO:0009058,GO:0009116,GO:0009119,GO:0009163,GO:0009987,GO:0015630,GO:0016043,GO:0018130,GO:0019438,GO:0030496,GO:0034404,GO:0034641,GO:0034654,GO:0042455,GO:0043226,GO:0043227,GO:0043228,GO:…	-	-	-	-	-	-	-	-	-	-
1	KAJ8706923.1	-	-	-	-	-	-	-	-	-	-	-	-	-	-	-	-	-	-	-	-	-
1	KAJ8707665.1	Oxidoreductase activity, acting on paired donors, with incorporation or reduction of molecular oxygen. It is involved in the biological process described with sphingolipid biosynthetic process	-	FA_desaturase,Lipid_DES	7070.TC015856-PA	7.62e-204	567	KOG2987@1|root,KOG2987@2759|Eukaryota,38DCA@33154|Opisthokonta,3BD51@33208|Metazoa,3CX9U@33213|Bilateria,41VE5@6656|Arthropoda,3SGQM@50557|Insecta	33208|Metazoa	I	DEGS1	GO:0000003,GO:0000170,GO:0000212,GO:0000226,GO:0000280,GO:0001775,GO:0002252,GO:0002263,GO:0002274,GO:0002275,GO:0002283,GO:0002366,GO:0002376,GO:0002443,GO:0002444,GO:0002446,GO:0003674,GO:0003824,GO:0005575,GO:0005622,GO:0005623,GO:0005737,GO:0005739,GO:0005783,GO:0005789,GO:0005886,GO:0005887,GO:0006066,GO:0006082,GO:0006091,GO:0006629,GO:0006631,GO:0006633,GO:0006636,GO:0006643,GO:0006665,GO:…	1.14.18.5,1.14.19.17	ko:K04712	ko00600,ko01100,ko04071,map00600,map01100,map04071	M00094,M00099	R06519	RC00824	ko00000,ko00001,ko00002,ko01000,ko01004	-	-	-
1	KAJ8707715.1	Has a role in spermatogenesis and oogenesis	-	Ldl_recept_b	7230.FBpp0165938	5.61e-15	87	KOG1215@1|root,KOG1215@2759|Eukaryota,39U8C@33154|Opisthokonta,3BKX0@33208|Metazoa,3D21C@33213|Bilateria,41WMM@6656|Arthropoda,3SKJP@50557|Insecta,450D5@7147|Diptera,45NJF@7214|Drosophilidae	33208|Metazoa	T	cue	GO:0008150,GO:0042592,GO:0042749,GO:0042752,GO:0042753,GO:0045187,GO:0045938,GO:0048518,GO:0048520,GO:0048878,GO:0050789,GO:0050795,GO:0051239,GO:0051240,GO:0055088,GO:0055090,GO:0065007,GO:0065008,GO:0070328	-	-	-	-	-	-	-	-	-	-
1	KAJ8707776.1	Carboxyl transferase domain	-	ACC_central,Biotin_carb_C,Biotin_carb_N,Biotin_lipoyl,CPSase_L_D2,Carboxyl_trans	7091.BGIBMGA011223-TA	0	1998	COG0439@1|root,KOG0368@2759|Eukaryota,38BBT@33154|Opisthokonta,3BD6M@33208|Metazoa,3CUQB@33213|Bilateria,41VTY@6656|Arthropoda,3SGCI@50557|Insecta,449ED@7088|Lepidoptera	33208|Metazoa	I	-	GO:0000902,GO:0002119,GO:0002164,GO:0003002,GO:0003674,GO:0003824,GO:0003989,GO:0005575,GO:0005622,GO:0005623,GO:0005737,GO:0005783,GO:0005789,GO:0005975,GO:0005976,GO:0005977,GO:0006073,GO:0006082,GO:0006091,GO:0006112,GO:0006629,GO:0006631,GO:0006633,GO:0006638,GO:0006639,GO:0006641,GO:0007163,GO:0007275,GO:0007389,GO:0008150,GO:0008152,GO:0008610,GO:0009058,GO:0009653,GO:0009743,GO:0009744,GO:…	2.1.3.15,6.3.4.14,6.4.1.2	ko:K11262	ko00061,ko00254,ko00620,ko00640,ko01100,ko01110,ko01212,ko04152,ko04910,ko04922,map00061,map00254,map00620,map00640,map01100,map01110,map01212,map04152,map04910,map04922	M00082	R00742,R04385,R04386	RC00040,RC00253,RC00367	ko00000,ko00001,ko00002,ko01000	-	-	-
1	KAJ8707791.1	Transfers the glycosyl residue from UDP-Glc to the non- reducing end of alpha-1,4-glucan	-	Glycogen_syn	34740.HMEL010605-PA	6.51e-282	772	COG0438@1|root,KOG3742@2759|Eukaryota,38BSH@33154|Opisthokonta,3BAK5@33208|Metazoa,3CSXT@33213|Bilateria,41W1Q@6656|Arthropoda,3SH7C@50557|Insecta,441IG@7088|Lepidoptera	33208|Metazoa	G	GYS2	GO:0000271,GO:0000272,GO:0003674,GO:0003824,GO:0004373,GO:0005488,GO:0005515,GO:0005536,GO:0005575,GO:0005622,GO:0005623,GO:0005737,GO:0005829,GO:0005856,GO:0005938,GO:0005975,GO:0005976,GO:0005977,GO:0005978,GO:0005980,GO:0005981,GO:0006073,GO:0006091,GO:0006109,GO:0006112,GO:0006914,GO:0006950,GO:0007154,GO:0007275,GO:0007507,GO:0008150,GO:0008152,GO:0008194,GO:0009056,GO:0009057,GO:0009058,GO:…	2.4.1.11	ko:K00693	ko00500,ko01100,ko04151,ko04152,ko04910,ko04922,ko04931,map00500,map01100,map04151,map04152,map04910,map04922,map04931	-	R00292	RC00005	ko00000,ko00001,ko01000,ko01003	-	GT3	-
1	KAJ8708215.1	Glucosamine-6-phosphate isomerases/6-phosphogluconolactonase	6-phosphogluconolactonase [Helicoverpa zea] >ref|XP_049706027.1| 6-phosphogluconolactonase [Helicoverpa armigera] >ref|XP_063897336.1| 6-phosphogluconolactonase-like [Helicoverpa armigera]	Glucosamine_iso	13037.EHJ74995	1.76e-110	323	COG0363@1|root,KOG3147@2759|Eukaryota,39U1J@33154|Opisthokonta,3BEMD@33208|Metazoa,3CW6A@33213|Bilateria,41YN7@6656|Arthropoda,3SKXJ@50557|Insecta,444ZS@7088|Lepidoptera	33208|Metazoa	G	PGLS	GO:0003674,GO:0003824,GO:0005488,GO:0005575,GO:0005622,GO:0005623,GO:0005737,GO:0005829,GO:0006081,GO:0006098,GO:0006139,GO:0006725,GO:0006732,GO:0006733,GO:0006739,GO:0006753,GO:0006793,GO:0006796,GO:0006807,GO:0008150,GO:0008152,GO:0009051,GO:0009117,GO:0009987,GO:0016787,GO:0016788,GO:0017057,GO:0019362,GO:0019637,GO:0019682,GO:0019693,GO:0030246,GO:0034641,GO:0036094,GO:0044237,GO:0044238,GO:…	3.1.1.31	ko:K01057	ko00030,ko01100,ko01110,ko01120,ko01130,ko01200,map00030,map01100,map01110,map01120,map01130,map01200	M00004,M00006,M00008	R02035	RC00537	ko00000,ko00001,ko00002,ko01000	-	-	-
1	KAJ8708216.1	copulation	LOW QUALITY PROTEIN: protein lingerer [Spodoptera litura]	-	7091.BGIBMGA013974-TA	2.56e-205	614	2C0H4@1|root,2TBWM@2759|Eukaryota,3978J@33154|Opisthokonta,3CBJ3@33208|Metazoa,3DSUF@33213|Bilateria,428X9@6656|Arthropoda,3SYE0@50557|Insecta,4477H@7088|Lepidoptera	33208|Metazoa	S	-	-	-	-	-	-	-	-	-	-	-	-
1	KAJ8708234.1	chromosome segregation	-	INCENP_ARK-bind,Shugoshin_C	7091.BGIBMGA013922-TA	2.37e-140	448	KOG4456@1|root,KOG4456@2759|Eukaryota,3AB70@33154|Opisthokonta,3BUW8@33208|Metazoa,3DBTD@33213|Bilateria,4218F@6656|Arthropoda,3SPJU@50557|Insecta,445YI@7088|Lepidoptera	33208|Metazoa	D	Incenp	GO:0000003,GO:0000212,GO:0000226,GO:0000278,GO:0000280,GO:0000281,GO:0000775,GO:0000776,GO:0000819,GO:0000910,GO:0003674,GO:0005488,GO:0005515,GO:0005575,GO:0005622,GO:0005623,GO:0005694,GO:0005819,GO:0005856,GO:0005875,GO:0006323,GO:0006325,GO:0006464,GO:0006468,GO:0006793,GO:0006796,GO:0006807,GO:0006996,GO:0007010,GO:0007017,GO:0007049,GO:0007051,GO:0007056,GO:0007059,GO:0007062,GO:0007065,GO:…	-	ko:K11515	-	-	-	-	ko00000,ko03036	-	-	-
1	KAJ8708243.1	C-type lectin (CTL) or carbohydrate-recognition domain (CRD)	-	Lectin_C	7091.BGIBMGA002288-TA	3.43e-69	225	KOG4297@1|root,KOG4297@2759|Eukaryota,39N0S@33154|Opisthokonta,3CPJX@33208|Metazoa,3E5QZ@33213|Bilateria,421FK@6656|Arthropoda,3T061@50557|Insecta,44B0X@7088|Lepidoptera	33208|Metazoa	TV	-	-	-	ko:K06721	-	-	-	-	ko00000,ko04090,ko04091	-	-	-
1	KAJ8708329.1	Domain present in ubiquitin-regulatory proteins	-	SEP,UBA_4,UBX	34740.HMEL011080-PA	2.62e-182	520	KOG2086@1|root,KOG2086@2759|Eukaryota,38GGJ@33154|Opisthokonta,3BF67@33208|Metazoa,3CTD1@33213|Bilateria,41XED@6656|Arthropoda,3SH58@50557|Insecta,44A00@7088|Lepidoptera	33208|Metazoa	Y	NSFL1C	GO:0000045,GO:0000132,GO:0000226,GO:0000278,GO:0000922,GO:0001654,GO:0001745,GO:0001751,GO:0001754,GO:0003674,GO:0005488,GO:0005515,GO:0005575,GO:0005622,GO:0005623,GO:0005634,GO:0005654,GO:0005737,GO:0005813,GO:0005815,GO:0005819,GO:0005829,GO:0005856,GO:0005886,GO:0006508,GO:0006511,GO:0006807,GO:0006914,GO:0006996,GO:0006997,GO:0006998,GO:0007010,GO:0007017,GO:0007030,GO:0007033,GO:0007049,GO:…	-	ko:K14012	ko04141,map04141	-	-	-	ko00000,ko00001	-	-	-
1	KAJ8708380.1	Ensures the proper localization of the mRNA of the bicoid gene to the anterior regions of the oocyte thus playing a fundamental role in the establishment of the polarity of the oocyte. May bind the bcd mRNA	-	RNase_T	34740.HMEL002891-PA	2.81e-233	649	28NQI@1|root,2QVAD@2759|Eukaryota,39R8K@33154|Opisthokonta,3BGQX@33208|Metazoa,3D4S7@33213|Bilateria,41XBG@6656|Arthropoda,3SG17@50557|Insecta,4451N@7088|Lepidoptera	33208|Metazoa	S	exu	GO:0000003,GO:0000375,GO:0000377,GO:0000398,GO:0000578,GO:0000932,GO:0003002,GO:0003006,GO:0003674,GO:0003676,GO:0003723,GO:0003727,GO:0005488,GO:0005515,GO:0005575,GO:0005622,GO:0005623,GO:0005737,GO:0006139,GO:0006396,GO:0006397,GO:0006403,GO:0006725,GO:0006807,GO:0006810,GO:0007028,GO:0007275,GO:0007276,GO:0007281,GO:0007283,GO:0007292,GO:0007300,GO:0007308,GO:0007309,GO:0007314,GO:0007315,GO:…	-	ko:K18745	-	-	-	-	ko00000,ko03019	-	-	-
1	KAJ8708452.1	Belongs to the peptidase S1 family	-	CLIP,Trypsin	7370.XP_005185522.1	1.18e-37	150	COG5640@1|root,KOG3627@2759|Eukaryota,38EXG@33154|Opisthokonta,3BI1K@33208|Metazoa,3D0B0@33213|Bilateria,41V6R@6656|Arthropoda,3SH31@50557|Insecta,450P7@7147|Diptera	33208|Metazoa	O	CLIPB1	GO:0000003,GO:0001703,GO:0003002,GO:0003006,GO:0003674,GO:0003824,GO:0004175,GO:0004252,GO:0005575,GO:0005576,GO:0006508,GO:0006807,GO:0007154,GO:0007165,GO:0007166,GO:0007275,GO:0007276,GO:0007281,GO:0007292,GO:0007308,GO:0007309,GO:0007310,GO:0007311,GO:0007369,GO:0007370,GO:0007389,GO:0008063,GO:0008150,GO:0008152,GO:0008233,GO:0008236,GO:0009653,GO:0009790,GO:0009798,GO:0009950,GO:0009953,GO:…	-	ko:K09640	-	-	-	-	ko00000,ko01000,ko01002	-	-	-
1	KAJ8708497.1	Peptidase family M28	-	Peptidase_M28	13037.EHJ71080	2.14e-108	373	COG2234@1|root,KOG2194@2759|Eukaryota,397RM@33154|Opisthokonta,3CC15@33208|Metazoa,3DTC1@33213|Bilateria,429F1@6656|Arthropoda,3SYZ1@50557|Insecta,4488Y@7088|Lepidoptera	33208|Metazoa	O	-	-	-	-	-	-	-	-	-	-	-	-
1	KAJ8708520.1	Carboxylesterase family	-	COesterase	7091.BGIBMGA009544-TA	7.62e-240	681	COG2272@1|root,KOG1516@2759|Eukaryota,38DII@33154|Opisthokonta,3BGG6@33208|Metazoa,3DG6G@33213|Bilateria,429U6@6656|Arthropoda,3SZ93@50557|Insecta,444AC@7088|Lepidoptera	33208|Metazoa	G	CES2	GO:0003674,GO:0003824,GO:0016787,GO:0016788,GO:0052689	3.1.1.1,3.1.1.56,3.1.1.7,3.1.1.84	ko:K01044,ko:K01049,ko:K03927	ko00564,ko00983,ko01100,ko04725,map00564,map00983,map01100,map04725	-	R01026,R06728,R08220,R08249,R08251,R08255,R08258	RC00020,RC00041,RC00055,RC00162,RC00475,RC00476,RC00523,RC00962,RC02264	ko00000,ko00001,ko00537,ko01000	-	CE10	-
1	KAJ8708529.1	-	-	-	-	-	-	-	-	-	-	-	-	-	-	-	-	-	-	-	-	-
1	KAJ8708534.1	Galactosyltransferase	-	Galactosyl_T	34740.HMEL005881-PA	3.43e-155	453	KOG2287@1|root,KOG2287@2759|Eukaryota,39UB9@33154|Opisthokonta,3BK72@33208|Metazoa,3D4KA@33213|Bilateria,41V4H@6656|Arthropoda,3SJUM@50557|Insecta,441UE@7088|Lepidoptera	33208|Metazoa	G	-	GO:0007275,GO:0007399,GO:0008037,GO:0008038,GO:0008039,GO:0008150,GO:0009987,GO:0022008,GO:0030154,GO:0030182,GO:0032501,GO:0032502,GO:0048468,GO:0048666,GO:0048699,GO:0048731,GO:0048856,GO:0048869	2.4.1.86	ko:K07819,ko:K07820	ko00601,ko01100,map00601,map01100	M00070	R06006	-	ko00000,ko00001,ko00002,ko01000,ko01003	-	GT31	-
1	KAJ8708964.1	Actin	-	Actin	7091.BGIBMGA009999-TA	2.21e-183	522	COG5277@1|root,KOG0676@2759|Eukaryota,38H2M@33154|Opisthokonta,3BB11@33208|Metazoa,3CYUP@33213|Bilateria,41WZ3@6656|Arthropoda,3SG3M@50557|Insecta,444F5@7088|Lepidoptera	33208|Metazoa	Z	ACTR10	GO:0000323,GO:0001775,GO:0002252,GO:0002263,GO:0002274,GO:0002275,GO:0002283,GO:0002366,GO:0002376,GO:0002443,GO:0002444,GO:0002446,GO:0002478,GO:0002495,GO:0002504,GO:0003674,GO:0005198,GO:0005200,GO:0005575,GO:0005576,GO:0005622,GO:0005623,GO:0005737,GO:0005764,GO:0005766,GO:0005773,GO:0005775,GO:0005829,GO:0005856,GO:0005869,GO:0005875,GO:0005884,GO:0006810,GO:0006887,GO:0006888,GO:0006928,GO:…	-	ko:K16576	-	-	-	-	ko00000,ko03036,ko04812	-	-	-
1	KAJ8708965.1	Homodimerisation domain of SGTA	-	SGTA_dimer,TPR_1,TPR_11,TPR_2,TPR_8	34740.HMEL006087-PA	3.66e-138	399	COG0457@1|root,KOG0553@2759|Eukaryota,394I4@33154|Opisthokonta,3BCK8@33208|Metazoa,3CXZ7@33213|Bilateria,41ZCB@6656|Arthropoda,3SMGW@50557|Insecta,445UA@7088|Lepidoptera	33208|Metazoa	S	SGTB	GO:0003674,GO:0005488,GO:0005515,GO:0005575,GO:0005622,GO:0005623,GO:0005634,GO:0005737,GO:0005829,GO:0006457,GO:0006508,GO:0006511,GO:0006807,GO:0006950,GO:0006996,GO:0007029,GO:0008022,GO:0008104,GO:0008150,GO:0008152,GO:0009056,GO:0009057,GO:0009892,GO:0009893,GO:0009894,GO:0009895,GO:0009896,GO:0009987,GO:0010033,GO:0010243,GO:0010256,GO:0010498,GO:0010604,GO:0010605,GO:0016020,GO:0016043,GO:…	-	ko:K16365	-	-	-	-	ko00000,ko04147,ko04516	-	-	-
1	KAJ8708966.1	N-terminal EH-domain containing protein	-	Dynamin_N,EF-hand_4,EHD_N	103372.F4WGA5	0	934	KOG1954@1|root,KOG1954@2759|Eukaryota,38D2G@33154|Opisthokonta,3B9GP@33208|Metazoa,3CT36@33213|Bilateria,41X2B@6656|Arthropoda,3SHVT@50557|Insecta,46HKT@7399|Hymenoptera	33208|Metazoa	TU	EHD4	GO:0000003,GO:0001654,GO:0001745,GO:0001751,GO:0001754,GO:0001881,GO:0001932,GO:0001934,GO:0002009,GO:0002165,GO:0003002,GO:0003006,GO:0003407,GO:0003674,GO:0003676,GO:0003824,GO:0005488,GO:0005515,GO:0005575,GO:0005622,GO:0005623,GO:0005634,GO:0005737,GO:0005768,GO:0005769,GO:0005783,GO:0005811,GO:0005886,GO:0005929,GO:0006810,GO:0006886,GO:0006892,GO:0006896,GO:0006897,GO:0006907,GO:0006937,GO:…	-	ko:K12476,ko:K12477,ko:K12483	ko04144,map04144	-	-	-	ko00000,ko00001,ko04131,ko04147	-	-	-
1	KAJ8708975.1	Transketolase, pyrimidine binding domain	transketolase-like protein 2 [Spodoptera frugiperda]	Transket_pyr,Transketolase_C,Transketolase_N	13037.EHJ75215	0	1053	COG0021@1|root,KOG0523@2759|Eukaryota,38B8B@33154|Opisthokonta,3BG4D@33208|Metazoa,3CXK5@33213|Bilateria,41VZS@6656|Arthropoda,3SIM2@50557|Insecta,443KR@7088|Lepidoptera	33208|Metazoa	G	TKT	GO:0000287,GO:0003674,GO:0003824,GO:0004802,GO:0005488,GO:0005515,GO:0005575,GO:0005622,GO:0005623,GO:0005634,GO:0005654,GO:0005737,GO:0005777,GO:0005783,GO:0005789,GO:0005829,GO:0005975,GO:0005996,GO:0005997,GO:0005999,GO:0006081,GO:0006098,GO:0006139,GO:0006355,GO:0006725,GO:0006732,GO:0006733,GO:0006739,GO:0006753,GO:0006793,GO:0006796,GO:0006807,GO:0008150,GO:0008152,GO:0009052,GO:0009058,GO:…	2.2.1.1	ko:K00615	ko00030,ko00710,ko01051,ko01100,ko01110,ko01120,ko01130,ko01200,ko01230,map00030,map00710,map01051,map01100,map01110,map01120,map01130,map01200,map01230	M00004,M00007,M00165,M00167	R01067,R01641,R01830,R06590	RC00032,RC00226,RC00571,RC01560	ko00000,ko00001,ko00002,ko01000	-	-	-
1	KAJ8709016.1	binding. It is involved in the biological process described with clathrin coat assembly	-	ANTH	13037.EHJ64525	3.69e-269	753	KOG0251@1|root,KOG0251@2759|Eukaryota,38DCG@33154|Opisthokonta,3BCAH@33208|Metazoa,3CSQI@33213|Bilateria,41VIM@6656|Arthropoda,3SFY2@50557|Insecta,445FF@7088|Lepidoptera	33208|Metazoa	TU	PICALM	GO:0000041,GO:0000149,GO:0000822,GO:0000902,GO:0000904,GO:0001505,GO:0001558,GO:0002376,GO:0002520,GO:0003008,GO:0003674,GO:0005102,GO:0005488,GO:0005515,GO:0005543,GO:0005545,GO:0005546,GO:0005575,GO:0005622,GO:0005623,GO:0005634,GO:0005737,GO:0005768,GO:0005769,GO:0005829,GO:0005886,GO:0005905,GO:0006355,GO:0006508,GO:0006511,GO:0006807,GO:0006810,GO:0006811,GO:0006812,GO:0006826,GO:0006836,GO:…	-	ko:K20043,ko:K20044,ko:K20241	-	-	-	-	ko00000,ko04131	-	-	-
1	KAJ8709029.1	PPIC-type PPIASE domain	-	Rotamase,WW	34740.HMEL015022-PA	1.03e-97	285	COG0760@1|root,KOG3259@2759|Eukaryota,3A05V@33154|Opisthokonta,3BGXQ@33208|Metazoa,3CUS1@33213|Bilateria,41YZC@6656|Arthropoda,3SKXF@50557|Insecta,4463P@7088|Lepidoptera	33208|Metazoa	O	PIN1	GO:0000413,GO:0001558,GO:0001817,GO:0001818,GO:0001932,GO:0001933,GO:0001934,GO:0003674,GO:0003755,GO:0003774,GO:0003824,GO:0005488,GO:0005515,GO:0005575,GO:0005622,GO:0005623,GO:0005634,GO:0005654,GO:0005737,GO:0005739,GO:0005829,GO:0006355,GO:0006357,GO:0006464,GO:0006807,GO:0007088,GO:0007275,GO:0007346,GO:0007399,GO:0008013,GO:0008150,GO:0008152,GO:0009889,GO:0009891,GO:0009892,GO:0009893,GO:…	5.2.1.8	ko:K09578	ko04622,map04622	-	-	-	ko00000,ko00001,ko01000,ko03021,ko03110	-	-	-
1	KAJ8709032.1	It is involved in the biological process described with microtubule cytoskeleton organization	-	MAP7	34740.HMEL007018-PA	5.08e-129	414	2CMR9@1|root,2QRJ9@2759|Eukaryota,39U81@33154|Opisthokonta,3BNK1@33208|Metazoa,3E5GB@33213|Bilateria,41VUK@6656|Arthropoda,3SI5C@50557|Insecta,44858@7088|Lepidoptera	33208|Metazoa	S	ens	GO:0000226,GO:0003674,GO:0005198,GO:0005488,GO:0005515,GO:0005575,GO:0005622,GO:0005623,GO:0005856,GO:0006810,GO:0006996,GO:0007010,GO:0007017,GO:0007049,GO:0007097,GO:0007098,GO:0007275,GO:0007517,GO:0007519,GO:0008017,GO:0008092,GO:0008150,GO:0009888,GO:0009987,GO:0014706,GO:0014902,GO:0014904,GO:0015630,GO:0015631,GO:0016043,GO:0022402,GO:0022607,GO:0030154,GO:0031023,GO:0031109,GO:0032501,GO:…	-	ko:K16806	-	-	-	-	ko00000,ko03036	-	-	-
1	KAJ8709076.1	KR domain	-	adh_short_C2	7091.BGIBMGA010193-TA	6.7e-148	420	COG1028@1|root,KOG0725@2759|Eukaryota,38BUC@33154|Opisthokonta,3BC34@33208|Metazoa,3D09G@33213|Bilateria,41XDM@6656|Arthropoda,3SIYY@50557|Insecta,441QC@7088|Lepidoptera	33208|Metazoa	Q	-	-	-	-	-	-	-	-	-	-	-	-
1	KAJ8709137.1	dUTPase	-	dUTPase	13037.EHJ64263	5.11e-85	253	COG0756@1|root,KOG3370@2759|Eukaryota,3A3T2@33154|Opisthokonta,3BIEA@33208|Metazoa,3D1WG@33213|Bilateria,41ZF1@6656|Arthropoda,3SMHP@50557|Insecta,446HS@7088|Lepidoptera	33208|Metazoa	F	DUT	GO:0000166,GO:0000287,GO:0001889,GO:0003674,GO:0003824,GO:0004170,GO:0005102,GO:0005488,GO:0005515,GO:0005575,GO:0005622,GO:0005623,GO:0005634,GO:0005654,GO:0005737,GO:0005739,GO:0005829,GO:0006139,GO:0006220,GO:0006221,GO:0006226,GO:0006244,GO:0006259,GO:0006260,GO:0006725,GO:0006753,GO:0006793,GO:0006796,GO:0006807,GO:0007275,GO:0008150,GO:0008152,GO:0009056,GO:0009058,GO:0009059,GO:0009117,GO:…	3.6.1.23	ko:K01520	ko00240,ko00983,ko01100,map00240,map00983,map01100	M00053	R02100,R11896	RC00002	ko00000,ko00001,ko00002,ko01000,ko03400	-	-	-
1	KAJ8709418.1	Trypsin-like serine protease	-	CLIP,Trypsin	7091.BGIBMGA008668-TA	3.28e-190	554	COG5640@1|root,KOG3627@2759|Eukaryota,38XKG@33154|Opisthokonta,3BK39@33208|Metazoa,3D067@33213|Bilateria,41XUG@6656|Arthropoda,3SIC7@50557|Insecta,448GF@7088|Lepidoptera	33208|Metazoa	O	CLIPD6	GO:0003674,GO:0003824,GO:0004175,GO:0004252,GO:0006508,GO:0006807,GO:0008150,GO:0008152,GO:0008233,GO:0008236,GO:0016787,GO:0017171,GO:0019538,GO:0043170,GO:0044238,GO:0070011,GO:0071704,GO:0140096,GO:1901564	-	ko:K01362,ko:K09640	-	-	-	-	ko00000,ko01000,ko01002	-	-	-
1	KAJ8709423.1	C-terminal duplication domain of Friend of PRMT1	-	FoP_duplication	34740.HMEL009259-PA	7.48e-31	123	28NFC@1|root,2QV0X@2759|Eukaryota,38GHB@33154|Opisthokonta,3BJH3@33208|Metazoa,3D13Z@33213|Bilateria,421HF@6656|Arthropoda,3SYFD@50557|Insecta,447AF@7088|Lepidoptera	33208|Metazoa	S	CHTOP	GO:0000166,GO:0000346,GO:0003674,GO:0003676,GO:0003677,GO:0005488,GO:0005575,GO:0005622,GO:0005623,GO:0005634,GO:0005654,GO:0005737,GO:0006139,GO:0006396,GO:0006397,GO:0006403,GO:0006405,GO:0006406,GO:0006611,GO:0006725,GO:0006807,GO:0006810,GO:0006886,GO:0006913,GO:0008104,GO:0008150,GO:0008152,GO:0008284,GO:0008327,GO:0009893,GO:0009987,GO:0010467,GO:0010604,GO:0010638,GO:0015031,GO:0015833,GO:…	-	-	-	-	-	-	-	-	-	-
1	KAJ8709436.1	Binds to the catalytic subunit of the cyclin dependent kinases and is essential for their biological function	-	CKS	7091.BGIBMGA008650-TA	5.07e-61	187	KOG3484@1|root,KOG3484@2759|Eukaryota,3A5MN@33154|Opisthokonta,3BSNY@33208|Metazoa,3D97K@33213|Bilateria,420JX@6656|Arthropoda,3SNVP@50557|Insecta,446WI@7088|Lepidoptera	33208|Metazoa	D	cks1b	GO:0000079,GO:0000151,GO:0000278,GO:0000307,GO:0001932,GO:0001934,GO:0003674,GO:0005488,GO:0005515,GO:0005575,GO:0005622,GO:0005623,GO:0005634,GO:0006355,GO:0007049,GO:0007113,GO:0007346,GO:0008047,GO:0008150,GO:0009794,GO:0009889,GO:0009891,GO:0009893,GO:0009987,GO:0010468,GO:0010556,GO:0010557,GO:0010562,GO:0010604,GO:0010628,GO:0016538,GO:0019005,GO:0019207,GO:0019209,GO:0019219,GO:0019220,GO:…	-	ko:K02219	ko04111,ko05200,ko05222,map04111,map05200,map05222	-	-	-	ko00000,ko00001	-	-	-
1	KAJ8709971.1	Alcohol dehydrogenase GroES-like domain	-	ADH_N,ADH_zinc_N_2	34740.HMEL005321-PA	3.95e-187	535	COG0604@1|root,KOG1198@2759|Eukaryota,39XTE@33154|Opisthokonta,3BP45@33208|Metazoa,3CXSA@33213|Bilateria,41Y0P@6656|Arthropoda,3SKVE@50557|Insecta,4495M@7088|Lepidoptera	33208|Metazoa	C	-	-	-	-	-	-	-	-	-	-	-	-
1	KAJ8710034.1	Belongs to the class I-like SAM-binding methyltransferase superfamily. RsmB NOP family	tRNA (cytosine(34)-C(5))-methyltransferase [Helicoverpa armigera]	Methyltr_RsmB-F	13037.EHJ63371	0	1107	COG0144@1|root,KOG2198@2759|Eukaryota,38F5P@33154|Opisthokonta,3BEZD@33208|Metazoa,3D0WB@33213|Bilateria,41WTB@6656|Arthropoda,3SHF1@50557|Insecta,441WD@7088|Lepidoptera	33208|Metazoa	J	NSUN2	GO:0000003,GO:0000049,GO:0000075,GO:0001510,GO:0001942,GO:0003006,GO:0003008,GO:0003674,GO:0003676,GO:0003723,GO:0003824,GO:0005488,GO:0005575,GO:0005622,GO:0005623,GO:0005634,GO:0005654,GO:0005730,GO:0005737,GO:0005819,GO:0005856,GO:0006139,GO:0006396,GO:0006399,GO:0006400,GO:0006725,GO:0006807,GO:0007049,GO:0007275,GO:0007276,GO:0007281,GO:0007283,GO:0007286,GO:0007610,GO:0007611,GO:0007613,GO:…	2.1.1.203	ko:K15335	-	-	-	-	ko00000,ko01000,ko03016	-	-	-
1	KAJ8710060.1	Nuclear inhibitor of protein	-	FHA	13037.EHJ74434	1.06e-207	579	KOG1880@1|root,KOG1880@2759|Eukaryota,38DYB@33154|Opisthokonta,3B9IK@33208|Metazoa,3CSBM@33213|Bilateria,41WSA@6656|Arthropoda,3SGUV@50557|Insecta,4475U@7088|Lepidoptera	33208|Metazoa	S	PPP1R8	GO:0000902,GO:0000904,GO:0003674,GO:0003676,GO:0003723,GO:0003729,GO:0003824,GO:0004518,GO:0004540,GO:0004857,GO:0004864,GO:0004865,GO:0005488,GO:0005515,GO:0005575,GO:0005622,GO:0005623,GO:0005634,GO:0005654,GO:0005737,GO:0006139,GO:0006401,GO:0006725,GO:0006807,GO:0006928,GO:0006935,GO:0007275,GO:0007399,GO:0007409,GO:0007411,GO:0008150,GO:0008152,GO:0008157,GO:0008283,GO:0008995,GO:0009056,GO:…	-	ko:K13216	-	-	-	-	ko00000,ko01000,ko01009,ko03041	-	-	-
1	KAJ8710091.1	Glutamate--cysteine ligase regulatory	-	Aldo_ket_red	34740.HMEL016851-PA	1.24e-173	491	COG0656@1|root,KOG3023@2759|Eukaryota,38Y3V@33154|Opisthokonta,3BAKE@33208|Metazoa,3CZZE@33213|Bilateria,41ZDV@6656|Arthropoda,3SMMT@50557|Insecta,4471D@7088|Lepidoptera	33208|Metazoa	E	GCLM	GO:0000096,GO:0001101,GO:0001678,GO:0001775,GO:0003008,GO:0003013,GO:0003018,GO:0003254,GO:0003674,GO:0003824,GO:0004357,GO:0005488,GO:0005515,GO:0005575,GO:0005622,GO:0005623,GO:0005737,GO:0005829,GO:0006082,GO:0006518,GO:0006520,GO:0006534,GO:0006536,GO:0006575,GO:0006749,GO:0006750,GO:0006790,GO:0006807,GO:0006915,GO:0006950,GO:0006979,GO:0006996,GO:0007005,GO:0007568,GO:0007584,GO:0007610,GO:…	-	ko:K11205	ko00270,ko00480,ko01100,ko04216,map00270,map00480,map01100,map04216	M00118	R00894,R10993	RC00064,RC00090	ko00000,ko00001,ko00002	-	-	-
1	KAJ8710097.1	Found in Skp1 protein family	-	Skp1_POZ	13037.EHJ74303	1.26e-81	244	KOG3473@1|root,KOG3473@2759|Eukaryota,3A1QH@33154|Opisthokonta,3BQAG@33208|Metazoa,3D75N@33213|Bilateria,41ZAQ@6656|Arthropoda,3SMR0@50557|Insecta,446DJ@7088|Lepidoptera	33208|Metazoa	J	TCEB1	GO:0000003,GO:0000151,GO:0000153,GO:0000280,GO:0000578,GO:0000819,GO:0001666,GO:0002009,GO:0002165,GO:0003002,GO:0003674,GO:0005488,GO:0005515,GO:0005575,GO:0005622,GO:0005623,GO:0005634,GO:0005654,GO:0005694,GO:0005700,GO:0005705,GO:0005737,GO:0005829,GO:0006139,GO:0006351,GO:0006354,GO:0006355,GO:0006357,GO:0006366,GO:0006368,GO:0006464,GO:0006725,GO:0006807,GO:0006928,GO:0006950,GO:0006996,GO:…	-	ko:K03872	ko04066,ko04120,ko05200,ko05211,map04066,map04120,map05200,map05211	M00383,M00388	-	-	ko00000,ko00001,ko00002,ko03400,ko04121	-	-	-
1	KAJ8710176.1	Tim17/Tim22/Tim23/Pmp24 family	-	Tim17	7091.BGIBMGA004278-TA	5.06e-118	339	COG5596@1|root,KOG3324@2759|Eukaryota,39RT6@33154|Opisthokonta,3BCHM@33208|Metazoa,3CWRS@33213|Bilateria,41YXA@6656|Arthropoda,3SKYK@50557|Insecta,442YP@7088|Lepidoptera	33208|Metazoa	U	TIMM23	GO:0001101,GO:0003674,GO:0005048,GO:0005215,GO:0005488,GO:0005515,GO:0005575,GO:0005622,GO:0005623,GO:0005737,GO:0005739,GO:0005740,GO:0005743,GO:0005744,GO:0005758,GO:0006605,GO:0006626,GO:0006810,GO:0006839,GO:0006886,GO:0006996,GO:0007005,GO:0007006,GO:0007007,GO:0008104,GO:0008150,GO:0008320,GO:0008565,GO:0009719,GO:0009725,GO:0009893,GO:0009987,GO:0010033,GO:0010243,GO:0010468,GO:0010604,GO:…	-	ko:K17794	ko04212,map04212	-	-	-	ko00000,ko00001,ko02000,ko03029	3.A.8.1	-	-
1	KAJ8710180.1	Cell division protein anillin	-	Anillin,Anillin_N,PH	34740.HMEL013201-PA	0	1072	KOG3640@1|root,KOG3640@2759|Eukaryota,38FZE@33154|Opisthokonta,3BIFS@33208|Metazoa,3CVII@33213|Bilateria,41X67@6656|Arthropoda,3SJFX@50557|Insecta,442KE@7088|Lepidoptera	33208|Metazoa	DZ	ANLN	GO:0000003,GO:0000278,GO:0000280,GO:0000281,GO:0000910,GO:0000912,GO:0000915,GO:0000921,GO:0001667,GO:0002244,GO:0002376,GO:0002520,GO:0003006,GO:0003674,GO:0003779,GO:0005488,GO:0005515,GO:0005575,GO:0005576,GO:0005622,GO:0005623,GO:0005634,GO:0005654,GO:0005737,GO:0005826,GO:0005856,GO:0005886,GO:0005938,GO:0006928,GO:0006949,GO:0006996,GO:0007009,GO:0007010,GO:0007015,GO:0007049,GO:0007088,GO:…	-	ko:K18621	-	-	-	-	ko00000,ko04812	-	-	-
1	KAJ8710226.1	Cse1	-	CAS_CSE1,Cse1,IBN_N	34740.HMEL002750-PA	2.85e-36	137	COG5657@1|root,KOG1992@2759|Eukaryota,38C02@33154|Opisthokonta,3BB1S@33208|Metazoa,3CUSK@33213|Bilateria,41X64@6656|Arthropoda,3SH7F@50557|Insecta,445VE@7088|Lepidoptera	33208|Metazoa	UY	Cas	GO:0003674,GO:0005049,GO:0006611,GO:0006810,GO:0006886,GO:0006913,GO:0008104,GO:0008150,GO:0015031,GO:0015833,GO:0033036,GO:0034613,GO:0042886,GO:0045184,GO:0046907,GO:0051168,GO:0051169,GO:0051179,GO:0051234,GO:0051641,GO:0051649,GO:0070727,GO:0071702,GO:0071705,GO:0140104,GO:0140142	-	ko:K18423	-	-	-	-	ko00000,ko03036	-	-	-
1	KAJ8710284.1	Pacifastin inhibitor (LCMII)	-	Pacifastin_I	34740.HMEL005534-PA	3.8e-19	95.5	COG2272@1|root,KOG1214@2759|Eukaryota,3A7ZK@33154|Opisthokonta,3BTKQ@33208|Metazoa,3DABX@33213|Bilateria,420PX@6656|Arthropoda,3SP0X@50557|Insecta,448VK@7088|Lepidoptera	33208|Metazoa	T	-	-	-	-	-	-	-	-	-	-	-	-
1	KAJ8710285.1	Pacifastin inhibitor (LCMII)	-	Pacifastin_I	34740.HMEL005534-PA	8.91e-81	257	COG2272@1|root,KOG1214@2759|Eukaryota,3A7ZK@33154|Opisthokonta,3BTKQ@33208|Metazoa,3DABX@33213|Bilateria,420PX@6656|Arthropoda,3SP0X@50557|Insecta,448VK@7088|Lepidoptera	33208|Metazoa	T	-	-	-	-	-	-	-	-	-	-	-	-
1	KAJ8710327.1	helicase superfamily c-terminal domain	probable ATP-dependent RNA helicase DDX27 isoform X2 [Trichoplusia ni]	DEAD,Helicase_C	13037.EHJ71096	0	1041	COG0513@1|root,KOG0338@2759|Eukaryota,38JKP@33154|Opisthokonta,3BBM8@33208|Metazoa,3CS0H@33213|Bilateria,41UKM@6656|Arthropoda,3SIG6@50557|Insecta,4459J@7088|Lepidoptera	33208|Metazoa	A	DDX27	GO:0003674,GO:0003724,GO:0003824,GO:0004004,GO:0004386,GO:0005575,GO:0005622,GO:0005623,GO:0005634,GO:0005694,GO:0005730,GO:0005737,GO:0006139,GO:0006364,GO:0006396,GO:0006725,GO:0006807,GO:0008026,GO:0008150,GO:0008152,GO:0008186,GO:0009987,GO:0010467,GO:0010501,GO:0016070,GO:0016072,GO:0016462,GO:0016787,GO:0016817,GO:0016818,GO:0016887,GO:0017111,GO:0022613,GO:0031974,GO:0031981,GO:0034470,GO:…	3.6.4.13	ko:K13181	-	-	-	-	ko00000,ko01000,ko03009,ko03041	-	-	-
1	KAJ8710391.1	BRO1-like domain	rhophilin-2 isoform X1 [Spodoptera litura]	BRO1,HR1,PDZ	7091.BGIBMGA009151-TA	5.69000000000199e-312	876	KOG2220@1|root,KOG2220@2759|Eukaryota,38BZH@33154|Opisthokonta,3BEU9@33208|Metazoa,3CXJJ@33213|Bilateria,41UUC@6656|Arthropoda,3SI6M@50557|Insecta,444BN@7088|Lepidoptera	33208|Metazoa	S	RHPN2	GO:0003674,GO:0005575,GO:0005622,GO:0005623,GO:0005737,GO:0005829,GO:0008150,GO:0030234,GO:0030695,GO:0044424,GO:0044444,GO:0044464,GO:0050790,GO:0060589,GO:0065007,GO:0065009,GO:0098772	-	-	-	-	-	-	-	-	-	-
1	KAJ8710401.1	Tubulin is the major constituent of microtubules. It binds two moles of GTP, one at an exchangeable site on the beta chain and one at a non-exchangeable site on the alpha chain	-	Tubulin,Tubulin_C	13037.EHJ78037	0	892	COG5023@1|root,KOG1375@2759|Eukaryota,38EHS@33154|Opisthokonta,3BDQF@33208|Metazoa,3CSPW@33213|Bilateria,41U6Z@6656|Arthropoda,3SI5X@50557|Insecta,4488Z@7088|Lepidoptera	33208|Metazoa	Z	betaTub56D	GO:0003674,GO:0005198,GO:0005200,GO:0005575,GO:0005622,GO:0005623,GO:0005856,GO:0005874,GO:0006996,GO:0007010,GO:0007275,GO:0007517,GO:0008150,GO:0009987,GO:0015630,GO:0016043,GO:0016203,GO:0032501,GO:0032502,GO:0043226,GO:0043228,GO:0043229,GO:0043232,GO:0044422,GO:0044424,GO:0044430,GO:0044446,GO:0044464,GO:0048513,GO:0048731,GO:0048856,GO:0060538,GO:0061061,GO:0071840,GO:0099080,GO:0099081,GO:…	-	ko:K07375	ko04145,ko04540,ko05130,map04145,map04540,map05130	-	-	-	ko00000,ko00001,ko03036,ko04147,ko04812	-	-	-
1	KAJ8710450.1	WD domain, G-beta repeat	mRNA export factor [Trichoplusia ni]	WD40	34740.HMEL008585-PA	6.33e-254	696	KOG0647@1|root,KOG0647@2759|Eukaryota,38DJV@33154|Opisthokonta,3BBDT@33208|Metazoa,3CR6G@33213|Bilateria,41UR2@6656|Arthropoda,3SHKZ@50557|Insecta,445GI@7088|Lepidoptera	33208|Metazoa	A	RAE1	GO:0000003,GO:0000278,GO:0000280,GO:0000922,GO:0000972,GO:0001650,GO:0003674,GO:0003676,GO:0003723,GO:0005488,GO:0005515,GO:0005575,GO:0005622,GO:0005623,GO:0005634,GO:0005635,GO:0005643,GO:0005730,GO:0005737,GO:0005739,GO:0005819,GO:0005856,GO:0005929,GO:0006403,GO:0006405,GO:0006406,GO:0006606,GO:0006611,GO:0006810,GO:0006886,GO:0006913,GO:0006996,GO:0007049,GO:0007127,GO:0007140,GO:0007141,GO:…	-	ko:K14298	ko03013,ko05164,map03013,map05164	M00427	-	-	ko00000,ko00001,ko00002,ko03019,ko03036	1.I.1	-	-
1	KAJ8710945.1	Glycosyltransferase family 92	-	Glyco_transf_92	13037.EHJ79009	2.45e-294	833	KOG4735@1|root,KOG4735@2759|Eukaryota,39W9H@33154|Opisthokonta,3BKJ2@33208|Metazoa,3CZ1J@33213|Bilateria,41WPN@6656|Arthropoda,3SIW7@50557|Insecta,443DB@7088|Lepidoptera	33208|Metazoa	S	-	GO:0003674,GO:0003824,GO:0005575,GO:0005622,GO:0005623,GO:0006491,GO:0006807,GO:0008150,GO:0008152,GO:0008194,GO:0008378,GO:0009100,GO:0009987,GO:0016740,GO:0016757,GO:0016758,GO:0019538,GO:0035250,GO:0043170,GO:0043226,GO:0043229,GO:0044237,GO:0044238,GO:0044260,GO:0044424,GO:0044464,GO:0071704,GO:1901135,GO:1901564	-	-	-	-	-	-	-	-	-	-
1	KAJ8710947.1	DNA binding	-	zf-C2H2	13037.EHJ79006	4.87e-129	384	KOG1721@1|root,KOG1721@2759|Eukaryota,3972E@33154|Opisthokonta,3CBDE@33208|Metazoa,3DSNN@33213|Bilateria,428S2@6656|Arthropoda,3SY81@50557|Insecta,446VR@7088|Lepidoptera	33208|Metazoa	S	-	-	-	-	-	-	-	-	-	-	-	-
1	KAJ8710952.1	Glycosyltransferase family 92	-	Glyco_transf_92	13037.EHJ79009	1.52e-290	806	KOG4735@1|root,KOG4735@2759|Eukaryota,39W9H@33154|Opisthokonta,3BKJ2@33208|Metazoa,3CZ1J@33213|Bilateria,41WPN@6656|Arthropoda,3SIW7@50557|Insecta,443DB@7088|Lepidoptera	33208|Metazoa	S	-	GO:0003674,GO:0003824,GO:0005575,GO:0005622,GO:0005623,GO:0006491,GO:0006807,GO:0008150,GO:0008152,GO:0008194,GO:0008378,GO:0009100,GO:0009987,GO:0016740,GO:0016757,GO:0016758,GO:0019538,GO:0035250,GO:0043170,GO:0043226,GO:0043229,GO:0044237,GO:0044238,GO:0044260,GO:0044424,GO:0044464,GO:0071704,GO:1901135,GO:1901564	-	-	-	-	-	-	-	-	-	-
1	KAJ8710998.1	Phosphatidylinositol transfer protein	-	IP_trans	34740.HMEL014355-PA	1.36e-178	500	COG5083@1|root,KOG3668@2759|Eukaryota,38C2H@33154|Opisthokonta,3BB4C@33208|Metazoa,3CT3I@33213|Bilateria,41U1Q@6656|Arthropoda,3SJ3X@50557|Insecta,446ID@7088|Lepidoptera	33208|Metazoa	IT	PITPNB	GO:0000003,GO:0000062,GO:0000139,GO:0000166,GO:0000212,GO:0000226,GO:0000280,GO:0000902,GO:0000904,GO:0000910,GO:0000912,GO:0000915,GO:0000916,GO:0001700,GO:0001701,GO:0003008,GO:0003674,GO:0005215,GO:0005319,GO:0005488,GO:0005504,GO:0005543,GO:0005548,GO:0005575,GO:0005622,GO:0005623,GO:0005634,GO:0005635,GO:0005737,GO:0005739,GO:0005783,GO:0005789,GO:0005794,GO:0005829,GO:0005886,GO:0006629,GO:…	-	-	-	-	-	-	-	-	-	-
1	KAJ8711001.1	Macrophage migration inhibitory factor (MIF)	-	MIF	34740.HMEL014359-PA	1.75e-71	216	KOG1759@1|root,KOG1759@2759|Eukaryota,3A3MR@33154|Opisthokonta,3BRTB@33208|Metazoa,3D8KQ@33213|Bilateria,420MN@6656|Arthropoda,3SNQ8@50557|Insecta,44A2Y@7088|Lepidoptera	33208|Metazoa	V	MIF	GO:0000003,GO:0000302,GO:0001516,GO:0001666,GO:0001775,GO:0001817,GO:0001819,GO:0001932,GO:0001934,GO:0001942,GO:0001976,GO:0001990,GO:0002016,GO:0002020,GO:0002035,GO:0002237,GO:0002252,GO:0002263,GO:0002274,GO:0002275,GO:0002283,GO:0002366,GO:0002376,GO:0002443,GO:0002444,GO:0002446,GO:0002673,GO:0002675,GO:0002682,GO:0002683,GO:0002684,GO:0002685,GO:0002686,GO:0002688,GO:0002689,GO:0002694,GO:…	5.3.2.1	ko:K07253	ko00350,ko00360,map00350,map00360	-	R01378,R03342	RC00507	ko00000,ko00001,ko01000,ko04147	-	-	-
1	KAJ8711014.1	endoplasmic reticulum organization	-	SNARE_assoc	7091.BGIBMGA012953-TA	7.96e-104	306	KOG1109@1|root,KOG1109@2759|Eukaryota,38FUA@33154|Opisthokonta,3BE7T@33208|Metazoa,3CUN3@33213|Bilateria,41UD2@6656|Arthropoda,3SG3C@50557|Insecta,4458R@7088|Lepidoptera	33208|Metazoa	S	VMP1	GO:0000003,GO:0000407,GO:0000421,GO:0002790,GO:0005575,GO:0005622,GO:0005623,GO:0005634,GO:0005730,GO:0005737,GO:0005773,GO:0005774,GO:0005776,GO:0005783,GO:0006810,GO:0006887,GO:0006914,GO:0006996,GO:0007029,GO:0007030,GO:0007155,GO:0007275,GO:0007565,GO:0007566,GO:0008104,GO:0008150,GO:0008152,GO:0009056,GO:0009306,GO:0009892,GO:0009894,GO:0009895,GO:0009987,GO:0010256,GO:0010506,GO:0010507,GO:…	-	ko:K21248	ko04140,map04140	-	-	-	ko00000,ko00001	-	-	-
1	KAJ8711096.1	Clathrin is the major protein of the polyhedral coat of coated pits and vesicles	-	Clathrin,Clathrin-link,Clathrin_H_link,Clathrin_propel	7091.BGIBMGA012935-TA	0	3226	KOG0985@1|root,KOG0985@2759|Eukaryota,38CNM@33154|Opisthokonta,3B9ST@33208|Metazoa,3CR8Q@33213|Bilateria,41X38@6656|Arthropoda,3SHQU@50557|Insecta,445CS@7088|Lepidoptera	33208|Metazoa	U	CLTC	GO:0000003,GO:0000041,GO:0000139,GO:0000226,GO:0000278,GO:0000280,GO:0000323,GO:0000578,GO:0001505,GO:0001654,GO:0001745,GO:0002020,GO:0002376,GO:0002478,GO:0002495,GO:0002504,GO:0003002,GO:0003006,GO:0003674,GO:0003676,GO:0003723,GO:0003725,GO:0005102,GO:0005198,GO:0005488,GO:0005515,GO:0005575,GO:0005622,GO:0005623,GO:0005694,GO:0005737,GO:0005739,GO:0005764,GO:0005765,GO:0005768,GO:0005770,GO:…	-	ko:K04646	ko04142,ko04144,ko04721,ko04961,ko05016,ko05100,map04142,map04144,map04721,map04961,map05016,map05100	-	-	-	ko00000,ko00001,ko04131,ko04147	-	-	-
1	KAJ8711175.1	Scramblase	-	Scramblase	13037.EHJ64756	1.38e-167	473	KOG0621@1|root,KOG0621@2759|Eukaryota,38I3R@33154|Opisthokonta,3BBDE@33208|Metazoa,3CU2Y@33213|Bilateria,41XAB@6656|Arthropoda,3SGDT@50557|Insecta,446IK@7088|Lepidoptera	33208|Metazoa	M	-	GO:0003674,GO:0005215,GO:0005319,GO:0005548,GO:0005575,GO:0006810,GO:0006811,GO:0006820,GO:0006869,GO:0007009,GO:0007154,GO:0007267,GO:0007268,GO:0008150,GO:0009987,GO:0010256,GO:0010876,GO:0015711,GO:0015748,GO:0015914,GO:0016020,GO:0016043,GO:0017121,GO:0017128,GO:0023052,GO:0033036,GO:0051179,GO:0051234,GO:0061024,GO:0065007,GO:0065008,GO:0071702,GO:0071840,GO:0097035,GO:0098916,GO:0099536,GO:…	-	-	-	-	-	-	-	-	-	-
1	KAJ8711179.1	Serine/threonine phosphatases, family 2C, catalytic domain	-	PP2C	13037.EHJ79195	1.43e-307	867	COG0631@1|root,KOG0698@2759|Eukaryota,38W4U@33154|Opisthokonta,3BHSU@33208|Metazoa,3CSV3@33213|Bilateria,41UME@6656|Arthropoda,3SFSI@50557|Insecta,443TD@7088|Lepidoptera	33208|Metazoa	T	PPM1D	GO:0000086,GO:0000278,GO:0003674,GO:0003824,GO:0004672,GO:0004674,GO:0004721,GO:0004722,GO:0004724,GO:0005488,GO:0005515,GO:0005575,GO:0005622,GO:0005623,GO:0005634,GO:0005654,GO:0005737,GO:0005829,GO:0006139,GO:0006259,GO:0006304,GO:0006305,GO:0006306,GO:0006325,GO:0006342,GO:0006351,GO:0006352,GO:0006355,GO:0006366,GO:0006367,GO:0006464,GO:0006468,GO:0006470,GO:0006725,GO:0006793,GO:0006796,GO:…	3.1.3.16	ko:K10147	ko04115,map04115	-	-	-	ko00000,ko00001,ko01000,ko01009	-	-	-
1	KAJ8711210.1	NUC173 domain	-	NUC173	34740.HMEL006143-PA	0	2025	KOG1248@1|root,KOG1248@2759|Eukaryota,38B52@33154|Opisthokonta,3BBN8@33208|Metazoa,3CTWD@33213|Bilateria,41TQG@6656|Arthropoda,3SIVN@50557|Insecta,442G6@7088|Lepidoptera	33208|Metazoa	S	RRP12	GO:0005575,GO:0005622,GO:0005623,GO:0005634,GO:0005730,GO:0031974,GO:0031981,GO:0043226,GO:0043227,GO:0043228,GO:0043229,GO:0043231,GO:0043232,GO:0043233,GO:0044422,GO:0044424,GO:0044428,GO:0044446,GO:0044464,GO:0070013	-	ko:K14794	-	-	-	-	ko00000,ko03009	-	-	-
1	KAJ8711233.1	lactate/malate dehydrogenase, NAD binding domain	-	Ldh_1_C,Ldh_1_N	13037.EHJ79241	1.3e-187	528	COG0039@1|root,KOG1494@2759|Eukaryota,38EX2@33154|Opisthokonta,3BHCA@33208|Metazoa,3D186@33213|Bilateria,41U9W@6656|Arthropoda,3SFUI@50557|Insecta,442TQ@7088|Lepidoptera	33208|Metazoa	C	-	GO:0002165,GO:0003674,GO:0003824,GO:0005575,GO:0005622,GO:0005623,GO:0005737,GO:0005739,GO:0005759,GO:0006082,GO:0006091,GO:0006099,GO:0006101,GO:0006919,GO:0007275,GO:0007431,GO:0007435,GO:0007552,GO:0008150,GO:0008152,GO:0008219,GO:0009060,GO:0009653,GO:0009791,GO:0009886,GO:0009887,GO:0009893,GO:0009987,GO:0010604,GO:0010623,GO:0010941,GO:0010942,GO:0010950,GO:0010952,GO:0012501,GO:0015980,GO:…	1.1.1.37	ko:K00026	ko00020,ko00270,ko00620,ko00630,ko00710,ko01100,ko01110,ko01120,ko01130,ko01200,map00020,map00270,map00620,map00630,map00710,map01100,map01110,map01120,map01130,map01200	M00009,M00011,M00012,M00168,M00171	R00342,R07136	RC00031	ko00000,ko00001,ko00002,ko01000	-	-	-
1	KAJ8711244.1	STAS domain	-	STAS,Sulfate_transp	13037.EHJ79255	0	939	COG0659@1|root,KOG0236@2759|Eukaryota,38EAT@33154|Opisthokonta,3BAAN@33208|Metazoa,3CUG2@33213|Bilateria,41UE0@6656|Arthropoda,3SHV6@50557|Insecta,447YS@7088|Lepidoptera	33208|Metazoa	P	SLC26A2	GO:0000003,GO:0001101,GO:0001503,GO:0002376,GO:0002931,GO:0003006,GO:0003008,GO:0003674,GO:0003774,GO:0003824,GO:0005215,GO:0005216,GO:0005253,GO:0005254,GO:0005310,GO:0005342,GO:0005452,GO:0005488,GO:0005515,GO:0005575,GO:0005576,GO:0005615,GO:0005622,GO:0005623,GO:0005737,GO:0005886,GO:0005887,GO:0005902,GO:0005903,GO:0005929,GO:0006082,GO:0006139,GO:0006163,GO:0006164,GO:0006725,GO:0006753,GO:…	-	ko:K14453,ko:K14700,ko:K14701,ko:K14702,ko:K14703,ko:K14704,ko:K14707,ko:K17341	ko04918,ko04978,map04918,map04978	-	-	-	ko00000,ko00001,ko02000,ko04147	2.A.53.2,2.A.53.2.1,2.A.53.2.2,2.A.53.2.4,2.A.53.2.5,2.A.53.2.7,2.A.53.2.8,2.A.53.2.9	-	-
1	KAJ8711304.1	Protein tyrosine kinase	-	Pkinase	13037.EHJ79112	0	1212	KOG0577@1|root,KOG0577@2759|Eukaryota,38CYX@33154|Opisthokonta,3BBIY@33208|Metazoa,3CRR0@33213|Bilateria,41WMW@6656|Arthropoda,3SFR7@50557|Insecta,441UA@7088|Lepidoptera	33208|Metazoa	T	TAOK1	GO:0000003,GO:0000075,GO:0000077,GO:0000165,GO:0000166,GO:0000186,GO:0000187,GO:0000226,GO:0000278,GO:0000902,GO:0000904,GO:0001894,GO:0001932,GO:0001933,GO:0001934,GO:0002064,GO:0002065,GO:0002066,GO:0003006,GO:0003674,GO:0003824,GO:0004672,GO:0004674,GO:0004709,GO:0005488,GO:0005515,GO:0005524,GO:0005575,GO:0005622,GO:0005623,GO:0005737,GO:0005819,GO:0005829,GO:0005856,GO:0005874,GO:0005886,GO:…	2.7.11.1	ko:K04429	ko04010,map04010	M00688,M00689	-	-	ko00000,ko00001,ko00002,ko01000,ko01001	-	-	-
1	KAJ8711325.1	component of the eukaryotic translation initiation factor 3 (eIF-3) complex, which is involved in protein synthesis of a specialized repertoire of mRNAs and, together with other initiation factors, stimulates binding of mRNA and methionyl-tRNAi to the 40S ribosome. The eIF-3 complex specifically targets and initiates translation of a subset of mRNAs involved in cell proliferation	-	PCI,eIF-3c_N	7091.BGIBMGA012851-TA	0	1356	KOG1076@1|root,KOG1076@2759|Eukaryota,38EZF@33154|Opisthokonta,3BBRU@33208|Metazoa,3CRH9@33213|Bilateria,41V2Y@6656|Arthropoda,3SFZX@50557|Insecta,443U6@7088|Lepidoptera	33208|Metazoa	J	EIF3C	GO:0003674,GO:0003676,GO:0003723,GO:0003743,GO:0005488,GO:0005515,GO:0005575,GO:0005622,GO:0005623,GO:0005737,GO:0005829,GO:0005852,GO:0006412,GO:0006413,GO:0006417,GO:0006518,GO:0006807,GO:0008135,GO:0008150,GO:0008152,GO:0009058,GO:0009059,GO:0009889,GO:0009891,GO:0009893,GO:0009987,GO:0010467,GO:0010468,GO:0010556,GO:0010557,GO:0010604,GO:0010608,GO:0010628,GO:0019222,GO:0019538,GO:0031323,GO:…	-	ko:K03252	ko03013,map03013	-	-	-	ko00000,ko00001,ko03012	-	-	-
1	KAJ8711377.1	assists the folding of proteins upon ATP hydrolysis	-	Cpn60_TCP1	7091.BGIBMGA013116-TA	0	944	COG0459@1|root,KOG0359@2759|Eukaryota,38EFP@33154|Opisthokonta,3BEDS@33208|Metazoa,3CRMI@33213|Bilateria,41WZJ@6656|Arthropoda,3SHJQ@50557|Insecta,444MK@7088|Lepidoptera	33208|Metazoa	O	CCT6A	GO:0000003,GO:0000226,GO:0001669,GO:0002199,GO:0003674,GO:0005215,GO:0005488,GO:0005515,GO:0005575,GO:0005622,GO:0005623,GO:0005737,GO:0005829,GO:0005832,GO:0005856,GO:0005874,GO:0006457,GO:0006458,GO:0006810,GO:0006996,GO:0007010,GO:0007017,GO:0007049,GO:0007098,GO:0007099,GO:0007276,GO:0007283,GO:0007338,GO:0007339,GO:0008037,GO:0008104,GO:0008150,GO:0008565,GO:0009566,GO:0009889,GO:0009891,GO:…	-	ko:K09498	-	-	-	-	ko00000,ko03110,ko04147	-	-	-
1	KAJ8711379.1	-	serine/arginine repetitive matrix protein 1 isoform X21 [Spodoptera frugiperda] >ref|XP_050552854.1| serine/arginine repetitive matrix protein 1 isoform X20 [Spodoptera frugiperda] >ref|XP_050552855.1| serine/arginine repetitive matrix protein 1 isoform X22 [Spodoptera frugiperda] >ref|XP_050552856.1| serine/arginine repetitive matrix protein 1 isoform X23 [Spodoptera frugiperda]	-	7091.BGIBMGA013117-TA	4.86e-112	375	2E1U8@1|root,2S948@2759|Eukaryota,3952M@33154|Opisthokonta,3C9WB@33208|Metazoa,3DR0Z@33213|Bilateria,42C9H@6656|Arthropoda,3SPPB@50557|Insecta,444I1@7088|Lepidoptera	33208|Metazoa	-	-	-	-	-	-	-	-	-	-	-	-	-
1	KAJ8711387.1	Hemimethylated DNA-binding protein YccV like	-	DUF525,YccV-like	34740.HMEL008326-PA	8.67e-233	642	COG2967@1|root,KOG4408@2759|Eukaryota,38DQ6@33154|Opisthokonta,3BDHN@33208|Metazoa,3CT8G@33213|Bilateria,41UT9@6656|Arthropoda,3SKN3@50557|Insecta,443NF@7088|Lepidoptera	33208|Metazoa	P	POLDIP2	GO:0003674,GO:0005488,GO:0005515,GO:0005575,GO:0005622,GO:0005623,GO:0005737,GO:0005739,GO:0005759,GO:0006996,GO:0007005,GO:0007346,GO:0008150,GO:0009295,GO:0009653,GO:0009892,GO:0009894,GO:0009895,GO:0009987,GO:0010506,GO:0010507,GO:0016043,GO:0016241,GO:0016242,GO:0019222,GO:0030674,GO:0031323,GO:0031324,GO:0031329,GO:0031330,GO:0031974,GO:0032502,GO:0032989,GO:0032990,GO:0042645,GO:0043226,GO:…	-	ko:K17809	-	-	-	-	ko00000,ko03029	-	-	-
1	KAJ8711397.1	Protein tyrosine kinase	-	Pkinase	7091.BGIBMGA013134-TA	3.22e-218	603	KOG0594@1|root,KOG0594@2759|Eukaryota,38B58@33154|Opisthokonta,3BH44@33208|Metazoa,3CYR4@33213|Bilateria,41TXM@6656|Arthropoda,3SGU2@50557|Insecta,443SK@7088|Lepidoptera	33208|Metazoa	T	CDK1	GO:0000003,GO:0000075,GO:0000077,GO:0000082,GO:0000086,GO:0000187,GO:0000226,GO:0000278,GO:0000280,GO:0000302,GO:0000307,GO:0000578,GO:0000724,GO:0000725,GO:0000741,GO:0001556,GO:0001932,GO:0001934,GO:0002064,GO:0002065,GO:0002066,GO:0002082,GO:0003002,GO:0003006,GO:0003674,GO:0003682,GO:0003824,GO:0004672,GO:0004674,GO:0004693,GO:0005488,GO:0005515,GO:0005575,GO:0005622,GO:0005623,GO:0005634,GO:…	2.7.11.22,2.7.11.23	ko:K02087	ko04110,ko04114,ko04115,ko04218,ko04540,ko04914,ko05168,ko05169,ko05203,map04110,map04114,map04115,map04218,map04540,map04914,map05168,map05169,map05203	M00693	-	-	ko00000,ko00001,ko00002,ko01000,ko01001,ko03032,ko03036,ko04147	-	-	-
1	KAJ8711513.1	14-3-3 homologues	-	14-3-3	7091.BGIBMGA013201-TA	1.12e-171	481	COG5040@1|root,KOG0841@2759|Eukaryota,38CKG@33154|Opisthokonta,3BCFK@33208|Metazoa,3CT6T@33213|Bilateria,41WHA@6656|Arthropoda,3SIKD@50557|Insecta,441WU@7088|Lepidoptera	33208|Metazoa	O	YWHAE	GO:0000003,GO:0000075,GO:0000077,GO:0000086,GO:0000165,GO:0000226,GO:0000278,GO:0000902,GO:0000904,GO:0001508,GO:0001709,GO:0001764,GO:0001932,GO:0001933,GO:0002027,GO:0003002,GO:0003006,GO:0003062,GO:0003064,GO:0003674,GO:0004857,GO:0004860,GO:0005085,GO:0005088,GO:0005246,GO:0005488,GO:0005515,GO:0005575,GO:0005576,GO:0005622,GO:0005623,GO:0005634,GO:0005694,GO:0005737,GO:0005829,GO:0005856,GO:…	-	ko:K06630	ko04011,ko04110,ko04114,ko04151,ko04390,ko04391,ko04722,ko05169,ko05203,map04011,map04110,map04114,map04151,map04390,map04391,map04722,map05169,map05203	-	-	-	ko00000,ko00001,ko03400,ko04147	-	-	-
1	KAJ8712030.1	Calmodulin-binding	enkurin domain-containing protein 1 isoform X2 [Helicoverpa armigera]	Enkurin	13037.EHJ74520	1.2e-152	438	28MI4@1|root,2QU1P@2759|Eukaryota,39R4H@33154|Opisthokonta,3BBK7@33208|Metazoa,3D12Z@33213|Bilateria,41ZTG@6656|Arthropoda,3SNG6@50557|Insecta,441E0@7088|Lepidoptera	33208|Metazoa	S	ENKD1	GO:0005575,GO:0005622,GO:0005623,GO:0005737,GO:0005856,GO:0005874,GO:0005881,GO:0015630,GO:0043226,GO:0043228,GO:0043229,GO:0043232,GO:0044422,GO:0044424,GO:0044430,GO:0044444,GO:0044446,GO:0044464,GO:0099080,GO:0099081,GO:0099512,GO:0099513	-	-	-	-	-	-	-	-	-	-
1	KAJ8712056.1	TCP-1/cpn60 chaperonin family	heat shock protein 60 [Mythimna separata]	Cpn60_TCP1	7091.BGIBMGA007349-TA	0	992	COG0459@1|root,KOG0356@2759|Eukaryota,38BJH@33154|Opisthokonta,3BE0G@33208|Metazoa,3CX9K@33213|Bilateria,41XXK@6656|Arthropoda,3SHJ5@50557|Insecta,4481T@7088|Lepidoptera	33208|Metazoa	O	-	-	-	ko:K04077	ko03018,ko04212,ko04940,ko05134,ko05152,map03018,map04212,map04940,map05134,map05152	-	-	-	ko00000,ko00001,ko03019,ko03029,ko03110,ko04147	-	-	-
1	KAJ8712121.1	WD domain, G-beta repeat	-	ANAPC4_WD40,PD40,WD40	34740.HMEL016274-PA	2.69000000000017e-311	852	KOG2139@1|root,KOG2139@2759|Eukaryota,38G4A@33154|Opisthokonta,3BJFY@33208|Metazoa,3CU8Z@33213|Bilateria,41USK@6656|Arthropoda,3SFVF@50557|Insecta,442BH@7088|Lepidoptera	33208|Metazoa	S	AAAS	GO:0000003,GO:0003008,GO:0005575,GO:0005622,GO:0005623,GO:0005634,GO:0005635,GO:0005643,GO:0005654,GO:0005737,GO:0005813,GO:0005815,GO:0005829,GO:0005856,GO:0006403,GO:0006405,GO:0006406,GO:0006611,GO:0006810,GO:0006886,GO:0006913,GO:0007610,GO:0007611,GO:0007612,GO:0008104,GO:0008150,GO:0008152,GO:0009566,GO:0010467,GO:0012505,GO:0015031,GO:0015630,GO:0015833,GO:0015931,GO:0016020,GO:0016032,GO:…	-	ko:K14320	ko03013,map03013	M00427	-	-	ko00000,ko00001,ko00002,ko03019	-	-	-
1	KAJ8712162.1	Wiskott Aldrich syndrome homology region 2	LOW QUALITY PROTEIN: actin-binding protein WASF3 [Helicoverpa armigera]	WH2	7091.BGIBMGA007478-TA	3.65e-199	568	KOG1830@1|root,KOG1830@2759|Eukaryota,38FJQ@33154|Opisthokonta,3BBVV@33208|Metazoa,3CRUH@33213|Bilateria,41V9M@6656|Arthropoda,3SHBA@50557|Insecta,4481X@7088|Lepidoptera	33208|Metazoa	Z	WASF1	GO:0000003,GO:0000768,GO:0000902,GO:0000904,GO:0001501,GO:0001525,GO:0001568,GO:0001654,GO:0001667,GO:0001726,GO:0001745,GO:0001764,GO:0001944,GO:0002252,GO:0002253,GO:0002376,GO:0002429,GO:0002431,GO:0002433,GO:0002520,GO:0002682,GO:0002684,GO:0002757,GO:0002764,GO:0002768,GO:0003006,GO:0003674,GO:0003779,GO:0005488,GO:0005515,GO:0005575,GO:0005622,GO:0005623,GO:0005634,GO:0005737,GO:0005739,GO:…	-	ko:K05748,ko:K05753,ko:K06083,ko:K06220	ko04520,ko04666,ko04810,ko05100,ko05131,ko05132,ko05231,map04520,map04666,map04810,map05100,map05131,map05132,map05231	-	-	-	ko00000,ko00001,ko04812	-	-	-
1	KAJ8712178.1	N-terminal region of glycosyl transferase group 7	-	Glyco_transf_7C,Glyco_transf_7N	34740.HMEL008363-PA	1.69e-170	492	KOG3916@1|root,KOG3916@2759|Eukaryota,38FG4@33154|Opisthokonta,3B9YZ@33208|Metazoa,3CSKW@33213|Bilateria,41TCP@6656|Arthropoda,3SJX2@50557|Insecta,445W5@7088|Lepidoptera	33208|Metazoa	G	-	GO:0003674,GO:0003824,GO:0005575,GO:0005622,GO:0005623,GO:0005737,GO:0005794,GO:0006040,GO:0006044,GO:0006464,GO:0006486,GO:0006629,GO:0006643,GO:0006664,GO:0006665,GO:0006687,GO:0006688,GO:0006807,GO:0007528,GO:0007610,GO:0007626,GO:0008150,GO:0008152,GO:0008194,GO:0008344,GO:0008376,GO:0008593,GO:0008610,GO:0009058,GO:0009059,GO:0009100,GO:0009101,GO:0009247,GO:0009636,GO:0009966,GO:0009967,GO:…	2.4.1.22,2.4.1.38,2.4.1.90	ko:K07966,ko:K07967,ko:K07968	ko00052,ko00510,ko00513,ko00514,ko00515,ko00533,ko00601,ko01100,map00052,map00510,map00513,map00514,map00515,map00533,map00601,map01100	M00071,M00075	R00503,R05977,R05989,R06033,R07617,R09299	RC00005,RC00049,RC02748	ko00000,ko00001,ko00002,ko01000,ko01003,ko04131,ko04147	-	GT7	-
1	KAJ8712207.1	Eps15 homology domain	-	EF-hand_4	13037.EHJ64243	0	942	KOG1955@1|root,KOG1955@2759|Eukaryota,38CBV@33154|Opisthokonta,3BAME@33208|Metazoa,3CWZN@33213|Bilateria,41XEN@6656|Arthropoda,3SFY4@50557|Insecta,44230@7088|Lepidoptera	33208|Metazoa	U	REPS1	GO:0003674,GO:0005488,GO:0005515,GO:0005575,GO:0005622,GO:0005623,GO:0005737,GO:0005829,GO:0005886,GO:0005905,GO:0008150,GO:0009987,GO:0012505,GO:0016020,GO:0016043,GO:0017124,GO:0019904,GO:0044424,GO:0044425,GO:0044444,GO:0044464,GO:0061024,GO:0071840,GO:0071944	-	ko:K20068	-	-	-	-	ko00000,ko04131	-	-	-
1	KAJ8712211.1	Histone-binding protein RBBP4 or subunit C of CAF1 complex	-	CAF1C_H4-bd,WD40	13037.EHJ71951	6.34e-293	801	KOG0264@1|root,KOG0264@2759|Eukaryota,38E9H@33154|Opisthokonta,3BC0N@33208|Metazoa,3CUFN@33213|Bilateria,41V7X@6656|Arthropoda,3SJ83@50557|Insecta,447YY@7088|Lepidoptera	33208|Metazoa	B	lin-53	GO:0000003,GO:0000118,GO:0000122,GO:0000228,GO:0000278,GO:0000281,GO:0000785,GO:0000790,GO:0000910,GO:0001708,GO:0002064,GO:0002065,GO:0002066,GO:0003002,GO:0003006,GO:0003674,GO:0005488,GO:0005515,GO:0005575,GO:0005622,GO:0005623,GO:0005634,GO:0005654,GO:0005667,GO:0005694,GO:0005700,GO:0006139,GO:0006259,GO:0006277,GO:0006281,GO:0006323,GO:0006325,GO:0006333,GO:0006334,GO:0006338,GO:0006342,GO:…	-	ko:K10752	ko04218,map04218	-	-	-	ko00000,ko00001,ko03036	-	-	-
1	KAJ8712267.1	-	-	-	13037.EHJ67938	7.04e-94	279	2FBH9@1|root,2TCQV@2759|Eukaryota,3989V@33154|Opisthokonta,3CCI7@33208|Metazoa,3DTUG@33213|Bilateria,42BA7@6656|Arthropoda,3SU99@50557|Insecta,44ATQ@7088|Lepidoptera	33208|Metazoa	-	-	-	-	-	-	-	-	-	-	-	-	-
1	KAJ8712327.1	Electron carrier protein. The oxidized form of the cytochrome c heme group can accept an electron from the heme group of the cytochrome c1 subunit of cytochrome reductase. Cytochrome c then transfers this electron to the cytochrome oxidase complex, the final protein carrier in the mitochondrial electron-transport chain	-	Cytochrom_C	13037.EHJ77081	1.66e-64	213	COG3474@1|root,KOG3453@2759|Eukaryota,3A3GP@33154|Opisthokonta,3BRIC@33208|Metazoa,3D83X@33213|Bilateria,41ZG6@6656|Arthropoda,3SMJ4@50557|Insecta,446JR@7088|Lepidoptera	33208|Metazoa	C	CYCS	GO:0000003,GO:0000159,GO:0002931,GO:0003006,GO:0003674,GO:0003824,GO:0005488,GO:0005515,GO:0005575,GO:0005622,GO:0005623,GO:0005634,GO:0005737,GO:0005739,GO:0005740,GO:0005743,GO:0005758,GO:0005829,GO:0006091,GO:0006119,GO:0006122,GO:0006123,GO:0006139,GO:0006163,GO:0006725,GO:0006753,GO:0006793,GO:0006796,GO:0006807,GO:0006915,GO:0006919,GO:0006950,GO:0006979,GO:0006996,GO:0007005,GO:0007154,GO:…	-	ko:K08738	ko00920,ko01100,ko01120,ko01524,ko02020,ko04115,ko04210,ko04214,ko04215,ko04932,ko05010,ko05012,ko05014,ko05016,ko05134,ko05145,ko05152,ko05161,ko05164,ko05167,ko05168,ko05200,ko05210,ko05222,ko05416,map00920,map01100,map01120,map01524,map02020,map04115,map04210,map04214,map04215,map04932,map05010,map05012,map05014,map05016,map05134,map05145,map05152,map05161,map05164,map05167,map05168,map05200,m…	M00595	R10151	RC03151,RC03152	ko00000,ko00001,ko00002	3.D.4.6	-	-
1	KAJ8712360.1	Flavoprotein (FP) subunit of succinate dehydrogenase (SDH) that is involved in complex II of the mitochondrial electron transport chain and is responsible for transferring electrons from succinate to ubiquinone (coenzyme Q)	-	FAD_binding_2,Succ_DH_flav_C	34740.HMEL002503-PA	0	1226	COG1053@1|root,KOG2403@2759|Eukaryota,38CSD@33154|Opisthokonta,3BAX6@33208|Metazoa,3CW8X@33213|Bilateria,41UGJ@6656|Arthropoda,3SFZS@50557|Insecta,442UU@7088|Lepidoptera	33208|Metazoa	C	SDHA	GO:0000104,GO:0003674,GO:0003824,GO:0005575,GO:0005622,GO:0005623,GO:0005634,GO:0005730,GO:0005737,GO:0005739,GO:0005740,GO:0005743,GO:0005746,GO:0005749,GO:0006082,GO:0006091,GO:0006099,GO:0006101,GO:0006105,GO:0006119,GO:0006121,GO:0006139,GO:0006163,GO:0006725,GO:0006753,GO:0006793,GO:0006796,GO:0006807,GO:0007275,GO:0007399,GO:0008150,GO:0008152,GO:0008177,GO:0009055,GO:0009060,GO:0009061,GO:…	1.3.5.1	ko:K00234	ko00020,ko00190,ko01100,ko01110,ko01120,ko01130,ko01200,ko04714,ko04932,ko05010,ko05012,ko05016,map00020,map00190,map01100,map01110,map01120,map01130,map01200,map04714,map04932,map05010,map05012,map05016	M00009,M00011,M00148	R02164	RC00045	ko00000,ko00001,ko00002,ko01000	-	-	-
1	KAJ8712371.1	C2H2-type zinc finger	-	zf-C2H2,zf-C2H2_6	34740.HMEL003726-PA	0	1060	KOG1721@1|root,KOG1721@2759|Eukaryota,38D4Z@33154|Opisthokonta,3BAJ6@33208|Metazoa,3CY6F@33213|Bilateria,41VR6@6656|Arthropoda,3SJ8U@50557|Insecta,443PZ@7088|Lepidoptera	33208|Metazoa	K	MECOM	GO:0000122,GO:0000902,GO:0000904,GO:0000976,GO:0000977,GO:0000981,GO:0001012,GO:0001067,GO:0001228,GO:0001655,GO:0001701,GO:0001776,GO:0001780,GO:0001932,GO:0001933,GO:0002262,GO:0002376,GO:0002520,GO:0002682,GO:0002683,GO:0002761,GO:0002762,GO:0003674,GO:0003676,GO:0003677,GO:0003690,GO:0003700,GO:0003712,GO:0003713,GO:0003824,GO:0005488,GO:0005515,GO:0005575,GO:0005622,GO:0005623,GO:0005634,GO:…	-	ko:K04462,ko:K22410	ko04010,ko04714,ko05200,ko05220,map04010,map04714,map05200,map05220	-	-	-	ko00000,ko00001,ko03000	-	-	-
1	KAJ8712461.1	Functions as actin-binding component of the Arp2 3 complex which is involved in regulation of actin polymerization and together with an activating nucleation-promoting factor (NPF) mediates the formation of branched actin networks	-	P34-Arc	13037.EHJ72943	2.94e-208	577	COG4690@1|root,KOG2826@2759|Eukaryota,39RNU@33154|Opisthokonta,3B9ZJ@33208|Metazoa,3CS30@33213|Bilateria,41USB@6656|Arthropoda,3SK3D@50557|Insecta,442HR@7088|Lepidoptera	33208|Metazoa	Z	ARPC2	GO:0000302,GO:0000902,GO:0001667,GO:0001726,GO:0002009,GO:0002102,GO:0002252,GO:0002253,GO:0002376,GO:0002429,GO:0002431,GO:0002433,GO:0002682,GO:0002684,GO:0002757,GO:0002764,GO:0002768,GO:0003674,GO:0003779,GO:0005102,GO:0005198,GO:0005200,GO:0005488,GO:0005515,GO:0005575,GO:0005622,GO:0005623,GO:0005737,GO:0005768,GO:0005829,GO:0005856,GO:0005884,GO:0005885,GO:0005886,GO:0005912,GO:0005924,GO:…	-	ko:K05758	ko04144,ko04666,ko04810,ko05100,ko05130,ko05131,ko05132,map04144,map04666,map04810,map05100,map05130,map05131,map05132	-	-	-	ko00000,ko00001,ko04131,ko04812	-	-	-
1	KAJ8712463.1	Uncharacterised protein family UPF0047	-	UPF0047	13037.EHJ72945	1.04e-119	341	COG0432@1|root,KOG3267@2759|Eukaryota,38FBH@33154|Opisthokonta,3BJRU@33208|Metazoa,3D72H@33213|Bilateria,41YXC@6656|Arthropoda,3SJBU@50557|Insecta,446FE@7088|Lepidoptera	33208|Metazoa	S	-	-	-	-	-	-	-	-	-	-	-	-
1	KAJ8712549.1	Mitochondrial carrier protein	mitochondrial 2-oxoglutarate/malate carrier protein [Helicoverpa armigera]	Mito_carr	7091.BGIBMGA009057-TA	1.54e-167	472	KOG0759@1|root,KOG0759@2759|Eukaryota,38GP4@33154|Opisthokonta,3BDF9@33208|Metazoa,3CS0D@33213|Bilateria,41UVF@6656|Arthropoda,3SG2N@50557|Insecta,44306@7088|Lepidoptera	33208|Metazoa	C	SLC25A11	GO:0003674,GO:0005215,GO:0005310,GO:0005342,GO:0005575,GO:0005622,GO:0005623,GO:0005737,GO:0005739,GO:0005740,GO:0005743,GO:0005886,GO:0005887,GO:0005975,GO:0005996,GO:0006006,GO:0006094,GO:0006810,GO:0006811,GO:0006820,GO:0006835,GO:0006839,GO:0008150,GO:0008152,GO:0008509,GO:0008514,GO:0009058,GO:0015075,GO:0015140,GO:0015291,GO:0015297,GO:0015301,GO:0015318,GO:0015367,GO:0015556,GO:0015711,GO:…	-	ko:K15104	-	-	-	-	ko00000,ko02000	2.A.29.2.1,2.A.29.2.9	-	-
1	KAJ8712561.1	-	-	-	13037.EHJ75917	2.19e-181	508	2CC0V@1|root,2RCQ7@2759|Eukaryota,39SR1@33154|Opisthokonta,3BFND@33208|Metazoa,3CRCC@33213|Bilateria,41UR0@6656|Arthropoda,3SIUA@50557|Insecta,4431M@7088|Lepidoptera	33208|Metazoa	-	-	GO:0008150,GO:0030431,GO:0032501	-	-	-	-	-	-	-	-	-	-
1	KAJ8712570.1	Belongs to the AAA ATPase family	-	AAA	7091.BGIBMGA009099-TA	1.28e-214	598	COG0464@1|root,KOG0737@2759|Eukaryota,38C57@33154|Opisthokonta,3BC4K@33208|Metazoa,3CVWC@33213|Bilateria,41W8M@6656|Arthropoda,3SFT5@50557|Insecta,44668@7088|Lepidoptera	33208|Metazoa	O	ATAD1	GO:0000003,GO:0002090,GO:0002092,GO:0003002,GO:0003006,GO:0003008,GO:0003674,GO:0003824,GO:0005575,GO:0005622,GO:0005623,GO:0005634,GO:0005886,GO:0007275,GO:0007276,GO:0007281,GO:0007283,GO:0007286,GO:0007389,GO:0007444,GO:0007447,GO:0007450,GO:0007610,GO:0007611,GO:0007612,GO:0007613,GO:0008150,GO:0009888,GO:0009893,GO:0009953,GO:0009987,GO:0010604,GO:0010646,GO:0010648,GO:0016020,GO:0016462,GO:…	-	-	-	-	-	-	-	-	-	-
1	KAJ8712602.1	PTB domain (IRS-1 type)	-	IRS	13037.EHJ66806	1.86e-215	631	28N3R@1|root,2RU74@2759|Eukaryota,38W60@33154|Opisthokonta,3C6U4@33208|Metazoa,3DMTH@33213|Bilateria,426WU@6656|Arthropoda,3STHJ@50557|Insecta,448YC@7088|Lepidoptera	33208|Metazoa	T	-	-	-	-	-	-	-	-	-	-	-	-
1	KAJ8713218.1	Zinc-finger (CX5CX6HX5H) motif	-	zf-CCHH	13037.EHJ78867	1.01e-53	192	290VG@1|root,2R7QZ@2759|Eukaryota,39UBB@33154|Opisthokonta,3BF50@33208|Metazoa,3CVVN@33213|Bilateria,4210T@6656|Arthropoda,3T19N@50557|Insecta,44A5M@7088|Lepidoptera	33208|Metazoa	S	APLF	GO:0000012,GO:0000018,GO:0000166,GO:0000737,GO:0001602,GO:0001653,GO:0002637,GO:0002682,GO:0002694,GO:0002697,GO:0002700,GO:0002703,GO:0002706,GO:0002712,GO:0002819,GO:0002822,GO:0002889,GO:0003008,GO:0003013,GO:0003674,GO:0003824,GO:0003906,GO:0004518,GO:0004519,GO:0004520,GO:0004527,GO:0004536,GO:0004888,GO:0004930,GO:0004983,GO:0005488,GO:0005575,GO:0005622,GO:0005623,GO:0005634,GO:0005654,GO:…	4.2.99.18	ko:K13295	-	-	-	-	ko00000,ko01000,ko03400	-	-	-
1	KAJ8713233.1	STAG domain	cohesin subunit SA-1 isoform X1 [Trichoplusia ni]	STAG	7091.BGIBMGA004658-TA	2.49e-235	685	COG5537@1|root,KOG2011@2759|Eukaryota,38I10@33154|Opisthokonta,3BBXN@33208|Metazoa,3CRTY@33213|Bilateria,41XUJ@6656|Arthropoda,3SGVW@50557|Insecta,442US@7088|Lepidoptera	33208|Metazoa	D	STAG2	GO:0000003,GO:0000070,GO:0000228,GO:0000278,GO:0000280,GO:0000775,GO:0000779,GO:0000780,GO:0000785,GO:0000792,GO:0000793,GO:0000794,GO:0000798,GO:0000819,GO:0000922,GO:0000981,GO:0001228,GO:0003674,GO:0003676,GO:0003677,GO:0003682,GO:0003700,GO:0005488,GO:0005575,GO:0005622,GO:0005623,GO:0005634,GO:0005654,GO:0005694,GO:0005721,GO:0005737,GO:0005819,GO:0005829,GO:0005856,GO:0006139,GO:0006275,GO:…	-	ko:K06671,ko:K13055	ko04110,ko04111,ko04113,ko04114,map04110,map04111,map04113,map04114	-	-	-	ko00000,ko00001,ko03036	-	-	-
1	KAJ8713245.1	RNA recognition motif	-	RRM_1	34740.HMEL005299-PA	1.95e-184	516	28HBV@1|root,2QPQ8@2759|Eukaryota,38B4N@33154|Opisthokonta,3BCVR@33208|Metazoa,3CS2P@33213|Bilateria,41X2T@6656|Arthropoda,3STH4@50557|Insecta,448WQ@7088|Lepidoptera	33208|Metazoa	A	TARDBP	GO:0000981,GO:0001205,GO:0001228,GO:0001932,GO:0001933,GO:0003674,GO:0003676,GO:0003677,GO:0003690,GO:0003697,GO:0003700,GO:0003705,GO:0003723,GO:0003729,GO:0003730,GO:0005488,GO:0005515,GO:0005575,GO:0005622,GO:0005623,GO:0005634,GO:0005654,GO:0005737,GO:0006139,GO:0006351,GO:0006355,GO:0006357,GO:0006366,GO:0006396,GO:0006725,GO:0006807,GO:0006996,GO:0006997,GO:0006998,GO:0007154,GO:0007267,GO:…	-	-	-	-	-	-	-	-	-	-
1	KAJ8713270.1	cellular response to estrogen stimulus	-	-	13037.EHJ66522	7.79e-191	569	28I3T@1|root,2QQE7@2759|Eukaryota,396S2@33154|Opisthokonta,3CB3Z@33208|Metazoa,3DSCJ@33213|Bilateria,428FS@6656|Arthropoda,3SY0I@50557|Insecta,4469H@7088|Lepidoptera	33208|Metazoa	S	-	-	-	ko:K16913	-	-	-	-	ko00000,ko03009	-	-	-
1	KAJ8713350.1	Chaperonin 10 Kd subunit	-	Cpn10	7091.BGIBMGA012032-TA	7.43e-59	184	COG0234@1|root,KOG1641@2759|Eukaryota,3A5MZ@33154|Opisthokonta,3BRSK@33208|Metazoa,3D87A@33213|Bilateria,4204B@6656|Arthropoda,3SMZ7@50557|Insecta,446UG@7088|Lepidoptera	33208|Metazoa	O	HSPE1	GO:0003674,GO:0005488,GO:0005515,GO:0005575,GO:0005622,GO:0005623,GO:0005737,GO:0005739,GO:0005759,GO:0006457,GO:0006458,GO:0006919,GO:0006950,GO:0006986,GO:0008150,GO:0009893,GO:0009987,GO:0010033,GO:0010604,GO:0010941,GO:0010942,GO:0010950,GO:0010952,GO:0019222,GO:0030162,GO:0031323,GO:0031325,GO:0031974,GO:0032268,GO:0032270,GO:0035966,GO:0042221,GO:0042981,GO:0043065,GO:0043067,GO:0043068,GO:…	-	ko:K04078	-	-	-	-	ko00000,ko03029,ko03110	-	-	-
1	KAJ8713357.1	CPSF A subunit region	-	CPSF_A,MMS1_N	7091.BGIBMGA000829-TA	0	2331	KOG1898@1|root,KOG1898@2759|Eukaryota,38CUK@33154|Opisthokonta,3BAGG@33208|Metazoa,3CW2I@33213|Bilateria,41V3Z@6656|Arthropoda,3SGXF@50557|Insecta,441K4@7088|Lepidoptera	33208|Metazoa	A	SF3B3	GO:0000375,GO:0000377,GO:0000398,GO:0003674,GO:0003676,GO:0003723,GO:0005488,GO:0005575,GO:0005622,GO:0005623,GO:0005634,GO:0005654,GO:0005681,GO:0005684,GO:0005686,GO:0005689,GO:0005730,GO:0006139,GO:0006396,GO:0006397,GO:0006725,GO:0006807,GO:0008150,GO:0008152,GO:0008380,GO:0009892,GO:0009894,GO:0009895,GO:0009987,GO:0010467,GO:0010605,GO:0016070,GO:0016071,GO:0019222,GO:0030532,GO:0031974,GO:…	-	ko:K12830	ko03040,map03040	M00352	-	-	ko00000,ko00001,ko00002,ko03021,ko03036,ko03041	-	-	-
1	KAJ8713363.1	component of the eukaryotic translation initiation factor 3 (eIF-3) complex, which is involved in protein synthesis of a specialized repertoire of mRNAs and, together with other initiation factors, stimulates binding of mRNA and methionyl-tRNAi to the 40S ribosome. The eIF-3 complex specifically targets and initiates translation of a subset of mRNAs involved in cell proliferation	-	Paf67	13037.EHJ64982	0	1032	KOG3677@1|root,KOG3677@2759|Eukaryota,38IDV@33154|Opisthokonta,3BB4F@33208|Metazoa,3CVXV@33213|Bilateria,41U4V@6656|Arthropoda,3SGYX@50557|Insecta,445QV@7088|Lepidoptera	33208|Metazoa	J	EIF3L	GO:0001650,GO:0003674,GO:0003676,GO:0003723,GO:0003743,GO:0005488,GO:0005575,GO:0005622,GO:0005623,GO:0005634,GO:0005654,GO:0005730,GO:0005737,GO:0005829,GO:0005852,GO:0006412,GO:0006413,GO:0006518,GO:0006807,GO:0008135,GO:0008150,GO:0008152,GO:0009058,GO:0009059,GO:0009987,GO:0010467,GO:0016032,GO:0019080,GO:0019081,GO:0019538,GO:0031974,GO:0031981,GO:0032991,GO:0034641,GO:0034645,GO:0043043,GO:…	-	ko:K15029	-	-	-	-	ko00000,ko03012	-	-	-
1	KAJ8713529.1	Nucleoporin Nup120/160	-	Nup160	13037.EHJ71911	0	1710	KOG4521@1|root,KOG4521@2759|Eukaryota,38EKK@33154|Opisthokonta,3BCME@33208|Metazoa,3CXCW@33213|Bilateria,41VMN@6656|Arthropoda,3SGAB@50557|Insecta,4421W@7088|Lepidoptera	33208|Metazoa	UY	NUP160	GO:0000724,GO:0000725,GO:0003674,GO:0005198,GO:0005488,GO:0005515,GO:0005575,GO:0005622,GO:0005623,GO:0005634,GO:0005635,GO:0005643,GO:0005737,GO:0005829,GO:0006139,GO:0006259,GO:0006281,GO:0006302,GO:0006310,GO:0006403,GO:0006405,GO:0006406,GO:0006606,GO:0006611,GO:0006725,GO:0006807,GO:0006810,GO:0006886,GO:0006913,GO:0006950,GO:0006974,GO:0006996,GO:0006997,GO:0007275,GO:0008104,GO:0008150,GO:…	-	ko:K14303	ko03013,map03013	M00427	-	-	ko00000,ko00001,ko00002,ko03019,ko03036	1.I.1	-	-
1	KAJ8713545.1	Metal ion transmembrane transporter activity. It is involved in the biological process described with metal ion transport	-	Zip	34740.HMEL005785-PA	1.98e-167	476	COG0428@1|root,KOG2474@2759|Eukaryota,38HMJ@33154|Opisthokonta,3BG8C@33208|Metazoa,3D0DA@33213|Bilateria,41V6J@6656|Arthropoda,3SIKP@50557|Insecta,446W9@7088|Lepidoptera	33208|Metazoa	P	SLC39A11	GO:0000041,GO:0003674,GO:0005215,GO:0005385,GO:0005575,GO:0005622,GO:0005623,GO:0005634,GO:0005737,GO:0005794,GO:0005886,GO:0006810,GO:0006811,GO:0006812,GO:0006829,GO:0008150,GO:0008324,GO:0012505,GO:0015075,GO:0015318,GO:0016020,GO:0022857,GO:0022890,GO:0030001,GO:0034220,GO:0043226,GO:0043227,GO:0043229,GO:0043231,GO:0044424,GO:0044444,GO:0044464,GO:0046873,GO:0046915,GO:0051179,GO:0051234,GO:…	-	ko:K14717	-	-	-	-	ko00000,ko02000	2.A.5.5.2	-	-
1	KAJ8713578.1	Ataxin-1 and HBP1 module (AXH)	-	ATXN-1_C,AXH	7091.BGIBMGA011826-TA	1.23e-130	385	KOG4053@1|root,KOG4053@2759|Eukaryota,38FYU@33154|Opisthokonta,3BFAT@33208|Metazoa,3D23Q@33213|Bilateria,420HM@6656|Arthropoda,3SNGU@50557|Insecta,4422Q@7088|Lepidoptera	33208|Metazoa	S	ATXN1	GO:0000122,GO:0001894,GO:0001895,GO:0002009,GO:0002165,GO:0003002,GO:0003008,GO:0003674,GO:0003676,GO:0003682,GO:0003723,GO:0003727,GO:0005488,GO:0005515,GO:0005575,GO:0005622,GO:0005623,GO:0005634,GO:0005654,GO:0005730,GO:0005737,GO:0005829,GO:0006139,GO:0006355,GO:0006357,GO:0006396,GO:0006725,GO:0006807,GO:0006810,GO:0006913,GO:0007154,GO:0007165,GO:0007166,GO:0007267,GO:0007268,GO:0007275,GO:…	-	-	-	-	-	-	-	-	-	-
1	KAJ8713584.1	Organic solute transporter Ostalpha	-	Solute_trans_a	34740.HMEL017907-PA	1.97e-235	652	KOG2641@1|root,KOG2641@2759|Eukaryota,38CUU@33154|Opisthokonta,3BCTY@33208|Metazoa,3CUXU@33213|Bilateria,41UBB@6656|Arthropoda,3SGQG@50557|Insecta,448Z9@7088|Lepidoptera	33208|Metazoa	T	TMEM184B	GO:0000003,GO:0003006,GO:0003674,GO:0005215,GO:0005488,GO:0005539,GO:0005575,GO:0005622,GO:0005623,GO:0005737,GO:0005768,GO:0005769,GO:0005886,GO:0006950,GO:0006952,GO:0007275,GO:0007399,GO:0007530,GO:0008037,GO:0008038,GO:0008039,GO:0008150,GO:0008201,GO:0009605,GO:0009607,GO:0009620,GO:0009987,GO:0010008,GO:0012505,GO:0012506,GO:0016020,GO:0016021,GO:0018992,GO:0022008,GO:0022414,GO:0030141,GO:…	3.4.24.70	ko:K01414	-	-	-	-	ko00000,ko01000,ko01002	-	-	-
1	KAJ8713629.1	Ubiquitin carboxyl-terminal hydrolase	ubiquitin carboxyl-terminal hydrolase 10 isoform X1 [Helicoverpa armigera]	PAM2,UCH	13037.EHJ77487	0	1012	KOG1871@1|root,KOG1871@2759|Eukaryota,38D2C@33154|Opisthokonta,3BE30@33208|Metazoa,3CUMU@33213|Bilateria,41XDE@6656|Arthropoda,3SJER@50557|Insecta,444T4@7088|Lepidoptera	33208|Metazoa	O	USP10	GO:0000731,GO:0002039,GO:0003674,GO:0003824,GO:0004175,GO:0004197,GO:0004843,GO:0005488,GO:0005515,GO:0005575,GO:0005622,GO:0005623,GO:0005634,GO:0005654,GO:0005737,GO:0005768,GO:0005769,GO:0005829,GO:0006139,GO:0006259,GO:0006281,GO:0006301,GO:0006464,GO:0006508,GO:0006725,GO:0006807,GO:0006950,GO:0006974,GO:0007154,GO:0007165,GO:0008150,GO:0008152,GO:0008233,GO:0008234,GO:0008593,GO:0009058,GO:…	3.4.19.12	ko:K11841,ko:K13958	ko04139,map04139	-	-	-	ko00000,ko00001,ko01000,ko01002,ko04121	-	-	-
1	KAJ8713639.1	Has a role in spermatogenesis and oogenesis	-	Ldl_recept_b	13037.EHJ67514	7.3e-39	149	KOG1215@1|root,KOG1215@2759|Eukaryota,39U8C@33154|Opisthokonta,3BKX0@33208|Metazoa,3D21C@33213|Bilateria,41WMM@6656|Arthropoda,3SKJP@50557|Insecta,446ZA@7088|Lepidoptera	33208|Metazoa	T	cue	GO:0008150,GO:0042592,GO:0042749,GO:0042752,GO:0042753,GO:0045187,GO:0045938,GO:0048518,GO:0048520,GO:0048878,GO:0050789,GO:0050795,GO:0051239,GO:0051240,GO:0055088,GO:0055090,GO:0065007,GO:0065008,GO:0070328	-	-	-	-	-	-	-	-	-	-
1	KAJ8713640.1	Has a role in spermatogenesis and oogenesis	protein cueball [Helicoverpa armigera]	Ldl_recept_b	34740.HMEL002312-PA	2.07e-169	494	KOG1215@1|root,KOG1215@2759|Eukaryota,39U8C@33154|Opisthokonta,3BKX0@33208|Metazoa,3D21C@33213|Bilateria,41WMM@6656|Arthropoda,3SKJP@50557|Insecta,446ZA@7088|Lepidoptera	33208|Metazoa	T	cue	GO:0008150,GO:0042592,GO:0042749,GO:0042752,GO:0042753,GO:0045187,GO:0045938,GO:0048518,GO:0048520,GO:0048878,GO:0050789,GO:0050795,GO:0051239,GO:0051240,GO:0055088,GO:0055090,GO:0065007,GO:0065008,GO:0070328	-	-	-	-	-	-	-	-	-	-
1	KAJ8713658.1	Scd6-like Sm domain	-	FDF,LSM14	7091.BGIBMGA011619-TA	8.45e-187	541	KOG1073@1|root,KOG1073@2759|Eukaryota,38HND@33154|Opisthokonta,3BFD4@33208|Metazoa,3CYJ9@33213|Bilateria,41VUW@6656|Arthropoda,3SHS8@50557|Insecta,441DT@7088|Lepidoptera	33208|Metazoa	U	LSM14A	GO:0000226,GO:0000242,GO:0000932,GO:0001817,GO:0001819,GO:0001959,GO:0001961,GO:0002218,GO:0002221,GO:0002252,GO:0002253,GO:0002376,GO:0002682,GO:0002684,GO:0002753,GO:0002757,GO:0002758,GO:0002764,GO:0003674,GO:0003676,GO:0003677,GO:0003690,GO:0003723,GO:0003725,GO:0003727,GO:0005488,GO:0005515,GO:0005575,GO:0005622,GO:0005623,GO:0005737,GO:0005813,GO:0005815,GO:0005819,GO:0005829,GO:0005856,GO:…	-	ko:K18749	-	-	-	-	ko00000,ko03019	-	-	-
1	KAJ8713689.1	Inhibitor of apoptosis-promoting Bax1	protein lifeguard 1-like isoform X2 [Plodia interpunctella]	Bax1-I	7091.BGIBMGA011877-TA	2.2e-130	380	COG0670@1|root,KOG2322@2759|Eukaryota,39T95@33154|Opisthokonta,3BHWB@33208|Metazoa,3CTGI@33213|Bilateria,41X07@6656|Arthropoda,3SJW5@50557|Insecta,448S3@7088|Lepidoptera	33208|Metazoa	T	-	GO:0006109,GO:0008150,GO:0010675,GO:0010906,GO:0019222,GO:0031323,GO:0050789,GO:0050794,GO:0062012,GO:0065007,GO:0080090	-	ko:K06890	-	-	-	-	ko00000	-	-	-
1	KAJ8713709.1	Translocon-associated protein (TRAP), alpha subunit	-	TRAP_alpha	7091.BGIBMGA011599-TA	3.01e-171	481	KOG1631@1|root,KOG1631@2759|Eukaryota,38BPH@33154|Opisthokonta,3BAAU@33208|Metazoa,3CVKI@33213|Bilateria,41UJS@6656|Arthropoda,3SIQ2@50557|Insecta,445CX@7088|Lepidoptera	33208|Metazoa	U	SSR1	GO:0005575,GO:0005622,GO:0005623,GO:0005737,GO:0005783,GO:0005789,GO:0006605,GO:0006612,GO:0006613,GO:0006810,GO:0006886,GO:0006950,GO:0006986,GO:0007154,GO:0007165,GO:0008104,GO:0008150,GO:0008284,GO:0009987,GO:0010033,GO:0012505,GO:0015031,GO:0015833,GO:0016020,GO:0016021,GO:0023052,GO:0030968,GO:0031224,GO:0031984,GO:0033036,GO:0033554,GO:0034613,GO:0034620,GO:0034976,GO:0035966,GO:0035967,GO:…	-	ko:K13249	ko04141,map04141	M00402	-	-	ko00000,ko00001,ko00002	-	-	-
1	KAJ8713730.1	Aminotransferase class I and II	-	Aminotran_1_2	7091.BGIBMGA011964-TA	2.46e-251	698	COG0156@1|root,KOG1358@2759|Eukaryota,38CN1@33154|Opisthokonta,3BGFV@33208|Metazoa,3CVNU@33213|Bilateria,41U1Z@6656|Arthropoda,3SIKA@50557|Insecta,443S7@7088|Lepidoptera	33208|Metazoa	O	SPTLC1	GO:0002178,GO:0003674,GO:0003824,GO:0004758,GO:0005575,GO:0005622,GO:0005623,GO:0005737,GO:0005783,GO:0005789,GO:0006066,GO:0006629,GO:0006643,GO:0006644,GO:0006665,GO:0006667,GO:0006670,GO:0006672,GO:0006684,GO:0006686,GO:0006793,GO:0006796,GO:0006807,GO:0007163,GO:0008150,GO:0008152,GO:0008610,GO:0008654,GO:0009058,GO:0009889,GO:0009891,GO:0009893,GO:0009894,GO:0009896,GO:0009987,GO:0010506,GO:…	2.3.1.50	ko:K00654	ko00600,ko01100,ko04071,ko04138,map00600,map01100,map04071,map04138	M00094,M00099	R01281	RC00004,RC02725,RC02849	ko00000,ko00001,ko00002,ko01000,ko01007	-	-	-
1	KAJ8713732.1	Helicase conserved C-terminal domain	-	DEAD,Helicase_C,P68HR	7091.BGIBMGA011965-TA	8.17e-297	830	COG0513@1|root,KOG0331@2759|Eukaryota,38D0V@33154|Opisthokonta,3BCQC@33208|Metazoa,3CTK2@33213|Bilateria,41TIS@6656|Arthropoda,3SK3F@50557|Insecta,442UV@7088|Lepidoptera	33208|Metazoa	A	DDX17	GO:0000122,GO:0000375,GO:0000377,GO:0000380,GO:0000381,GO:0000398,GO:0000956,GO:0001837,GO:0003674,GO:0003676,GO:0003682,GO:0003712,GO:0003713,GO:0003723,GO:0003724,GO:0003729,GO:0003730,GO:0003824,GO:0004004,GO:0004386,GO:0005102,GO:0005488,GO:0005515,GO:0005516,GO:0005575,GO:0005622,GO:0005623,GO:0005634,GO:0005654,GO:0005681,GO:0005730,GO:0005737,GO:0006139,GO:0006351,GO:0006355,GO:0006357,GO:…	3.6.4.13	ko:K12823,ko:K13178	ko03040,ko05202,ko05205,map03040,map05202,map05205	-	-	-	ko00000,ko00001,ko01000,ko03009,ko03041	-	-	-
1	KAJ8713748.1	Zinc finger C-x8-C-x5-C-x3-H type (and similar)	-	zf-CCCH,zf-CCHC	7091.BGIBMGA011920-TA	1.47e-76	238	COG1358@1|root,COG5084@1|root,KOG1040@2759|Eukaryota,KOG3387@2759|Eukaryota,38HDS@33154|Opisthokonta,3BINB@33208|Metazoa,3CWIU@33213|Bilateria,41TBS@6656|Arthropoda,3SIWN@50557|Insecta,44377@7088|Lepidoptera	33208|Metazoa	A	CPSF4	GO:0000375,GO:0000377,GO:0000398,GO:0003674,GO:0003676,GO:0003723,GO:0003824,GO:0004518,GO:0004519,GO:0004521,GO:0004540,GO:0005488,GO:0005575,GO:0005622,GO:0005623,GO:0005634,GO:0005654,GO:0005847,GO:0005849,GO:0006139,GO:0006351,GO:0006353,GO:0006366,GO:0006369,GO:0006378,GO:0006379,GO:0006396,GO:0006397,GO:0006403,GO:0006405,GO:0006406,GO:0006611,GO:0006725,GO:0006807,GO:0006810,GO:0006886,GO:…	-	ko:K14404	ko03015,ko05164,map03015,map05164	-	-	-	ko00000,ko00001,ko03019,ko03021	-	-	-
1	KAJ8714340.1	Nrap protein domain 1	-	Nrap,Nrap_D2,Nrap_D3,Nrap_D4,Nrap_D5,Nrap_D6	7091.BGIBMGA007162-TA	0	1470	KOG2054@1|root,KOG2054@2759|Eukaryota,38FNZ@33154|Opisthokonta,3BFPE@33208|Metazoa,3CU6T@33213|Bilateria,41U7N@6656|Arthropoda,3SG7V@50557|Insecta,4483P@7088|Lepidoptera	33208|Metazoa	J	NOL6	GO:0000228,GO:0000793,GO:0000794,GO:0002682,GO:0002683,GO:0003674,GO:0003676,GO:0003723,GO:0005488,GO:0005575,GO:0005622,GO:0005623,GO:0005634,GO:0005654,GO:0005694,GO:0005730,GO:0005737,GO:0005739,GO:0006139,GO:0006364,GO:0006396,GO:0006403,GO:0006405,GO:0006409,GO:0006611,GO:0006725,GO:0006807,GO:0006810,GO:0006886,GO:0006913,GO:0008104,GO:0008150,GO:0008152,GO:0009987,GO:0010467,GO:0015031,GO:…	-	ko:K14544	ko03008,map03008	-	-	-	ko00000,ko00001,ko03009	-	-	-
1	KAJ8714376.1	Found in ATP-dependent protease La (LON)	-	AAA,LON_substr_bdg,Lon_C	7091.BGIBMGA007194-TA	0	927	COG0466@1|root,KOG2004@2759|Eukaryota,38CF0@33154|Opisthokonta,3BDSD@33208|Metazoa,3CW90@33213|Bilateria,41U6B@6656|Arthropoda,3SIMY@50557|Insecta,442UD@7088|Lepidoptera	33208|Metazoa	O	LONP1	GO:0000002,GO:0000166,GO:0001018,GO:0001067,GO:0001666,GO:0003674,GO:0003676,GO:0003677,GO:0003697,GO:0003723,GO:0003727,GO:0003824,GO:0004175,GO:0004176,GO:0004252,GO:0005488,GO:0005515,GO:0005524,GO:0005575,GO:0005622,GO:0005623,GO:0005634,GO:0005654,GO:0005737,GO:0005739,GO:0005759,GO:0005777,GO:0005829,GO:0006139,GO:0006259,GO:0006508,GO:0006515,GO:0006725,GO:0006807,GO:0006950,GO:0006979,GO:…	3.4.21.53	ko:K08675	-	-	-	-	ko00000,ko01000,ko01002,ko03029	-	-	-
1	KAJ8714378.1	Lysosomal transcription factor, NCU-G1	-	NCU-G1	13037.EHJ75184	4.57e-166	477	2C5ZB@1|root,2QSBM@2759|Eukaryota,39BEU@33154|Opisthokonta,3BD1U@33208|Metazoa,3CX8Q@33213|Bilateria,41YX1@6656|Arthropoda,3SM63@50557|Insecta,4422C@7088|Lepidoptera	33208|Metazoa	S	C1orf85	GO:0000323,GO:0000981,GO:0001067,GO:0003674,GO:0003676,GO:0003677,GO:0003700,GO:0003712,GO:0003713,GO:0004879,GO:0005488,GO:0005575,GO:0005622,GO:0005623,GO:0005634,GO:0005737,GO:0005764,GO:0005773,GO:0005829,GO:0006355,GO:0006357,GO:0007154,GO:0007165,GO:0008150,GO:0009889,GO:0009891,GO:0009893,GO:0009987,GO:0010468,GO:0010556,GO:0010557,GO:0010604,GO:0010628,GO:0016020,GO:0016021,GO:0019219,GO:…	-	-	-	-	-	-	-	-	-	-
1	KAJ8714469.1	TCP-1/cpn60 chaperonin family	T-complex protein 1 subunit gamma [Spodoptera litura]	Cpn60_TCP1	7091.BGIBMGA001406-TA	0	981	COG0459@1|root,KOG0364@2759|Eukaryota,38GPW@33154|Opisthokonta,3BFX2@33208|Metazoa,3CYB8@33213|Bilateria,41XAJ@6656|Arthropoda,3SIBR@50557|Insecta,44979@7088|Lepidoptera	33208|Metazoa	O	CCT3	GO:0000003,GO:0002199,GO:0003674,GO:0003824,GO:0005488,GO:0005515,GO:0005575,GO:0005622,GO:0005623,GO:0005737,GO:0005829,GO:0005832,GO:0005856,GO:0005874,GO:0005886,GO:0006457,GO:0006458,GO:0006810,GO:0007338,GO:0007339,GO:0008037,GO:0008150,GO:0009566,GO:0009889,GO:0009891,GO:0009893,GO:0009987,GO:0009988,GO:0010556,GO:0010557,GO:0010604,GO:0010638,GO:0015630,GO:0016020,GO:0016043,GO:0016462,GO:…	-	ko:K09495	-	-	-	-	ko00000,ko03036,ko03110,ko04147	-	-	-
1	KAJ8714503.1	In Between Ring fingers	-	IBR,zf-C3HC4,zf-C3HC4_2	7091.BGIBMGA001417-TA	0	1030	KOG1815@1|root,KOG1815@2759|Eukaryota,38DN7@33154|Opisthokonta,3BBSA@33208|Metazoa,3CWAP@33213|Bilateria,41THK@6656|Arthropoda,3SK00@50557|Insecta,445AQ@7088|Lepidoptera	33208|Metazoa	O	ARIH1	GO:0000003,GO:0000151,GO:0000209,GO:0003006,GO:0003674,GO:0003824,GO:0004842,GO:0005488,GO:0005515,GO:0005575,GO:0005622,GO:0005623,GO:0005634,GO:0005654,GO:0005737,GO:0005829,GO:0006464,GO:0006508,GO:0006511,GO:0006807,GO:0006996,GO:0007029,GO:0007275,GO:0007276,GO:0007281,GO:0007292,GO:0007399,GO:0008150,GO:0008152,GO:0008270,GO:0009056,GO:0009057,GO:0009893,GO:0009894,GO:0009896,GO:0009987,GO:…	2.3.2.31	ko:K11968	-	-	-	-	ko00000,ko01000,ko04121	-	-	-
1	KAJ8714516.1	Heat shock chaperonin-binding motif.	-	UBA,ubiquitin	34740.HMEL007437-PA	2.82e-262	732	COG5272@1|root,KOG0010@2759|Eukaryota,38CHK@33154|Opisthokonta,3BF0I@33208|Metazoa,3CTPI@33213|Bilateria,41XXT@6656|Arthropoda,3SG1F@50557|Insecta,443A7@7088|Lepidoptera	33208|Metazoa	O	UBQLN1	GO:0000045,GO:0001666,GO:0002090,GO:0002091,GO:0002682,GO:0002683,GO:0003674,GO:0005102,GO:0005488,GO:0005515,GO:0005575,GO:0005622,GO:0005623,GO:0005634,GO:0005654,GO:0005737,GO:0005773,GO:0005776,GO:0005783,GO:0005789,GO:0005829,GO:0005886,GO:0006508,GO:0006511,GO:0006807,GO:0006914,GO:0006950,GO:0006996,GO:0007033,GO:0008150,GO:0008152,GO:0008277,GO:0009056,GO:0009057,GO:0009628,GO:0009892,GO:…	-	ko:K04523	ko04141,map04141	-	-	-	ko00000,ko00001,ko03051,ko04131	-	-	-
1	KAJ8714518.1	Serine/Threonine protein kinases, catalytic domain	-	Pkinase	13037.EHJ67061	2.03e-228	630	KOG0659@1|root,KOG0659@2759|Eukaryota,38BVE@33154|Opisthokonta,3BGP1@33208|Metazoa,3CVJZ@33213|Bilateria,41VZM@6656|Arthropoda,3SGK3@50557|Insecta,441FE@7088|Lepidoptera	33208|Metazoa	T	CDK7	GO:0000079,GO:0000278,GO:0000307,GO:0000428,GO:0001109,GO:0001111,GO:0001932,GO:0003674,GO:0003712,GO:0003713,GO:0003824,GO:0004672,GO:0004674,GO:0004693,GO:0005102,GO:0005488,GO:0005515,GO:0005575,GO:0005622,GO:0005623,GO:0005634,GO:0005654,GO:0005667,GO:0005675,GO:0005730,GO:0005737,GO:0005829,GO:0005856,GO:0006139,GO:0006259,GO:0006281,GO:0006283,GO:0006289,GO:0006294,GO:0006351,GO:0006352,GO:…	2.7.11.22,2.7.11.23	ko:K02202	ko03022,ko03420,ko04110,map03022,map03420,map04110	M00290	-	-	ko00000,ko00001,ko00002,ko01000,ko01001,ko03019,ko03021,ko03400	-	-	-
1	KAJ8714550.1	domain present in translation initiation factor eIF2B and eIF5	-	eIF-5_eIF-2B	13037.EHJ69095	4.29e-170	481	COG1601@1|root,KOG2768@2759|Eukaryota,38MQN@33154|Opisthokonta,3BD1P@33208|Metazoa,3CUV4@33213|Bilateria,41V00@6656|Arthropoda,3SHFA@50557|Insecta,4426P@7088|Lepidoptera	33208|Metazoa	J	EIF2S2	GO:0000003,GO:0000122,GO:0000902,GO:0000904,GO:0001701,GO:0001731,GO:0002176,GO:0002181,GO:0002183,GO:0003006,GO:0003674,GO:0003676,GO:0003723,GO:0003743,GO:0005488,GO:0005575,GO:0005622,GO:0005623,GO:0005737,GO:0005829,GO:0005850,GO:0006355,GO:0006357,GO:0006412,GO:0006413,GO:0006518,GO:0006807,GO:0006810,GO:0006928,GO:0006935,GO:0006950,GO:0007275,GO:0007276,GO:0007399,GO:0007409,GO:0007411,GO:…	-	ko:K03238	ko03013,map03013	-	-	-	ko00000,ko00001,ko01009,ko03012	-	-	-
1	KAJ8714585.1	-	-	-	-	-	-	-	-	-	-	-	-	-	-	-	-	-	-	-	-	-
1	KAJ8714608.1	Casein kinase 1 gamma C terminal	-	CK1gamma_C,Pkinase	13037.EHJ70836	0	871	KOG1164@1|root,KOG1165@2759|Eukaryota,38BTT@33154|Opisthokonta,3BE4B@33208|Metazoa,3CS1U@33213|Bilateria,41WJD@6656|Arthropoda,3SGCP@50557|Insecta,442M8@7088|Lepidoptera	33208|Metazoa	T	CSNK1G2	GO:0000003,GO:0000166,GO:0000287,GO:0001654,GO:0001736,GO:0001738,GO:0001745,GO:0002009,GO:0003006,GO:0003008,GO:0003674,GO:0003824,GO:0004672,GO:0004674,GO:0005488,GO:0005515,GO:0005524,GO:0005575,GO:0005622,GO:0005623,GO:0005634,GO:0005737,GO:0005818,GO:0005819,GO:0005829,GO:0005856,GO:0005886,GO:0005938,GO:0006464,GO:0006468,GO:0006629,GO:0006643,GO:0006665,GO:0006793,GO:0006796,GO:0006807,GO:…	2.7.11.1	ko:K08958	ko04340,ko04341,map04340,map04341	-	-	-	ko00000,ko00001,ko01000,ko01001	-	-	-
1	KAJ8714628.1	Insect pheromone-binding family, A10/OS-D	-	OS-D	13037.EHJ67380	1.8e-41	141	2CRZI@1|root,2S4S0@2759|Eukaryota,3A6IB@33154|Opisthokonta,3BT3E@33208|Metazoa,3D9T6@33213|Bilateria,420AE@6656|Arthropoda,3SNXI@50557|Insecta,4471Y@7088|Lepidoptera	33208|Metazoa	S	-	-	-	-	-	-	-	-	-	-	-	-
1	KAJ8714659.1	Peptidyl-prolyl cis-trans isomerase	RecName: Full=46 kDa FK506-binding nuclear protein; AltName: Full=Peptidyl-prolyl cis-trans isomerase; Short=PPIase; AltName: Full=Rotamase [Spodoptera frugiperda] >gb|AAA58962.1| immunophilin FKBP46 [Spodoptera frugiperda]	FKBP_C	13037.EHJ72625	3.96e-142	418	COG0545@1|root,KOG0552@2759|Eukaryota,38CQE@33154|Opisthokonta,3BF46@33208|Metazoa,3CVMX@33213|Bilateria,41V5U@6656|Arthropoda,3SJWF@50557|Insecta,441RD@7088|Lepidoptera	33208|Metazoa	O	FK506-bp1	GO:0000785,GO:0000792,GO:0000976,GO:0000977,GO:0000978,GO:0000987,GO:0001012,GO:0001067,GO:0003674,GO:0003676,GO:0003677,GO:0003690,GO:0005488,GO:0005515,GO:0005527,GO:0005528,GO:0005575,GO:0005622,GO:0005623,GO:0005694,GO:0007154,GO:0007165,GO:0008144,GO:0008150,GO:0009719,GO:0009725,GO:0009755,GO:0009892,GO:0009894,GO:0009895,GO:0009987,GO:0010033,GO:0010506,GO:0010507,GO:0016241,GO:0016242,GO:…	5.2.1.8	ko:K14826	-	-	-	-	ko00000,ko01000,ko03009	-	-	-
1	KAJ8714675.1	Growth factor receptor domain IV	-	Furin-like_2,GF_recep_IV,P_proprotein,Peptidase_S8,S8_pro-domain	13037.EHJ65855	0	1763	COG1404@1|root,KOG3525@2759|Eukaryota,38C1N@33154|Opisthokonta,3B9FW@33208|Metazoa,3CR8X@33213|Bilateria,41TDC@6656|Arthropoda,3SHTA@50557|Insecta,443XX@7088|Lepidoptera	33208|Metazoa	O	Fur2	GO:0003674,GO:0003824,GO:0004175,GO:0004252,GO:0005575,GO:0005623,GO:0005886,GO:0006508,GO:0006807,GO:0008150,GO:0008152,GO:0008233,GO:0008236,GO:0016020,GO:0016787,GO:0017171,GO:0019538,GO:0032879,GO:0043170,GO:0044238,GO:0044464,GO:0048519,GO:0050789,GO:0051046,GO:0051048,GO:0051049,GO:0051051,GO:0065007,GO:0070011,GO:0071704,GO:0071944,GO:0140096,GO:1901564	3.4.21.75,3.4.21.93	ko:K01349,ko:K01359,ko:K08654	ko05164,map05164	-	-	-	ko00000,ko00001,ko01000,ko01002,ko03110,ko04131	-	-	-
1	KAJ8714717.1	RNA recognition motif	heterogeneous nuclear ribonucleoprotein 27C isoform X3 [Helicoverpa armigera] >ref|XP_047029456.1| heterogeneous nuclear ribonucleoprotein 27C isoform X2 [Helicoverpa zea]	RRM_1	13037.EHJ77777	5.44e-227	635	KOG4205@1|root,KOG4205@2759|Eukaryota,38F25@33154|Opisthokonta,3BIB5@33208|Metazoa,3CT1F@33213|Bilateria,41XZW@6656|Arthropoda,3SIZ7@50557|Insecta,444KP@7088|Lepidoptera	33208|Metazoa	A	DAZAP1	GO:0000003,GO:0000578,GO:0000902,GO:0000904,GO:0001667,GO:0001890,GO:0001893,GO:0002064,GO:0002065,GO:0002066,GO:0003002,GO:0003006,GO:0003674,GO:0003676,GO:0003677,GO:0003697,GO:0003723,GO:0003727,GO:0003729,GO:0003730,GO:0005488,GO:0005515,GO:0005575,GO:0005622,GO:0005623,GO:0005634,GO:0005654,GO:0005737,GO:0005829,GO:0006403,GO:0006417,GO:0006928,GO:0006935,GO:0007028,GO:0007275,GO:0007276,GO:…	-	ko:K12741,ko:K14411	ko03015,ko03040,map03015,map03040	-	-	-	ko00000,ko00001,ko03019,ko03041	-	-	-
1	KAJ8714724.1	Coagulation Factor Xa inhibitory site	-	Collagen,EGF_CA,FXa_inhibition,cEGF	34740.HMEL003673-PA	1.43e-180	517	KOG1218@1|root,KOG1218@2759|Eukaryota,38E27@33154|Opisthokonta,3BIF2@33208|Metazoa,3CW1V@33213|Bilateria,41UNW@6656|Arthropoda,3SPEP@50557|Insecta,448NE@7088|Lepidoptera	33208|Metazoa	T	CCBE1	GO:0001525,GO:0001568,GO:0001667,GO:0001817,GO:0001819,GO:0001944,GO:0001945,GO:0001946,GO:0002020,GO:0002040,GO:0003008,GO:0003016,GO:0003674,GO:0005488,GO:0005515,GO:0005518,GO:0005575,GO:0005576,GO:0005615,GO:0006928,GO:0007154,GO:0007165,GO:0007166,GO:0007167,GO:0007169,GO:0007275,GO:0007585,GO:0008150,GO:0009653,GO:0009893,GO:0009966,GO:0009967,GO:0009987,GO:0010033,GO:0010468,GO:0010574,GO:…	-	ko:K19638	-	-	-	-	ko00000	-	-	-
1	KAJ8714725.1	The coatomer is a cytosolic protein complex that binds to dilysine motifs and reversibly associates with Golgi non- clathrin-coated vesicles, which further mediate biosynthetic protein transport from the ER, via the Golgi up to the trans Golgi network. The coatomer complex is required for budding from Golgi membranes, and is essential for the retrograde Golgi-to-ER transport of dilysine-tagged pr…	coatomer subunit epsilon [Spodoptera frugiperda]	Coatomer_E	34740.HMEL003672-PA	1.19e-186	522	KOG3081@1|root,KOG3081@2759|Eukaryota,38HBK@33154|Opisthokonta,3BJ6C@33208|Metazoa,3CVAE@33213|Bilateria,41TS1@6656|Arthropoda,3SJ1X@50557|Insecta,444QV@7088|Lepidoptera	33208|Metazoa	U	COPE	GO:0000139,GO:0005575,GO:0005622,GO:0005623,GO:0005634,GO:0005654,GO:0005737,GO:0005783,GO:0005789,GO:0005794,GO:0005798,GO:0005829,GO:0006810,GO:0006888,GO:0006890,GO:0006891,GO:0008150,GO:0012505,GO:0012506,GO:0016020,GO:0016192,GO:0030117,GO:0030120,GO:0030126,GO:0030133,GO:0030135,GO:0030137,GO:0030659,GO:0030660,GO:0030662,GO:0030663,GO:0031090,GO:0031410,GO:0031974,GO:0031981,GO:0031982,GO:…	-	ko:K17268	-	-	-	-	ko00000,ko04131,ko04147	-	-	-
1	KAJ8714727.1	RING-like zinc finger	-	zf-RING_2,zinc_ribbon_9	34740.HMEL009716-PA	7.3e-128	378	KOG0800@1|root,KOG0800@2759|Eukaryota,38F90@33154|Opisthokonta,3BCP6@33208|Metazoa,3CT4E@33213|Bilateria,41YRT@6656|Arthropoda,3SKZP@50557|Insecta,446KA@7088|Lepidoptera	33208|Metazoa	O	RNF115	GO:0000209,GO:0003674,GO:0003824,GO:0004842,GO:0005102,GO:0005154,GO:0005488,GO:0005515,GO:0005575,GO:0005622,GO:0005623,GO:0005634,GO:0005654,GO:0005737,GO:0005829,GO:0006464,GO:0006508,GO:0006511,GO:0006513,GO:0006515,GO:0006807,GO:0006810,GO:0006950,GO:0008150,GO:0008152,GO:0008270,GO:0009056,GO:0009057,GO:0009966,GO:0009968,GO:0009987,GO:0010033,GO:0010498,GO:0010646,GO:0010648,GO:0016192,GO:…	2.3.2.27	ko:K11982	-	-	-	-	ko00000,ko01000,ko04121,ko04131	-	-	-
1	KAJ8714731.1	Glutathione S-transferase N-terminal domain	-	GST_C_6,Tom37	7091.BGIBMGA014083-TA	7.95e-204	566	KOG3028@1|root,KOG3028@2759|Eukaryota,39SD5@33154|Opisthokonta,3BD9J@33208|Metazoa,3D17G@33213|Bilateria,41XW6@6656|Arthropoda,3SKNX@50557|Insecta,442SG@7088|Lepidoptera	33208|Metazoa	U	MTX1	GO:0003674,GO:0005488,GO:0005515,GO:0005575,GO:0005622,GO:0005623,GO:0005737,GO:0005739,GO:0005740,GO:0005741,GO:0006605,GO:0006626,GO:0006810,GO:0006839,GO:0006886,GO:0006996,GO:0007005,GO:0008104,GO:0008150,GO:0009987,GO:0015031,GO:0015833,GO:0016020,GO:0016021,GO:0016043,GO:0019867,GO:0031090,GO:0031224,GO:0031966,GO:0031967,GO:0031968,GO:0031975,GO:0033036,GO:0033365,GO:0034613,GO:0042886,GO:…	-	ko:K17776	-	-	-	-	ko00000,ko03029	-	-	-
1	KAJ8714785.1	RNA recognition motif	poly(U)-binding-splicing factor hfp isoform X1 [Anticarsia gemmatalis]	RRM_1	13037.EHJ78771	4.86e-284	795	KOG0124@1|root,KOG0124@2759|Eukaryota,38DDH@33154|Opisthokonta,3BJ3D@33208|Metazoa,3CVAW@33213|Bilateria,41XAG@6656|Arthropoda,3SJDX@50557|Insecta,442NV@7088|Lepidoptera	33208|Metazoa	A	PUF60	GO:0000003,GO:0000245,GO:0000375,GO:0000377,GO:0000380,GO:0000381,GO:0000398,GO:0001558,GO:0003006,GO:0003674,GO:0003676,GO:0003723,GO:0003727,GO:0003729,GO:0005488,GO:0005515,GO:0005575,GO:0005622,GO:0005623,GO:0005634,GO:0005654,GO:0006139,GO:0006376,GO:0006396,GO:0006397,GO:0006725,GO:0006807,GO:0007276,GO:0007281,GO:0007282,GO:0008150,GO:0008152,GO:0008187,GO:0008266,GO:0008285,GO:0008356,GO:…	-	ko:K12838	ko03040,map03040	-	-	-	ko00000,ko00001,ko03041	-	-	-
1	KAJ8715343.1	Nucleoplasmin/nucleophosmin domain	-	Nucleoplasmin	7091.BGIBMGA002309-TA	6.03e-96	282	2C49J@1|root,2S1E6@2759|Eukaryota,39XYF@33154|Opisthokonta,3BSQJ@33208|Metazoa,3CT7A@33213|Bilateria,42012@6656|Arthropoda,3SN5I@50557|Insecta,445MI@7088|Lepidoptera	33208|Metazoa	S	NPM3	GO:0000003,GO:0003674,GO:0005488,GO:0005515,GO:0005575,GO:0005622,GO:0005623,GO:0005634,GO:0005730,GO:0005737,GO:0005829,GO:0005856,GO:0006139,GO:0006325,GO:0006338,GO:0006351,GO:0006364,GO:0006396,GO:0006725,GO:0006807,GO:0006996,GO:0006997,GO:0007338,GO:0008150,GO:0008152,GO:0009058,GO:0009059,GO:0009303,GO:0009566,GO:0009987,GO:0010467,GO:0015629,GO:0016043,GO:0016070,GO:0016072,GO:0018130,GO:…	-	ko:K11278	-	-	-	-	ko00000,ko03036	-	-	-
1	KAJ8715346.1	Uncharacterized conserved protein (DUF2362)	-	DUF2362	7091.BGIBMGA002260-TA	4.93e-147	432	KOG4506@1|root,KOG4506@2759|Eukaryota,38F8Q@33154|Opisthokonta,3BI66@33208|Metazoa,3CVB8@33213|Bilateria,41U1S@6656|Arthropoda,3SGIP@50557|Insecta,441R4@7088|Lepidoptera	33208|Metazoa	S	C12orf4	GO:0002682,GO:0002684,GO:0002694,GO:0002697,GO:0002699,GO:0002703,GO:0002886,GO:0005575,GO:0005622,GO:0005623,GO:0005737,GO:0008150,GO:0017157,GO:0032386,GO:0032879,GO:0033003,GO:0033006,GO:0043300,GO:0043304,GO:0044424,GO:0044464,GO:0048518,GO:0048583,GO:0050776,GO:0050789,GO:0050794,GO:0050865,GO:0051046,GO:0051049,GO:0060341,GO:0060627,GO:0065007,GO:1903305,GO:1903530	-	-	-	-	-	-	-	-	-	-
1	KAJ8715462.1	D-isomer specific 2-hydroxyacid dehydrogenase, catalytic domain	C-terminal-binding protein isoform X2 [Spodoptera frugiperda]	2-Hacid_dh,2-Hacid_dh_C	7091.BGIBMGA002346-TA	5.32e-265	734	COG0111@1|root,KOG0067@2759|Eukaryota,38DQW@33154|Opisthokonta,3BDPV@33208|Metazoa,3CXC3@33213|Bilateria,41WMS@6656|Arthropoda,3SIMR@50557|Insecta,445DT@7088|Lepidoptera	33208|Metazoa	K	CTBP1	GO:0000122,GO:0000166,GO:0000228,GO:0000785,GO:0000790,GO:0001700,GO:0001709,GO:0003002,GO:0003674,GO:0003682,GO:0003700,GO:0003712,GO:0003713,GO:0003714,GO:0003824,GO:0005102,GO:0005488,GO:0005515,GO:0005575,GO:0005622,GO:0005623,GO:0005634,GO:0005654,GO:0005667,GO:0005694,GO:0005737,GO:0005829,GO:0006325,GO:0006338,GO:0006355,GO:0006357,GO:0006464,GO:0006468,GO:0006793,GO:0006796,GO:0006807,GO:…	-	ko:K04496	ko04310,ko04330,ko05200,ko05220,map04310,map04330,map05200,map05220	-	-	-	ko00000,ko00001,ko04131	-	-	-
1	KAJ8715612.1	MCM OB domain	-	MCM,MCM_N,MCM_OB	34740.HMEL006166-PA	0	1417	COG1241@1|root,KOG0480@2759|Eukaryota,38C40@33154|Opisthokonta,3B955@33208|Metazoa,3D0KM@33213|Bilateria,41TWA@6656|Arthropoda,3SHKP@50557|Insecta,441IZ@7088|Lepidoptera	33208|Metazoa	L	MCM6	GO:0000003,GO:0000082,GO:0000166,GO:0000278,GO:0000785,GO:0002064,GO:0002065,GO:0002066,GO:0003006,GO:0003674,GO:0003676,GO:0003677,GO:0003697,GO:0005488,GO:0005515,GO:0005524,GO:0005575,GO:0005622,GO:0005623,GO:0005634,GO:0005654,GO:0005694,GO:0006139,GO:0006259,GO:0006260,GO:0006261,GO:0006268,GO:0006275,GO:0006277,GO:0006725,GO:0006807,GO:0006996,GO:0007049,GO:0007276,GO:0007281,GO:0007292,GO:…	3.6.4.12	ko:K02542	ko03030,ko04110,ko04111,ko04113,map03030,map04110,map04111,map04113	M00285	-	-	ko00000,ko00001,ko00002,ko01000,ko03032	-	-	-
1	KAJ8715625.1	Homeodomain	-	Homeobox	34740.HMEL006176-PA	7.74e-136	391	KOG0850@1|root,KOG0492@2759|Eukaryota,3A3M9@33154|Opisthokonta,3BD8S@33208|Metazoa,3CVQY@33213|Bilateria,41ZVU@6656|Arthropoda,3SN2M@50557|Insecta,44636@7088|Lepidoptera	33208|Metazoa	K	MSX2	GO:0000003,GO:0000122,GO:0000902,GO:0000976,GO:0000977,GO:0000978,GO:0000981,GO:0000982,GO:0000987,GO:0000988,GO:0000989,GO:0001012,GO:0001067,GO:0001227,GO:0001228,GO:0001501,GO:0001503,GO:0001558,GO:0001649,GO:0001701,GO:0001709,GO:0001763,GO:0001837,GO:0002009,GO:0002011,GO:0002039,GO:0002062,GO:0002063,GO:0002076,GO:0002165,GO:0003002,GO:0003006,GO:0003007,GO:0003148,GO:0003151,GO:0003197,GO:…	-	ko:K09341	ko05166,map05166	-	-	-	ko00000,ko00001,ko03000	-	-	-
1	KAJ8715635.1	p21-C-terminal region-binding protein	-	BCIP	34740.HMEL006187-PA	1.2e-149	427	KOG3034@1|root,KOG3034@2759|Eukaryota,38DNQ@33154|Opisthokonta,3BFX4@33208|Metazoa,3CZW4@33213|Bilateria,41WP4@6656|Arthropoda,3SIZH@50557|Insecta,444S6@7088|Lepidoptera	33208|Metazoa	K	BCCIP	GO:0000079,GO:0000132,GO:0000226,GO:0000278,GO:0000280,GO:0000307,GO:0000922,GO:0001932,GO:0002065,GO:0003674,GO:0005488,GO:0005515,GO:0005575,GO:0005622,GO:0005623,GO:0005634,GO:0005654,GO:0005737,GO:0005813,GO:0005814,GO:0005815,GO:0005819,GO:0005829,GO:0005856,GO:0006950,GO:0006974,GO:0006996,GO:0007010,GO:0007017,GO:0007049,GO:0007051,GO:0007052,GO:0007163,GO:0008092,GO:0008150,GO:0009888,GO:…	-	ko:K15262	-	-	-	-	ko00000,ko03009	-	-	-
1	KAJ8715650.1	ATP-dependent helicase activity	dosage compensation regulator-like isoform X1 [Trichoplusia ni]	DEAD,HA2,Helicase_C,OB_NTP_bind,dsrm	7091.BGIBMGA010840-TA	0	1182	COG1643@1|root,KOG0921@2759|Eukaryota,3AP5Q@33154|Opisthokonta,3C1P9@33208|Metazoa,3DCC4@33213|Bilateria,41X7T@6656|Arthropoda,3SGMK@50557|Insecta,441NG@7088|Lepidoptera	33208|Metazoa	K	DHX9	GO:0000003,GO:0000123,GO:0000166,GO:0000228,GO:0000375,GO:0000377,GO:0000380,GO:0000398,GO:0000785,GO:0000790,GO:0000803,GO:0000805,GO:0000902,GO:0000904,GO:0000976,GO:0000977,GO:0000978,GO:0000987,GO:0000993,GO:0001012,GO:0001047,GO:0001067,GO:0001069,GO:0001085,GO:0001098,GO:0001099,GO:0001672,GO:0001817,GO:0001819,GO:0002682,GO:0002684,GO:0002697,GO:0002791,GO:0002793,GO:0002831,GO:0003006,GO:…	3.6.4.13	ko:K13184	-	-	-	-	ko00000,ko01000,ko03041	-	-	-
1	KAJ8715651.1	Legume-like lectin family	-	Lectin_leg-like	7091.BGIBMGA010839-TA	4.39e-210	583	KOG3839@1|root,KOG3839@2759|Eukaryota,38FEY@33154|Opisthokonta,3BHC9@33208|Metazoa,3CYPI@33213|Bilateria,41X1H@6656|Arthropoda,3SGGU@50557|Insecta,44599@7088|Lepidoptera	33208|Metazoa	U	LMAN2	GO:0000139,GO:0003674,GO:0005488,GO:0005515,GO:0005537,GO:0005575,GO:0005576,GO:0005615,GO:0005622,GO:0005623,GO:0005737,GO:0005783,GO:0005789,GO:0005793,GO:0005794,GO:0005798,GO:0005886,GO:0005887,GO:0006457,GO:0006810,GO:0006888,GO:0006890,GO:0008104,GO:0008150,GO:0009986,GO:0009987,GO:0012505,GO:0015031,GO:0015833,GO:0016020,GO:0016021,GO:0016192,GO:0030100,GO:0030133,GO:0030134,GO:0030135,GO:…	-	ko:K10082,ko:K10083	ko04141,map04141	-	-	-	ko00000,ko00001,ko04091,ko04131	-	-	-
1	KAJ8715671.1	WD domain, G-beta repeat	-	COPI_C,Coatomer_WDAD,WD40	7091.BGIBMGA010725-TA	0	1652	KOG0292@1|root,KOG0292@2759|Eukaryota,38DFX@33154|Opisthokonta,3B9P2@33208|Metazoa,3CWTR@33213|Bilateria,41W43@6656|Arthropoda,3SJQK@50557|Insecta,442JR@7088|Lepidoptera	33208|Metazoa	U	COPA	GO:0000003,GO:0000139,GO:0000280,GO:0000902,GO:0000910,GO:0003008,GO:0005575,GO:0005576,GO:0005615,GO:0005622,GO:0005623,GO:0005737,GO:0005783,GO:0005789,GO:0005793,GO:0005794,GO:0005798,GO:0005829,GO:0006810,GO:0006886,GO:0006888,GO:0006890,GO:0006891,GO:0006996,GO:0007049,GO:0007112,GO:0007140,GO:0007276,GO:0007586,GO:0007589,GO:0008104,GO:0008150,GO:0009653,GO:0009987,GO:0010883,GO:0012505,GO:…	-	ko:K05236	-	-	-	-	ko00000,ko04131,ko04147	-	-	-
1	KAJ8715765.1	NOP5NT (NUC127) domain	-	NOP5NT,Nop	34740.HMEL013126-PA	2.21e-284	782	COG1498@1|root,KOG2573@2759|Eukaryota,38D7R@33154|Opisthokonta,3BA5G@33208|Metazoa,3CZ6W@33213|Bilateria,41TVM@6656|Arthropoda,3SGBK@50557|Insecta,442N3@7088|Lepidoptera	33208|Metazoa	AJ	NOP56	GO:0000154,GO:0001650,GO:0003674,GO:0003676,GO:0003723,GO:0005488,GO:0005515,GO:0005575,GO:0005622,GO:0005623,GO:0005634,GO:0005654,GO:0005730,GO:0005732,GO:0006139,GO:0006364,GO:0006396,GO:0006725,GO:0006807,GO:0008150,GO:0008152,GO:0009451,GO:0009987,GO:0010467,GO:0016070,GO:0016072,GO:0019899,GO:0022613,GO:0030515,GO:0030684,GO:0031428,GO:0031974,GO:0031981,GO:0032040,GO:0032991,GO:0034470,GO:…	-	ko:K14564	ko03008,map03008	-	-	-	ko00000,ko00001,ko03009	-	-	-
1	KAJ8715766.1	RNA polymerase Rpb2, domain 6	-	RNA_pol_Rpa2_4,RNA_pol_Rpb2_1,RNA_pol_Rpb2_2,RNA_pol_Rpb2_3,RNA_pol_Rpb2_6,RNA_pol_Rpb2_7	13037.EHJ74315	0	1484	COG0085@1|root,KOG0216@2759|Eukaryota,38EVW@33154|Opisthokonta,3BEEE@33208|Metazoa,3D0M5@33213|Bilateria,41UTZ@6656|Arthropoda,3SGTF@50557|Insecta,44194@7088|Lepidoptera	33208|Metazoa	K	POLR1B	GO:0000003,GO:0000428,GO:0005575,GO:0005622,GO:0005623,GO:0005634,GO:0005654,GO:0005730,GO:0005736,GO:0005737,GO:0005829,GO:0006139,GO:0006351,GO:0006352,GO:0006353,GO:0006360,GO:0006361,GO:0006363,GO:0006725,GO:0006807,GO:0006996,GO:0006997,GO:0007000,GO:0007275,GO:0007565,GO:0007566,GO:0008150,GO:0008152,GO:0008361,GO:0009058,GO:0009059,GO:0009303,GO:0009893,GO:0009987,GO:0010467,GO:0010468,GO:…	2.7.7.6	ko:K03002	ko00230,ko00240,ko01100,ko03020,map00230,map00240,map01100,map03020	M00182	R00435,R00441,R00442,R00443	RC02795	br01611,ko00000,ko00001,ko00002,ko01000,ko03021	-	-	-
1	KAJ8716466.1	Activator of Hsp90 ATPase, N-terminal	-	AHSA1,Aha1_N	13037.EHJ73422	3.06e-220	610	COG5580@1|root,KOG2936@2759|Eukaryota,39P2Y@33154|Opisthokonta,3BFN4@33208|Metazoa,3CRH1@33213|Bilateria,41V1E@6656|Arthropoda,3SFS7@50557|Insecta,442SV@7088|Lepidoptera	33208|Metazoa	O	AHSA1	GO:0001671,GO:0003674,GO:0005488,GO:0005515,GO:0005575,GO:0005622,GO:0005623,GO:0005737,GO:0005829,GO:0006457,GO:0008047,GO:0008150,GO:0009987,GO:0030234,GO:0031072,GO:0032781,GO:0043085,GO:0043462,GO:0044093,GO:0044424,GO:0044444,GO:0044464,GO:0050790,GO:0051087,GO:0051336,GO:0051345,GO:0051879,GO:0060589,GO:0060590,GO:0065007,GO:0065009,GO:0098772	-	-	-	-	-	-	-	-	-	-
1	KAJ8716502.1	Extension to Ser/Thr-type protein kinases	-	Pkinase	13037.EHJ78671	1.35e-261	716	KOG0616@1|root,KOG0616@2759|Eukaryota,38C4N@33154|Opisthokonta,3BD0W@33208|Metazoa,3CR67@33213|Bilateria,41U8T@6656|Arthropoda,3SGRC@50557|Insecta,448HS@7088|Lepidoptera	33208|Metazoa	T	PRKACB	GO:0000003,GO:0000086,GO:0000166,GO:0000226,GO:0000278,GO:0000287,GO:0000578,GO:0001654,GO:0001669,GO:0001674,GO:0001678,GO:0001704,GO:0001707,GO:0001838,GO:0001841,GO:0001843,GO:0001932,GO:0001934,GO:0002009,GO:0002027,GO:0002165,GO:0002218,GO:0002220,GO:0002223,GO:0002253,GO:0002376,GO:0002429,GO:0002682,GO:0002684,GO:0002757,GO:0002758,GO:0002764,GO:0002768,GO:0003002,GO:0003006,GO:0003008,GO:…	2.7.11.11	ko:K04345	ko01522,ko04010,ko04014,ko04020,ko04024,ko04062,ko04113,ko04114,ko04138,ko04140,ko04211,ko04213,ko04261,ko04270,ko04310,ko04340,ko04341,ko04371,ko04530,ko04540,ko04611,ko04713,ko04714,ko04720,ko04723,ko04724,ko04725,ko04726,ko04727,ko04728,ko04740,ko04742,ko04750,ko04910,ko04911,ko04912,ko04913,ko04914,ko04915,ko04916,ko04918,ko04919,ko04921,ko04922,ko04923,ko04924,ko04925,ko04926,ko04927,ko04934…	M00695	-	-	ko00000,ko00001,ko00002,ko01000,ko01001,ko03019,ko03036	-	-	-
1	KAJ8716649.1	Baculoviral inhibition of apoptosis protein repeat	baculoviral IAP repeat-containing protein 3 isoform X1 [Helicoverpa armigera]	BIR,zf-C3HC4_3	7091.BGIBMGA011524-TA	2.63e-160	462	KOG1101@1|root,KOG1101@2759|Eukaryota,39XIX@33154|Opisthokonta,3BNZH@33208|Metazoa,3D46C@33213|Bilateria,41W5Z@6656|Arthropoda,3SMDH@50557|Insecta,445CT@7088|Lepidoptera	33208|Metazoa	O	IAP1	GO:0000003,GO:0000209,GO:0001667,GO:0002009,GO:0002020,GO:0002064,GO:0002065,GO:0002066,GO:0002165,GO:0003006,GO:0003674,GO:0003824,GO:0004842,GO:0004857,GO:0004866,GO:0004869,GO:0005488,GO:0005515,GO:0005575,GO:0005622,GO:0005623,GO:0005634,GO:0005737,GO:0006464,GO:0006508,GO:0006511,GO:0006807,GO:0006915,GO:0006928,GO:0006996,GO:0006997,GO:0007275,GO:0007276,GO:0007281,GO:0007283,GO:0007286,GO:…	2.3.2.27	ko:K04725,ko:K16061	ko01524,ko04064,ko04120,ko04210,ko04214,ko04215,ko04217,ko04510,ko04621,ko05145,ko05166,ko05200,ko05222,map01524,map04064,map04120,map04210,map04214,map04215,map04217,map04510,map04621,map05145,map05166,map05200,map05222	-	-	-	ko00000,ko00001,ko01000,ko03029,ko04121	-	-	-
1	KAJ8716688.1	TCP-1/cpn60 chaperonin family	-	Cpn60_TCP1	13037.EHJ77884	0	957	KOG0362@1|root,KOG0362@2759|Eukaryota,38CBH@33154|Opisthokonta,3BA57@33208|Metazoa,3CTAU@33213|Bilateria,41U0P@6656|Arthropoda,3SIS0@50557|Insecta,4432E@7088|Lepidoptera	33208|Metazoa	O	CCT8	GO:0000003,GO:0000323,GO:0001775,GO:0002199,GO:0002252,GO:0002263,GO:0002274,GO:0002275,GO:0002283,GO:0002366,GO:0002376,GO:0002443,GO:0002444,GO:0002446,GO:0003674,GO:0003824,GO:0005488,GO:0005515,GO:0005575,GO:0005576,GO:0005622,GO:0005623,GO:0005634,GO:0005654,GO:0005737,GO:0005764,GO:0005766,GO:0005773,GO:0005775,GO:0005813,GO:0005815,GO:0005829,GO:0005832,GO:0005856,GO:0005874,GO:0006457,GO:…	-	ko:K09500	-	-	-	-	ko00000,ko03036,ko03110	-	-	-
1	KAJ8716771.1	Multi-glycosylated core protein 24 (MGC-24), sialomucin	-	MGC-24	7091.BGIBMGA011068-TA	1.44e-21	95.5	2CF8S@1|root,2S7HA@2759|Eukaryota,3A03W@33154|Opisthokonta,3BSHM@33208|Metazoa,3DCUF@33213|Bilateria,42A43@6656|Arthropoda,3SZJN@50557|Insecta,447IT@7088|Lepidoptera	33208|Metazoa	S	CD164	GO:0000003,GO:0000323,GO:0002376,GO:0002520,GO:0003008,GO:0005575,GO:0005576,GO:0005622,GO:0005623,GO:0005737,GO:0005764,GO:0005768,GO:0005773,GO:0005886,GO:0005887,GO:0006955,GO:0007154,GO:0007155,GO:0007157,GO:0007162,GO:0007165,GO:0007275,GO:0007610,GO:0007611,GO:0007613,GO:0007616,GO:0008150,GO:0008285,GO:0009636,GO:0009987,GO:0010033,GO:0012505,GO:0016020,GO:0016021,GO:0022610,GO:0023052,GO:…	-	ko:K06546	ko04142,map04142	-	-	-	ko00000,ko00001,ko04090	-	-	-
1	KAJ8716828.1	-	-	-	13037.EHJ73171	9.16e-189	559	2ADVA@1|root,2RYUC@2759|Eukaryota,3A043@33154|Opisthokonta,3BPF1@33208|Metazoa,3D70C@33213|Bilateria,41YZ1@6656|Arthropoda,3SM5B@50557|Insecta,441PB@7088|Lepidoptera	33208|Metazoa	-	-	-	-	-	-	-	-	-	-	-	-	-
1	KAJ8716829.1	Cupin superfamily protein	-	Cupin_4	34740.HMEL010061-PA	2.89e-257	725	KOG3706@1|root,KOG3706@2759|Eukaryota,38FQD@33154|Opisthokonta,3BGXV@33208|Metazoa,3CWR3@33213|Bilateria,41VQC@6656|Arthropoda,3SI3G@50557|Insecta,443VY@7088|Lepidoptera	33208|Metazoa	B	C14orf169	GO:0003674,GO:0003824,GO:0005488,GO:0005506,GO:0005575,GO:0005622,GO:0005623,GO:0005634,GO:0005654,GO:0005730,GO:0006325,GO:0006338,GO:0006355,GO:0006464,GO:0006482,GO:0006807,GO:0006950,GO:0006970,GO:0006979,GO:0006996,GO:0008150,GO:0008152,GO:0008214,GO:0009266,GO:0009408,GO:0009628,GO:0009636,GO:0009889,GO:0009890,GO:0009892,GO:0009987,GO:0010033,GO:0010468,GO:0010556,GO:0010558,GO:0010605,GO:…	1.14.11.27	ko:K16914	-	-	-	-	ko00000,ko01000,ko03009,ko03036	-	-	-
1	KAJ8716884.1	EF-hand domain	-	EF-hand_1	34506.g7067	2.11e-62	207	COG5126@1|root,KOG0012@1|root,KOG0012@2759|Eukaryota,KOG0027@2759|Eukaryota,38ETU@33154|Opisthokonta,3BAEQ@33208|Metazoa,3CUJJ@33213|Bilateria,40BM7@6231|Nematoda,1KTYA@119089|Chromadorea,40T1R@6236|Rhabditida	33208|Metazoa	T	Cam	GO:0000003,GO:0000226,GO:0000902,GO:0000904,GO:0000922,GO:0001654,GO:0001745,GO:0001751,GO:0001754,GO:0002165,GO:0003008,GO:0003674,GO:0005488,GO:0005509,GO:0005515,GO:0005575,GO:0005622,GO:0005623,GO:0005634,GO:0005635,GO:0005737,GO:0005813,GO:0005814,GO:0005815,GO:0005819,GO:0005856,GO:0006464,GO:0006468,GO:0006793,GO:0006796,GO:0006807,GO:0006810,GO:0006897,GO:0006909,GO:0006928,GO:0006935,GO:…	-	ko:K02183	ko04014,ko04015,ko04016,ko04020,ko04022,ko04024,ko04070,ko04114,ko04218,ko04261,ko04270,ko04371,ko04626,ko04713,ko04720,ko04722,ko04728,ko04740,ko04744,ko04745,ko04750,ko04910,ko04912,ko04915,ko04916,ko04921,ko04922,ko04924,ko04925,ko04970,ko04971,ko05010,ko05031,ko05034,ko05133,ko05152,ko05167,ko05200,ko05214,ko05418,map04014,map04015,map04016,map04020,map04022,map04024,map04070,map04114,map0421…	-	-	-	ko00000,ko00001,ko01009,ko03036,ko04131,ko04147	-	-	-
1	KAJ8717538.1	Cytochrome B561, N terminal	transmembrane protein 209 [Trichoplusia ni]	CytochromB561_N	13037.EHJ71295	4.67e-119	364	KOG4670@1|root,KOG4670@2759|Eukaryota,38XKT@33154|Opisthokonta,3BCEZ@33208|Metazoa,3CZIJ@33213|Bilateria,41Y3I@6656|Arthropoda,3SKUZ@50557|Insecta,4477V@7088|Lepidoptera	33208|Metazoa	S	TMEM209	GO:0006810,GO:0006897,GO:0006909,GO:0008150,GO:0016192,GO:0051179,GO:0051234,GO:0098657	-	-	-	-	-	-	-	-	-	-
1	KAJ8717540.1	WD domain, G-beta repeat	guanine nucleotide-binding protein subunit beta-5 [Trichoplusia ni] >ref|XP_026746062.1| guanine nucleotide-binding protein subunit beta-5 [Trichoplusia ni]	WD40	34740.HMEL009243-PA	1.32e-198	556	KOG0286@1|root,KOG0286@2759|Eukaryota,39I9M@33154|Opisthokonta,3BCTF@33208|Metazoa,3CV20@33213|Bilateria,41WB9@6656|Arthropoda,3SGYK@50557|Insecta,44338@7088|Lepidoptera	33208|Metazoa	S	GNB5	GO:0001750,GO:0001917,GO:0003008,GO:0003013,GO:0003015,GO:0003674,GO:0003824,GO:0003924,GO:0005096,GO:0005488,GO:0005515,GO:0005575,GO:0005622,GO:0005623,GO:0005634,GO:0005737,GO:0005829,GO:0005834,GO:0005886,GO:0005929,GO:0006457,GO:0007154,GO:0007165,GO:0007186,GO:0007212,GO:0007213,GO:0007610,GO:0007626,GO:0007631,GO:0007632,GO:0007634,GO:0008015,GO:0008047,GO:0008150,GO:0008277,GO:0009314,GO:…	-	ko:K04539	ko04014,ko04062,ko04151,ko04371,ko04713,ko04723,ko04724,ko04725,ko04726,ko04727,ko04728,ko04926,ko05032,ko05034,ko05167,ko05200,map04014,map04062,map04151,map04371,map04713,map04723,map04724,map04725,map04726,map04727,map04728,map04926,map05032,map05034,map05167,map05200	-	-	-	ko00000,ko00001,ko04031,ko04147	-	-	-
1	KAJ8717541.1	Immunoglobulin	basigin [Spodoptera frugiperda]	-	13037.EHJ71292	1.15e-74	243	2C4F5@1|root,2S2VT@2759|Eukaryota,3927C@33154|Opisthokonta,3C7MZ@33208|Metazoa,3DNNE@33213|Bilateria,424Y9@6656|Arthropoda,3SUCP@50557|Insecta,44AXM@7088|Lepidoptera	33208|Metazoa	S	-	-	-	-	-	-	-	-	-	-	-	-
1	KAJ8717544.1	Acyltransferase	-	Acyltransferase	7091.BGIBMGA012588-TA	2.68e-160	454	KOG2847@1|root,KOG2847@2759|Eukaryota,38FYN@33154|Opisthokonta,3BCQT@33208|Metazoa,3CWXC@33213|Bilateria,41XUS@6656|Arthropoda,3SFNB@50557|Insecta,446CT@7088|Lepidoptera	33208|Metazoa	I	TAZ	GO:0000003,GO:0002376,GO:0002520,GO:0003006,GO:0003008,GO:0003012,GO:0003013,GO:0003015,GO:0003674,GO:0003824,GO:0003841,GO:0005575,GO:0005622,GO:0005623,GO:0005737,GO:0005739,GO:0005740,GO:0005743,GO:0006091,GO:0006119,GO:0006139,GO:0006163,GO:0006629,GO:0006644,GO:0006650,GO:0006655,GO:0006725,GO:0006753,GO:0006793,GO:0006796,GO:0006807,GO:0006936,GO:0006941,GO:0006996,GO:0007005,GO:0007006,GO:…	-	ko:K13511	ko00564,map00564	-	R09037	RC00004,RC00037	ko00000,ko00001,ko01000,ko01004	-	-	-
1	KAJ8717553.1	-	-	-	-	-	-	-	-	-	-	-	-	-	-	-	-	-	-	-	-	-
1	KAJ8717576.1	Ribosome-associated complex head domain	-	DnaJ,Myb_DNA-binding,RAC_head	34740.HMEL016343-PA	0	883	KOG0724@1|root,KOG0724@2759|Eukaryota,38C3A@33154|Opisthokonta,3BDHM@33208|Metazoa,3CYGW@33213|Bilateria,41U66@6656|Arthropoda,3SI89@50557|Insecta,4422Y@7088|Lepidoptera	33208|Metazoa	K	DNAJC2	GO:0000981,GO:0001558,GO:0001671,GO:0003674,GO:0003682,GO:0003700,GO:0005488,GO:0005515,GO:0005575,GO:0005622,GO:0005623,GO:0005634,GO:0005635,GO:0005654,GO:0005737,GO:0005829,GO:0006139,GO:0006259,GO:0006260,GO:0006355,GO:0006357,GO:0006457,GO:0006458,GO:0006725,GO:0006807,GO:0008047,GO:0008150,GO:0008152,GO:0009058,GO:0009059,GO:0009889,GO:0009890,GO:0009891,GO:0009892,GO:0009893,GO:0009987,GO:…	-	ko:K09522	-	-	-	-	ko00000,ko03110	-	-	-
1	KAJ8717594.1	Acyl CoA binding protein	acyl-CoA binding protein 3 [Sesamia inferens]	Methyltransf_16	7091.BGIBMGA012635-TA	6.76e-116	347	COG4281@1|root,KOG2793@1|root,KOG0817@2759|Eukaryota,KOG2793@2759|Eukaryota,39G8V@33154|Opisthokonta,3BJHC@33208|Metazoa,3CWIP@33213|Bilateria,41XWF@6656|Arthropoda,3SJ8H@50557|Insecta,444WV@7088|Lepidoptera	33208|Metazoa	AI	METTL23	GO:0003008,GO:0003674,GO:0003824,GO:0005488,GO:0005515,GO:0005575,GO:0005622,GO:0005623,GO:0005634,GO:0005737,GO:0006355,GO:0006357,GO:0006464,GO:0006479,GO:0006807,GO:0008134,GO:0008150,GO:0008152,GO:0008168,GO:0008170,GO:0008213,GO:0008276,GO:0008757,GO:0009889,GO:0009891,GO:0009893,GO:0009987,GO:0010468,GO:0010556,GO:0010557,GO:0010604,GO:0010628,GO:0016278,GO:0016279,GO:0016740,GO:0016741,GO:…	-	-	-	-	-	-	-	-	-	-
1	KAJ8717595.1	Acyl CoA binding protein	probable methyltransferase-like protein 23 [Helicoverpa zea]	Methyltransf_16	7091.BGIBMGA012635-TA	4.07e-148	428	COG4281@1|root,KOG2793@1|root,KOG0817@2759|Eukaryota,KOG2793@2759|Eukaryota,39G8V@33154|Opisthokonta,3BJHC@33208|Metazoa,3CWIP@33213|Bilateria,41XWF@6656|Arthropoda,3SJ8H@50557|Insecta,444WV@7088|Lepidoptera	33208|Metazoa	AI	METTL23	GO:0003008,GO:0003674,GO:0003824,GO:0005488,GO:0005515,GO:0005575,GO:0005622,GO:0005623,GO:0005634,GO:0005737,GO:0006355,GO:0006357,GO:0006464,GO:0006479,GO:0006807,GO:0008134,GO:0008150,GO:0008152,GO:0008168,GO:0008170,GO:0008213,GO:0008276,GO:0008757,GO:0009889,GO:0009891,GO:0009893,GO:0009987,GO:0010468,GO:0010556,GO:0010557,GO:0010604,GO:0010628,GO:0016278,GO:0016279,GO:0016740,GO:0016741,GO:…	-	-	-	-	-	-	-	-	-	-
1	KAJ8717656.1	Threonyl and Alanyl tRNA synthetase second additional domain	threonine--tRNA ligase, cytoplasmic isoform X2 [Spodoptera litura]	HGTP_anticodon,TGS,tRNA-synt_2b,tRNA_SAD	7091.BGIBMGA001849-TA	0	1304	COG0441@1|root,KOG1637@2759|Eukaryota,38C5Y@33154|Opisthokonta,3B9Y5@33208|Metazoa,3CVGA@33213|Bilateria,41Y9F@6656|Arthropoda,3SHCA@50557|Insecta,443ZC@7088|Lepidoptera	33208|Metazoa	J	TARS	GO:0003674,GO:0003824,GO:0004812,GO:0004829,GO:0005488,GO:0005515,GO:0005575,GO:0005622,GO:0005623,GO:0005737,GO:0005739,GO:0005829,GO:0005856,GO:0006082,GO:0006139,GO:0006399,GO:0006412,GO:0006418,GO:0006435,GO:0006518,GO:0006520,GO:0006725,GO:0006807,GO:0007275,GO:0007568,GO:0008150,GO:0008152,GO:0008340,GO:0009058,GO:0009059,GO:0009987,GO:0010259,GO:0010467,GO:0015629,GO:0016070,GO:0016874,GO:…	6.1.1.3	ko:K01868	ko00970,map00970	M00359,M00360	R03663	RC00055,RC00523	ko00000,ko00001,ko00002,ko01000,ko01007,ko03016	-	-	-
1	KAJ8717686.1	BTB/POZ domain	-	BTB	4572.TRIUR3_24789-P1	5.49e-08	61.6	KOG1987@1|root,KOG1987@2759|Eukaryota,37IB6@33090|Viridiplantae,3GAZC@35493|Streptophyta,3KS26@4447|Liliopsida,3I7EG@38820|Poales	35493|Streptophyta	D	-	-	-	ko:K10523	ko04340,ko04341,map04340,map04341	M00384	-	-	ko00000,ko00001,ko00002,ko04121	-	-	-
1	KAJ8717708.1	Cyclin-dependent kinase regulatory subunit	-	CKS	13037.EHJ70227	4.95e-45	145	KOG3484@1|root,KOG3484@2759|Eukaryota,3A5MN@33154|Opisthokonta,3BSNY@33208|Metazoa,3D97K@33213|Bilateria,420GG@6656|Arthropoda,3SNKC@50557|Insecta,44A8E@7088|Lepidoptera	33208|Metazoa	D	CKS2	GO:0000003,GO:0000079,GO:0000151,GO:0000212,GO:0000226,GO:0000278,GO:0000280,GO:0000307,GO:0001932,GO:0001934,GO:0002009,GO:0002165,GO:0003674,GO:0003682,GO:0005488,GO:0005515,GO:0005575,GO:0005622,GO:0005623,GO:0005634,GO:0005654,GO:0006355,GO:0006357,GO:0006464,GO:0006468,GO:0006508,GO:0006511,GO:0006793,GO:0006796,GO:0006807,GO:0006996,GO:0007010,GO:0007017,GO:0007049,GO:0007051,GO:0007056,GO:…	-	ko:K02219	ko04111,ko05200,ko05222,map04111,map05200,map05222	-	-	-	ko00000,ko00001	-	-	-
1	KAJ8717724.1	Ubiquitin carboxyl-terminal hydrolase	-	UCH	7091.BGIBMGA002759-TA	2.13e-223	629	KOG1872@1|root,KOG1872@2759|Eukaryota,38F2F@33154|Opisthokonta,3BDEN@33208|Metazoa,3CTZU@33213|Bilateria,41UT6@6656|Arthropoda,3SIJ2@50557|Insecta,448M6@7088|Lepidoptera	33208|Metazoa	O	USP14	GO:0000966,GO:0003674,GO:0003824,GO:0004175,GO:0004197,GO:0004843,GO:0004857,GO:0004866,GO:0005488,GO:0005575,GO:0005622,GO:0005623,GO:0005634,GO:0005737,GO:0005829,GO:0006139,GO:0006396,GO:0006399,GO:0006464,GO:0006508,GO:0006725,GO:0006807,GO:0007154,GO:0007267,GO:0007268,GO:0008033,GO:0008150,GO:0008152,GO:0008192,GO:0008193,GO:0008233,GO:0008234,GO:0009892,GO:0009894,GO:0009895,GO:0009986,GO:…	3.4.19.12	ko:K11843	-	-	-	-	ko00000,ko01000,ko01002,ko04121	-	-	-
1	KAJ8717803.1	RNA recognition motif	-	RRM_1	34740.HMEL007683-PA	4.33e-176	519	KOG4676@1|root,KOG4676@2759|Eukaryota,38CHM@33154|Opisthokonta,3BA1J@33208|Metazoa,3CX1R@33213|Bilateria,41XQ3@6656|Arthropoda,3SJY7@50557|Insecta,442JA@7088|Lepidoptera	33208|Metazoa	A	SREK1	GO:0000375,GO:0000377,GO:0000381,GO:0000398,GO:0001178,GO:0003674,GO:0003676,GO:0003723,GO:0003727,GO:0003729,GO:0005488,GO:0005575,GO:0005622,GO:0005623,GO:0005634,GO:0005654,GO:0006139,GO:0006355,GO:0006357,GO:0006396,GO:0006397,GO:0006403,GO:0006405,GO:0006406,GO:0006611,GO:0006725,GO:0006807,GO:0006810,GO:0006886,GO:0006913,GO:0008104,GO:0008150,GO:0008152,GO:0008187,GO:0008380,GO:0009889,GO:…	-	ko:K12899,ko:K13165	-	-	-	-	ko00000,ko03041	-	-	-
1	KAJ8717806.1	RNA recognition motif	-	BH4,Bcl-2,RRM_1	13037.EHJ68241	9.73e-139	394	KOG4209@1|root,KOG4209@2759|Eukaryota,393XN@33154|Opisthokonta,3BICN@33208|Metazoa,3CZWB@33213|Bilateria,41UPC@6656|Arthropoda,3SIUD@50557|Insecta,4464E@7088|Lepidoptera	33208|Metazoa	A	PABPN1	GO:0000003,GO:0000165,GO:0000288,GO:0000289,GO:0000375,GO:0000377,GO:0000398,GO:0000956,GO:0002237,GO:0003008,GO:0003012,GO:0003674,GO:0003676,GO:0003723,GO:0003727,GO:0003729,GO:0005488,GO:0005515,GO:0005575,GO:0005622,GO:0005623,GO:0005634,GO:0005654,GO:0005737,GO:0005739,GO:0005740,GO:0005741,GO:0006139,GO:0006351,GO:0006353,GO:0006366,GO:0006369,GO:0006378,GO:0006396,GO:0006397,GO:0006401,GO:…	-	ko:K02163,ko:K14396	ko03015,ko05164,ko05206,map03015,map05164,map05206	-	-	-	ko00000,ko00001,ko01009,ko02000,ko03019	1.A.21.1.5	-	-
1	KAJ8717819.1	Type I phosphodiesterase / nucleotide pyrophosphatase	GPI ethanolamine phosphate transferase 3 isoform X2 [Spodoptera litura]	Phosphodiest	34740.HMEL004769-PA	0	1334	COG1524@1|root,KOG2126@2759|Eukaryota,38C76@33154|Opisthokonta,3BG4T@33208|Metazoa,3D0JG@33213|Bilateria,41UW1@6656|Arthropoda,3SK1B@50557|Insecta,442ZV@7088|Lepidoptera	33208|Metazoa	T	PIGO	GO:0003674,GO:0003824,GO:0005575,GO:0005622,GO:0005623,GO:0005737,GO:0005783,GO:0005789,GO:0006464,GO:0006497,GO:0006505,GO:0006506,GO:0006629,GO:0006643,GO:0006644,GO:0006650,GO:0006661,GO:0006664,GO:0006793,GO:0006796,GO:0006807,GO:0008150,GO:0008152,GO:0008610,GO:0008654,GO:0009058,GO:0009059,GO:0009247,GO:0009987,GO:0012505,GO:0016020,GO:0016740,GO:0016772,GO:0016780,GO:0019538,GO:0019637,GO:…	-	ko:K05288	ko00563,ko01100,map00563,map01100	-	R05923,R08107	RC00017	ko00000,ko00001	-	-	-
1	KAJ8717876.1	Sulfotransferase family	-	Sulfotransfer_2	34740.HMEL009575-PA	3.5e-173	490	KOG4651@1|root,KOG4651@2759|Eukaryota,39U82@33154|Opisthokonta,3BMGT@33208|Metazoa,3D5HY@33213|Bilateria,41THC@6656|Arthropoda,3SG9C@50557|Insecta,44469@7088|Lepidoptera	33208|Metazoa	G	-	-	2.8.2.5	ko:K01017	ko00532,map00532	-	R02180	RC00007,RC00231	ko00000,ko00001,ko01000,ko01003	-	-	-
1	KAJ8717949.1	Belongs to the GST superfamily	-	-	34740.HMEL013982-PA	2.63e-70	217	COG0625@1|root,KOG0867@2759|Eukaryota,391QI@33154|Opisthokonta,3C785@33208|Metazoa,3DN85@33213|Bilateria,424NG@6656|Arthropoda,3STXG@50557|Insecta,44A8J@7088|Lepidoptera	33208|Metazoa	O	-	-	-	-	-	-	-	-	-	-	-	-
1	KAJ8717955.1	Type III restriction enzyme, res subunit	ATP-dependent RNA helicase vasa [Athetis dissimilis]	DEAD,Helicase_C,zf-CCHC	7091.BGIBMGA004036-TA	1.14e-299	833	COG0513@1|root,KOG0335@2759|Eukaryota,38E7Z@33154|Opisthokonta,3B9JU@33208|Metazoa,3D0JF@33213|Bilateria,41VC3@6656|Arthropoda,3SKP5@50557|Insecta,441E4@7088|Lepidoptera	33208|Metazoa	A	DDX4	GO:0000003,GO:0000280,GO:0003006,GO:0003674,GO:0003724,GO:0003824,GO:0004004,GO:0004386,GO:0005488,GO:0005515,GO:0005575,GO:0005622,GO:0005623,GO:0005634,GO:0005730,GO:0005737,GO:0005829,GO:0006139,GO:0006259,GO:0006304,GO:0006305,GO:0006306,GO:0006725,GO:0006807,GO:0006928,GO:0006996,GO:0007049,GO:0007127,GO:0007140,GO:0007141,GO:0007275,GO:0007276,GO:0007281,GO:0007283,GO:0008026,GO:0008150,GO:…	3.6.4.13	ko:K13982	-	-	-	-	ko00000,ko01000,ko03036	-	-	-
1	KAJ8717980.1	G protein alpha subunit	guanine nucleotide-binding protein G(o) subunit alpha isoform X1 [Hyposmocoma kahamanoa]	G-alpha	34740.HMEL007940-PA	4.88e-277	769	KOG0082@1|root,KOG0082@2759|Eukaryota,38C4P@33154|Opisthokonta,3BASG@33208|Metazoa,3CUQY@33213|Bilateria,41TVJ@6656|Arthropoda,3SGQD@50557|Insecta,44386@7088|Lepidoptera	33208|Metazoa	DT	goa-1	GO:0000166,GO:0001664,GO:0001736,GO:0001737,GO:0001738,GO:0001882,GO:0001883,GO:0001885,GO:0002009,GO:0002064,GO:0002165,GO:0003007,GO:0003008,GO:0003158,GO:0003674,GO:0003824,GO:0003924,GO:0004888,GO:0004930,GO:0005102,GO:0005488,GO:0005515,GO:0005525,GO:0005575,GO:0005622,GO:0005623,GO:0005737,GO:0005834,GO:0005886,GO:0005938,GO:0006950,GO:0006952,GO:0006996,GO:0007010,GO:0007043,GO:0007154,GO:…	-	ko:K04534	ko04015,ko04713,ko04723,ko04724,ko04725,ko04726,ko04727,ko04728,ko04730,ko04915,ko04916,ko04921,ko04926,ko05032,ko05034,ko05142,ko05145,map04015,map04713,map04723,map04724,map04725,map04726,map04727,map04728,map04730,map04915,map04916,map04921,map04926,map05032,map05034,map05142,map05145	-	-	-	ko00000,ko00001,ko04031,ko04147	-	-	-
1	KAJ8718013.1	mitochondrial translation	small ribosomal subunit protein mS37 [Maniola hyperantus]	CHCH	34740.HMEL003357-PA	6.46e-56	177	KOG4695@1|root,KOG4695@2759|Eukaryota,3A8GB@33154|Opisthokonta,3BUG7@33208|Metazoa,3DB1B@33213|Bilateria,4214Q@6656|Arthropoda,3SPEI@50557|Insecta,446VK@7088|Lepidoptera	33208|Metazoa	S	-	-	-	-	-	-	-	-	-	-	-	-
1	KAJ8718039.1	beta-acetyl hexosaminidase like	-	Glyco_hydro_20,Glycohydro_20b2	13037.EHJ71488	0	1039	COG3525@1|root,KOG2499@2759|Eukaryota,38D1Y@33154|Opisthokonta,3BMIA@33208|Metazoa,3D3BR@33213|Bilateria,41THB@6656|Arthropoda,3SHSN@50557|Insecta,442AS@7088|Lepidoptera	33208|Metazoa	G	-	GO:0003674,GO:0003824,GO:0004553,GO:0004563,GO:0005575,GO:0005622,GO:0005623,GO:0005737,GO:0005768,GO:0005770,GO:0005886,GO:0006464,GO:0006491,GO:0006517,GO:0006726,GO:0006807,GO:0007275,GO:0007399,GO:0007417,GO:0007420,GO:0008150,GO:0008152,GO:0009058,GO:0009059,GO:0009100,GO:0009987,GO:0012505,GO:0015929,GO:0016020,GO:0016063,GO:0016231,GO:0016787,GO:0016798,GO:0019538,GO:0031410,GO:0031982,GO:…	3.2.1.52	ko:K20730	ko00511,ko00513,ko01100,map00511,map00513,map01100	-	R11317	-	ko00000,ko00001,ko01000	-	GH20	-
1	KAJ8718046.1	Enoyl-(Acyl carrier protein) reductase	-	adh_short,adh_short_C2	34740.HMEL005009-PA	6.43e-148	418	COG1028@1|root,KOG4022@2759|Eukaryota,38HT5@33154|Opisthokonta,3BCER@33208|Metazoa,3CUSN@33213|Bilateria,41UGK@6656|Arthropoda,3SFSS@50557|Insecta,443IS@7088|Lepidoptera	33208|Metazoa	Q	QDPR	GO:0000166,GO:0001889,GO:0003674,GO:0003824,GO:0004155,GO:0005488,GO:0005515,GO:0005575,GO:0005622,GO:0005623,GO:0005737,GO:0005829,GO:0006066,GO:0006082,GO:0006091,GO:0006520,GO:0006558,GO:0006559,GO:0006725,GO:0006729,GO:0006732,GO:0006807,GO:0007275,GO:0008150,GO:0008152,GO:0009055,GO:0009056,GO:0009058,GO:0009063,GO:0009072,GO:0009074,GO:0009108,GO:0009719,GO:0009725,GO:0009987,GO:0010033,GO:…	1.5.1.34	ko:K00357	ko00790,ko01100,map00790,map01100	-	R01793,R01794	RC00023	ko00000,ko00001,ko01000	-	-	-
1	KAJ8718052.1	Cell division protein 48 (CDC48) domain 2	transitional endoplasmic reticulum ATPase TER94 isoform X1 [Helicoverpa armigera] >ref|XP_047030749.1| transitional endoplasmic reticulum ATPase TER94 [Helicoverpa zea]	AAA,CDC48_2,CDC48_N,Vps4_C	34740.HMEL005013-PA	0	1542	COG0464@1|root,KOG0730@2759|Eukaryota,38BWW@33154|Opisthokonta,3BIKJ@33208|Metazoa,3CU41@33213|Bilateria,41VPD@6656|Arthropoda,3SH2E@50557|Insecta,442RP@7088|Lepidoptera	33208|Metazoa	O	VCP	GO:0000003,GO:0000166,GO:0000226,GO:0000323,GO:0000502,GO:0000731,GO:0000785,GO:0000902,GO:0000904,GO:0001775,GO:0002020,GO:0002082,GO:0002165,GO:0002252,GO:0002263,GO:0002274,GO:0002275,GO:0002283,GO:0002366,GO:0002376,GO:0002443,GO:0002444,GO:0002446,GO:0003006,GO:0003674,GO:0003824,GO:0005102,GO:0005488,GO:0005515,GO:0005524,GO:0005575,GO:0005576,GO:0005622,GO:0005623,GO:0005634,GO:0005654,GO:…	-	ko:K13525	ko04141,ko05134,map04141,map05134	M00400,M00403	-	-	ko00000,ko00001,ko00002,ko03019,ko04131,ko04147	3.A.16.1	-	-
1	KAJ8718056.1	Ras of Complex, Roc, domain of DAPkinase	-	Ras	13037.EHJ78514	3.31e-118	342	COG1100@1|root,KOG0395@2759|Eukaryota,38Y1P@33154|Opisthokonta,3BFBA@33208|Metazoa,3CX9Y@33213|Bilateria,41V7N@6656|Arthropoda,3SH6H@50557|Insecta,448YB@7088|Lepidoptera	33208|Metazoa	S	RIT1	GO:0000166,GO:0001882,GO:0001883,GO:0001932,GO:0001934,GO:0003674,GO:0003682,GO:0003824,GO:0003924,GO:0005102,GO:0005488,GO:0005515,GO:0005516,GO:0005525,GO:0005575,GO:0005622,GO:0005623,GO:0005634,GO:0005737,GO:0005886,GO:0006355,GO:0006357,GO:0006950,GO:0006970,GO:0006979,GO:0007154,GO:0007165,GO:0007186,GO:0007187,GO:0007188,GO:0007189,GO:0007264,GO:0007265,GO:0007267,GO:0007268,GO:0007275,GO:…	-	ko:K07832,ko:K07833,ko:K07847	-	-	-	-	ko00000,ko04031	-	-	-
1	KAJ8718109.1	Belongs to the OSBP family	-	Oxysterol_BP,PH	136037.KDR20354	2.22e-282	799	KOG2210@1|root,KOG2210@2759|Eukaryota,38EWS@33154|Opisthokonta,3BB7W@33208|Metazoa,3CZ2F@33213|Bilateria,41UP7@6656|Arthropoda,3SJRV@50557|Insecta	33208|Metazoa	T	OSBPL9	GO:0003674,GO:0005215,GO:0005319,GO:0005488,GO:0005515,GO:0005516,GO:0005575,GO:0005622,GO:0005623,GO:0005737,GO:0005794,GO:0005829,GO:0006082,GO:0006629,GO:0006694,GO:0006699,GO:0006810,GO:0006869,GO:0008150,GO:0008152,GO:0008202,GO:0008206,GO:0008610,GO:0009058,GO:0009987,GO:0010876,GO:0012505,GO:0015248,GO:0015850,GO:0015918,GO:0016053,GO:0019752,GO:0032787,GO:0033036,GO:0043226,GO:0043227,GO:…	-	ko:K20465	-	-	-	-	ko00000,ko04131	-	-	-
1	KAJ8718221.1	WD40 repeats	-	WD40	7091.BGIBMGA004210-TA	1.13e-178	508	KOG1188@1|root,KOG1188@2759|Eukaryota,38HUF@33154|Opisthokonta,3BDZW@33208|Metazoa,3CV41@33213|Bilateria,41Z2C@6656|Arthropoda,3SKZU@50557|Insecta,442RQ@7088|Lepidoptera	33208|Metazoa	S	WDR89	-	-	-	-	-	-	-	-	-	-	-
1	KAJ8718228.1	Vacuolar protein 14 C-terminal Fig4p binding	-	Vac14_Fab1_bd,Vac14_Fig4_bd	7091.BGIBMGA000189-TA	0	947	KOG0212@1|root,KOG0212@2759|Eukaryota,38BFB@33154|Opisthokonta,3BD0B@33208|Metazoa,3CT9A@33213|Bilateria,41UJ2@6656|Arthropoda,3SI0C@50557|Insecta,443W9@7088|Lepidoptera	33208|Metazoa	S	VAC14	GO:0000139,GO:0003674,GO:0005575,GO:0005622,GO:0005623,GO:0005737,GO:0005768,GO:0005769,GO:0005770,GO:0005773,GO:0005774,GO:0005794,GO:0006629,GO:0006644,GO:0006650,GO:0006661,GO:0006793,GO:0006796,GO:0006950,GO:0006970,GO:0007154,GO:0007165,GO:0007267,GO:0008047,GO:0008150,GO:0008152,GO:0008610,GO:0008654,GO:0009058,GO:0009628,GO:0009893,GO:0009987,GO:0010008,GO:0010562,GO:0012505,GO:0016020,GO:…	-	ko:K15305	ko05166,ko05203,map05166,map05203	-	-	-	ko00000,ko00001	-	-	-
1	KAJ8718232.1	OST-HTH/LOTUS domain	-	OST-HTH	7091.BGIBMGA014484-TA	1.72e-48	185	2E6TJ@1|root,2SDGC@2759|Eukaryota,39I40@33154|Opisthokonta,3CMX9@33208|Metazoa,3E3JI@33213|Bilateria,42CKE@6656|Arthropoda,3SY6F@50557|Insecta,446SM@7088|Lepidoptera	33208|Metazoa	S	-	-	-	ko:K18407	-	-	-	-	ko00000,ko03036	-	-	-
1	KAJ8718726.1	Serine/Threonine protein kinases, catalytic domain	-	Pkinase	7091.BGIBMGA013453-TA	9.98e-180	504	KOG0594@1|root,KOG0594@2759|Eukaryota,38B58@33154|Opisthokonta,3BC86@33208|Metazoa,3CR7X@33213|Bilateria,41VH0@6656|Arthropoda,3SH2G@50557|Insecta,441G8@7088|Lepidoptera	33208|Metazoa	T	CDK2	GO:0000003,GO:0000075,GO:0000077,GO:0000082,GO:0000086,GO:0000122,GO:0000226,GO:0000278,GO:0000302,GO:0000307,GO:0000781,GO:0000793,GO:0000803,GO:0000805,GO:0000806,GO:0001654,GO:0002088,GO:0003674,GO:0003824,GO:0004672,GO:0004674,GO:0004693,GO:0005488,GO:0005515,GO:0005575,GO:0005622,GO:0005623,GO:0005634,GO:0005654,GO:0005667,GO:0005694,GO:0005737,GO:0005768,GO:0005813,GO:0005815,GO:0005819,GO:…	2.7.11.22	ko:K02088,ko:K02206	ko04068,ko04110,ko04114,ko04115,ko04151,ko04218,ko04914,ko04934,ko05161,ko05162,ko05165,ko05168,ko05169,ko05200,ko05203,ko05215,ko05222,ko05226,map04068,map04110,map04114,map04115,map04151,map04218,map04914,map04934,map05161,map05162,map05165,map05168,map05169,map05200,map05203,map05215,map05222,map05226	M00692,M00693	-	-	ko00000,ko00001,ko00002,ko01000,ko01001,ko03032,ko03036	-	-	-
1	KAJ8718748.1	Nuclear transport factor 2 (NTF2) domain	ras GTPase-activating protein-binding protein 2 [Melitaea cinxia]	NTF2,RRM_1	13037.EHJ63410	4.72e-160	468	KOG0116@1|root,KOG0116@2759|Eukaryota,390RG@33154|Opisthokonta,3B9P4@33208|Metazoa,3CZ8D@33213|Bilateria,41V5G@6656|Arthropoda,3SH97@50557|Insecta,4465G@7088|Lepidoptera	33208|Metazoa	T	G3BP2	GO:0000003,GO:0000375,GO:0000377,GO:0000398,GO:0001654,GO:0001736,GO:0001738,GO:0001745,GO:0001751,GO:0001752,GO:0001754,GO:0002009,GO:0002064,GO:0002065,GO:0002066,GO:0003002,GO:0003006,GO:0003674,GO:0003676,GO:0003678,GO:0003723,GO:0003724,GO:0003729,GO:0003824,GO:0004003,GO:0004004,GO:0004386,GO:0005198,GO:0005488,GO:0005515,GO:0005575,GO:0005622,GO:0005623,GO:0005634,GO:0005737,GO:0005829,GO:…	3.6.4.12,3.6.4.13	ko:K17265	-	-	-	-	ko00000,ko01000,ko03019,ko04147	-	-	-
1	KAJ8718761.1	Protein tyrosine kinase	-	Pkinase	13037.EHJ76732	0	1394	KOG4645@1|root,KOG4645@2759|Eukaryota,38BG6@33154|Opisthokonta,3BGEU@33208|Metazoa,3CY9G@33213|Bilateria,41YAR@6656|Arthropoda,3SKRQ@50557|Insecta,442D9@7088|Lepidoptera	33208|Metazoa	T	MAP3K4	GO:0000003,GO:0000165,GO:0000186,GO:0001672,GO:0001890,GO:0001932,GO:0001934,GO:0002251,GO:0002376,GO:0002385,GO:0003002,GO:0003006,GO:0003674,GO:0003824,GO:0004672,GO:0004674,GO:0004709,GO:0005488,GO:0005515,GO:0005575,GO:0005622,GO:0005623,GO:0005737,GO:0006464,GO:0006468,GO:0006793,GO:0006796,GO:0006807,GO:0006810,GO:0006897,GO:0006909,GO:0006911,GO:0006915,GO:0006950,GO:0006955,GO:0006970,GO:…	2.7.11.25	ko:K04428	ko04010,ko04013,ko04624,ko04912,map04010,map04013,map04624,map04912	M00688,M00689	-	-	ko00000,ko00001,ko00002,ko01000,ko01001	-	-	-
1	KAJ8718798.1	FAST kinase-like protein, subdomain 1	-	FAST_1,FAST_2,RAP	7091.BGIBMGA013637-TA	1.83e-208	603	28M88@1|root,2QTRE@2759|Eukaryota,395AR@33154|Opisthokonta,3BH1F@33208|Metazoa,3CT1A@33213|Bilateria,41XSG@6656|Arthropoda,3SK8E@50557|Insecta,444Q0@7088|Lepidoptera	33208|Metazoa	S	TBRG4	GO:0000959,GO:0000963,GO:0005575,GO:0005622,GO:0005623,GO:0005737,GO:0005739,GO:0005759,GO:0006091,GO:0006139,GO:0006396,GO:0006397,GO:0006464,GO:0006468,GO:0006725,GO:0006793,GO:0006796,GO:0006807,GO:0007049,GO:0007050,GO:0008150,GO:0008152,GO:0008284,GO:0009894,GO:0009987,GO:0010467,GO:0010468,GO:0010608,GO:0015980,GO:0016070,GO:0016071,GO:0016310,GO:0019219,GO:0019222,GO:0019538,GO:0022402,GO:…	-	-	-	-	-	-	-	-	-	-
1	KAJ8718823.1	MCM OB domain	-	MCM,MCM_N,MCM_OB	7091.BGIBMGA013590-TA	0	1352	COG1241@1|root,KOG0479@2759|Eukaryota,38CI6@33154|Opisthokonta,3BD1Z@33208|Metazoa,3CU0S@33213|Bilateria,41TER@6656|Arthropoda,3SGHJ@50557|Insecta,445SG@7088|Lepidoptera	33208|Metazoa	L	MCM3	GO:0000082,GO:0000228,GO:0000278,GO:0000428,GO:0000793,GO:0003674,GO:0003676,GO:0003677,GO:0003682,GO:0005488,GO:0005575,GO:0005622,GO:0005623,GO:0005634,GO:0005654,GO:0005657,GO:0005658,GO:0005694,GO:0005737,GO:0005813,GO:0005815,GO:0005856,GO:0006139,GO:0006259,GO:0006260,GO:0006261,GO:0006270,GO:0006725,GO:0006807,GO:0007049,GO:0007275,GO:0007399,GO:0007405,GO:0007417,GO:0007420,GO:0008150,GO:…	3.6.4.12	ko:K02541	ko03030,ko04110,ko04111,ko04113,map03030,map04110,map04111,map04113	M00285	-	-	ko00000,ko00001,ko00002,ko01000,ko03032,ko03036	-	-	-
1	KAJ8718824.1	Brix	-	7tm_1,Brix	34740.HMEL012925-PA	5.7e-219	623	KOG2963@1|root,KOG2963@2759|Eukaryota,38EE4@33154|Opisthokonta,3BETR@33208|Metazoa,3CYXC@33213|Bilateria,41VW3@6656|Arthropoda,3SG7C@50557|Insecta,444MF@7088|Lepidoptera	33208|Metazoa	J	PPAN	GO:0000003,GO:0000027,GO:0001558,GO:0001560,GO:0002164,GO:0003674,GO:0003676,GO:0003723,GO:0005488,GO:0005575,GO:0005622,GO:0005623,GO:0005634,GO:0006996,GO:0007154,GO:0007275,GO:0007276,GO:0007292,GO:0007444,GO:0008150,GO:0009605,GO:0009791,GO:0009888,GO:0009987,GO:0009991,GO:0010876,GO:0016043,GO:0019843,GO:0019915,GO:0019953,GO:0022414,GO:0022607,GO:0022613,GO:0022618,GO:0030684,GO:0030687,GO:…	-	ko:K08387,ko:K14859	ko04080,map04080	-	-	-	ko00000,ko00001,ko03009,ko04030	-	-	-
1	KAJ8718857.1	Translation initiation factor activity. It is involved in the biological process described with translational initiation	eukaryotic translation initiation factor 4E type 2 [Trichoplusia ni]	IF4E	34740.HMEL012903-PA	5.6e-131	379	COG5053@1|root,KOG1669@2759|Eukaryota,38GD4@33154|Opisthokonta,3BGXI@33208|Metazoa,3CYQH@33213|Bilateria,41XNU@6656|Arthropoda,3SM5V@50557|Insecta,445SR@7088|Lepidoptera	33208|Metazoa	J	EIF4E2	GO:0000339,GO:0000340,GO:0001701,GO:0003674,GO:0003676,GO:0003723,GO:0005488,GO:0005515,GO:0005575,GO:0005622,GO:0005623,GO:0005737,GO:0005829,GO:0005845,GO:0006412,GO:0006417,GO:0006518,GO:0006807,GO:0007275,GO:0007553,GO:0007554,GO:0008135,GO:0008150,GO:0008152,GO:0009058,GO:0009059,GO:0009790,GO:0009792,GO:0009889,GO:0009890,GO:0009891,GO:0009892,GO:0009893,GO:0009987,GO:0010467,GO:0010468,GO:…	-	ko:K03259	ko01521,ko03013,ko04066,ko04150,ko04151,ko04211,ko04910,map01521,map03013,map04066,map04150,map04151,map04211,map04910	M00428	-	-	ko00000,ko00001,ko00002,ko03012,ko03019	-	-	-
1	KAJ8718921.1	translation Initiation Factor	-	RRM_1	7091.BGIBMGA006463-TA	1.25e-156	469	KOG0118@1|root,KOG0118@2759|Eukaryota,39V3F@33154|Opisthokonta,3BDSB@33208|Metazoa,3CU7R@33213|Bilateria,41Z3W@6656|Arthropoda,3SMA2@50557|Insecta,445SH@7088|Lepidoptera	33208|Metazoa	A	EIF4B	GO:0001731,GO:0002181,GO:0002183,GO:0003674,GO:0003676,GO:0003723,GO:0003725,GO:0003727,GO:0003729,GO:0003743,GO:0003824,GO:0004386,GO:0005488,GO:0005575,GO:0005622,GO:0005623,GO:0005737,GO:0005829,GO:0005844,GO:0006412,GO:0006413,GO:0006417,GO:0006446,GO:0006518,GO:0006807,GO:0008135,GO:0008150,GO:0008152,GO:0008283,GO:0009058,GO:0009059,GO:0009889,GO:0009987,GO:0010467,GO:0010468,GO:0010556,GO:…	-	ko:K03258	ko03013,ko04150,ko04151,ko05205,map03013,map04150,map04151,map05205	-	-	-	ko00000,ko00001,ko03012,ko03019	-	-	-
1	KAJ8718960.1	Transcription termination and cleavage factor C-terminal	-	CSTF2_hinge,CSTF_C,RRM_1	7091.BGIBMGA006476-TA	2.56e-191	550	COG0724@1|root,KOG3374@1|root,KOG0108@2759|Eukaryota,KOG3374@2759|Eukaryota,38D9Z@33154|Opisthokonta,3BEEJ@33208|Metazoa,3CTV8@33213|Bilateria,41WAQ@6656|Arthropoda,3SJEM@50557|Insecta,44553@7088|Lepidoptera	33208|Metazoa	A	CSTF2	GO:0000375,GO:0000377,GO:0000398,GO:0003674,GO:0003676,GO:0003723,GO:0003729,GO:0005488,GO:0005575,GO:0005622,GO:0005623,GO:0005634,GO:0005654,GO:0005847,GO:0005848,GO:0005849,GO:0006139,GO:0006351,GO:0006353,GO:0006366,GO:0006369,GO:0006378,GO:0006379,GO:0006396,GO:0006397,GO:0006725,GO:0006807,GO:0008150,GO:0008152,GO:0008380,GO:0009058,GO:0009059,GO:0009987,GO:0010467,GO:0016070,GO:0016071,GO:…	-	ko:K14407	ko03015,map03015	-	-	-	ko00000,ko00001,ko03019	-	-	-
1	KAJ8719158.1	Mitochondrial ribosome subunit S24	-	MRP-S24	34740.HMEL008889-PA	1.06e-99	291	29YH4@1|root,2RXU1@2759|Eukaryota,3A2I8@33154|Opisthokonta,3BPD5@33208|Metazoa,3D6F3@33213|Bilateria,41Z6G@6656|Arthropoda,3SMIG@50557|Insecta,4476G@7088|Lepidoptera	33208|Metazoa	J	MRPS24	GO:0000313,GO:0000314,GO:0003674,GO:0003735,GO:0005198,GO:0005575,GO:0005622,GO:0005623,GO:0005737,GO:0005739,GO:0005740,GO:0005743,GO:0005759,GO:0005761,GO:0005763,GO:0005840,GO:0006412,GO:0006414,GO:0006415,GO:0006518,GO:0006807,GO:0008150,GO:0008152,GO:0009058,GO:0009059,GO:0009987,GO:0010467,GO:0015935,GO:0016020,GO:0016043,GO:0019538,GO:0019866,GO:0022411,GO:0031090,GO:0031966,GO:0031967,GO:…	-	ko:K17403	-	-	-	-	br01610,ko00000,ko03011	-	-	-
1	KAJ8719173.1	In Between Ring fingers	-	IBR	13037.EHJ74941	6.31e-205	583	KOG1815@1|root,KOG1815@2759|Eukaryota,38I5J@33154|Opisthokonta,3B9VP@33208|Metazoa,3CW0U@33213|Bilateria,41VCT@6656|Arthropoda,3SKSJ@50557|Insecta,448Z3@7088|Lepidoptera	33208|Metazoa	O	RNF19B	GO:0000151,GO:0000209,GO:0000226,GO:0000323,GO:0001816,GO:0001906,GO:0001909,GO:0002228,GO:0002252,GO:0002376,GO:0002443,GO:0002449,GO:0002790,GO:0003674,GO:0003824,GO:0004842,GO:0005488,GO:0005515,GO:0005575,GO:0005622,GO:0005623,GO:0005737,GO:0005764,GO:0005773,GO:0005813,GO:0005815,GO:0005829,GO:0005856,GO:0006464,GO:0006807,GO:0006810,GO:0006950,GO:0006952,GO:0006955,GO:0006996,GO:0007010,GO:…	2.3.2.31	ko:K11972,ko:K11973	-	-	-	-	ko00000,ko01000,ko04121	-	-	-
1	KAJ8719181.1	TCP-1/cpn60 chaperonin family	T-complex protein 1 subunit alpha [Spodoptera litura]	Cpn60_TCP1	34740.HMEL016172-PA	0	997	COG0459@1|root,KOG0360@2759|Eukaryota,38BK8@33154|Opisthokonta,3BAMK@33208|Metazoa,3CUQM@33213|Bilateria,41VZY@6656|Arthropoda,3SI8A@50557|Insecta,448BF@7088|Lepidoptera	33208|Metazoa	O	cct-1	GO:0000003,GO:0002064,GO:0002065,GO:0002066,GO:0003006,GO:0003674,GO:0005488,GO:0005515,GO:0005575,GO:0005622,GO:0005623,GO:0005634,GO:0005737,GO:0005829,GO:0005832,GO:0006457,GO:0006458,GO:0007276,GO:0007281,GO:0007292,GO:0008150,GO:0009888,GO:0009987,GO:0019953,GO:0022412,GO:0022414,GO:0030154,GO:0030707,GO:0030855,GO:0032501,GO:0032502,GO:0032504,GO:0032991,GO:0043226,GO:0043227,GO:0043229,GO:…	-	ko:K09493	-	-	-	-	ko00000,ko03036,ko03110,ko04147	-	-	-
1	KAJ8719185.1	ER membrane protein complex	-	DUF1620,PQQ_2	7091.BGIBMGA006333-TA	0	1172	KOG2103@1|root,KOG2103@2759|Eukaryota,394KZ@33154|Opisthokonta,3BFFF@33208|Metazoa,3CWE1@33213|Bilateria,41WHB@6656|Arthropoda,3SGNY@50557|Insecta,442RX@7088|Lepidoptera	33208|Metazoa	S	EMC1	GO:0005575,GO:0005622,GO:0005623,GO:0005737,GO:0005783,GO:0005789,GO:0006457,GO:0008150,GO:0009987,GO:0012505,GO:0016020,GO:0016021,GO:0030176,GO:0031224,GO:0031227,GO:0031984,GO:0032991,GO:0034975,GO:0042175,GO:0043226,GO:0043227,GO:0043229,GO:0043231,GO:0044422,GO:0044424,GO:0044425,GO:0044432,GO:0044444,GO:0044446,GO:0044464,GO:0072546,GO:0098796,GO:0098827	-	-	-	-	-	-	-	-	-	-
1	KAJ8719236.1	Tim17/Tim22/Tim23/Pmp24 family	-	Tim17	13037.EHJ63710	5.53e-104	301	COG5596@1|root,KOG1652@2759|Eukaryota,39V99@33154|Opisthokonta,3B9F3@33208|Metazoa,3D0IA@33213|Bilateria,41X96@6656|Arthropoda,3SKGR@50557|Insecta,4495V@7088|Lepidoptera	33208|Metazoa	U	TIMM17B	GO:0003674,GO:0005215,GO:0005488,GO:0005515,GO:0005575,GO:0005622,GO:0005623,GO:0005634,GO:0005654,GO:0005737,GO:0005739,GO:0005740,GO:0005743,GO:0005744,GO:0006605,GO:0006626,GO:0006810,GO:0006839,GO:0006886,GO:0006996,GO:0007005,GO:0008104,GO:0008150,GO:0008320,GO:0008565,GO:0009893,GO:0009987,GO:0010468,GO:0010604,GO:0010628,GO:0010954,GO:0015031,GO:0015399,GO:0015405,GO:0015450,GO:0015833,GO:…	-	ko:K17795,ko:K19382	-	-	-	-	ko00000,ko02000,ko03029,ko03036	3.A.8.1	-	-
1	KAJ8719246.1	Polysaccharide biosynthesis protein	-	Epimerase	13037.EHJ73476	1.76e-196	549	COG0451@1|root,KOG1431@2759|Eukaryota,38DRH@33154|Opisthokonta,3B9SI@33208|Metazoa,3CZ5W@33213|Bilateria,41X6C@6656|Arthropoda,3SJVG@50557|Insecta,446HT@7088|Lepidoptera	33208|Metazoa	GO	TSTA3	GO:0003674,GO:0003824,GO:0005488,GO:0005515,GO:0005575,GO:0005622,GO:0005623,GO:0005737,GO:0005829,GO:0006091,GO:0006139,GO:0006403,GO:0006725,GO:0006793,GO:0006807,GO:0006810,GO:0007155,GO:0007159,GO:0008150,GO:0008152,GO:0009055,GO:0009058,GO:0009225,GO:0009226,GO:0009987,GO:0015931,GO:0016491,GO:0016614,GO:0016616,GO:0016853,GO:0016854,GO:0016857,GO:0018130,GO:0019438,GO:0019673,GO:0019835,GO:…	1.1.1.271	ko:K02377	ko00051,ko00520,ko01100,map00051,map00520,map01100	-	R05692	RC01014	ko00000,ko00001,ko01000	-	-	-
1	KAJ8719248.1	tRNA synthetases class II core domain (F)	-	HTH_11,tRNA-synt_2d	13037.EHJ73475	1.54e-282	778	COG0016@1|root,KOG2784@2759|Eukaryota,38C6T@33154|Opisthokonta,3BEB8@33208|Metazoa,3CY2V@33213|Bilateria,41VBT@6656|Arthropoda,3SJTA@50557|Insecta,448M9@7088|Lepidoptera	33208|Metazoa	J	FARSA	GO:0000122,GO:0002161,GO:0003674,GO:0003824,GO:0004812,GO:0004826,GO:0005575,GO:0005622,GO:0005623,GO:0005737,GO:0005829,GO:0006082,GO:0006139,GO:0006355,GO:0006357,GO:0006399,GO:0006412,GO:0006418,GO:0006432,GO:0006450,GO:0006518,GO:0006520,GO:0006725,GO:0006807,GO:0008150,GO:0008152,GO:0009058,GO:0009059,GO:0009328,GO:0009889,GO:0009890,GO:0009892,GO:0009987,GO:0010467,GO:0010468,GO:0010556,GO:…	6.1.1.20	ko:K01889	ko00970,map00970	M00359,M00360	R03660	RC00055,RC00523	ko00000,ko00001,ko00002,ko01000,ko01007,ko03016	-	-	-
1	KAJ8719261.1	It is involved in the biological process described with signal transduction	-	LRRNT,LRR_8,TIR	7091.BGIBMGA014370-TA	1.42e-40	171	COG4886@1|root,KOG4641@2759|Eukaryota,39Z7Y@33154|Opisthokonta,3BKD5@33208|Metazoa,3CWKH@33213|Bilateria,41VSD@6656|Arthropoda,3SGRE@50557|Insecta,449GM@7088|Lepidoptera	33208|Metazoa	T	Tl	GO:0000578,GO:0002164,GO:0002225,GO:0002229,GO:0002239,GO:0002376,GO:0002520,GO:0002682,GO:0002684,GO:0002697,GO:0002699,GO:0002700,GO:0002702,GO:0002759,GO:0002760,GO:0002784,GO:0002786,GO:0002788,GO:0002803,GO:0002804,GO:0002805,GO:0002807,GO:0002808,GO:0002810,GO:0002831,GO:0002833,GO:0002920,GO:0002922,GO:0003002,GO:0003674,GO:0004888,GO:0005488,GO:0005515,GO:0005575,GO:0005622,GO:0005623,GO:…	-	ko:K18809	ko04624,map04624	M00686	-	-	ko00000,ko00001,ko00002	-	-	-
1	KAJ8719903.1	BOP1NT (NUC169) domain	-	BOP1NT,WD40	34740.HMEL011695-PA	0	1051	KOG0650@1|root,KOG0650@2759|Eukaryota,38DR5@33154|Opisthokonta,3BEY3@33208|Metazoa,3CTES@33213|Bilateria,41VAQ@6656|Arthropoda,3SJ4C@50557|Insecta,442HN@7088|Lepidoptera	33208|Metazoa	J	BOP1	GO:0000027,GO:0000448,GO:0000460,GO:0000463,GO:0000466,GO:0000469,GO:0000470,GO:0000478,GO:0000479,GO:0002682,GO:0003674,GO:0005488,GO:0005575,GO:0005622,GO:0005623,GO:0005634,GO:0005654,GO:0005730,GO:0006139,GO:0006364,GO:0006396,GO:0006725,GO:0006807,GO:0006996,GO:0008150,GO:0008152,GO:0008283,GO:0009966,GO:0009987,GO:0010467,GO:0010646,GO:0016043,GO:0016070,GO:0016072,GO:0022607,GO:0022613,GO:…	-	ko:K14824	-	-	-	-	ko00000,ko03009	-	-	-
1	KAJ8719906.1	XRCC1 N terminal domain	DNA repair protein XRCC1-like [Anticarsia gemmatalis]	BRCT,BRCT_2,PTCB-BRCT,XRCC1_N	34740.HMEL011697-PA	1.47e-126	395	KOG3226@1|root,KOG3226@2759|Eukaryota,38SZ8@33154|Opisthokonta,3BG2B@33208|Metazoa,3CYYA@33213|Bilateria,41YM0@6656|Arthropoda,3SI11@50557|Insecta,446XZ@7088|Lepidoptera	33208|Metazoa	L	XRCC1	GO:0000109,GO:0000228,GO:0000722,GO:0000723,GO:0000724,GO:0000725,GO:0000726,GO:0000781,GO:0000784,GO:0000785,GO:0000790,GO:0001666,GO:0003674,GO:0003676,GO:0003677,GO:0003684,GO:0003824,GO:0003909,GO:0005488,GO:0005515,GO:0005575,GO:0005622,GO:0005623,GO:0005634,GO:0005654,GO:0005694,GO:0005730,GO:0006139,GO:0006259,GO:0006266,GO:0006281,GO:0006282,GO:0006283,GO:0006284,GO:0006288,GO:0006289,GO:…	-	ko:K10803	ko03410,map03410	M00296	-	-	ko00000,ko00001,ko00002,ko03400	-	-	-
1	KAJ8720004.1	-	-	-	7091.BGIBMGA008404-TA	5.75e-41	144	2FBFI@1|root,2TCP3@2759|Eukaryota,3987Q@33154|Opisthokonta,3CCGD@33208|Metazoa,3DTSP@33213|Bilateria,42CCM@6656|Arthropoda,3SU4E@50557|Insecta,44AKZ@7088|Lepidoptera	33208|Metazoa	-	-	-	-	-	-	-	-	-	-	-	-	-
1	KAJ8720106.1	Protein tyrosine kinase	-	Pkinase	13037.EHJ63762	6.04e-286	790	KOG0667@1|root,KOG0667@2759|Eukaryota,38D9D@33154|Opisthokonta,3B9IW@33208|Metazoa,3CVNP@33213|Bilateria,41WZ6@6656|Arthropoda,3SITP@50557|Insecta,448QS@7088|Lepidoptera	33208|Metazoa	T	DYRK1A	GO:0000381,GO:0000768,GO:0001932,GO:0001933,GO:0003008,GO:0003674,GO:0003712,GO:0003713,GO:0003779,GO:0003824,GO:0004672,GO:0004674,GO:0004713,GO:0004715,GO:0004857,GO:0004860,GO:0005488,GO:0005515,GO:0005575,GO:0005622,GO:0005623,GO:0005634,GO:0005654,GO:0005737,GO:0005856,GO:0006355,GO:0006464,GO:0006468,GO:0006469,GO:0006518,GO:0006793,GO:0006796,GO:0006807,GO:0006949,GO:0007275,GO:0007399,GO:…	2.7.12.1	ko:K08825	-	-	-	-	ko00000,ko01000,ko01001,ko04131	-	-	-
1	KAJ8720151.1	Microtubule associated protein (MAP65/ASE1 family)	-	MAP65_ASE1	7091.BGIBMGA008467-TA	0	1126	KOG4302@1|root,KOG4302@2759|Eukaryota,38H2K@33154|Opisthokonta,3BKEZ@33208|Metazoa,3CRHH@33213|Bilateria,41Z2U@6656|Arthropoda,3SKZ1@50557|Insecta,441EP@7088|Lepidoptera	33208|Metazoa	DZ	PRC1	GO:0000022,GO:0000070,GO:0000226,GO:0000278,GO:0000280,GO:0000281,GO:0000819,GO:0000910,GO:0000916,GO:0001578,GO:0003674,GO:0005488,GO:0005515,GO:0005575,GO:0005622,GO:0005623,GO:0005634,GO:0005737,GO:0005819,GO:0005829,GO:0005856,GO:0005874,GO:0005876,GO:0006996,GO:0007010,GO:0007017,GO:0007049,GO:0007051,GO:0007052,GO:0007059,GO:0008092,GO:0008150,GO:0008284,GO:0009987,GO:0010564,GO:0015630,GO:…	-	ko:K16732	-	-	-	-	ko00000,ko03036,ko04812	-	-	-
1	KAJ8720160.1	-	-	-	-	-	-	-	-	-	-	-	-	-	-	-	-	-	-	-	-	-
1	KAJ8720259.1	Tim10/DDP family zinc finger	-	zf-Tim10_DDP	13037.EHJ69015	4.84e-51	162	KOG3479@1|root,KOG3479@2759|Eukaryota,3A3QW@33154|Opisthokonta,3BRV2@33208|Metazoa,3D852@33213|Bilateria,420D6@6656|Arthropoda,3SNMY@50557|Insecta,44764@7088|Lepidoptera	33208|Metazoa	U	TIMM9	GO:0000003,GO:0003008,GO:0003674,GO:0005215,GO:0005488,GO:0005515,GO:0005575,GO:0005622,GO:0005623,GO:0005737,GO:0005739,GO:0005740,GO:0005743,GO:0005744,GO:0005758,GO:0006605,GO:0006626,GO:0006810,GO:0006839,GO:0006886,GO:0006996,GO:0007005,GO:0007006,GO:0007007,GO:0007600,GO:0007605,GO:0008104,GO:0008150,GO:0008270,GO:0008320,GO:0008565,GO:0009987,GO:0015031,GO:0015399,GO:0015405,GO:0015450,GO:…	-	ko:K17777	-	-	-	-	ko00000,ko02000,ko03029	3.A.8.1	-	-
1	KAJ8720291.1	manganese ion binding	xaa-Pro dipeptidase isoform X1 [Spodoptera frugiperda]	AMP_N,Peptidase_M24	7091.BGIBMGA008521-TA	1.51e-285	788	COG0006@1|root,KOG2737@2759|Eukaryota,38EA1@33154|Opisthokonta,3BD70@33208|Metazoa,3CYK7@33213|Bilateria,41UDH@6656|Arthropoda,3SGGN@50557|Insecta,442ZQ@7088|Lepidoptera	33208|Metazoa	E	PEPD	GO:0003674,GO:0003824,GO:0004177,GO:0004180,GO:0004181,GO:0005575,GO:0005622,GO:0005623,GO:0005634,GO:0005654,GO:0006082,GO:0006508,GO:0006520,GO:0006807,GO:0008150,GO:0008152,GO:0008233,GO:0008235,GO:0008237,GO:0008238,GO:0008239,GO:0009987,GO:0016787,GO:0019538,GO:0019752,GO:0031974,GO:0031981,GO:0043170,GO:0043226,GO:0043227,GO:0043229,GO:0043231,GO:0043233,GO:0043436,GO:0044237,GO:0044238,GO:…	3.4.13.9	ko:K06106,ko:K14213	ko04530,ko05100,ko05130,ko05131,ko05205,map04530,map05100,map05130,map05131,map05205	-	-	-	ko00000,ko00001,ko01000,ko01002,ko04131,ko04812	-	-	-
1	KAJ8720404.1	Lyase	-	FumaraseC_C,Lyase_1	34740.HMEL016243-PA	3.59e-270	746	COG0114@1|root,KOG1317@2759|Eukaryota,38GHX@33154|Opisthokonta,3BB3C@33208|Metazoa,3CUSS@33213|Bilateria,41XPX@6656|Arthropoda,3SITG@50557|Insecta,4444S@7088|Lepidoptera	33208|Metazoa	C	FH	GO:0001894,GO:0003674,GO:0003824,GO:0004333,GO:0005575,GO:0005622,GO:0005623,GO:0005737,GO:0005739,GO:0005759,GO:0006082,GO:0006091,GO:0006099,GO:0006101,GO:0006106,GO:0006108,GO:0008150,GO:0008152,GO:0009060,GO:0009987,GO:0015980,GO:0016829,GO:0016835,GO:0016836,GO:0016999,GO:0017144,GO:0019752,GO:0031974,GO:0032501,GO:0042592,GO:0043226,GO:0043227,GO:0043229,GO:0043231,GO:0043233,GO:0043436,GO:…	4.2.1.2	ko:K01679	ko00020,ko00620,ko00720,ko01100,ko01110,ko01120,ko01130,ko01200,ko04934,ko05200,ko05211,map00020,map00620,map00720,map01100,map01110,map01120,map01130,map01200,map04934,map05200,map05211	M00009,M00011,M00173,M00376	R01082	RC00443	ko00000,ko00001,ko00002,ko01000	-	-	-
1	KAJ8720421.1	domain present in translation initiation factor eIF2B and eIF5	-	W2,eIF-5_eIF-2B	13037.EHJ63119	3.94e-192	548	COG1601@1|root,KOG2767@2759|Eukaryota,38DWM@33154|Opisthokonta,3BE4X@33208|Metazoa,3CWRX@33213|Bilateria,41WE8@6656|Arthropoda,3SIPA@50557|Insecta,443RA@7088|Lepidoptera	33208|Metazoa	J	EIF5	GO:0000122,GO:0001731,GO:0002181,GO:0002183,GO:0003674,GO:0003676,GO:0003723,GO:0003743,GO:0003824,GO:0003924,GO:0005488,GO:0005515,GO:0005575,GO:0005622,GO:0005623,GO:0005737,GO:0005829,GO:0005886,GO:0006355,GO:0006357,GO:0006412,GO:0006413,GO:0006417,GO:0006446,GO:0006518,GO:0006807,GO:0008135,GO:0008150,GO:0008152,GO:0009058,GO:0009059,GO:0009889,GO:0009890,GO:0009892,GO:0009987,GO:0010467,GO:…	-	ko:K03262	ko03013,ko04214,map03013,map04214	-	-	-	ko00000,ko00001,ko03012	-	-	-
1	KAJ8720457.1	-	-	-	34740.HMEL014289-PA	3.24e-09	61.6	2F6DF@1|root,2T7FI@2759|Eukaryota,391RC@33154|Opisthokonta,3C78U@33208|Metazoa,3DN8V@33213|Bilateria,424NZ@6656|Arthropoda,3T1B7@50557|Insecta,44A9T@7088|Lepidoptera	33208|Metazoa	-	-	-	-	-	-	-	-	-	-	-	-	-
1	KAJ8721144.1	Predicted membrane protein (DUF2053)	BOS complex subunit TMEM147 [Battus philenor]	DUF2053	7091.BGIBMGA010309-TA	1.75e-130	374	KOG3236@1|root,KOG3236@2759|Eukaryota,38FDN@33154|Opisthokonta,3B9N3@33208|Metazoa,3CWHD@33213|Bilateria,41XRJ@6656|Arthropoda,3SJRY@50557|Insecta,442FP@7088|Lepidoptera	33208|Metazoa	S	TMEM147	GO:0005575,GO:0005622,GO:0005623,GO:0005737,GO:0005783,GO:0005789,GO:0012505,GO:0016020,GO:0031984,GO:0032991,GO:0042175,GO:0043226,GO:0043227,GO:0043229,GO:0043231,GO:0044422,GO:0044424,GO:0044425,GO:0044432,GO:0044444,GO:0044446,GO:0044464,GO:0098827	-	-	-	-	-	-	-	-	-	-
1	KAJ8721147.1	WD domain, G-beta repeat	-	WD40	34740.HMEL002696-PA	1.17e-294	826	KOG0321@1|root,KOG0321@2759|Eukaryota,38BTD@33154|Opisthokonta,3BG6F@33208|Metazoa,3CTNC@33213|Bilateria,41VQS@6656|Arthropoda,3SK3H@50557|Insecta,447CF@7088|Lepidoptera	33208|Metazoa	S	DTL	GO:0000075,GO:0000077,GO:0000151,GO:0000209,GO:0000278,GO:0000731,GO:0003674,GO:0003676,GO:0003677,GO:0003682,GO:0005488,GO:0005575,GO:0005622,GO:0005623,GO:0005634,GO:0005635,GO:0005654,GO:0005694,GO:0005730,GO:0005737,GO:0005813,GO:0005815,GO:0005829,GO:0005856,GO:0006139,GO:0006259,GO:0006281,GO:0006301,GO:0006464,GO:0006508,GO:0006511,GO:0006513,GO:0006725,GO:0006807,GO:0006950,GO:0006974,GO:…	-	ko:K11790	-	-	-	-	ko00000,ko04121	-	-	-
1	KAJ8721169.1	Rel homology DNA-binding domain	transcription factor p65 isoform X1 [Helicoverpa zea]	RHD_DNA_bind,RHD_dimer	7091.BGIBMGA010496-TA	2.54e-115	363	2CMKZ@1|root,2QQS6@2759|Eukaryota,38D08@33154|Opisthokonta,3BCW7@33208|Metazoa,3CWI0@33213|Bilateria,41W5U@6656|Arthropoda,3SIXZ@50557|Insecta,4474N@7088|Lepidoptera	33208|Metazoa	K	dl	GO:0000003,GO:0000122,GO:0000976,GO:0000977,GO:0000981,GO:0000982,GO:0001012,GO:0001067,GO:0001077,GO:0001228,GO:0001703,GO:0001704,GO:0001705,GO:0001707,GO:0001708,GO:0001710,GO:0001712,GO:0001715,GO:0002164,GO:0002165,GO:0002225,GO:0002376,GO:0002440,GO:0002520,GO:0002682,GO:0002684,GO:0002697,GO:0002699,GO:0002700,GO:0002702,GO:0002759,GO:0002760,GO:0002775,GO:0002781,GO:0002784,GO:0002786,GO:…	-	ko:K09254	ko04014,ko04624,ko05202,ko05203,map04014,map04624,map05202,map05203	-	-	-	ko00000,ko00001,ko03000	-	-	-
1	KAJ8721281.1	Domain present in ubiquitin-regulatory proteins	UBX domain-containing protein 1 [Helicoverpa armigera]	UBA,UBX	7091.BGIBMGA010446-TA	1.26e-112	336	KOG2689@1|root,KOG2689@2759|Eukaryota,39TES@33154|Opisthokonta,3BINH@33208|Metazoa,3CXHG@33213|Bilateria,41UR4@6656|Arthropoda,3SFPJ@50557|Insecta,4418W@7088|Lepidoptera	33208|Metazoa	O	UBXN1	GO:0003674,GO:0005488,GO:0005515,GO:0005575,GO:0005622,GO:0005623,GO:0005634,GO:0005737,GO:0005783,GO:0005789,GO:0005829,GO:0006457,GO:0006508,GO:0006511,GO:0006807,GO:0008150,GO:0008152,GO:0009056,GO:0009057,GO:0009892,GO:0009894,GO:0009895,GO:0009987,GO:0010466,GO:0010498,GO:0010605,GO:0012505,GO:0016020,GO:0019222,GO:0019538,GO:0019899,GO:0019941,GO:0030162,GO:0030163,GO:0030425,GO:0031323,GO:…	-	-	-	-	-	-	-	-	-	-
1	KAJ8721402.1	Striatin family	striatin-3 isoform X2 [Spodoptera litura]	Striatin,WD40	7091.BGIBMGA010562-TA	0	1149	KOG0642@1|root,KOG0642@2759|Eukaryota,38CB2@33154|Opisthokonta,3BB1Y@33208|Metazoa,3CU05@33213|Bilateria,41V8R@6656|Arthropoda,3SISS@50557|Insecta,444Z3@7088|Lepidoptera	33208|Metazoa	D	STRN	GO:0000122,GO:0000165,GO:0001700,GO:0001932,GO:0001934,GO:0002009,GO:0003674,GO:0003700,GO:0005102,GO:0005488,GO:0005515,GO:0005516,GO:0005575,GO:0005622,GO:0005623,GO:0005634,GO:0005654,GO:0005737,GO:0005794,GO:0005886,GO:0005911,GO:0005923,GO:0006355,GO:0006357,GO:0006464,GO:0006468,GO:0006793,GO:0006796,GO:0006807,GO:0006950,GO:0007043,GO:0007154,GO:0007165,GO:0007166,GO:0007254,GO:0007267,GO:…	-	ko:K17608	ko04013,map04013	-	-	-	ko00000,ko00001,ko01009	-	-	-
1	KAJ8721415.1	beta-glucosidase 2, glycosyl-hydrolase family 116 N-term	-	DUF608,Glyco_hydr_116N	13037.EHJ78536	0	1388	COG4354@1|root,KOG2119@2759|Eukaryota,38EC3@33154|Opisthokonta,3BF3A@33208|Metazoa,3CU73@33213|Bilateria,41XTV@6656|Arthropoda,3SHTR@50557|Insecta,4441Z@7088|Lepidoptera	33208|Metazoa	G	GBA2	GO:0003674,GO:0003824,GO:0004348,GO:0004553,GO:0005575,GO:0005622,GO:0005623,GO:0005737,GO:0005783,GO:0005790,GO:0005886,GO:0006082,GO:0006629,GO:0006643,GO:0006664,GO:0006665,GO:0006687,GO:0006807,GO:0007275,GO:0007399,GO:0007417,GO:0008150,GO:0008152,GO:0008202,GO:0008206,GO:0008422,GO:0009056,GO:0009987,GO:0012505,GO:0015926,GO:0016020,GO:0016021,GO:0016137,GO:0016139,GO:0016787,GO:0016798,GO:…	3.2.1.45	ko:K17108	ko00511,ko00600,ko01100,map00511,map00600,map01100	-	R01498	RC00059,RC00451	ko00000,ko00001,ko01000	-	GH116	-
1	KAJ8721433.1	Phosphotyrosine-binding domain, phosphotyrosine-interaction (PI) domain	protein numb isoform X2 [Helicoverpa zea]	NumbF,PID	13037.EHJ74293	2.01e-197	560	KOG3537@1|root,KOG3537@2759|Eukaryota,38D35@33154|Opisthokonta,3BCX9@33208|Metazoa,3CWZX@33213|Bilateria,41WZI@6656|Arthropoda,3SI61@50557|Insecta,443WS@7088|Lepidoptera	33208|Metazoa	T	NUMB	GO:0000902,GO:0000904,GO:0001655,GO:0001708,GO:0001709,GO:0003002,GO:0003674,GO:0005068,GO:0005080,GO:0005102,GO:0005112,GO:0005488,GO:0005515,GO:0005575,GO:0005622,GO:0005623,GO:0005634,GO:0005737,GO:0005768,GO:0005769,GO:0005886,GO:0005887,GO:0005938,GO:0006605,GO:0006612,GO:0006807,GO:0006810,GO:0006811,GO:0006820,GO:0006869,GO:0006886,GO:0006928,GO:0007154,GO:0007165,GO:0007166,GO:0007167,GO:…	-	ko:K06057	ko04330,map04330	-	-	-	ko00000,ko00001,ko04131	-	-	-
1	KAJ8721448.1	-	shootin-1 isoform X2 [Maniola hyperantus] >ref|XP_069356523.1| shootin-1 isoform X2 [Maniola hyperantus] >ref|XP_069356524.1| shootin-1 isoform X2 [Maniola hyperantus]	-	7091.BGIBMGA010581-TA	1.52e-201	582	2CYQ1@1|root,2S5JQ@2759|Eukaryota,3A6WP@33154|Opisthokonta,3BTHF@33208|Metazoa,3D98X@33213|Bilateria,420QT@6656|Arthropoda,3SP19@50557|Insecta,4493N@7088|Lepidoptera	33208|Metazoa	-	-	-	-	-	-	-	-	-	-	-	-	-
1	KAJ8721460.1	Fatty acid desaturase	-	FA_desaturase	13037.EHJ76461	9.09e-240	660	COG1398@1|root,KOG1600@2759|Eukaryota,38GU7@33154|Opisthokonta,3BENV@33208|Metazoa,3CTC4@33213|Bilateria,41YA9@6656|Arthropoda,3SG9B@50557|Insecta,4427X@7088|Lepidoptera	33208|Metazoa	I	SCD	GO:0000003,GO:0000278,GO:0000281,GO:0000910,GO:0001101,GO:0001676,GO:0002376,GO:0003674,GO:0003824,GO:0004768,GO:0005488,GO:0005506,GO:0005575,GO:0005622,GO:0005623,GO:0005634,GO:0005730,GO:0005737,GO:0005783,GO:0005789,GO:0006082,GO:0006139,GO:0006163,GO:0006164,GO:0006629,GO:0006631,GO:0006633,GO:0006636,GO:0006637,GO:0006638,GO:0006639,GO:0006641,GO:0006723,GO:0006725,GO:0006732,GO:0006753,GO:…	1.14.19.1,2.1.1.35	ko:K00507,ko:K15331	ko01040,ko01212,ko03320,ko04152,ko04212,map01040,map01212,map03320,map04152,map04212	-	R02222	RC00917	ko00000,ko00001,ko01000,ko01004,ko03016	-	-	-
1	KAJ8721496.1	Phosphorylase superfamily	-	PNP_UDP_1	7091.BGIBMGA010642-TA	7.11e-236	653	COG2820@1|root,KOG3728@2759|Eukaryota,38C4J@33154|Opisthokonta,3BAA7@33208|Metazoa,3CWDD@33213|Bilateria,41VJB@6656|Arthropoda,3SJ06@50557|Insecta,447XQ@7088|Lepidoptera	33208|Metazoa	F	UPP1	GO:0003674,GO:0003824,GO:0004850,GO:0005488,GO:0005515,GO:0005575,GO:0005622,GO:0005623,GO:0005634,GO:0005654,GO:0005737,GO:0005829,GO:0005856,GO:0005882,GO:0006139,GO:0006206,GO:0006208,GO:0006212,GO:0006213,GO:0006218,GO:0006220,GO:0006725,GO:0006753,GO:0006793,GO:0006796,GO:0006807,GO:0008150,GO:0008152,GO:0008655,GO:0009032,GO:0009056,GO:0009058,GO:0009112,GO:0009116,GO:0009117,GO:0009119,GO:…	2.4.2.3	ko:K00757	ko00240,ko00983,ko01100,map00240,map00983,map01100	-	R01876,R02484,R08229	RC00063	ko00000,ko00001,ko01000	-	-	-
1	KAJ8721729.1	DNA strand elongation involved in nuclear cell cycle DNA replication	-	Sld5	34740.HMEL013380-PA	2.49e-119	343	COG5230@1|root,KOG3303@2759|Eukaryota,38EB2@33154|Opisthokonta,3BC4W@33208|Metazoa,3CXNA@33213|Bilateria,41ZIY@6656|Arthropoda,3SMGX@50557|Insecta,446BR@7088|Lepidoptera	33208|Metazoa	L	GINS1	GO:0000228,GO:0000278,GO:0000811,GO:0001701,GO:0001824,GO:0001832,GO:0001833,GO:0003674,GO:0003678,GO:0003824,GO:0004386,GO:0005575,GO:0005622,GO:0005623,GO:0005634,GO:0005654,GO:0005694,GO:0005737,GO:0006139,GO:0006259,GO:0006260,GO:0006261,GO:0006271,GO:0006725,GO:0006807,GO:0006996,GO:0007049,GO:0007275,GO:0007346,GO:0008150,GO:0008152,GO:0008283,GO:0009058,GO:0009059,GO:0009790,GO:0009792,GO:…	-	ko:K10732	-	M00286	-	-	ko00000,ko00002,ko03032	-	-	-
1	KAJ8721730.1	Ankyrin repeat	NF-kappa-B inhibitor cactus-like [Helicoverpa zea]	Ank,Ank_2,Ank_3,Ank_4,Ank_5	7091.BGIBMGA005834-TA	1.3e-88	275	COG0666@1|root,KOG0504@2759|Eukaryota,38EYH@33154|Opisthokonta,3BM8A@33208|Metazoa,3CRRM@33213|Bilateria,41ZXU@6656|Arthropoda,3SMZY@50557|Insecta,44752@7088|Lepidoptera	33208|Metazoa	S	NFKBIA	GO:0000003,GO:0000060,GO:0001889,GO:0002064,GO:0002065,GO:0002066,GO:0002218,GO:0002221,GO:0002224,GO:0002225,GO:0002237,GO:0002253,GO:0002376,GO:0002520,GO:0002682,GO:0002683,GO:0002684,GO:0002697,GO:0002699,GO:0002700,GO:0002702,GO:0002753,GO:0002757,GO:0002758,GO:0002759,GO:0002760,GO:0002764,GO:0002784,GO:0002788,GO:0002804,GO:0002805,GO:0002807,GO:0002810,GO:0002831,GO:0002833,GO:0002920,GO:…	-	ko:K04734,ko:K05872	ko04024,ko04062,ko04064,ko04210,ko04380,ko04620,ko04621,ko04622,ko04623,ko04624,ko04657,ko04658,ko04659,ko04660,ko04662,ko04668,ko04722,ko04920,ko04926,ko04931,ko05120,ko05131,ko05134,ko05140,ko05142,ko05145,ko05160,ko05161,ko05162,ko05164,ko05166,ko05167,ko05168,ko05169,ko05200,ko05203,ko05215,ko05220,ko05222,map04024,map04062,map04064,map04210,map04380,map04620,map04621,map04622,map04623,map046…	M00686	-	-	ko00000,ko00001,ko00002,ko03000,ko04131	-	-	-
1	KAJ8721731.1	PAP2 superfamily	-	PAP2	7091.BGIBMGA005868-TA	1.16e-258	714	COG0671@1|root,KOG2822@2759|Eukaryota,39RT9@33154|Opisthokonta,3B9WZ@33208|Metazoa,3D233@33213|Bilateria,41X5P@6656|Arthropoda,3SGDI@50557|Insecta,444AF@7088|Lepidoptera	33208|Metazoa	I	SGPP1	GO:0003674,GO:0003824,GO:0005575,GO:0005622,GO:0005623,GO:0005634,GO:0005654,GO:0005737,GO:0005783,GO:0005789,GO:0006066,GO:0006629,GO:0006643,GO:0006644,GO:0006665,GO:0006668,GO:0006670,GO:0006793,GO:0006796,GO:0006807,GO:0006915,GO:0007154,GO:0007165,GO:0007166,GO:0008150,GO:0008152,GO:0008219,GO:0008610,GO:0009058,GO:0009987,GO:0012501,GO:0012505,GO:0016020,GO:0016311,GO:0016787,GO:0016788,GO:…	-	ko:K04716,ko:K04717	ko00600,ko04071,map00600,map04071	-	R06520	RC00017	ko00000,ko00001,ko01000	-	-	-
1	KAJ8721749.1	Aminotransferase class I and II	serine palmitoyltransferase 2 [Helicoverpa armigera]	Aminotran_1_2	13037.EHJ72730	2.97e-279	779	COG0156@1|root,KOG1357@2759|Eukaryota,38C0X@33154|Opisthokonta,3BF8P@33208|Metazoa,3CT3N@33213|Bilateria,41U4H@6656|Arthropoda,3SHY1@50557|Insecta,442K5@7088|Lepidoptera	33208|Metazoa	O	SPTLC2	GO:0002178,GO:0003674,GO:0003824,GO:0004758,GO:0005575,GO:0005622,GO:0005623,GO:0005737,GO:0005783,GO:0005789,GO:0005886,GO:0006066,GO:0006629,GO:0006643,GO:0006644,GO:0006665,GO:0006667,GO:0006670,GO:0006672,GO:0006684,GO:0006686,GO:0006793,GO:0006796,GO:0006807,GO:0007275,GO:0007444,GO:0008150,GO:0008152,GO:0008610,GO:0008654,GO:0009058,GO:0009888,GO:0009893,GO:0009894,GO:0009896,GO:0009987,GO:…	2.3.1.50	ko:K00654	ko00600,ko01100,ko04071,ko04138,map00600,map01100,map04071,map04138	M00094,M00099	R01281	RC00004,RC02725,RC02849	ko00000,ko00001,ko00002,ko01000,ko01007	-	-	-
1	KAJ8721754.1	Ninein-like	blastoderm-specific protein 25D-like isoform X1 [Spodoptera frugiperda]	EF-hand_7	7091.BGIBMGA005851-TA	3.45e-199	593	28W3C@1|root,2R2VA@2759|Eukaryota,39MV0@33154|Opisthokonta,3CPEG@33208|Metazoa,3E5JH@33213|Bilateria,41XR8@6656|Arthropoda,3SKQI@50557|Insecta,44570@7088|Lepidoptera	33208|Metazoa	S	NINL	GO:0000086,GO:0000242,GO:0000278,GO:0003674,GO:0005488,GO:0005515,GO:0005575,GO:0005576,GO:0005622,GO:0005623,GO:0005737,GO:0005813,GO:0005815,GO:0005829,GO:0005856,GO:0006996,GO:0006997,GO:0006998,GO:0007049,GO:0007346,GO:0008017,GO:0008092,GO:0008150,GO:0009987,GO:0010256,GO:0010389,GO:0010564,GO:0015630,GO:0015631,GO:0016043,GO:0022402,GO:0022406,GO:0022607,GO:0030030,GO:0030031,GO:0034994,GO:…	-	ko:K16476,ko:K16477	-	-	-	-	ko00000,ko03036	-	-	-
1	KAJ8721758.1	Protein tyrosine kinase	-	Pkinase	13037.EHJ72739	7.41e-151	442	KOG0590@1|root,KOG0590@2759|Eukaryota,38FJY@33154|Opisthokonta,3BDCN@33208|Metazoa,3CY84@33213|Bilateria,41VBQ@6656|Arthropoda,3SFR9@50557|Insecta,445YC@7088|Lepidoptera	33208|Metazoa	T	CHEK1	GO:0000018,GO:0000075,GO:0000076,GO:0000077,GO:0000086,GO:0000226,GO:0000228,GO:0000278,GO:0000724,GO:0000725,GO:0000785,GO:0000793,GO:0000794,GO:0001700,GO:0001701,GO:0001824,GO:0001832,GO:0001833,GO:0003674,GO:0003824,GO:0004672,GO:0004674,GO:0005488,GO:0005515,GO:0005575,GO:0005622,GO:0005623,GO:0005634,GO:0005654,GO:0005657,GO:0005694,GO:0005737,GO:0005813,GO:0005815,GO:0005829,GO:0005856,GO:…	2.7.11.1	ko:K02216	ko04110,ko04111,ko04113,ko04115,ko04218,ko05166,ko05203,map04110,map04111,map04113,map04115,map04218,map05166,map05203	M00691	-	-	ko00000,ko00001,ko00002,ko01000,ko01001,ko03400	-	-	-
1	KAJ8722379.1	Protein tyrosine kinase	lymphokine-activated killer T-cell-originated protein kinase-like [Helicoverpa zea]	Pkinase	7091.BGIBMGA006677-TA	2.57e-165	469	COG0515@1|root,KOG0192@2759|Eukaryota,38TPF@33154|Opisthokonta,3BEA3@33208|Metazoa,3D058@33213|Bilateria,41YZE@6656|Arthropoda,3SMA7@50557|Insecta,442J0@7088|Lepidoptera	33208|Metazoa	T	PBK	GO:0000278,GO:0001932,GO:0001933,GO:0003674,GO:0003824,GO:0004672,GO:0004674,GO:0005575,GO:0005622,GO:0005623,GO:0005634,GO:0006464,GO:0006468,GO:0006793,GO:0006796,GO:0006807,GO:0007049,GO:0008150,GO:0008152,GO:0009314,GO:0009411,GO:0009416,GO:0009628,GO:0009892,GO:0009894,GO:0009895,GO:0009966,GO:0009968,GO:0009987,GO:0010563,GO:0010605,GO:0010646,GO:0010648,GO:0016301,GO:0016310,GO:0016740,GO:…	2.7.12.2	ko:K08865	-	-	-	-	ko00000,ko01000,ko01001	-	-	-
1	KAJ8722392.1	Serine/Threonine protein kinases, catalytic domain	aurora kinase C [Helicoverpa armigera]	Pkinase	13037.EHJ68669	6.59e-207	577	KOG0580@1|root,KOG0580@2759|Eukaryota,38BIB@33154|Opisthokonta,3B9KX@33208|Metazoa,3CZ1M@33213|Bilateria,41TX4@6656|Arthropoda,3SHW4@50557|Insecta,444Q3@7088|Lepidoptera	33208|Metazoa	T	AURKA	GO:0000003,GO:0000022,GO:0000070,GO:0000075,GO:0000077,GO:0000086,GO:0000122,GO:0000212,GO:0000226,GO:0000228,GO:0000278,GO:0000280,GO:0000281,GO:0000775,GO:0000776,GO:0000779,GO:0000780,GO:0000785,GO:0000793,GO:0000794,GO:0000819,GO:0000902,GO:0000910,GO:0000922,GO:0001674,GO:0001709,GO:0001889,GO:0002902,GO:0002903,GO:0003002,GO:0003006,GO:0003674,GO:0003824,GO:0004672,GO:0004674,GO:0004712,GO:…	2.7.11.1	ko:K11479,ko:K11481	ko04114,ko04914,map04114,map04914	-	-	-	ko00000,ko00001,ko01000,ko01001,ko01009,ko03036	-	-	-
1	KAJ8722433.1	Hyaluronan / mRNA binding family	intracellular hyaluronan-binding protein 4-like [Anticarsia gemmatalis]	HABP4_PAI-RBP1,IHABP4_N	7091.BGIBMGA006704-TA	3.07e-171	490	KOG2945@1|root,KOG2945@2759|Eukaryota,38FFW@33154|Opisthokonta,3BEJZ@33208|Metazoa,3CXCU@33213|Bilateria,41ZK4@6656|Arthropoda,3SMS2@50557|Insecta,443X2@7088|Lepidoptera	33208|Metazoa	S	SERBP1	GO:0003674,GO:0003676,GO:0003723,GO:0003729,GO:0003730,GO:0005488,GO:0005515,GO:0005575,GO:0005622,GO:0005623,GO:0005634,GO:0005694,GO:0005700,GO:0005701,GO:0005703,GO:0005737,GO:0005829,GO:0005886,GO:0006325,GO:0006355,GO:0006464,GO:0006479,GO:0006807,GO:0006996,GO:0008150,GO:0008152,GO:0008213,GO:0009889,GO:0009892,GO:0009894,GO:0009987,GO:0010369,GO:0010468,GO:0010556,GO:0010605,GO:0010608,GO:…	-	ko:K13199	-	-	-	-	ko00000,ko03041	-	-	-
1	KAJ8722471.1	carbohydrate binding	-	Lectin_C	34740.HMEL012266-PA	1.3e-79	252	KOG4297@1|root,KOG4297@2759|Eukaryota	2759|Eukaryota	S	-	-	-	ko:K06721,ko:K17519	-	-	-	-	ko00000,ko04090,ko04091	-	-	-
1	KAJ8722472.1	carbohydrate binding	IML7 [Mythimna separata]	Lectin_C	34740.HMEL012266-PA	5.9e-71	228	KOG4297@1|root,KOG4297@2759|Eukaryota	2759|Eukaryota	S	-	-	-	ko:K06721,ko:K17519	-	-	-	-	ko00000,ko04090,ko04091	-	-	-
1	KAJ8722474.1	C-type lectin (CTL) or carbohydrate-recognition domain (CRD)	-	Lectin_C	7091.BGIBMGA006768-TA	8.28e-51	174	29K7V@1|root,2RTGS@2759|Eukaryota,39N1F@33154|Opisthokonta,3CPKQ@33208|Metazoa,3E5RR@33213|Bilateria,42ATQ@6656|Arthropoda,3T0WJ@50557|Insecta,446KJ@7088|Lepidoptera	33208|Metazoa	O	-	-	-	-	-	-	-	-	-	-	-	-
1	KAJ8722482.1	Protein of unknown function (DUF2615)	-	DUF2615	34740.HMEL012560-PA	1.54e-51	164	2BVGC@1|root,2S7T0@2759|Eukaryota,39M7Q@33154|Opisthokonta,3CNUV@33208|Metazoa,3E56U@33213|Bilateria,4211A@6656|Arthropoda,3SP7S@50557|Insecta,447K6@7088|Lepidoptera	33208|Metazoa	S	SMIM14	GO:0005575,GO:0005622,GO:0005623,GO:0005737,GO:0005783,GO:0012505,GO:0043226,GO:0043227,GO:0043229,GO:0043231,GO:0044424,GO:0044444,GO:0044464	-	-	-	-	-	-	-	-	-	-
1	KAJ8722517.1	-	-	-	7091.BGIBMGA006613-TA	1.21e-211	680	2D0SE@1|root,2SF7X@2759|Eukaryota,395MS@33154|Opisthokonta,3CA5H@33208|Metazoa,3DRAD@33213|Bilateria,423FJ@6656|Arthropoda,3SX91@50557|Insecta,443RE@7088|Lepidoptera	33208|Metazoa	-	-	-	3.1.3.16	ko:K17501	-	-	-	-	ko00000,ko01000,ko01009	-	-	-
1	KAJ8722535.1	This magnesium-dependent enzyme catalyzes the hydrolysis of ATP coupled with the transport of calcium	-	Cation_ATPase,Cation_ATPase_C,Cation_ATPase_N,E1-E2_ATPase,Hydrolase,Hydrolase_3	13037.EHJ69709	0	1863	COG0474@1|root,KOG0202@2759|Eukaryota,38B7J@33154|Opisthokonta,3BB7T@33208|Metazoa,3CXA7@33213|Bilateria,41TN2@6656|Arthropoda,3SG98@50557|Insecta,443Z0@7088|Lepidoptera	33208|Metazoa	P	ATP2A2	GO:0000003,GO:0000166,GO:0001505,GO:0001664,GO:0002026,GO:0002027,GO:0002064,GO:0002065,GO:0002066,GO:0002119,GO:0002164,GO:0002237,GO:0003006,GO:0003008,GO:0003012,GO:0003013,GO:0003015,GO:0003299,GO:0003300,GO:0003674,GO:0003676,GO:0003677,GO:0003682,GO:0003824,GO:0005102,GO:0005215,GO:0005338,GO:0005388,GO:0005488,GO:0005509,GO:0005515,GO:0005524,GO:0005575,GO:0005622,GO:0005623,GO:0005634,GO:…	3.6.3.8	ko:K05853	ko04020,ko04022,ko04972,ko05010,map04020,map04022,map04972,map05010	-	-	-	ko00000,ko00001,ko01000	3.A.3.2	-	-
1	KAJ8722597.1	C-type lectin (CTL) or carbohydrate-recognition domain (CRD)	-	Lectin_C	13037.EHJ66464	1.82e-82	259	29K7V@1|root,2RTGS@2759|Eukaryota,39N1F@33154|Opisthokonta,3CPKQ@33208|Metazoa,3E5RR@33213|Bilateria,42ATQ@6656|Arthropoda,3T0WJ@50557|Insecta,446KJ@7088|Lepidoptera	33208|Metazoa	O	-	-	-	-	-	-	-	-	-	-	-	-
1	KAJ8722604.1	C-type lectin (CTL) or carbohydrate-recognition domain (CRD)	-	Lectin_C	13037.EHJ76118	8.19e-95	290	2E93Y@1|root,2SFHR@2759|Eukaryota,3AAH2@33154|Opisthokonta,3BV1N@33208|Metazoa,3DBKW@33213|Bilateria,423JQ@6656|Arthropoda,3SRS0@50557|Insecta,444UY@7088|Lepidoptera	33208|Metazoa	S	-	-	-	-	-	-	-	-	-	-	-	-
1	KAJ8722610.1	C-type lectin (CTL) or carbohydrate-recognition domain (CRD)	-	Lectin_C	13037.EHJ66464	1.89e-83	262	29K7V@1|root,2RTGS@2759|Eukaryota,39N1F@33154|Opisthokonta,3CPKQ@33208|Metazoa,3E5RR@33213|Bilateria,42ATQ@6656|Arthropoda,3T0WJ@50557|Insecta,446KJ@7088|Lepidoptera	33208|Metazoa	O	-	-	-	-	-	-	-	-	-	-	-	-
1	KAJ8722635.1	Eukaryotic cytochrome b561	-	Cytochrom_B561	7091.BGIBMGA006774-TA	5.22e-164	461	KOG1619@1|root,KOG1619@2759|Eukaryota,39T0N@33154|Opisthokonta,3BD2H@33208|Metazoa,3CRB0@33213|Bilateria,41WZ4@6656|Arthropoda,3SGFR@50557|Insecta,443JU@7088|Lepidoptera	33208|Metazoa	C	CYBRD1	GO:0000293,GO:0000323,GO:0001505,GO:0003008,GO:0003674,GO:0003824,GO:0005575,GO:0005622,GO:0005623,GO:0005737,GO:0005764,GO:0005765,GO:0005773,GO:0005774,GO:0005886,GO:0005903,GO:0006873,GO:0006875,GO:0006879,GO:0007610,GO:0007611,GO:0007613,GO:0007626,GO:0008150,GO:0008152,GO:0009987,GO:0010035,GO:0010038,GO:0010039,GO:0010646,GO:0016020,GO:0016491,GO:0016722,GO:0016723,GO:0019725,GO:0023051,GO:…	1.16.5.1	ko:K08360,ko:K08370	ko04978,map04978	-	-	-	ko00000,ko00001,ko01000,ko02000	5.B.2.1	-	-
1	KAJ8722644.1	Sigma factor PP2C-like phosphatases	-	PP2C	7091.BGIBMGA006779-TA	1.93e-268	759	COG0631@1|root,KOG0699@2759|Eukaryota,38CQG@33154|Opisthokonta,3B9BA@33208|Metazoa,3CY5N@33213|Bilateria,41U6E@6656|Arthropoda,3SJWB@50557|Insecta,4437W@7088|Lepidoptera	33208|Metazoa	T	PPM1G	GO:0003674,GO:0003824,GO:0004721,GO:0004722,GO:0005575,GO:0005622,GO:0005623,GO:0005634,GO:0005654,GO:0005737,GO:0006464,GO:0006470,GO:0006793,GO:0006796,GO:0006807,GO:0007049,GO:0007050,GO:0008150,GO:0008152,GO:0009987,GO:0016311,GO:0016787,GO:0016788,GO:0016791,GO:0019538,GO:0022402,GO:0031974,GO:0031981,GO:0035970,GO:0036211,GO:0042578,GO:0043170,GO:0043226,GO:0043227,GO:0043229,GO:0043231,GO:…	3.1.3.16	ko:K17499	-	-	-	-	ko00000,ko01000,ko01009	-	-	-
1	KAJ8722647.1	Lipase (class 3)	-	Lipase_3	13037.EHJ67909	0	1234	KOG2088@1|root,KOG2088@2759|Eukaryota,38C88@33154|Opisthokonta,3BEGS@33208|Metazoa,3CTQE@33213|Bilateria,41TRQ@6656|Arthropoda,3SJ9E@50557|Insecta,445A1@7088|Lepidoptera	33208|Metazoa	IOT	DAGLB	GO:0001505,GO:0001676,GO:0003674,GO:0003824,GO:0005575,GO:0005622,GO:0005623,GO:0005634,GO:0005886,GO:0006082,GO:0006629,GO:0006631,GO:0006690,GO:0007275,GO:0007399,GO:0007405,GO:0008150,GO:0008152,GO:0008283,GO:0009058,GO:0009987,GO:0016020,GO:0016298,GO:0016787,GO:0016788,GO:0019369,GO:0019752,GO:0022008,GO:0030154,GO:0032501,GO:0032502,GO:0032787,GO:0033559,GO:0042133,GO:0042136,GO:0043226,GO:…	-	ko:K13806	ko04723,ko04745,ko04925,map04723,map04745,map04925	-	-	-	ko00000,ko00001,ko01000	-	-	-
1	KAJ8722666.1	Di-glucose binding within endoplasmic reticulum	-	Malectin	7091.BGIBMGA006789-TA	5.76e-173	484	KOG3593@1|root,KOG3593@2759|Eukaryota,38DV4@33154|Opisthokonta,3BBWY@33208|Metazoa,3CT8I@33213|Bilateria,41THV@6656|Arthropoda,3SIY6@50557|Insecta,444PA@7088|Lepidoptera	33208|Metazoa	T	MLEC	GO:0001775,GO:0002252,GO:0002263,GO:0002274,GO:0002275,GO:0002283,GO:0002366,GO:0002376,GO:0002443,GO:0002444,GO:0002446,GO:0003674,GO:0005488,GO:0005515,GO:0005575,GO:0005622,GO:0005623,GO:0005737,GO:0005783,GO:0005789,GO:0005886,GO:0006457,GO:0006810,GO:0006887,GO:0006955,GO:0008150,GO:0009987,GO:0012505,GO:0012506,GO:0016020,GO:0016192,GO:0019899,GO:0030141,GO:0030246,GO:0030659,GO:0030667,GO:…	-	-	-	-	-	-	-	-	-	-
1	KAJ8722697.1	Telomerase activating protein Est1	-	EST1,EST1_DNA_bind,PIN_4	34740.HMEL014063-PA	0	1669	KOG2162@1|root,KOG2162@2759|Eukaryota,39SIT@33154|Opisthokonta,3BDMG@33208|Metazoa,3CUPP@33213|Bilateria,41VH1@6656|Arthropoda,3SIMG@50557|Insecta,44346@7088|Lepidoptera	33208|Metazoa	A	SMG6	GO:0000003,GO:0000184,GO:0000723,GO:0000956,GO:0003006,GO:0003674,GO:0003676,GO:0003677,GO:0003723,GO:0003824,GO:0004518,GO:0004519,GO:0004521,GO:0004540,GO:0005488,GO:0005515,GO:0005575,GO:0005622,GO:0005623,GO:0005634,GO:0005697,GO:0005730,GO:0005737,GO:0005829,GO:0006139,GO:0006259,GO:0006278,GO:0006401,GO:0006402,GO:0006403,GO:0006405,GO:0006406,GO:0006611,GO:0006725,GO:0006807,GO:0006810,GO:…	-	ko:K11124	ko03015,map03015	-	-	-	ko00000,ko00001,ko01000,ko03019,ko03032	-	-	-
1	KAJ8722706.1	K homology RNA-binding domain	-	KH_1	13037.EHJ68120	0	2144	KOG2208@1|root,KOG2208@2759|Eukaryota,38D8R@33154|Opisthokonta,3BFE4@33208|Metazoa,3CSZ5@33213|Bilateria,41VST@6656|Arthropoda,3SI35@50557|Insecta,448RH@7088|Lepidoptera	33208|Metazoa	I	HDLBP	GO:0000785,GO:0000792,GO:0003674,GO:0003676,GO:0003677,GO:0003690,GO:0003696,GO:0003697,GO:0003723,GO:0003729,GO:0003730,GO:0005488,GO:0005575,GO:0005622,GO:0005623,GO:0005634,GO:0005694,GO:0005700,GO:0005701,GO:0005737,GO:0005829,GO:0005886,GO:0006066,GO:0006323,GO:0006325,GO:0006333,GO:0006338,GO:0006417,GO:0006629,GO:0006996,GO:0007059,GO:0008150,GO:0008152,GO:0008202,GO:0008203,GO:0008289,GO:…	-	-	-	-	-	-	-	-	-	-
1	KAJ8722748.1	Carbamoyl-phosphate synthase small chain, CPSase domain	-	Amidohydro_1,CPSase_L_D2,CPSase_L_D3,CPSase_sm_chain,GATase,MGS,OTCace,OTCace_N	7091.BGIBMGA006816-TA	0	3883	COG0458@1|root,KOG0370@2759|Eukaryota,38CAC@33154|Opisthokonta,3B9FF@33208|Metazoa,3CS9A@33213|Bilateria,41U31@6656|Arthropoda,3SJKC@50557|Insecta,443NG@7088|Lepidoptera	33208|Metazoa	F	CAD	GO:0000050,GO:0000052,GO:0000166,GO:0001882,GO:0001884,GO:0002119,GO:0002134,GO:0002164,GO:0003674,GO:0003824,GO:0004070,GO:0004087,GO:0004088,GO:0004151,GO:0004672,GO:0005488,GO:0005515,GO:0005524,GO:0005575,GO:0005622,GO:0005623,GO:0005634,GO:0005654,GO:0005737,GO:0005739,GO:0005829,GO:0006082,GO:0006139,GO:0006206,GO:0006207,GO:0006213,GO:0006220,GO:0006221,GO:0006228,GO:0006464,GO:0006468,GO:…	2.1.3.2,3.5.2.3,6.3.5.5	ko:K11540	ko00240,ko00250,ko01100,map00240,map00250,map01100	M00051	R00256,R00575,R01395,R01397,R01993,R10948,R10949	RC00002,RC00010,RC00043,RC00064,RC00632,RC02750,RC02798,RC02850,RC03314	ko00000,ko00001,ko00002,ko01000,ko01002	-	-	-
1	KAJ8722749.1	Glycosyl hydrolases family 35	-	BetaGal_dom4_5,Glyco_hydro_35	7091.BGIBMGA006815-TA	1.63e-283	796	COG1874@1|root,KOG0496@2759|Eukaryota,38D50@33154|Opisthokonta,3B96H@33208|Metazoa,3CREN@33213|Bilateria,4247Y@6656|Arthropoda,3T0ZJ@50557|Insecta,448MM@7088|Lepidoptera	33208|Metazoa	G	GLB1L	GO:0000323,GO:0001775,GO:0002252,GO:0002263,GO:0002274,GO:0002275,GO:0002283,GO:0002366,GO:0002376,GO:0002443,GO:0002444,GO:0002446,GO:0003674,GO:0003824,GO:0004308,GO:0004553,GO:0004565,GO:0005488,GO:0005515,GO:0005575,GO:0005576,GO:0005615,GO:0005622,GO:0005623,GO:0005737,GO:0005764,GO:0005766,GO:0005773,GO:0005775,GO:0005794,GO:0005975,GO:0005996,GO:0006012,GO:0006022,GO:0006026,GO:0006027,GO:…	3.2.1.23	ko:K12309	ko00052,ko00511,ko00531,ko00600,ko00604,ko01100,ko04142,map00052,map00511,map00531,map00600,map00604,map01100,map04142	M00079	R01678,R03355,R04633,R06010,R07807	RC00049	ko00000,ko00001,ko00002,ko01000,ko04147	-	-	-
1	KAJ8722803.1	Protein of unknown function (DUF1681)	-	DUF1681	13037.EHJ66016	5.46e-125	361	KOG2500@1|root,KOG2500@2759|Eukaryota,38GCN@33154|Opisthokonta,3BE3J@33208|Metazoa,3CRW7@33213|Bilateria,41TIV@6656|Arthropoda,3SFZN@50557|Insecta,44209@7088|Lepidoptera	33208|Metazoa	S	NECAP1	GO:0005575,GO:0005622,GO:0005623,GO:0005737,GO:0005829,GO:0005905,GO:0006810,GO:0006897,GO:0008150,GO:0009987,GO:0012505,GO:0012506,GO:0016020,GO:0016043,GO:0016192,GO:0030117,GO:0030118,GO:0030120,GO:0030125,GO:0030135,GO:0030136,GO:0030659,GO:0030662,GO:0030665,GO:0031090,GO:0031410,GO:0031982,GO:0032991,GO:0043226,GO:0043227,GO:0043229,GO:0044422,GO:0044424,GO:0044425,GO:0044433,GO:0044444,GO:…	-	ko:K20069	-	-	-	-	ko00000,ko04131	-	-	-
1	KAJ8722867.1	ABC transporter	-	ABC_tran,ABC_tran_Xtn	34740.HMEL002388-PA	0	1260	COG0488@1|root,KOG0062@2759|Eukaryota,38FBM@33154|Opisthokonta,3B9H1@33208|Metazoa,3CS1F@33213|Bilateria,41WNQ@6656|Arthropoda,3SIC0@50557|Insecta,44567@7088|Lepidoptera	33208|Metazoa	EJ	ABCF3	GO:0001932,GO:0001934,GO:0003674,GO:0005488,GO:0005515,GO:0005575,GO:0005622,GO:0005623,GO:0005737,GO:0005829,GO:0005840,GO:0006417,GO:0008150,GO:0009889,GO:0009893,GO:0010468,GO:0010556,GO:0010562,GO:0010604,GO:0010608,GO:0010941,GO:0019220,GO:0019222,GO:0022626,GO:0031323,GO:0031325,GO:0031326,GO:0031399,GO:0031401,GO:0032268,GO:0032270,GO:0032991,GO:0033135,GO:0033138,GO:0034248,GO:0042325,GO:…	-	ko:K06158	-	-	-	-	ko00000,ko03012	-	-	-
1	KAJ8722925.1	Adaptin N terminal region	-	Adaptin_N,Alpha_adaptinC2	7091.BGIBMGA002914-TA	0	1327	COG4354@1|root,KOG1062@2759|Eukaryota,38C9Z@33154|Opisthokonta,3BAJR@33208|Metazoa,3CV1U@33213|Bilateria,41WEQ@6656|Arthropoda,3SJA4@50557|Insecta,444HM@7088|Lepidoptera	33208|Metazoa	U	AP1G1	GO:0000139,GO:0000226,GO:0000323,GO:0001654,GO:0001910,GO:0001912,GO:0002376,GO:0002478,GO:0002495,GO:0002504,GO:0002682,GO:0002684,GO:0002694,GO:0002696,GO:0002697,GO:0002699,GO:0002703,GO:0002705,GO:0002706,GO:0002708,GO:0002715,GO:0002717,GO:0002790,GO:0003674,GO:0005215,GO:0005488,GO:0005515,GO:0005518,GO:0005575,GO:0005622,GO:0005623,GO:0005737,GO:0005764,GO:0005765,GO:0005768,GO:0005773,GO:…	-	ko:K12391,ko:K12400	ko04142,map04142	-	-	-	ko00000,ko00001,ko04131	-	-	-
1	KAJ8722972.1	Pyridine nucleotide-disulphide oxidoreductase, dimerisation domain	-	Pyr_redox_2,Pyr_redox_dim	7091.BGIBMGA002818-TA	6.18e-246	686	COG1249@1|root,KOG4716@2759|Eukaryota,38BHT@33154|Opisthokonta,3BBN5@33208|Metazoa,3CS3G@33213|Bilateria,41W65@6656|Arthropoda,3SGY8@50557|Insecta,44440@7088|Lepidoptera	33208|Metazoa	O	TXNRD2	GO:0000302,GO:0000305,GO:0001666,GO:0002376,GO:0002520,GO:0003674,GO:0003824,GO:0004362,GO:0004791,GO:0005488,GO:0005515,GO:0005575,GO:0005622,GO:0005623,GO:0005737,GO:0005739,GO:0005759,GO:0005829,GO:0006950,GO:0006979,GO:0007275,GO:0007507,GO:0007568,GO:0008150,GO:0008152,GO:0008340,GO:0009628,GO:0009636,GO:0009987,GO:0010035,GO:0010259,GO:0010269,GO:0015036,GO:0015037,GO:0015038,GO:0016209,GO:…	1.8.1.9	ko:K22182	ko00450,ko05200,ko05225,map00450,map05200,map05225	-	R03596,R09372	RC02518,RC02873	ko00000,ko00001,ko01000	-	-	-
1	KAJ8722978.1	Pyridine nucleotide-disulphide oxidoreductase, dimerisation domain	thioredoxin reductase 1, mitochondrial isoform X1 [Spodoptera frugiperda]	Pyr_redox_2,Pyr_redox_dim	34740.HMEL009618-PA	3.4e-83	258	COG1249@1|root,KOG4716@2759|Eukaryota,38BHT@33154|Opisthokonta,3BBN5@33208|Metazoa,3CS3G@33213|Bilateria,41W65@6656|Arthropoda,3SGY8@50557|Insecta,44440@7088|Lepidoptera	33208|Metazoa	O	TXNRD2	GO:0000302,GO:0000305,GO:0001666,GO:0002376,GO:0002520,GO:0003674,GO:0003824,GO:0004362,GO:0004791,GO:0005488,GO:0005515,GO:0005575,GO:0005622,GO:0005623,GO:0005737,GO:0005739,GO:0005759,GO:0005829,GO:0006950,GO:0006979,GO:0007275,GO:0007507,GO:0007568,GO:0008150,GO:0008152,GO:0008340,GO:0009628,GO:0009636,GO:0009987,GO:0010035,GO:0010259,GO:0010269,GO:0015036,GO:0015037,GO:0015038,GO:0016209,GO:…	1.8.1.9	ko:K22182	ko00450,ko05200,ko05225,map00450,map05200,map05225	-	R03596,R09372	RC02518,RC02873	ko00000,ko00001,ko01000	-	-	-
1	KAJ8723019.1	Prp19/Pso4-like	-	Prp19,U-box,WD40	7091.BGIBMGA002837-TA	6.97e-273	756	KOG0289@1|root,KOG0289@2759|Eukaryota,38CRU@33154|Opisthokonta,3BF9F@33208|Metazoa,3CV5N@33213|Bilateria,41TS8@6656|Arthropoda,3SHG1@50557|Insecta,445WH@7088|Lepidoptera	33208|Metazoa	S	PRPF19	GO:0000075,GO:0000077,GO:0000209,GO:0000244,GO:0000245,GO:0000349,GO:0000375,GO:0000377,GO:0000381,GO:0000387,GO:0000393,GO:0000398,GO:0000726,GO:0000974,GO:0001701,GO:0001824,GO:0001832,GO:0001833,GO:0003674,GO:0003824,GO:0004842,GO:0005488,GO:0005515,GO:0005575,GO:0005622,GO:0005623,GO:0005634,GO:0005654,GO:0005681,GO:0005684,GO:0005694,GO:0005737,GO:0005811,GO:0006139,GO:0006259,GO:0006281,GO:…	2.3.2.27	ko:K10599	ko03040,ko04120,map03040,map04120	M00353,M00355	-	-	ko00000,ko00001,ko00002,ko01000,ko03041,ko03400,ko04121	-	-	-
1	KAJ8723028.1	Protein of unknown function (DUF1647)	-	DUF1647	7091.BGIBMGA002842-TA	6.99e-178	504	2E2YQ@1|root,2SA4K@2759|Eukaryota,39E0H@33154|Opisthokonta,3BIYX@33208|Metazoa,3CZV6@33213|Bilateria,41WKQ@6656|Arthropoda,3SH6J@50557|Insecta,442FK@7088|Lepidoptera	33208|Metazoa	S	-	-	-	-	-	-	-	-	-	-	-	-
1	KAJ8723592.1	Notch ligand involved in the mediation of Notch signaling	protein serrate-like [Trichoplusia ni]	DSL,EGF,EGF_2,EGF_CA,MNNL,hEGF	13037.EHJ63211	1.23e-298	879	KOG1217@1|root,KOG1217@2759|Eukaryota,38BUP@33154|Opisthokonta,3BAFT@33208|Metazoa,3CYFE@33213|Bilateria,41WHF@6656|Arthropoda,3SGU8@50557|Insecta,441GA@7088|Lepidoptera	33208|Metazoa	T	JAG1	GO:0000003,GO:0000278,GO:0001501,GO:0001525,GO:0001568,GO:0001654,GO:0001655,GO:0001666,GO:0001701,GO:0001709,GO:0001745,GO:0001775,GO:0001822,GO:0001837,GO:0001889,GO:0001944,GO:0001952,GO:0001953,GO:0001974,GO:0002009,GO:0002011,GO:0002064,GO:0002065,GO:0002066,GO:0002164,GO:0002165,GO:0002168,GO:0002244,GO:0002250,GO:0002252,GO:0002376,GO:0002443,GO:0002449,GO:0002456,GO:0002460,GO:0002520,GO:…	-	ko:K06052,ko:K21635	ko01522,ko04330,ko04371,ko04658,ko04668,ko05165,ko05200,ko05224,map01522,map04330,map04371,map04658,map04668,map05165,map05200,map05224	-	-	-	ko00000,ko00001,ko04090	-	-	-
1	KAJ8723608.1	YIF1	-	YIF1	7091.BGIBMGA000793-TA	1.03e-187	530	COG5197@1|root,KOG3094@2759|Eukaryota,38DN5@33154|Opisthokonta,3B9WU@33208|Metazoa,3CYSZ@33213|Bilateria,41WZF@6656|Arthropoda,3SGHI@50557|Insecta,4462K@7088|Lepidoptera	33208|Metazoa	S	YIF1B	GO:0000139,GO:0000902,GO:0002790,GO:0005575,GO:0005622,GO:0005623,GO:0005737,GO:0005783,GO:0005789,GO:0005793,GO:0005794,GO:0005798,GO:0006810,GO:0006888,GO:0006950,GO:0006986,GO:0007154,GO:0007165,GO:0008104,GO:0008150,GO:0009306,GO:0009653,GO:0009987,GO:0010033,GO:0012505,GO:0015031,GO:0015833,GO:0016020,GO:0016021,GO:0016043,GO:0016192,GO:0023052,GO:0030134,GO:0030135,GO:0030173,GO:0030968,GO:…	-	ko:K20362	-	-	-	-	ko00000,ko04131	-	-	-
1	KAJ8723612.1	MFS_1 like family	-	MFS_1	34740.HMEL010118-PA	0	868	KOG2816@1|root,KOG2816@2759|Eukaryota,38F80@33154|Opisthokonta,3BE5E@33208|Metazoa,3CU61@33213|Bilateria,41USQ@6656|Arthropoda,3SJJW@50557|Insecta,442SH@7088|Lepidoptera	33208|Metazoa	S	HIAT1	GO:0003674,GO:0005215,GO:0006810,GO:0008150,GO:0051179,GO:0051234,GO:0055085	-	-	-	-	-	-	-	-	-	-
1	KAJ8723624.1	Phosducin	-	Phosducin	34740.HMEL008197-PA	1.11e-141	402	KOG3170@1|root,KOG3170@2759|Eukaryota,39UCF@33154|Opisthokonta,3BIUK@33208|Metazoa,3D37W@33213|Bilateria,41XT1@6656|Arthropoda,3SFQA@50557|Insecta,445CF@7088|Lepidoptera	33208|Metazoa	T	PDCL3	GO:0001932,GO:0001936,GO:0001938,GO:0003674,GO:0005102,GO:0005126,GO:0005172,GO:0005488,GO:0005515,GO:0005575,GO:0005622,GO:0005623,GO:0005634,GO:0005737,GO:0005829,GO:0006139,GO:0006457,GO:0006725,GO:0006807,GO:0008150,GO:0008152,GO:0008284,GO:0008616,GO:0009058,GO:0009116,GO:0009119,GO:0009163,GO:0009892,GO:0009894,GO:0009895,GO:0009987,GO:0010605,GO:0010941,GO:0018130,GO:0019220,GO:0019222,GO:…	-	-	-	-	-	-	-	-	-	-
1	KAJ8723641.1	RNA polymerase Rpb1, domain 1	-	RNA_pol_Rpb1_1,RNA_pol_Rpb1_2,RNA_pol_Rpb1_3,RNA_pol_Rpb1_4,RNA_pol_Rpb1_5	34740.HMEL008185-PA	0	2341	COG0086@1|root,KOG0261@2759|Eukaryota,38G14@33154|Opisthokonta,3BHIJ@33208|Metazoa,3CWUN@33213|Bilateria,41TC0@6656|Arthropoda,3SJKH@50557|Insecta,4425I@7088|Lepidoptera	33208|Metazoa	K	POLR3A	GO:0000428,GO:0001817,GO:0001819,GO:0002376,GO:0003674,GO:0003824,GO:0003899,GO:0005575,GO:0005622,GO:0005623,GO:0005634,GO:0005654,GO:0005666,GO:0005737,GO:0005829,GO:0006139,GO:0006351,GO:0006725,GO:0006807,GO:0006950,GO:0006952,GO:0006955,GO:0008150,GO:0008152,GO:0009058,GO:0009059,GO:0009987,GO:0010467,GO:0016070,GO:0016740,GO:0016772,GO:0016779,GO:0018130,GO:0019438,GO:0030880,GO:0031974,GO:…	2.7.7.6	ko:K03018	ko00230,ko00240,ko01100,ko03020,ko04623,ko05169,map00230,map00240,map01100,map03020,map04623,map05169	M00181	R00435,R00441,R00442,R00443	RC02795	br01611,ko00000,ko00001,ko00002,ko01000,ko03021	-	-	-
1	KAJ8723642.1	Zinc ion binding	-	Bromodomain,DDT,PHD,WAC_Acf1_DNA_bd,WHIM1,WSD	13037.EHJ70254	0	1682	COG5076@1|root,KOG1245@2759|Eukaryota,39E4Z@33154|Opisthokonta,3BC80@33208|Metazoa,3CW6X@33213|Bilateria,41WGD@6656|Arthropoda,3SH4I@50557|Insecta,4435Y@7088|Lepidoptera	33208|Metazoa	B	BAZ1A	GO:0000228,GO:0000785,GO:0000790,GO:0001672,GO:0003674,GO:0003676,GO:0003677,GO:0003824,GO:0005488,GO:0005515,GO:0005575,GO:0005622,GO:0005623,GO:0005634,GO:0005694,GO:0006139,GO:0006259,GO:0006260,GO:0006261,GO:0006323,GO:0006325,GO:0006333,GO:0006334,GO:0006338,GO:0006355,GO:0006357,GO:0006725,GO:0006807,GO:0006996,GO:0007275,GO:0007399,GO:0008150,GO:0008152,GO:0008623,GO:0009058,GO:0009059,GO:…	-	ko:K11655	-	-	-	-	ko00000,ko03036	-	-	-
1	KAJ8723661.1	Ribosomal protein S1-like RNA-binding domain	-	S1,Suf	13037.EHJ70248	0	1019	COG0539@1|root,KOG1070@2759|Eukaryota,38CAS@33154|Opisthokonta,3BFBR@33208|Metazoa,3CU53@33213|Bilateria,41UZZ@6656|Arthropoda,3SK3G@50557|Insecta,44257@7088|Lepidoptera	33208|Metazoa	A	PDCD11	GO:0000460,GO:0000462,GO:0000466,GO:0003674,GO:0003676,GO:0003723,GO:0005488,GO:0005515,GO:0005575,GO:0005622,GO:0005623,GO:0005634,GO:0005654,GO:0005730,GO:0005737,GO:0005829,GO:0006139,GO:0006364,GO:0006396,GO:0006725,GO:0006807,GO:0008134,GO:0008150,GO:0008152,GO:0009987,GO:0010467,GO:0016070,GO:0016072,GO:0022613,GO:0030490,GO:0030684,GO:0031974,GO:0031981,GO:0032040,GO:0032991,GO:0034470,GO:…	-	ko:K14792	-	-	-	-	ko00000,ko03009	-	-	-
1	KAJ8723681.1	RNA recognition motif	-	RRM_1	13037.EHJ68436	4.66e-84	264	KOG0118@1|root,KOG0118@2759|Eukaryota,3A8HI@33154|Opisthokonta,3BU42@33208|Metazoa,3DAK8@33213|Bilateria,4216J@6656|Arthropoda,3SPJJ@50557|Insecta,4469B@7088|Lepidoptera	33208|Metazoa	A	-	GO:0003674,GO:0003676,GO:0003723,GO:0003729,GO:0005488,GO:0097159,GO:1901363	-	ko:K13187,ko:K13189	-	-	-	-	ko00000,ko03041	-	-	-
1	KAJ8723685.1	Required for endonucleolytic cleavage during polyadenylation-dependent pre-mRNA 3'-end formation	-	CLP1_N,CLP1_P,Clp1	34740.HMEL004954-PA	1.92e-285	783	COG5623@1|root,KOG2749@2759|Eukaryota,38E36@33154|Opisthokonta,3B9T9@33208|Metazoa,3CT7I@33213|Bilateria,41XC8@6656|Arthropoda,3SFU2@50557|Insecta,445J9@7088|Lepidoptera	33208|Metazoa	A	CLP1	GO:0000166,GO:0000214,GO:0000375,GO:0000377,GO:0000394,GO:0000398,GO:0003674,GO:0003824,GO:0005488,GO:0005524,GO:0005575,GO:0005622,GO:0005623,GO:0005634,GO:0005654,GO:0005737,GO:0005829,GO:0006139,GO:0006351,GO:0006353,GO:0006366,GO:0006369,GO:0006378,GO:0006379,GO:0006388,GO:0006396,GO:0006397,GO:0006399,GO:0006725,GO:0006753,GO:0006793,GO:0006796,GO:0006807,GO:0007275,GO:0007399,GO:0007417,GO:…	2.7.1.78	ko:K14399	ko03015,map03015	-	-	-	ko00000,ko00001,ko01000,ko03019	-	-	-
1	KAJ8723749.1	Zinc ion binding. It is involved in the biological process described with	protein transport protein Sec23A isoform X1 [Spodoptera litura]	Gelsolin,Sec23_BS,Sec23_helical,Sec23_trunk,zf-Sec23_Sec24	7091.BGIBMGA004852-TA	0	1409	COG5047@1|root,KOG1986@2759|Eukaryota,38B49@33154|Opisthokonta,3BDF4@33208|Metazoa,3CV03@33213|Bilateria,41VP1@6656|Arthropoda,3SJWD@50557|Insecta,443X5@7088|Lepidoptera	33208|Metazoa	U	SEC23A	GO:0000139,GO:0001501,GO:0002164,GO:0002165,GO:0002168,GO:0002376,GO:0002474,GO:0002478,GO:0002495,GO:0002504,GO:0003002,GO:0003330,GO:0003331,GO:0003400,GO:0003674,GO:0005096,GO:0005488,GO:0005575,GO:0005622,GO:0005623,GO:0005737,GO:0005783,GO:0005789,GO:0005794,GO:0005795,GO:0005798,GO:0005829,GO:0006810,GO:0006886,GO:0006888,GO:0006900,GO:0006901,GO:0006903,GO:0006996,GO:0007029,GO:0007030,GO:…	-	ko:K14006	ko04141,map04141	M00404	-	-	ko00000,ko00001,ko00002,ko04131	-	-	-
1	KAJ8723759.1	Domain of unknown function (DUF382)	-	DUF382,PSP,SAP	13037.EHJ78723	4.92000006782549e-317	906	COG5182@1|root,KOG2330@2759|Eukaryota,38D8Q@33154|Opisthokonta,3BEUH@33208|Metazoa,3CT5T@33213|Bilateria,41X45@6656|Arthropoda,3SI2D@50557|Insecta,444TW@7088|Lepidoptera	33208|Metazoa	A	SF3B2	GO:0000375,GO:0000377,GO:0000398,GO:0003674,GO:0003676,GO:0003723,GO:0005488,GO:0005515,GO:0005575,GO:0005622,GO:0005623,GO:0005634,GO:0005654,GO:0005681,GO:0005684,GO:0005686,GO:0005689,GO:0006139,GO:0006396,GO:0006397,GO:0006725,GO:0006807,GO:0008150,GO:0008152,GO:0008380,GO:0009987,GO:0010467,GO:0016070,GO:0016071,GO:0016604,GO:0016607,GO:0030532,GO:0031974,GO:0031981,GO:0032991,GO:0034641,GO:…	-	ko:K12829,ko:K16061	ko03040,ko04120,ko04215,ko05145,ko05200,ko05222,map03040,map04120,map04215,map05145,map05200,map05222	M00352	-	-	ko00000,ko00001,ko00002,ko03041,ko04121	-	-	-
1	KAJ8723769.1	MyTH4 domain	-	FERM_M,IQ,MyTH4,Myosin_head,RA	7091.BGIBMGA004845-TA	0	2858	COG5022@1|root,KOG0248@1|root,KOG0248@2759|Eukaryota,KOG4229@2759|Eukaryota,38DNN@33154|Opisthokonta,3BI2S@33208|Metazoa,3D04U@33213|Bilateria,41VY0@6656|Arthropoda,3SJ6R@50557|Insecta,445QK@7088|Lepidoptera	33208|Metazoa	Z	Myo22	-	-	-	-	-	-	-	-	-	-	-
1	KAJ8723870.1	subunit of the gamma-secretase complex, an endoprotease complex that catalyzes the intramembrane cleavage of integral membrane proteins such as Notch receptors	presenilin-2 isoform X1 [Spodoptera frugiperda]	Presenilin	7091.BGIBMGA004909-TA	1.55e-246	689	KOG2736@1|root,KOG2736@2759|Eukaryota,38HQN@33154|Opisthokonta,3BE5S@33208|Metazoa,3CRWI@33213|Bilateria,41W2Z@6656|Arthropoda,3SGPM@50557|Insecta,441J5@7088|Lepidoptera	33208|Metazoa	T	PSEN1	GO:0000003,GO:0000041,GO:0000045,GO:0000122,GO:0000186,GO:0000323,GO:0000775,GO:0000776,GO:0001501,GO:0001505,GO:0001568,GO:0001654,GO:0001666,GO:0001708,GO:0001754,GO:0001756,GO:0001764,GO:0001773,GO:0001775,GO:0001919,GO:0001921,GO:0001932,GO:0001933,GO:0001934,GO:0001942,GO:0001944,GO:0001945,GO:0001946,GO:0001947,GO:0002009,GO:0002027,GO:0002036,GO:0002038,GO:0002244,GO:0002252,GO:0002253,GO:…	-	ko:K04505,ko:K04522	ko04310,ko04330,ko04722,ko05010,ko05165,map04310,map04330,map04722,map05010,map05165	M00682	-	-	ko00000,ko00001,ko00002,ko01000,ko01002	-	-	-
1	KAJ8723911.1	Tetrapyrrole (Corrin/Porphyrin) Methylases	-	TP_methylase	34740.HMEL004723-PA	3.27e-165	465	COG1798@1|root,KOG3123@2759|Eukaryota,38H6T@33154|Opisthokonta,3B9QJ@33208|Metazoa,3CSVB@33213|Bilateria,41TGR@6656|Arthropoda,3SFX3@50557|Insecta,4453A@7088|Lepidoptera	33208|Metazoa	J	DPH5	GO:0003674,GO:0003824,GO:0004164,GO:0005575,GO:0005622,GO:0005623,GO:0005737,GO:0005829,GO:0006417,GO:0006448,GO:0006464,GO:0006807,GO:0008150,GO:0008152,GO:0008168,GO:0008757,GO:0009058,GO:0009889,GO:0009987,GO:0010468,GO:0010556,GO:0010608,GO:0016740,GO:0016741,GO:0017182,GO:0017183,GO:0018193,GO:0018202,GO:0019222,GO:0019538,GO:0031323,GO:0031326,GO:0032259,GO:0032268,GO:0034248,GO:0036211,GO:…	2.1.1.314	ko:K00586	-	-	R11165	RC00003,RC03382	ko00000,ko01000,ko03012	-	-	-
1	KAJ8723959.1	-	-	p31comet	13037.EHJ77503	1.06e-114	338	2E5YE@1|root,2SCQ6@2759|Eukaryota,3ADX7@33154|Opisthokonta,3BW10@33208|Metazoa,3DC3J@33213|Bilateria,421HH@6656|Arthropoda,3SPUE@50557|Insecta	33208|Metazoa	-	-	-	-	-	-	-	-	-	-	-	-	-
1	KAJ8723976.1	Proteasome-substrate-size regulator, mid region	-	BLM10_mid,DUF3437	13037.EHJ71091	0	2592	KOG1851@1|root,KOG1851@2759|Eukaryota,38EI6@33154|Opisthokonta,3B9QR@33208|Metazoa,3CSTV@33213|Bilateria,41XG2@6656|Arthropoda,3SKF6@50557|Insecta,443S5@7088|Lepidoptera	33208|Metazoa	S	PSME4	GO:0000003,GO:0000502,GO:0003006,GO:0003674,GO:0005488,GO:0005515,GO:0005575,GO:0005622,GO:0005623,GO:0005634,GO:0005654,GO:0005737,GO:0005829,GO:0005839,GO:0006139,GO:0006259,GO:0006281,GO:0006323,GO:0006325,GO:0006338,GO:0006464,GO:0006508,GO:0006725,GO:0006807,GO:0006950,GO:0006974,GO:0006996,GO:0006997,GO:0007276,GO:0007281,GO:0007283,GO:0007286,GO:0007289,GO:0008047,GO:0008150,GO:0008152,GO:…	-	ko:K06699	ko03050,map03050	-	-	-	ko00000,ko00001,ko03051	-	-	-
1	KAJ8724048.1	It is involved in the biological process described with Toll signaling pathway	protein pellino isoform X1 [Spodoptera frugiperda]	Pellino	7070.TC009672-PA	1.74e-230	648	KOG3842@1|root,KOG3842@2759|Eukaryota,399YS@33154|Opisthokonta,3BAYE@33208|Metazoa,3CVHB@33213|Bilateria,41WBE@6656|Arthropoda,3SIF4@50557|Insecta	33208|Metazoa	T	PELI1	GO:0000209,GO:0001817,GO:0001818,GO:0001819,GO:0001932,GO:0001934,GO:0001959,GO:0001960,GO:0002237,GO:0002376,GO:0002682,GO:0002683,GO:0002684,GO:0002694,GO:0002695,GO:0002696,GO:0002759,GO:0002831,GO:0002832,GO:0002920,GO:0002921,GO:0003674,GO:0003824,GO:0004672,GO:0004674,GO:0004842,GO:0005575,GO:0005622,GO:0005623,GO:0005634,GO:0005737,GO:0005829,GO:0005886,GO:0006355,GO:0006464,GO:0006468,GO:…	2.3.2.27	ko:K11964	-	-	-	-	ko00000,ko01000,ko04121	-	-	-
1	KAJ8724063.1	Kinesin motor, catalytic domain. ATPase.	chromosome-associated kinesin KIF4 [Helicoverpa zea]	Kinesin	13037.EHJ64108	0	1553	COG5059@1|root,KOG0244@2759|Eukaryota,38CGP@33154|Opisthokonta,3BH72@33208|Metazoa,3CVXT@33213|Bilateria,41YG8@6656|Arthropoda,3SI79@50557|Insecta,445NV@7088|Lepidoptera	33208|Metazoa	Z	KIF4A	GO:0000003,GO:0000022,GO:0000070,GO:0000226,GO:0000228,GO:0000278,GO:0000280,GO:0000281,GO:0000793,GO:0000794,GO:0000819,GO:0000910,GO:0002376,GO:0002478,GO:0002495,GO:0002504,GO:0003674,GO:0003774,GO:0003777,GO:0003824,GO:0005488,GO:0005515,GO:0005575,GO:0005576,GO:0005622,GO:0005623,GO:0005634,GO:0005654,GO:0005694,GO:0005737,GO:0005818,GO:0005819,GO:0005829,GO:0005856,GO:0005871,GO:0005874,GO:…	-	ko:K10395	-	-	-	-	ko00000,ko04812	-	-	-
1	KAJ8724112.1	BPTI/Kunitz family of serine protease inhibitors.	papilin-like isoform X1 [Spodoptera litura]	ADAM_spacer1,I-set,Ig_3,Kunitz_BPTI,PLAC,Papilin_u7,TSP_1,WAP	13037.EHJ70332	3.27e-49	179	KOG3538@1|root,KOG4475@1|root,KOG4475@2759|Eukaryota,KOG4597@2759|Eukaryota,38EQB@33154|Opisthokonta,3BB8S@33208|Metazoa,3E52Q@33213|Bilateria,41VU2@6656|Arthropoda,3SI1P@50557|Insecta,442AC@7088|Lepidoptera	33208|Metazoa	O	PAPLN	GO:0003674,GO:0005198,GO:0005201,GO:0005575,GO:0005576,GO:0005604,GO:0008150,GO:0009987,GO:0016043,GO:0030198,GO:0031012,GO:0043062,GO:0044421,GO:0062023,GO:0071840	-	-	-	-	-	-	-	-	-	-
1	KAJ8724113.1	BPTI/Kunitz family of serine protease inhibitors.	papilin-like isoform X4 [Spodoptera litura]	ADAM_spacer1,I-set,Ig_3,Kunitz_BPTI,PLAC,Papilin_u7,TSP_1,WAP	13037.EHJ70332	0	1320	KOG3538@1|root,KOG4475@1|root,KOG4475@2759|Eukaryota,KOG4597@2759|Eukaryota,38EQB@33154|Opisthokonta,3BB8S@33208|Metazoa,3E52Q@33213|Bilateria,41VU2@6656|Arthropoda,3SI1P@50557|Insecta,442AC@7088|Lepidoptera	33208|Metazoa	O	PAPLN	GO:0003674,GO:0005198,GO:0005201,GO:0005575,GO:0005576,GO:0005604,GO:0008150,GO:0009987,GO:0016043,GO:0030198,GO:0031012,GO:0043062,GO:0044421,GO:0062023,GO:0071840	-	-	-	-	-	-	-	-	-	-
1	KAJ8724114.1	BPTI/Kunitz family of serine protease inhibitors.	LOW QUALITY PROTEIN: papilin-like [Spodoptera frugiperda]	ADAM_spacer1,I-set,Ig_3,Kunitz_BPTI,PLAC,Papilin_u7,TSP_1,WAP	13037.EHJ70332	1.73e-100	367	KOG3538@1|root,KOG4475@1|root,KOG4475@2759|Eukaryota,KOG4597@2759|Eukaryota,38EQB@33154|Opisthokonta,3BB8S@33208|Metazoa,3E52Q@33213|Bilateria,41VU2@6656|Arthropoda,3SI1P@50557|Insecta,442AC@7088|Lepidoptera	33208|Metazoa	O	PAPLN	GO:0003674,GO:0005198,GO:0005201,GO:0005575,GO:0005576,GO:0005604,GO:0008150,GO:0009987,GO:0016043,GO:0030198,GO:0031012,GO:0043062,GO:0044421,GO:0062023,GO:0071840	-	-	-	-	-	-	-	-	-	-
1	KAJ8724119.1	BPTI/Kunitz family of serine protease inhibitors.	papilin-like isoform X4 [Spodoptera litura]	ADAM_spacer1,I-set,Ig_3,Kunitz_BPTI,PLAC,Papilin_u7,TSP_1,WAP	13037.EHJ70332	1.06e-176	578	KOG3538@1|root,KOG4475@1|root,KOG4475@2759|Eukaryota,KOG4597@2759|Eukaryota,38EQB@33154|Opisthokonta,3BB8S@33208|Metazoa,3E52Q@33213|Bilateria,41VU2@6656|Arthropoda,3SI1P@50557|Insecta,442AC@7088|Lepidoptera	33208|Metazoa	O	PAPLN	GO:0003674,GO:0005198,GO:0005201,GO:0005575,GO:0005576,GO:0005604,GO:0008150,GO:0009987,GO:0016043,GO:0030198,GO:0031012,GO:0043062,GO:0044421,GO:0062023,GO:0071840	-	-	-	-	-	-	-	-	-	-
1	KAJ8724125.1	Belongs to the ubiquitin-conjugating enzyme family	-	BIR,BIRC6,UQ_con	7091.BGIBMGA005071-TA	0	5729	COG5078@1|root,KOG1101@1|root,KOG0895@2759|Eukaryota,KOG1101@2759|Eukaryota,38TWS@33154|Opisthokonta,3B9PP@33208|Metazoa,3CVYF@33213|Bilateria,41Y0G@6656|Arthropoda,3SI6E@50557|Insecta,44561@7088|Lepidoptera	33208|Metazoa	O	BIRC6	GO:0000003,GO:0000209,GO:0000922,GO:0001701,GO:0001890,GO:0001892,GO:0003006,GO:0003674,GO:0003824,GO:0004842,GO:0004857,GO:0004866,GO:0004869,GO:0005575,GO:0005622,GO:0005623,GO:0005737,GO:0005768,GO:0005794,GO:0005802,GO:0005815,GO:0005819,GO:0005856,GO:0006464,GO:0006468,GO:0006508,GO:0006511,GO:0006793,GO:0006796,GO:0006807,GO:0006950,GO:0007154,GO:0007275,GO:0007276,GO:0007281,GO:0007283,GO:…	2.3.2.23	ko:K10586	ko04120,ko04214,ko04215,map04120,map04214,map04215	-	-	-	ko00000,ko00001,ko01000,ko04121	-	-	-
1	KAJ8724142.1	Cation efflux family	-	Cation_efflux	7091.BGIBMGA004889-TA	1.5e-192	540	COG1230@1|root,KOG1484@2759|Eukaryota,38DVB@33154|Opisthokonta,3BAWZ@33208|Metazoa,3CRI5@33213|Bilateria,41V5I@6656|Arthropoda,3SFWT@50557|Insecta,445CY@7088|Lepidoptera	33208|Metazoa	P	SLC30A7	GO:0000041,GO:0000139,GO:0003674,GO:0005215,GO:0005385,GO:0005488,GO:0005575,GO:0005622,GO:0005623,GO:0005737,GO:0005794,GO:0005886,GO:0006810,GO:0006811,GO:0006812,GO:0006829,GO:0006873,GO:0006875,GO:0006882,GO:0006950,GO:0008150,GO:0008270,GO:0008324,GO:0009636,GO:0009987,GO:0010035,GO:0010038,GO:0010043,GO:0010312,GO:0012505,GO:0015075,GO:0015318,GO:0016020,GO:0016323,GO:0019725,GO:0022857,GO:…	-	ko:K12623,ko:K14692	ko03018,ko03040,map03018,map03040	M00354,M00396,M00397	-	-	ko00000,ko00001,ko00002,ko02000,ko03019,ko03041	2.A.4.4.3,2.A.4.4.5	-	-
1	KAJ8724145.1	Metallo-beta-lactamase superfamily domain	-	Beta-Casp,CPSF100_C,Lactamase_B_6,RMMBL	13037.EHJ67102	0	1214	COG1236@1|root,KOG1135@2759|Eukaryota,38G4J@33154|Opisthokonta,3BAF6@33208|Metazoa,3CUJT@33213|Bilateria,41TK7@6656|Arthropoda,3SIAJ@50557|Insecta,447ZE@7088|Lepidoptera	33208|Metazoa	A	CPSF2	GO:0000375,GO:0000377,GO:0000398,GO:0003674,GO:0003676,GO:0003723,GO:0005488,GO:0005515,GO:0005575,GO:0005622,GO:0005623,GO:0005634,GO:0005654,GO:0005847,GO:0005849,GO:0006139,GO:0006351,GO:0006353,GO:0006366,GO:0006369,GO:0006378,GO:0006396,GO:0006397,GO:0006398,GO:0006403,GO:0006405,GO:0006406,GO:0006611,GO:0006725,GO:0006807,GO:0006810,GO:0006886,GO:0006913,GO:0008104,GO:0008150,GO:0008152,GO:…	-	ko:K14402	ko03015,map03015	-	-	-	ko00000,ko00001,ko03019	-	-	-
1	KAJ8724160.1	Mycolic acid cyclopropane synthetase	-	Methyltransf_25,PrmA	34740.HMEL006004-PA	4.81e-252	692	COG0500@1|root,KOG1499@2759|Eukaryota,38BN9@33154|Opisthokonta,3BEAC@33208|Metazoa,3CS0B@33213|Bilateria,41U7Q@6656|Arthropoda,3SINJ@50557|Insecta,444WW@7088|Lepidoptera	33208|Metazoa	KOT	PRMT8	GO:0000075,GO:0000077,GO:0000166,GO:0000278,GO:0000902,GO:0000904,GO:0001701,GO:0001889,GO:0001932,GO:0001933,GO:0001934,GO:0002682,GO:0002683,GO:0002684,GO:0003002,GO:0003674,GO:0003676,GO:0003677,GO:0003712,GO:0003713,GO:0003824,GO:0005488,GO:0005515,GO:0005575,GO:0005622,GO:0005623,GO:0005634,GO:0005654,GO:0005737,GO:0005829,GO:0005886,GO:0006325,GO:0006355,GO:0006464,GO:0006479,GO:0006807,GO:…	2.1.1.319	ko:K11434,ko:K11439	ko04068,ko04922,map04068,map04922	-	R11216,R11217,R11219	RC00003,RC02120,RC03388,RC03390	ko00000,ko00001,ko01000,ko03036	-	-	-
1	KAJ8724204.1	CHCH domain	mitochondrial intermembrane space import and assembly protein 40 [Spodoptera litura] >ref|XP_022818050.1| mitochondrial intermembrane space import and assembly protein 40 [Spodoptera litura]	CHCH	7091.BGIBMGA004758-TA	5.81e-63	196	KOG4149@1|root,KOG4149@2759|Eukaryota,3A07Z@33154|Opisthokonta,3BQ9H@33208|Metazoa,3D868@33213|Bilateria,423UJ@6656|Arthropoda,3SZUS@50557|Insecta,447PN@7088|Lepidoptera	33208|Metazoa	S	CHCHD4	GO:0000002,GO:0003674,GO:0003824,GO:0005575,GO:0005622,GO:0005623,GO:0005737,GO:0005739,GO:0005740,GO:0005758,GO:0006139,GO:0006259,GO:0006281,GO:0006457,GO:0006458,GO:0006464,GO:0006605,GO:0006626,GO:0006725,GO:0006807,GO:0006810,GO:0006839,GO:0006886,GO:0006950,GO:0006974,GO:0006979,GO:0006996,GO:0007005,GO:0008104,GO:0008150,GO:0008152,GO:0009893,GO:0009987,GO:0010033,GO:0010467,GO:0015031,GO:…	-	ko:K17782	-	-	-	-	ko00000,ko02000,ko03029	3.A.8.1	-	-
1	KAJ8724743.1	Utp11 protein	-	Utp11	7091.BGIBMGA013703-TA	5.42e-142	405	COG5223@1|root,KOG3237@2759|Eukaryota,38B45@33154|Opisthokonta,3BHS9@33208|Metazoa,3CRFT@33213|Bilateria,41U8U@6656|Arthropoda,3SIRP@50557|Insecta,443M0@7088|Lepidoptera	33208|Metazoa	S	UTP11L	GO:0005575,GO:0005576,GO:0005615,GO:0005622,GO:0005623,GO:0005634,GO:0005654,GO:0005730,GO:0005737,GO:0006139,GO:0006364,GO:0006396,GO:0006412,GO:0006518,GO:0006725,GO:0006807,GO:0007275,GO:0007399,GO:0008150,GO:0008152,GO:0009058,GO:0009059,GO:0009987,GO:0010467,GO:0010941,GO:0010942,GO:0016070,GO:0016072,GO:0019538,GO:0022613,GO:0030684,GO:0031974,GO:0031981,GO:0032040,GO:0032501,GO:0032502,GO:…	-	ko:K14769	-	-	-	-	ko00000,ko03009	-	-	-
1	KAJ8724850.1	Putative carnitine deficiency-associated protein	-	RLL	34740.HMEL009937-PA	3.91e-129	370	KOG4380@1|root,KOG4380@2759|Eukaryota,39S3V@33154|Opisthokonta,3BBUC@33208|Metazoa,3D1A5@33213|Bilateria,41YNZ@6656|Arthropoda,3SKZX@50557|Insecta,4425B@7088|Lepidoptera	33208|Metazoa	S	C14orf166	GO:0000394,GO:0000993,GO:0001098,GO:0001099,GO:0001932,GO:0001933,GO:0003674,GO:0003676,GO:0003723,GO:0005488,GO:0005515,GO:0005575,GO:0005622,GO:0005623,GO:0005634,GO:0005654,GO:0005737,GO:0005813,GO:0005815,GO:0005819,GO:0005856,GO:0006139,GO:0006355,GO:0006357,GO:0006388,GO:0006396,GO:0006399,GO:0006403,GO:0006469,GO:0006725,GO:0006807,GO:0006810,GO:0008033,GO:0008150,GO:0008152,GO:0008380,GO:…	-	ko:K15433	-	-	-	-	ko00000,ko03016,ko03036	-	-	-
1	KAJ8724905.1	Possible membrane-associated motif in LPS-induced tumor necrosis factor alpha factor (LITAF), also known as PIG7, and other animal proteins.	-	zf-LITAF-like	7091.BGIBMGA000883-TA	1.56e-32	119	2DZV6@1|root,2S710@2759|Eukaryota,3A8H2@33154|Opisthokonta,3BUIV@33208|Metazoa,3DBMU@33213|Bilateria,420YT@6656|Arthropoda,3SPCH@50557|Insecta,447MQ@7088|Lepidoptera	33208|Metazoa	S	-	GO:0006950,GO:0008150,GO:0009266,GO:0009409,GO:0009628,GO:0009631,GO:0050896	-	ko:K19363	ko04142,map04142	-	-	-	ko00000,ko00001	-	-	-
1	KAJ8724906.1	cell death-inducing	-	zf-LITAF-like	10224.XP_006822659.1	1.08e-12	68.6	2CY6X@1|root,2S2GM@2759|Eukaryota,38EXF@33154|Opisthokonta,3BJXR@33208|Metazoa,3D0XU@33213|Bilateria	33208|Metazoa	S	CDIP1	GO:0000323,GO:0005575,GO:0005622,GO:0005623,GO:0005634,GO:0005737,GO:0005764,GO:0005765,GO:0005768,GO:0005770,GO:0005773,GO:0005774,GO:0006915,GO:0006950,GO:0006974,GO:0007154,GO:0007165,GO:0007166,GO:0008150,GO:0008219,GO:0008630,GO:0009987,GO:0010008,GO:0010009,GO:0010033,GO:0012501,GO:0012505,GO:0016020,GO:0019221,GO:0023052,GO:0031090,GO:0031410,GO:0031902,GO:0031982,GO:0033209,GO:0033554,GO:…	-	ko:K19363	ko04142,map04142	-	-	-	ko00000,ko00001	-	-	-
1	KAJ8724948.1	tRNA synthetases class I (C) catalytic domain	cysteine--tRNA ligase, cytoplasmic [Spodoptera litura]	tRNA-synt_1e	7091.BGIBMGA001238-TA	4.24e-139	428	COG0215@1|root,KOG2007@2759|Eukaryota,38C5C@33154|Opisthokonta,3BEYB@33208|Metazoa,3CWH4@33213|Bilateria,41TMT@6656|Arthropoda,3SKMB@50557|Insecta,449HI@7088|Lepidoptera	33208|Metazoa	J	CARS	GO:0000049,GO:0000166,GO:0003674,GO:0003676,GO:0003723,GO:0003824,GO:0004812,GO:0004817,GO:0005488,GO:0005515,GO:0005524,GO:0005575,GO:0005622,GO:0005623,GO:0005737,GO:0005829,GO:0006082,GO:0006139,GO:0006399,GO:0006412,GO:0006418,GO:0006423,GO:0006518,GO:0006520,GO:0006725,GO:0006807,GO:0008144,GO:0008150,GO:0008152,GO:0009058,GO:0009059,GO:0009987,GO:0010467,GO:0016070,GO:0016874,GO:0016875,GO:…	6.1.1.16	ko:K01883	ko00970,map00970	M00359,M00360	R03650	RC00055,RC00523	ko00000,ko00001,ko00002,ko01000,ko01007,ko03016	-	-	-
1	KAJ8725019.1	assists the folding of proteins upon ATP hydrolysis	-	Cpn60_TCP1	7091.BGIBMGA001206-TA	0	962	COG0459@1|root,KOG0363@2759|Eukaryota,38D10@33154|Opisthokonta,3BDFR@33208|Metazoa,3CSNB@33213|Bilateria,41WFA@6656|Arthropoda,3SG68@50557|Insecta,443CW@7088|Lepidoptera	33208|Metazoa	O	CCT2	GO:0000003,GO:0000323,GO:0001775,GO:0002199,GO:0002252,GO:0002263,GO:0002274,GO:0002275,GO:0002283,GO:0002366,GO:0002376,GO:0002443,GO:0002444,GO:0002446,GO:0003674,GO:0005488,GO:0005515,GO:0005575,GO:0005576,GO:0005622,GO:0005623,GO:0005737,GO:0005764,GO:0005766,GO:0005773,GO:0005775,GO:0005829,GO:0005832,GO:0005856,GO:0005874,GO:0006403,GO:0006457,GO:0006458,GO:0006810,GO:0006887,GO:0006955,GO:…	-	ko:K09494	-	-	-	-	ko00000,ko03036,ko03110,ko04147	-	-	-
1	KAJ8725039.1	Belongs to the class-I aminoacyl-tRNA synthetase family	-	tRNA-synt_1c,tRNA-synt_1c_C,tRNA_synt_1c_R1,tRNA_synt_1c_R2	13037.EHJ72088	0	1282	COG0008@1|root,KOG1148@2759|Eukaryota,38CYZ@33154|Opisthokonta,3BAI9@33208|Metazoa,3CVNC@33213|Bilateria,41WYW@6656|Arthropoda,3SICB@50557|Insecta	33208|Metazoa	J	QARS	GO:0000902,GO:0000904,GO:0001932,GO:0001933,GO:0003674,GO:0003676,GO:0003723,GO:0003824,GO:0004812,GO:0004819,GO:0004857,GO:0004860,GO:0005488,GO:0005515,GO:0005575,GO:0005622,GO:0005623,GO:0005737,GO:0005739,GO:0005759,GO:0005829,GO:0006082,GO:0006139,GO:0006355,GO:0006399,GO:0006412,GO:0006418,GO:0006425,GO:0006469,GO:0006518,GO:0006520,GO:0006725,GO:0006807,GO:0007275,GO:0007399,GO:0007417,GO:…	6.1.1.18	ko:K01886	ko00970,ko01100,map00970,map01100	M00359,M00360	R03652	RC00055,RC00523	ko00000,ko00001,ko00002,ko01000,ko01007,ko03016	-	-	-
1	KAJ8725077.1	DNA/RNA non-specific endonuclease	-	Endonuclease_NS	13037.EHJ64029	2.08e-163	474	2BZFQ@1|root,2S2JM@2759|Eukaryota,3A4JD@33154|Opisthokonta,3BS6D@33208|Metazoa,3D8BY@33213|Bilateria,41ZR0@6656|Arthropoda,3SZ1W@50557|Insecta,443PA@7088|Lepidoptera	33208|Metazoa	G	-	GO:0000737,GO:0006139,GO:0006259,GO:0006308,GO:0006309,GO:0006725,GO:0006807,GO:0006915,GO:0006921,GO:0008150,GO:0008152,GO:0008219,GO:0009056,GO:0009057,GO:0009987,GO:0012501,GO:0016043,GO:0019439,GO:0022411,GO:0030262,GO:0034641,GO:0034655,GO:0043170,GO:0044237,GO:0044238,GO:0044248,GO:0044260,GO:0044265,GO:0044270,GO:0046483,GO:0046700,GO:0071704,GO:0071840,GO:0090304,GO:0090305,GO:0097194,GO:…	-	-	-	-	-	-	-	-	-	-
1	KAJ8725085.1	SAM / Pointed domain	-	Ets,SAM_PNT	34740.HMEL016694-PA	1.53e-270	753	KOG3804@1|root,KOG3804@2759|Eukaryota,38EHE@33154|Opisthokonta,3BH0Y@33208|Metazoa,3D0YF@33213|Bilateria,41VEZ@6656|Arthropoda,3SKAB@50557|Insecta,444PW@7088|Lepidoptera	33208|Metazoa	K	ETV6	GO:0000003,GO:0000122,GO:0000165,GO:0000976,GO:0000977,GO:0000978,GO:0000981,GO:0000982,GO:0000987,GO:0001012,GO:0001067,GO:0001077,GO:0001227,GO:0001228,GO:0001654,GO:0001667,GO:0001700,GO:0001709,GO:0001736,GO:0001738,GO:0001745,GO:0001751,GO:0001752,GO:0001754,GO:0002009,GO:0002064,GO:0002065,GO:0002066,GO:0002376,GO:0002520,GO:0002682,GO:0003006,GO:0003674,GO:0003676,GO:0003677,GO:0003690,GO:…	-	ko:K03211	ko04013,ko04320,ko05202,map04013,map04320,map05202	-	-	-	ko00000,ko00001,ko03000	-	-	-
1	KAJ8725113.1	Histidyl-tRNA synthetase	-	HGTP_anticodon,WHEP-TRS,tRNA-synt_His	13037.EHJ74202	1.58e-280	780	COG0124@1|root,KOG1936@2759|Eukaryota,38DB2@33154|Opisthokonta,3BBCC@33208|Metazoa,3CU64@33213|Bilateria,41TF1@6656|Arthropoda,3SFXE@50557|Insecta,443GS@7088|Lepidoptera	33208|Metazoa	J	HARS	GO:0000003,GO:0000122,GO:0002119,GO:0002164,GO:0003006,GO:0003674,GO:0003824,GO:0004812,GO:0004821,GO:0005488,GO:0005515,GO:0005575,GO:0005622,GO:0005623,GO:0005737,GO:0005739,GO:0005829,GO:0006082,GO:0006139,GO:0006355,GO:0006357,GO:0006399,GO:0006412,GO:0006418,GO:0006427,GO:0006518,GO:0006520,GO:0006725,GO:0006807,GO:0007275,GO:0007276,GO:0007281,GO:0008150,GO:0008152,GO:0009058,GO:0009059,GO:…	6.1.1.21	ko:K01892	ko00970,map00970	M00359,M00360	R03655	RC00055,RC00523	ko00000,ko00001,ko00002,ko01000,ko01007,ko03016	-	-	-
1	KAJ8725201.1	IMP dehydrogenase / GMP reductase domain	inosine-5'-monophosphate dehydrogenase [Spodoptera litura]	CBS,IMPDH	7091.BGIBMGA001035-TA	0	939	COG0516@1|root,KOG2550@2759|Eukaryota,38FT7@33154|Opisthokonta,3BAKM@33208|Metazoa,3CZ6R@33213|Bilateria,41X6T@6656|Arthropoda,3SGXR@50557|Insecta,441G2@7088|Lepidoptera	33208|Metazoa	F	IMPDH2	GO:0000166,GO:0000323,GO:0000902,GO:0000904,GO:0001654,GO:0001775,GO:0002252,GO:0002263,GO:0002274,GO:0002275,GO:0002283,GO:0002366,GO:0002376,GO:0002443,GO:0002444,GO:0002446,GO:0003674,GO:0003676,GO:0003677,GO:0003824,GO:0003938,GO:0005488,GO:0005575,GO:0005576,GO:0005622,GO:0005623,GO:0005634,GO:0005737,GO:0005764,GO:0005766,GO:0005773,GO:0005775,GO:0005829,GO:0006139,GO:0006163,GO:0006164,GO:…	1.1.1.205	ko:K00088	ko00230,ko00983,ko01100,ko01110,map00230,map00983,map01100,map01110	M00050	R01130,R08240	RC00143,RC02207	ko00000,ko00001,ko00002,ko01000,ko04147	-	-	-
1	KAJ8725202.1	GDP dissociation inhibitor	-	GDI	7091.BGIBMGA001126-TA	0	924	COG5044@1|root,KOG4405@2759|Eukaryota,3985T@33154|Opisthokonta,3BGRA@33208|Metazoa,3CV49@33213|Bilateria,41TND@6656|Arthropoda,3SGBB@50557|Insecta,441IJ@7088|Lepidoptera	33208|Metazoa	TU	CHM	GO:0000922,GO:0001505,GO:0001568,GO:0001944,GO:0003008,GO:0003674,GO:0003824,GO:0004659,GO:0004661,GO:0004663,GO:0005488,GO:0005515,GO:0005575,GO:0005622,GO:0005623,GO:0005634,GO:0005654,GO:0005737,GO:0005818,GO:0005819,GO:0005829,GO:0005856,GO:0005968,GO:0006464,GO:0006605,GO:0006612,GO:0006807,GO:0006810,GO:0006836,GO:0006886,GO:0007154,GO:0007267,GO:0007268,GO:0007269,GO:0007275,GO:0007600,GO:…	-	-	-	-	-	-	-	-	-	-
1	KAJ8725206.1	tRNA synthetases class I (C) catalytic domain	leucine--tRNA ligase, cytoplasmic [Helicoverpa zea]	Anticodon_1,tRNA-synt_1,tRNA-synt_1g	7091.BGIBMGA001037-TA	0	1969	COG0495@1|root,KOG0437@2759|Eukaryota,38D6H@33154|Opisthokonta,3BGMU@33208|Metazoa,3CSXI@33213|Bilateria,41XVV@6656|Arthropoda,3SK9Y@50557|Insecta,445KW@7088|Lepidoptera	33208|Metazoa	J	LARS	GO:0000122,GO:0000323,GO:0001101,GO:0001932,GO:0001934,GO:0003674,GO:0003824,GO:0004812,GO:0004819,GO:0004823,GO:0004832,GO:0005096,GO:0005575,GO:0005622,GO:0005623,GO:0005634,GO:0005654,GO:0005737,GO:0005764,GO:0005773,GO:0005783,GO:0005829,GO:0006082,GO:0006139,GO:0006355,GO:0006357,GO:0006399,GO:0006412,GO:0006418,GO:0006425,GO:0006429,GO:0006438,GO:0006518,GO:0006520,GO:0006605,GO:0006622,GO:…	6.1.1.4	ko:K01869	ko00970,map00970	M00359,M00360	R03657	RC00055,RC00523	ko00000,ko00001,ko00002,ko01000,ko01007,ko03016,ko03029	-	-	-
1	KAJ8725221.1	Calreticulin family	-	Calreticulin	7091.BGIBMGA001097-TA	1.21e-217	627	KOG0675@1|root,KOG0675@2759|Eukaryota,38HTR@33154|Opisthokonta,3BAHV@33208|Metazoa,3CSIV@33213|Bilateria,41X6S@6656|Arthropoda,3SH6P@50557|Insecta,4450X@7088|Lepidoptera	33208|Metazoa	O	CANX	GO:0000003,GO:0001894,GO:0001895,GO:0002376,GO:0002474,GO:0002478,GO:0002495,GO:0002504,GO:0002790,GO:0003674,GO:0005102,GO:0005488,GO:0005509,GO:0005515,GO:0005575,GO:0005622,GO:0005623,GO:0005634,GO:0005635,GO:0005737,GO:0005783,GO:0005788,GO:0005789,GO:0005790,GO:0005840,GO:0005886,GO:0006457,GO:0006726,GO:0006807,GO:0006810,GO:0006897,GO:0006898,GO:0006950,GO:0006986,GO:0007154,GO:0007165,GO:…	-	ko:K08054,ko:K09551	ko04141,ko04145,ko04612,ko04918,ko05166,map04141,map04145,map04612,map04918,map05166	-	-	-	ko00000,ko00001,ko03110,ko04091,ko04131	-	-	-
1	KAJ8725268.1	Glycosyltransferase like family 2	-	Glycos_transf_2	7091.BGIBMGA001115-TA	4.02e-176	498	COG0463@1|root,KOG2977@2759|Eukaryota,38DUD@33154|Opisthokonta,3BDII@33208|Metazoa,3CWSH@33213|Bilateria,41X0C@6656|Arthropoda,3SHSR@50557|Insecta,443QJ@7088|Lepidoptera	33208|Metazoa	M	ALG5	GO:0001667,GO:0001703,GO:0001704,GO:0001707,GO:0003002,GO:0003674,GO:0003824,GO:0004576,GO:0004581,GO:0005575,GO:0005622,GO:0005623,GO:0005737,GO:0005783,GO:0005789,GO:0006464,GO:0006486,GO:0006487,GO:0006493,GO:0006807,GO:0006928,GO:0006996,GO:0007009,GO:0007029,GO:0007030,GO:0007043,GO:0007275,GO:0007368,GO:0007369,GO:0007389,GO:0007498,GO:0007509,GO:0008078,GO:0008150,GO:0008152,GO:0008194,GO:…	2.4.1.117	ko:K00729,ko:K03027	ko00230,ko00240,ko00510,ko01100,ko03020,ko04623,ko05169,map00230,map00240,map00510,map01100,map03020,map04623,map05169	M00055,M00181,M00182	R00435,R00441,R00442,R00443,R01005	RC00005,RC02795	br01611,ko00000,ko00001,ko00002,ko01000,ko01003,ko03021	-	GT2	-
1	KAJ8725283.1	Signal recognition particle receptor beta subunit	-	Arf	34740.HMEL016456-PA	2.22e-126	359	COG1100@1|root,KOG0072@2759|Eukaryota,38G98@33154|Opisthokonta,3BD95@33208|Metazoa,3D078@33213|Bilateria,41TW0@6656|Arthropoda,3SKE0@50557|Insecta,441WR@7088|Lepidoptera	33208|Metazoa	U	ARL1	GO:0000139,GO:0000166,GO:0001505,GO:0001882,GO:0001883,GO:0003674,GO:0003824,GO:0003924,GO:0005488,GO:0005515,GO:0005525,GO:0005575,GO:0005622,GO:0005623,GO:0005737,GO:0005794,GO:0005802,GO:0005829,GO:0006403,GO:0006810,GO:0006836,GO:0006897,GO:0006996,GO:0007029,GO:0007030,GO:0007154,GO:0007267,GO:0007268,GO:0007269,GO:0007275,GO:0007431,GO:0007444,GO:0008047,GO:0008104,GO:0008150,GO:0008152,GO:…	-	ko:K07942	-	-	-	-	ko00000,ko04031,ko04131	-	-	-
1	KAJ8725316.1	Mob1/phocein family	-	Mob1_phocein	13037.EHJ75486	3.23e-134	395	KOG0440@1|root,KOG0440@2759|Eukaryota,38FUC@33154|Opisthokonta,3BIEV@33208|Metazoa,3CXIA@33213|Bilateria,41XGU@6656|Arthropoda,3SG6Q@50557|Insecta,4495F@7088|Lepidoptera	33208|Metazoa	D	MOB2	GO:0000902,GO:0001654,GO:0001745,GO:0001751,GO:0001754,GO:0001932,GO:0001934,GO:0003008,GO:0003674,GO:0005488,GO:0005515,GO:0005575,GO:0005622,GO:0005623,GO:0005634,GO:0005730,GO:0005737,GO:0005829,GO:0005886,GO:0006996,GO:0007010,GO:0007275,GO:0007399,GO:0007423,GO:0007610,GO:0007611,GO:0007613,GO:0007616,GO:0008150,GO:0008582,GO:0009653,GO:0009887,GO:0009893,GO:0009987,GO:0010562,GO:0010604,GO:…	-	-	-	-	-	-	-	-	-	-
1	KAJ8725317.1	Belongs to the DHHC palmitoyltransferase family	palmitoyltransferase Hip14 [Helicoverpa armigera] >ref|XP_063892773.1| palmitoyltransferase Hip14 [Helicoverpa armigera] >ref|XP_063892774.1| palmitoyltransferase Hip14 [Helicoverpa armigera]	Ank_2,Ank_3,Ank_4,Ank_5,DHHC	34740.HMEL005885-PA	0	939	COG5273@1|root,KOG0509@2759|Eukaryota,38DBC@33154|Opisthokonta,3B9BG@33208|Metazoa,3CW8W@33213|Bilateria,41VQI@6656|Arthropoda,3SFYC@50557|Insecta,4434G@7088|Lepidoptera	33208|Metazoa	S	ZDHHC13	GO:0000003,GO:0000139,GO:0001505,GO:0002791,GO:0002793,GO:0003674,GO:0003824,GO:0005215,GO:0005488,GO:0005515,GO:0005575,GO:0005622,GO:0005623,GO:0005737,GO:0005783,GO:0005794,GO:0005798,GO:0006464,GO:0006497,GO:0006807,GO:0006810,GO:0006811,GO:0006812,GO:0006836,GO:0006887,GO:0007154,GO:0007267,GO:0007268,GO:0007269,GO:0007276,GO:0007283,GO:0008021,GO:0008104,GO:0008150,GO:0008152,GO:0008324,GO:…	2.3.1.225	ko:K20032	-	-	-	-	ko00000,ko01000,ko04131	9.B.37.1,9.B.37.3	-	-
1	KAJ8726027.1	Required for ribosome biogenesis. Part of a complex which catalyzes pseudouridylation of rRNA. This involves the isomerization of uridine such that the ribose is subsequently attached to C5, instead of the normal N1	probable H/ACA ribonucleoprotein complex subunit 1 [Trichoplusia ni] >pdb|9YFL|B Chain B, H/ACA ribonucleoprotein complex subunit [Trichoplusia ni] >pdb|9YFL|E Chain E, H/ACA ribonucleoprotein complex subunit [Trichoplusia ni] >pdb|9YFM|B Chain B, H/ACA ribonucleoprotein complex subunit [Trichoplusia ni] >pdb|9YFM|E Chain E, H/ACA ribonucleoprotein complex subunit [Trichoplusia ni] >pdb|9YFN|B Ch…	Gar1	34740.HMEL013093-PA	6.93e-70	220	COG3277@1|root,KOG3262@2759|Eukaryota,38HDD@33154|Opisthokonta,3BDCM@33208|Metazoa,3CUZU@33213|Bilateria,41TKG@6656|Arthropoda,3SK9E@50557|Insecta,444H1@7088|Lepidoptera	33208|Metazoa	J	GAR1	GO:0000154,GO:0000454,GO:0000723,GO:0001522,GO:0001650,GO:0001651,GO:0002376,GO:0002520,GO:0003674,GO:0003676,GO:0003723,GO:0005488,GO:0005575,GO:0005622,GO:0005623,GO:0005634,GO:0005654,GO:0005697,GO:0005730,GO:0005732,GO:0006139,GO:0006259,GO:0006278,GO:0006364,GO:0006396,GO:0006725,GO:0006807,GO:0006996,GO:0007004,GO:0007275,GO:0008150,GO:0008152,GO:0009058,GO:0009059,GO:0009451,GO:0009987,GO:…	-	ko:K11128	ko03008,map03008	M00425	-	-	ko00000,ko00001,ko00002,ko03009,ko03032	-	-	-
1	KAJ8726040.1	Ras family	-	Ras	7091.BGIBMGA006045-TA	1.01e-134	384	KOG0092@1|root,KOG0092@2759|Eukaryota,38HB3@33154|Opisthokonta,3B9WF@33208|Metazoa,3CUGC@33213|Bilateria,41V12@6656|Arthropoda,3SIJ4@50557|Insecta,446R6@7088|Lepidoptera	33208|Metazoa	U	RAB5A	GO:0000003,GO:0000166,GO:0000323,GO:0000902,GO:0000904,GO:0001505,GO:0001667,GO:0001700,GO:0001726,GO:0001775,GO:0001882,GO:0001883,GO:0002009,GO:0002064,GO:0002065,GO:0002066,GO:0002165,GO:0002252,GO:0002263,GO:0002274,GO:0002275,GO:0002283,GO:0002366,GO:0002376,GO:0002443,GO:0002444,GO:0002446,GO:0002790,GO:0003002,GO:0003006,GO:0003674,GO:0003824,GO:0003924,GO:0005488,GO:0005515,GO:0005525,GO:…	-	ko:K07887,ko:K07888,ko:K07889	ko04014,ko04144,ko04145,ko04962,ko05014,ko05146,ko05152,map04014,map04144,map04145,map04962,map05014,map05146,map05152	-	-	-	ko00000,ko00001,ko04031,ko04131,ko04147	-	-	-
1	KAJ8726086.1	ARC105 or Med15 subunit of Mediator complex non-fungal	-	Med15	7091.BGIBMGA006028-TA	1.58e-246	703	KOG4274@1|root,KOG4274@2759|Eukaryota,39RNT@33154|Opisthokonta,3BFG5@33208|Metazoa,3CT47@33213|Bilateria,41YC6@6656|Arthropoda,3SGSA@50557|Insecta,442JW@7088|Lepidoptera	33208|Metazoa	K	MED15	GO:0000003,GO:0002064,GO:0002065,GO:0002066,GO:0003006,GO:0003674,GO:0003712,GO:0005575,GO:0005622,GO:0005623,GO:0005634,GO:0005654,GO:0005737,GO:0006139,GO:0006351,GO:0006352,GO:0006366,GO:0006367,GO:0006725,GO:0006807,GO:0007276,GO:0007281,GO:0007292,GO:0008150,GO:0008152,GO:0009058,GO:0009059,GO:0009888,GO:0009889,GO:0009987,GO:0010467,GO:0010556,GO:0016070,GO:0016592,GO:0018130,GO:0019219,GO:…	-	ko:K15157	-	-	-	-	ko00000,ko03021	-	-	-
1	KAJ8726090.1	Zinc finger, C2H2 type	-	zf-C2H2	13037.EHJ67660	5.94e-96	294	KOG1721@1|root,KOG1721@2759|Eukaryota,38DUQ@33154|Opisthokonta,3BHW9@33208|Metazoa,3CS44@33213|Bilateria,41ZKA@6656|Arthropoda,3SMQ7@50557|Insecta,444BV@7088|Lepidoptera	33208|Metazoa	K	KLF11	GO:0000082,GO:0000083,GO:0000122,GO:0000278,GO:0000976,GO:0000977,GO:0000978,GO:0000981,GO:0000982,GO:0000987,GO:0001012,GO:0001046,GO:0001047,GO:0001067,GO:0001077,GO:0001228,GO:0001503,GO:0001700,GO:0002009,GO:0002165,GO:0002682,GO:0002684,GO:0002761,GO:0002763,GO:0003002,GO:0003674,GO:0003676,GO:0003677,GO:0003690,GO:0003700,GO:0005488,GO:0005575,GO:0005622,GO:0005623,GO:0005634,GO:0005654,GO:…	-	ko:K09209,ko:K13943	-	-	-	-	ko00000,ko03000	-	-	-
1	KAJ8726100.1	Domain in the RNA-binding Lupus La protein; unknown function	-	La,RRM_1,RRM_3	34740.HMEL016495-PA	4.29e-155	449	COG5193@1|root,KOG4213@2759|Eukaryota,38BAC@33154|Opisthokonta,3BD3Q@33208|Metazoa,3D2Y6@33213|Bilateria,41YCC@6656|Arthropoda,3SKQ6@50557|Insecta,445U0@7088|Lepidoptera	33208|Metazoa	A	SSB	GO:0000049,GO:0000785,GO:0000791,GO:0000956,GO:0000966,GO:0001682,GO:0003674,GO:0003676,GO:0003723,GO:0003727,GO:0003729,GO:0005488,GO:0005575,GO:0005622,GO:0005623,GO:0005634,GO:0005694,GO:0005737,GO:0006139,GO:0006396,GO:0006399,GO:0006400,GO:0006401,GO:0006402,GO:0006403,GO:0006405,GO:0006409,GO:0006611,GO:0006725,GO:0006807,GO:0006810,GO:0006886,GO:0006913,GO:0008033,GO:0008097,GO:0008098,GO:…	-	ko:K11090	ko05322,map05322	-	-	-	ko00000,ko00001	-	-	-
1	KAJ8726119.1	Domain first found in C1r, C1s, uEGF, and bone morphogenetic protein.	-	CUB	13037.EHJ65944	1.62e-120	358	2DRE4@1|root,2S6DX@2759|Eukaryota,3A5J6@33154|Opisthokonta,3BSIN@33208|Metazoa,3D9FD@33213|Bilateria,420QN@6656|Arthropoda,3SNK2@50557|Insecta,44844@7088|Lepidoptera	33208|Metazoa	S	-	-	-	-	-	-	-	-	-	-	-	-
1	KAJ8726136.1	Elongation Factor G, domain II	elongation factor G, mitochondrial [Helicoverpa armigera]	EFG_C,EFG_II,EFG_IV,GTP_EFTU,GTP_EFTU_D2	13037.EHJ72352	0	1338	COG0480@1|root,KOG0465@2759|Eukaryota,38GUI@33154|Opisthokonta,3BDKN@33208|Metazoa,3CX6E@33213|Bilateria,41W0X@6656|Arthropoda,3SIAE@50557|Insecta,443TE@7088|Lepidoptera	33208|Metazoa	J	GFM1	GO:0003674,GO:0003676,GO:0003723,GO:0003746,GO:0003824,GO:0003924,GO:0005488,GO:0005575,GO:0005622,GO:0005623,GO:0005634,GO:0005737,GO:0005739,GO:0005759,GO:0006412,GO:0006414,GO:0006518,GO:0006807,GO:0008135,GO:0008150,GO:0008152,GO:0009058,GO:0009059,GO:0009987,GO:0010467,GO:0016462,GO:0016787,GO:0016817,GO:0016818,GO:0017111,GO:0019538,GO:0031974,GO:0032543,GO:0034641,GO:0034645,GO:0043043,GO:…	-	ko:K02355	-	-	-	-	ko00000,ko03012,ko03029	-	-	-
1	KAJ8726162.1	Protein tyrosine kinase	-	DUF1241,Pkinase	34740.HMEL011423-PA	2.12e-217	616	KOG0201@1|root,KOG0201@2759|Eukaryota,38G1B@33154|Opisthokonta,3BA42@33208|Metazoa,3CTF2@33213|Bilateria,41US0@6656|Arthropoda,3SIQW@50557|Insecta,4430D@7088|Lepidoptera	33208|Metazoa	T	STK24	GO:0000139,GO:0000165,GO:0000166,GO:0000185,GO:0000287,GO:0000302,GO:0000902,GO:0001932,GO:0001933,GO:0001934,GO:0002009,GO:0003674,GO:0003824,GO:0004672,GO:0004674,GO:0005488,GO:0005515,GO:0005524,GO:0005575,GO:0005622,GO:0005623,GO:0005634,GO:0005654,GO:0005730,GO:0005737,GO:0005794,GO:0005798,GO:0005829,GO:0005886,GO:0006464,GO:0006468,GO:0006469,GO:0006793,GO:0006796,GO:0006807,GO:0006915,GO:…	2.7.11.1	ko:K08838	-	-	-	-	ko00000,ko01000,ko01001,ko04131	-	-	-
1	KAJ8726173.1	prohibitin homologues	-	Band_7	7091.BGIBMGA006158-TA	1.11e-177	497	COG0330@1|root,KOG3083@2759|Eukaryota,38DP2@33154|Opisthokonta,3B9YW@33208|Metazoa,3CSPV@33213|Bilateria,41X2W@6656|Arthropoda,3SGFX@50557|Insecta,44195@7088|Lepidoptera	33208|Metazoa	O	PHB	GO:0000003,GO:0000122,GO:0000981,GO:0001067,GO:0001558,GO:0001664,GO:0001666,GO:0001846,GO:0001848,GO:0001850,GO:0001851,GO:0001932,GO:0001933,GO:0001934,GO:0002082,GO:0002673,GO:0002682,GO:0002684,GO:0002697,GO:0002699,GO:0002920,GO:0002922,GO:0003006,GO:0003008,GO:0003674,GO:0003676,GO:0003677,GO:0003700,GO:0005102,GO:0005488,GO:0005515,GO:0005575,GO:0005622,GO:0005623,GO:0005634,GO:0005654,GO:…	-	ko:K17080	-	-	-	-	ko00000,ko03029,ko04147	-	-	-
1	KAJ8726185.1	Zinc-binding domain present in Lin-11, Isl-1, Mec-3.	LIM domain transcription factor LMO4 [Anticarsia gemmatalis] >ref|XP_075992036.1| LIM domain transcription factor LMO4 [Anticarsia gemmatalis]	LIM	34740.HMEL011402-PA	4.76e-143	409	KOG0490@1|root,KOG0490@2759|Eukaryota,391IU@33154|Opisthokonta,3C742@33208|Metazoa,3DN47@33213|Bilateria,424J8@6656|Arthropoda,3T179@50557|Insecta,44A0T@7088|Lepidoptera	33208|Metazoa	K	-	-	-	-	-	-	-	-	-	-	-	-
1	KAJ8726293.1	-	-	-	-	-	-	-	-	-	-	-	-	-	-	-	-	-	-	-	-	-
1	KAJ8726425.1	S-adenosyl-L-homocysteine hydrolase, NAD binding domain	-	AdoHcyase,AdoHcyase_NAD	13037.EHJ64517	9.94e-303	826	COG0499@1|root,KOG1370@2759|Eukaryota,38CN8@33154|Opisthokonta,3BD4V@33208|Metazoa,3CREX@33213|Bilateria,41VHU@6656|Arthropoda,3SK0B@50557|Insecta,44410@7088|Lepidoptera	33208|Metazoa	H	AHCY	GO:0000096,GO:0000097,GO:0000166,GO:0001666,GO:0002376,GO:0002437,GO:0002439,GO:0002544,GO:0003674,GO:0003824,GO:0004013,GO:0005488,GO:0005507,GO:0005515,GO:0005575,GO:0005622,GO:0005623,GO:0005634,GO:0005737,GO:0005829,GO:0006082,GO:0006139,GO:0006152,GO:0006520,GO:0006534,GO:0006555,GO:0006575,GO:0006725,GO:0006732,GO:0006790,GO:0006807,GO:0006950,GO:0006952,GO:0006954,GO:0006955,GO:0007584,GO:…	3.3.1.1	ko:K01251	ko00270,ko01100,map00270,map01100	M00035	R00192,R04936	RC00056,RC00069,RC01161,RC01243	ko00000,ko00001,ko00002,ko01000,ko01009,ko04147	-	-	-
1	KAJ8726460.1	WD domain, G-beta repeat	-	WD40	7091.BGIBMGA003177-TA	5.55e-206	581	KOG0296@1|root,KOG0296@2759|Eukaryota,38CNS@33154|Opisthokonta,3BAPE@33208|Metazoa,3CRC4@33213|Bilateria,41YHJ@6656|Arthropoda,3SMC7@50557|Insecta,442SA@7088|Lepidoptera	33208|Metazoa	S	AAMP	GO:0001525,GO:0001568,GO:0001944,GO:0003674,GO:0005488,GO:0005515,GO:0005539,GO:0005575,GO:0005576,GO:0005622,GO:0005623,GO:0005737,GO:0005829,GO:0005856,GO:0005886,GO:0006928,GO:0007275,GO:0008150,GO:0008201,GO:0009653,GO:0009986,GO:0009987,GO:0010594,GO:0010595,GO:0010632,GO:0010634,GO:0014812,GO:0014909,GO:0015630,GO:0016020,GO:0016477,GO:0022603,GO:0022613,GO:0030334,GO:0030335,GO:0030684,GO:…	-	ko:K03440,ko:K14818	-	-	-	-	ko00000,ko03009,ko04040	1.A.6.1.4,1.A.6.2,1.A.6.4,1.A.6.5	-	-
1	KAJ8726471.1	Transglutaminase/protease-like homologues	transglutaminases 2 [Mythimna separata]	Transglut_C,Transglut_N,Transglut_core	34740.HMEL012424-PA	0	1268	2CD5G@1|root,2QQ46@2759|Eukaryota,38DTB@33154|Opisthokonta,3B9AA@33208|Metazoa,3CRPR@33213|Bilateria,41TEE@6656|Arthropoda,3SHVM@50557|Insecta,442W0@7088|Lepidoptera	33208|Metazoa	S	F13A1	GO:0001533,GO:0002376,GO:0002576,GO:0003674,GO:0003810,GO:0003824,GO:0005575,GO:0005576,GO:0005622,GO:0005623,GO:0005737,GO:0005829,GO:0005886,GO:0005911,GO:0005912,GO:0005913,GO:0006464,GO:0006807,GO:0006810,GO:0006887,GO:0006950,GO:0006952,GO:0006955,GO:0006959,GO:0007154,GO:0007165,GO:0007166,GO:0007275,GO:0007596,GO:0007599,GO:0008150,GO:0008152,GO:0008219,GO:0008284,GO:0008544,GO:0009611,GO:…	2.3.2.13	ko:K03917,ko:K05619	ko04610,map04610	-	-	-	ko00000,ko00001,ko01000,ko04516	-	-	-
1	KAJ8726476.1	Ubiquitin-conjugating enzyme E2, catalytic domain homologues	-	UQ_con	34740.HMEL012421-PA	1.38e-154	437	KOG0897@1|root,KOG0897@2759|Eukaryota,38HWB@33154|Opisthokonta,3BC59@33208|Metazoa,3D472@33213|Bilateria,41V1M@6656|Arthropoda,3SIY8@50557|Insecta,4454H@7088|Lepidoptera	33208|Metazoa	O	UBE2QL1	GO:0003674,GO:0003824,GO:0004842,GO:0005575,GO:0005622,GO:0005623,GO:0005634,GO:0005886,GO:0006464,GO:0006807,GO:0008150,GO:0008152,GO:0009987,GO:0016020,GO:0016567,GO:0016740,GO:0019538,GO:0019787,GO:0032446,GO:0036211,GO:0043170,GO:0043226,GO:0043227,GO:0043229,GO:0043231,GO:0043412,GO:0044237,GO:0044238,GO:0044260,GO:0044267,GO:0044424,GO:0044464,GO:0061631,GO:0061650,GO:0070647,GO:0071704,GO:…	2.3.2.23	ko:K10582	ko04120,map04120	-	-	-	ko00000,ko00001,ko01000,ko04121	-	-	-
1	KAJ8726566.1	Transcription factor TFIID (or TATA-binding protein, TBP)	-	TBP	13037.EHJ75865	3.48e-160	456	COG2101@1|root,KOG3302@2759|Eukaryota,38CE2@33154|Opisthokonta,3BDCB@33208|Metazoa,3D4I3@33213|Bilateria,41X6D@6656|Arthropoda,3SHWT@50557|Insecta,443UF@7088|Lepidoptera	33208|Metazoa	K	TBPL1	GO:0000003,GO:0000122,GO:0000428,GO:0000976,GO:0000977,GO:0000978,GO:0000979,GO:0000981,GO:0000982,GO:0000983,GO:0000987,GO:0001012,GO:0001046,GO:0001047,GO:0001067,GO:0001075,GO:0001077,GO:0001085,GO:0001091,GO:0001092,GO:0001098,GO:0001099,GO:0001228,GO:0001673,GO:0001674,GO:0001675,GO:0001932,GO:0001934,GO:0002165,GO:0003006,GO:0003674,GO:0003676,GO:0003677,GO:0003682,GO:0003690,GO:0003700,GO:…	-	ko:K03120	ko03022,ko05016,ko05165,ko05166,ko05168,ko05169,ko05203,map03022,map05016,map05165,map05166,map05168,map05169,map05203	-	-	-	ko00000,ko00001,ko03000,ko03021	-	-	-
1	KAJ8726570.1	Elongation factor TS	elongation factor Ts, mitochondrial isoform X1 [Helicoverpa armigera] >ref|XP_047042454.1| elongation factor Ts, mitochondrial isoform X1 [Helicoverpa zea]	EF_TS	34740.HMEL012406-PA	2.8e-186	522	COG0264@1|root,KOG1071@2759|Eukaryota,38FEV@33154|Opisthokonta,3BG7C@33208|Metazoa,3CZNI@33213|Bilateria,41TZP@6656|Arthropoda,3SIR7@50557|Insecta,443CJ@7088|Lepidoptera	33208|Metazoa	J	TSFM	GO:0003674,GO:0003676,GO:0003723,GO:0003746,GO:0005488,GO:0005575,GO:0005622,GO:0005623,GO:0005634,GO:0005737,GO:0005739,GO:0005759,GO:0006355,GO:0006412,GO:0006414,GO:0006417,GO:0006518,GO:0006807,GO:0008135,GO:0008150,GO:0008152,GO:0009058,GO:0009059,GO:0009889,GO:0009987,GO:0010467,GO:0010468,GO:0010556,GO:0010608,GO:0019219,GO:0019222,GO:0019538,GO:0031323,GO:0031326,GO:0031974,GO:0032268,GO:…	-	ko:K02357,ko:K21803	-	-	-	-	ko00000,ko01000,ko03012,ko03029	-	-	-
1	KAJ8726587.1	Serine carboxypeptidase	-	Peptidase_S10	13037.EHJ65673	5.95e-164	482	COG2939@1|root,KOG1282@2759|Eukaryota,38FWP@33154|Opisthokonta,3BC5G@33208|Metazoa,3CVVJ@33213|Bilateria,41V1W@6656|Arthropoda,3SHDR@50557|Insecta,4481K@7088|Lepidoptera	33208|Metazoa	EO	CPVL	GO:0003674,GO:0003824,GO:0004180,GO:0004185,GO:0006508,GO:0006807,GO:0008150,GO:0008152,GO:0008233,GO:0008236,GO:0008238,GO:0009056,GO:0009057,GO:0009987,GO:0016787,GO:0017171,GO:0019538,GO:0030163,GO:0043170,GO:0044237,GO:0044238,GO:0044248,GO:0044257,GO:0044260,GO:0044265,GO:0044267,GO:0051603,GO:0070008,GO:0070011,GO:0071704,GO:0140096,GO:1901564,GO:1901565,GO:1901575	-	ko:K09645	-	-	-	-	ko00000,ko01000,ko01002	-	-	-
1	KAJ8726636.1	actin binding	-	KIND	7070.TC014290-PA	1.37e-167	528	28ID1@1|root,2QQPN@2759|Eukaryota,38GXA@33154|Opisthokonta,3BE0R@33208|Metazoa,3CUCK@33213|Bilateria,41VPJ@6656|Arthropoda,3SG9Z@50557|Insecta	33208|Metazoa	S	SPIRE2	GO:0000003,GO:0000226,GO:0000280,GO:0000578,GO:0000910,GO:0001662,GO:0002209,GO:0003002,GO:0003006,GO:0003674,GO:0003779,GO:0005488,GO:0005515,GO:0005575,GO:0005622,GO:0005623,GO:0005634,GO:0005654,GO:0005737,GO:0005794,GO:0005829,GO:0005938,GO:0006403,GO:0006810,GO:0006950,GO:0006952,GO:0006996,GO:0007010,GO:0007015,GO:0007017,GO:0007028,GO:0007049,GO:0007143,GO:0007275,GO:0007276,GO:0007281,GO:…	-	ko:K02098	ko04320,map04320	-	-	-	ko00000,ko00001	-	-	-
1	KAJ8726663.1	Cyclin_C	-	Cyclin_C,Cyclin_N	7091.BGIBMGA003777-TA	1.16e-292	808	COG5024@1|root,KOG0653@2759|Eukaryota,38DGZ@33154|Opisthokonta,3BCM9@33208|Metazoa,3CUC2@33213|Bilateria,41VB8@6656|Arthropoda,3SKE3@50557|Insecta,4456S@7088|Lepidoptera	33208|Metazoa	D	CycB3	GO:0000003,GO:0000070,GO:0000226,GO:0000278,GO:0000280,GO:0000281,GO:0000819,GO:0000910,GO:0001556,GO:0001932,GO:0001934,GO:0003006,GO:0003674,GO:0005488,GO:0005515,GO:0005575,GO:0005622,GO:0005623,GO:0005634,GO:0005737,GO:0006810,GO:0006996,GO:0007010,GO:0007017,GO:0007049,GO:0007059,GO:0007088,GO:0007097,GO:0007098,GO:0007135,GO:0007275,GO:0007276,GO:0007281,GO:0007292,GO:0007338,GO:0007346,GO:…	-	ko:K21771	ko04068,ko04110,ko04218,ko04914,map04068,map04110,map04218,map04914	-	-	-	ko00000,ko00001,ko03032,ko03036	-	-	-
1	KAJ8727286.1	UPF0396 protein CG6066-like	-	NKAP,SynMuv_product	13037.EHJ68993	8.8e-94	296	KOG2812@1|root,KOG2812@2759|Eukaryota,38BNU@33154|Opisthokonta,3BABR@33208|Metazoa,3CR4U@33213|Bilateria,41YWH@6656|Arthropoda,3SKWU@50557|Insecta	33208|Metazoa	S	NKAP	GO:0000122,GO:0000375,GO:0000377,GO:0000398,GO:0001775,GO:0002376,GO:0002520,GO:0002521,GO:0002573,GO:0002682,GO:0002684,GO:0002694,GO:0002696,GO:0003674,GO:0003676,GO:0003677,GO:0003682,GO:0005488,GO:0005575,GO:0005622,GO:0005623,GO:0005634,GO:0005654,GO:0005737,GO:0005829,GO:0006139,GO:0006355,GO:0006357,GO:0006396,GO:0006397,GO:0006725,GO:0006807,GO:0007275,GO:0008150,GO:0008152,GO:0008283,GO:…	-	-	-	-	-	-	-	-	-	-
1	KAJ8727297.1	WD40 repeats	-	Dynein_IC2,WD40	7091.BGIBMGA002375-TA	0	1079	KOG1587@1|root,KOG1587@2759|Eukaryota,38GZ7@33154|Opisthokonta,3BBQC@33208|Metazoa,3CRJY@33213|Bilateria,41WGF@6656|Arthropoda,3SHF9@50557|Insecta,4437X@7088|Lepidoptera	33208|Metazoa	Z	DYNC1I2	GO:0000003,GO:0000086,GO:0000226,GO:0000278,GO:0000775,GO:0000776,GO:0000922,GO:0001654,GO:0001754,GO:0002376,GO:0002478,GO:0002495,GO:0002504,GO:0003006,GO:0003674,GO:0003774,GO:0003777,GO:0003824,GO:0005488,GO:0005515,GO:0005575,GO:0005622,GO:0005623,GO:0005634,GO:0005694,GO:0005737,GO:0005768,GO:0005813,GO:0005815,GO:0005819,GO:0005829,GO:0005856,GO:0005868,GO:0005874,GO:0005875,GO:0005929,GO:…	-	ko:K10415	ko04145,ko04962,ko05132,map04145,map04962,map05132	-	-	-	ko00000,ko00001,ko03036,ko04812	-	-	-
1	KAJ8727318.1	Predicted transmembrane protein 161AB	-	Tmemb_161AB	13037.EHJ68379	7.99e-203	575	KOG3978@1|root,KOG3978@2759|Eukaryota,38DM2@33154|Opisthokonta,3BCHF@33208|Metazoa,3CW6N@33213|Bilateria,41Y59@6656|Arthropoda,3SI8R@50557|Insecta,448GG@7088|Lepidoptera	33208|Metazoa	S	TMEM161B	GO:0001101,GO:0006282,GO:0006950,GO:0006979,GO:0008150,GO:0009314,GO:0009411,GO:0009416,GO:0009628,GO:0009893,GO:0009966,GO:0009968,GO:0009987,GO:0010033,GO:0010604,GO:0010646,GO:0010648,GO:0010941,GO:0019219,GO:0019222,GO:0023051,GO:0023057,GO:0031323,GO:0031325,GO:0032526,GO:0033554,GO:0033993,GO:0034599,GO:0034644,GO:0042221,GO:0042981,GO:0043066,GO:0043067,GO:0043069,GO:0045739,GO:0045935,GO:…	-	-	-	-	-	-	-	-	-	-
1	KAJ8727388.1	Zinc carboxypeptidase	-	Peptidase_M14	7091.BGIBMGA002404-TA	3.68e-190	564	COG2866@1|root,KOG3641@2759|Eukaryota,39R4C@33154|Opisthokonta,3BBME@33208|Metazoa,3CWCA@33213|Bilateria,41WWB@6656|Arthropoda,3SIK3@50557|Insecta,443Z7@7088|Lepidoptera	33208|Metazoa	E	AGBL5	GO:0002252,GO:0002376,GO:0003674,GO:0003824,GO:0004180,GO:0004181,GO:0005488,GO:0005515,GO:0005575,GO:0005576,GO:0005622,GO:0005623,GO:0005634,GO:0005737,GO:0005819,GO:0005829,GO:0005856,GO:0006464,GO:0006508,GO:0006807,GO:0006950,GO:0006952,GO:0006996,GO:0007275,GO:0008092,GO:0008150,GO:0008152,GO:0008233,GO:0008235,GO:0008237,GO:0008238,GO:0009605,GO:0009607,GO:0009615,GO:0009790,GO:0009792,GO:…	-	-	-	-	-	-	-	-	-	-
1	KAJ8727401.1	Homologues of snake disintegrins	-	Disintegrin,Pep_M12B_propep,Reprolysin_2,Reprolysin_5	7091.BGIBMGA002499-TA	0	1781	KOG3658@1|root,KOG3658@2759|Eukaryota,38CS5@33154|Opisthokonta,3BCP3@33208|Metazoa,3CV73@33213|Bilateria,41VZA@6656|Arthropoda,3SJ0E@50557|Insecta,442QY@7088|Lepidoptera	33208|Metazoa	O	-	GO:0003674,GO:0003824,GO:0004175,GO:0004222,GO:0005575,GO:0006508,GO:0006509,GO:0006807,GO:0008150,GO:0008152,GO:0008233,GO:0008237,GO:0008593,GO:0009966,GO:0010646,GO:0016020,GO:0016021,GO:0016787,GO:0019538,GO:0023051,GO:0031224,GO:0033619,GO:0043170,GO:0044238,GO:0044425,GO:0048583,GO:0050789,GO:0050794,GO:0065007,GO:0070011,GO:0071704,GO:0140096,GO:1901564	3.4.24.81	ko:K06704	ko05010,ko05120,map05010,map05120	-	-	-	ko00000,ko00001,ko01000,ko01002,ko04090	-	-	-
1	KAJ8727402.1	malate metabolic process	-	-	13037.EHJ70946	1.67e-112	343	COG0039@1|root,KOG1496@2759|Eukaryota,3A3IQ@33154|Opisthokonta,3BS2E@33208|Metazoa,3D8MF@33213|Bilateria,4203V@6656|Arthropoda,3SN8M@50557|Insecta,445XC@7088|Lepidoptera	33208|Metazoa	C	-	-	-	-	-	-	-	-	-	-	-	-
1	KAJ8727410.1	Metallopeptidase family M24	-	Peptidase_M24	13037.EHJ70953	1.07e-246	680	COG0024@1|root,KOG2776@2759|Eukaryota,38EEE@33154|Opisthokonta,3BHZ9@33208|Metazoa,3CXWQ@33213|Bilateria,41W0V@6656|Arthropoda,3SG9V@50557|Insecta,442KM@7088|Lepidoptera	33208|Metazoa	J	PA2G4	GO:0000323,GO:0001775,GO:0002252,GO:0002263,GO:0002274,GO:0002275,GO:0002283,GO:0002366,GO:0002376,GO:0002443,GO:0002444,GO:0002446,GO:0003674,GO:0003676,GO:0003677,GO:0003700,GO:0005488,GO:0005515,GO:0005575,GO:0005576,GO:0005622,GO:0005623,GO:0005634,GO:0005730,GO:0005737,GO:0005764,GO:0005766,GO:0005773,GO:0005775,GO:0006355,GO:0006810,GO:0006887,GO:0006955,GO:0007049,GO:0007050,GO:0008150,GO:…	-	ko:K14813	-	-	-	-	ko00000,ko01000,ko03009	-	-	-
1	KAJ8727429.1	Homologues of snake disintegrins	-	Disintegrin,Pep_M12B_propep,Reprolysin_2,Reprolysin_5	13037.EHJ70137	0	1402	KOG3658@1|root,KOG3658@2759|Eukaryota,38CS5@33154|Opisthokonta,3BCP3@33208|Metazoa,3CV73@33213|Bilateria,41VZA@6656|Arthropoda,3SJ0E@50557|Insecta,442QY@7088|Lepidoptera	33208|Metazoa	O	ADAM10	GO:0000003,GO:0000902,GO:0000904,GO:0001558,GO:0001655,GO:0001667,GO:0001701,GO:0001708,GO:0001709,GO:0001775,GO:0002064,GO:0002065,GO:0002066,GO:0002119,GO:0002164,GO:0002252,GO:0002263,GO:0002274,GO:0002275,GO:0002283,GO:0002366,GO:0002376,GO:0002443,GO:0002444,GO:0002446,GO:0002520,GO:0002682,GO:0002684,GO:0002685,GO:0002687,GO:0002688,GO:0002690,GO:0002761,GO:0003006,GO:0003007,GO:0003674,GO:…	3.4.24.81	ko:K06704	ko05010,ko05120,map05010,map05120	-	-	-	ko00000,ko00001,ko01000,ko01002,ko04090	-	-	-
1	KAJ8727545.1	-	-	-	13037.EHJ75702	4.28e-35	131	2D7TW@1|root,2T7FH@2759|Eukaryota,391R9@33154|Opisthokonta,3C78S@33208|Metazoa,3DN8S@33213|Bilateria,424NX@6656|Arthropoda,3STXX@50557|Insecta,44A9M@7088|Lepidoptera	33208|Metazoa	-	-	-	-	-	-	-	-	-	-	-	-	-
1	KAJ8727547.1	-	-	-	7091.BGIBMGA008090-TA	5.6e-63	207	2FAXX@1|root,2TC55@2759|Eukaryota,397J8@33154|Opisthokonta,3CBV0@33208|Metazoa,3DT4H@33213|Bilateria,4297E@6656|Arthropoda,3SYQQ@50557|Insecta,447SV@7088|Lepidoptera	33208|Metazoa	-	-	-	-	-	-	-	-	-	-	-	-	-
1	KAJ8727608.1	ATP synthase alpha/beta family, beta-barrel domain	-	ATP-synt_ab,ATP-synt_ab_N	7091.BGIBMGA012549-TA	0	947	COG0055@1|root,KOG1350@2759|Eukaryota,38CQ6@33154|Opisthokonta,3BAHK@33208|Metazoa,3CV2G@33213|Bilateria,41UH5@6656|Arthropoda,3SI8U@50557|Insecta,449CB@7088|Lepidoptera	33208|Metazoa	C	ATP5B	GO:0000003,GO:0000166,GO:0000275,GO:0001525,GO:0001568,GO:0001944,GO:0002119,GO:0002164,GO:0003006,GO:0003008,GO:0003674,GO:0003824,GO:0005102,GO:0005215,GO:0005488,GO:0005509,GO:0005515,GO:0005524,GO:0005575,GO:0005622,GO:0005623,GO:0005737,GO:0005739,GO:0005740,GO:0005743,GO:0005753,GO:0005754,GO:0005759,GO:0005886,GO:0005929,GO:0006091,GO:0006119,GO:0006139,GO:0006163,GO:0006164,GO:0006629,GO:…	3.6.3.14	ko:K02133	ko00190,ko01100,ko04714,ko05010,ko05012,ko05016,map00190,map01100,map04714,map05010,map05012,map05016	M00158	-	-	ko00000,ko00001,ko00002,ko01000	3.A.2.1	-	-
1	KAJ8727628.1	SCP / Tpx-1 / Ag5 / PR-1 / Sc7 family of extracellular domains.	-	CAP	7091.BGIBMGA012451-TA	1.31e-75	234	COG2340@1|root,KOG3017@2759|Eukaryota,3A62C@33154|Opisthokonta,3BST2@33208|Metazoa,3DAE5@33213|Bilateria,424E5@6656|Arthropoda,3SXB9@50557|Insecta,449ZC@7088|Lepidoptera	33208|Metazoa	S	-	GO:0005575,GO:0005576	-	ko:K19919	-	-	-	-	ko00000,ko04131	-	-	-
1	KAJ8727683.1	helicase superfamily c-terminal domain	-	DBP10CT,DEAD,Helicase_C	13037.EHJ78746	0	950	COG0513@1|root,KOG0337@2759|Eukaryota,38DZ2@33154|Opisthokonta,3BA8H@33208|Metazoa,3CSYF@33213|Bilateria,41TVX@6656|Arthropoda,3SIR8@50557|Insecta,442FA@7088|Lepidoptera	33208|Metazoa	A	DDX54	GO:0003674,GO:0003712,GO:0003714,GO:0003724,GO:0003824,GO:0004004,GO:0004386,GO:0005102,GO:0005488,GO:0005515,GO:0005575,GO:0005622,GO:0005623,GO:0005634,GO:0005730,GO:0005737,GO:0005794,GO:0006139,GO:0006396,GO:0006725,GO:0006807,GO:0007154,GO:0007165,GO:0008026,GO:0008134,GO:0008150,GO:0008152,GO:0008186,GO:0009719,GO:0009725,GO:0009755,GO:0009889,GO:0009890,GO:0009892,GO:0009987,GO:0010033,GO:…	3.6.4.13	ko:K14808	-	-	-	-	ko00000,ko01000,ko03009	-	-	-
1	KAJ8727762.1	Ganglioside induced differentiation associated protein	-	CRAL_TRIO_2,Macro	7165.AGAP005091-PB	4.77e-170	501	COG2110@1|root,KOG2633@2759|Eukaryota,38FDD@33154|Opisthokonta,3BB0M@33208|Metazoa,3CW6H@33213|Bilateria,41U7K@6656|Arthropoda,3SI3Z@50557|Insecta,44ZJU@7147|Diptera,45BXI@7148|Nematocera	33208|Metazoa	BK	GDAP2	GO:0001101,GO:0008150,GO:0010033,GO:0032526,GO:0033993,GO:0042221,GO:0050896,GO:1901700	-	-	-	-	-	-	-	-	-	-
1	KAJ8727796.1	Inorganic pyrophosphatase	-	Pyrophosphatase	7091.BGIBMGA007988-TA	8.38e-173	505	COG0221@1|root,KOG1626@2759|Eukaryota,38CDN@33154|Opisthokonta,3BBG1@33208|Metazoa,3CS2I@33213|Bilateria,41Y33@6656|Arthropoda,3SHB3@50557|Insecta,442G3@7088|Lepidoptera	33208|Metazoa	C	Nurf-38	GO:0000228,GO:0000785,GO:0000790,GO:0002682,GO:0003674,GO:0003824,GO:0004427,GO:0005575,GO:0005622,GO:0005623,GO:0005634,GO:0005694,GO:0005737,GO:0005773,GO:0006139,GO:0006325,GO:0006338,GO:0006351,GO:0006725,GO:0006807,GO:0006996,GO:0007154,GO:0007165,GO:0008150,GO:0008152,GO:0008593,GO:0009058,GO:0009059,GO:0009719,GO:0009725,GO:0009755,GO:0009966,GO:0009967,GO:0009987,GO:0010033,GO:0010467,GO:…	3.6.1.1	ko:K01507,ko:K11726	ko00190,map00190	-	-	-	ko00000,ko00001,ko01000,ko03036	-	-	-
1	KAJ8728477.1	Apoptosis-inducing factor, mitochondrion-associated, C-term	apoptosis-inducing factor 1, mitochondrial-like isoform X1 [Helicoverpa zea]	AIF-MLS,AIF_C,Pyr_redox_2	13037.EHJ74960	1.22e-228	655	COG0446@1|root,KOG1346@2759|Eukaryota,38F7B@33154|Opisthokonta,3BEQX@33208|Metazoa,3CSRH@33213|Bilateria,41VP4@6656|Arthropoda,3SGKE@50557|Insecta,44197@7088|Lepidoptera	33208|Metazoa	T	AIFM1	GO:0000166,GO:0000302,GO:0000737,GO:0001101,GO:0002931,GO:0003674,GO:0003676,GO:0003677,GO:0003824,GO:0004174,GO:0005488,GO:0005515,GO:0005575,GO:0005622,GO:0005623,GO:0005634,GO:0005737,GO:0005739,GO:0005740,GO:0005741,GO:0005743,GO:0005758,GO:0005829,GO:0006091,GO:0006119,GO:0006139,GO:0006163,GO:0006259,GO:0006308,GO:0006309,GO:0006323,GO:0006725,GO:0006753,GO:0006793,GO:0006796,GO:0006807,GO:…	-	ko:K04727	ko04210,ko04214,ko04217,map04210,map04214,map04217	-	-	-	ko00000,ko00001,ko01000	-	-	-
1	KAJ8728483.1	DNA polymerase III, delta subunit	-	AAA,DNA_pol3_delta2,Rep_fac_C	7091.BGIBMGA009495-TA	4.81e-205	572	COG0470@1|root,KOG0991@2759|Eukaryota,38G2T@33154|Opisthokonta,3BDV4@33208|Metazoa,3CR6N@33213|Bilateria,41URV@6656|Arthropoda,3SJXT@50557|Insecta,44593@7088|Lepidoptera	33208|Metazoa	L	RFC2	GO:0000075,GO:0000076,GO:0000077,GO:0000166,GO:0000723,GO:0000724,GO:0000725,GO:0000731,GO:0000819,GO:0003674,GO:0003676,GO:0003677,GO:0005488,GO:0005515,GO:0005524,GO:0005575,GO:0005622,GO:0005623,GO:0005634,GO:0005654,GO:0005657,GO:0005663,GO:0005694,GO:0006139,GO:0006259,GO:0006260,GO:0006261,GO:0006271,GO:0006272,GO:0006275,GO:0006281,GO:0006283,GO:0006289,GO:0006296,GO:0006297,GO:0006301,GO:…	-	ko:K10755	ko03030,ko03420,ko03430,map03030,map03420,map03430	M00289,M00295	-	-	ko00000,ko00001,ko00002,ko03032,ko03036,ko03400	-	-	-
1	KAJ8728486.1	Putative GTP-ase activating proteins for the small GTPase, ARF	ADP-ribosylation factor GTPase activating protein 3 [Anticarsia gemmatalis]	ArfGap	7091.BGIBMGA009496-TA	2.48e-211	602	COG5347@1|root,KOG0706@2759|Eukaryota,38GNH@33154|Opisthokonta,3B97V@33208|Metazoa,3CRSW@33213|Bilateria,41UNA@6656|Arthropoda,3SHXC@50557|Insecta,4426T@7088|Lepidoptera	33208|Metazoa	T	ARFGAP2	GO:0001654,GO:0001745,GO:0002790,GO:0003674,GO:0005096,GO:0005215,GO:0005488,GO:0005515,GO:0005575,GO:0005622,GO:0005623,GO:0005737,GO:0005794,GO:0005829,GO:0005886,GO:0006810,GO:0006886,GO:0006888,GO:0006890,GO:0007275,GO:0007423,GO:0008047,GO:0008104,GO:0008150,GO:0008565,GO:0009306,GO:0009653,GO:0009887,GO:0009987,GO:0012505,GO:0015031,GO:0015833,GO:0016020,GO:0016192,GO:0030234,GO:0030695,GO:…	-	ko:K12493	ko04144,map04144	-	-	-	ko00000,ko00001,ko04131	-	-	-
1	KAJ8728489.1	Oxoglutarate and iron-dependent oxygenase degradation C-term	-	2OG-FeII_Oxy_4,Ofd1_CTDD	13037.EHJ68078	1.1e-222	639	COG3751@1|root,KOG3844@2759|Eukaryota,38GJE@33154|Opisthokonta,3BA3J@33208|Metazoa,3CX1W@33213|Bilateria,41X51@6656|Arthropoda,3SMCJ@50557|Insecta,446SG@7088|Lepidoptera	33208|Metazoa	B	OGFOD1	GO:0003674,GO:0003824,GO:0005575,GO:0005622,GO:0005623,GO:0005634,GO:0005737,GO:0005829,GO:0006417,GO:0006449,GO:0006464,GO:0006807,GO:0006996,GO:0008150,GO:0008152,GO:0008283,GO:0009889,GO:0009987,GO:0010468,GO:0010494,GO:0010556,GO:0010608,GO:0016043,GO:0016491,GO:0016705,GO:0016706,GO:0018126,GO:0018193,GO:0018208,GO:0019222,GO:0019511,GO:0019538,GO:0022607,GO:0022613,GO:0022618,GO:0031323,GO:…	-	-	-	-	-	-	-	-	-	-
1	KAJ8728614.1	The pyruvate dehydrogenase complex catalyzes the overall conversion of pyruvate to acetyl-CoA and CO(2)	probable pyruvate dehydrogenase E1 component subunit alpha, mitochondrial [Spodoptera litura]	E1_dh	7091.BGIBMGA009515-TA	1.86e-241	669	COG0462@1|root,KOG0225@2759|Eukaryota,38G37@33154|Opisthokonta,3BBAB@33208|Metazoa,3CUBV@33213|Bilateria,41X28@6656|Arthropoda,3SHVV@50557|Insecta,442WM@7088|Lepidoptera	33208|Metazoa	C	PDHA1	GO:0003674,GO:0003824,GO:0004738,GO:0004739,GO:0005575,GO:0005622,GO:0005623,GO:0005634,GO:0005730,GO:0005737,GO:0005739,GO:0005759,GO:0005967,GO:0006082,GO:0006084,GO:0006085,GO:0006086,GO:0006090,GO:0006091,GO:0006099,GO:0006101,GO:0006139,GO:0006163,GO:0006164,GO:0006637,GO:0006725,GO:0006732,GO:0006733,GO:0006753,GO:0006790,GO:0006793,GO:0006796,GO:0006807,GO:0008150,GO:0008152,GO:0009058,GO:…	1.2.4.1	ko:K00161	ko00010,ko00020,ko00620,ko01100,ko01110,ko01120,ko01130,ko01200,ko04066,ko04922,ko05230,map00010,map00020,map00620,map01100,map01110,map01120,map01130,map01200,map04066,map04922,map05230	M00307	R00014,R00209,R01699,R03270	RC00004,RC00027,RC00627,RC02742,RC02744,RC02882	br01601,ko00000,ko00001,ko00002,ko01000	-	-	-
1	KAJ8728617.1	Introduces a single-strand break via transesterification at a target site in duplex DNA. Releases the supercoiling and torsional tension of DNA introduced during the DNA replication and transcription by transiently cleaving and rejoining one strand of the DNA duplex. The scissile phosphodiester is attacked by the catalytic tyrosine of the enzyme, resulting in the formation of a DNA-(5'-phosphotyr…	-	Topoisom_bac,Toprim	34740.HMEL013421-PA	0	1583	COG0550@1|root,KOG1957@2759|Eukaryota,3AFA5@33154|Opisthokonta,3B983@33208|Metazoa,3D117@33213|Bilateria,41X9Z@6656|Arthropoda,3SK2F@50557|Insecta,443AX@7088|Lepidoptera	33208|Metazoa	L	TOP3B	GO:0000793,GO:0003674,GO:0003676,GO:0003677,GO:0003824,GO:0003916,GO:0003917,GO:0005488,GO:0005575,GO:0005622,GO:0005623,GO:0005634,GO:0005694,GO:0006139,GO:0006259,GO:0006265,GO:0006725,GO:0006807,GO:0006996,GO:0007059,GO:0008150,GO:0008152,GO:0009987,GO:0016043,GO:0016853,GO:0034641,GO:0043170,GO:0043226,GO:0043227,GO:0043228,GO:0043229,GO:0043231,GO:0043232,GO:0044087,GO:0044089,GO:0044237,GO:…	5.99.1.2	ko:K03165,ko:K08466	ko03440,ko03460,map03440,map03460	M00414	-	-	ko00000,ko00001,ko00002,ko01000,ko03032,ko03400,ko04030	-	-	-
1	KAJ8728619.1	Alpha galactosidase A C-terminal beta sandwich domain	alpha-N-acetylgalactosaminidase isoform X2 [Spodoptera frugiperda] >ref|XP_050552009.1| alpha-N-acetylgalactosaminidase isoform X2 [Spodoptera frugiperda]	Melibiase_2,Melibiase_2_C	7425.NV15651-PA	1.02e-270	746	KOG2366@1|root,KOG2366@2759|Eukaryota,38EIP@33154|Opisthokonta,3BAJ5@33208|Metazoa,3CSQH@33213|Bilateria,41VKP@6656|Arthropoda,3SGXI@50557|Insecta,46GTW@7399|Hymenoptera	33208|Metazoa	G	-	GO:0003674,GO:0003824,GO:0004553,GO:0004557,GO:0005575,GO:0005622,GO:0005623,GO:0005737,GO:0005975,GO:0006629,GO:0006643,GO:0006664,GO:0006665,GO:0006672,GO:0006677,GO:0006687,GO:0006807,GO:0008150,GO:0008152,GO:0009056,GO:0009311,GO:0009987,GO:0015925,GO:0016042,GO:0016137,GO:0016139,GO:0016787,GO:0016798,GO:0019377,GO:0030149,GO:0034641,GO:0043603,GO:0044237,GO:0044238,GO:0044242,GO:0044248,GO:…	3.2.1.49	ko:K01204	ko00603,ko04142,map00603,map04142	-	R05966	-	ko00000,ko00001,ko01000	-	-	-
1	KAJ8728637.1	Immunoglobulin like	-	EGF_CA,I-set,Ig_2,Ig_3,TSP_1,VWA_2	34740.HMEL016539-PA	1.15e-114	414	KOG4475@1|root,KOG4475@2759|Eukaryota,39UXD@33154|Opisthokonta,3BM9C@33208|Metazoa,3DDN2@33213|Bilateria,41YIB@6656|Arthropoda,3SJ2T@50557|Insecta,44966@7088|Lepidoptera	33208|Metazoa	T	-	-	-	ko:K17341	-	-	-	-	ko00000	-	-	-
1	KAJ8728667.1	-	-	-	-	-	-	-	-	-	-	-	-	-	-	-	-	-	-	-	-	-
1	KAJ8728669.1	Zinc-finger containing family	-	zf-CCCH_3	7091.BGIBMGA009535-TA	2.43e-202	580	KOG4791@1|root,KOG4791@2759|Eukaryota,38E31@33154|Opisthokonta,3BBCJ@33208|Metazoa,3CRMP@33213|Bilateria,41ZCE@6656|Arthropoda,3SMM0@50557|Insecta,444E7@7088|Lepidoptera	33208|Metazoa	S	ZC3H11A	GO:0000981,GO:0003674,GO:0003700,GO:0005575,GO:0005622,GO:0005623,GO:0005634,GO:0005654,GO:0006139,GO:0006355,GO:0006357,GO:0006396,GO:0006397,GO:0006403,GO:0006405,GO:0006406,GO:0006611,GO:0006725,GO:0006807,GO:0006810,GO:0006886,GO:0006913,GO:0008104,GO:0008150,GO:0008152,GO:0009889,GO:0009987,GO:0010467,GO:0010468,GO:0010556,GO:0015031,GO:0015833,GO:0015931,GO:0016070,GO:0016071,GO:0016973,GO:…	-	ko:K22415	-	-	-	-	ko00000,ko03019	-	-	-
1	KAJ8728685.1	Nucleosome assembly protein (NAP)	-	NAP	34740.HMEL017858-PA	6.3e-209	587	KOG1507@1|root,KOG1507@2759|Eukaryota,38C77@33154|Opisthokonta,3BBEF@33208|Metazoa,3CYGU@33213|Bilateria,41USZ@6656|Arthropoda,3SGES@50557|Insecta,444J3@7088|Lepidoptera	33208|Metazoa	BD	NAP1L1	GO:0000003,GO:0000723,GO:0002376,GO:0002520,GO:0003006,GO:0003674,GO:0003682,GO:0005488,GO:0005515,GO:0005575,GO:0005622,GO:0005623,GO:0005634,GO:0005737,GO:0005739,GO:0006139,GO:0006259,GO:0006260,GO:0006323,GO:0006325,GO:0006333,GO:0006334,GO:0006338,GO:0006355,GO:0006357,GO:0006725,GO:0006807,GO:0006996,GO:0006997,GO:0007275,GO:0007276,GO:0007281,GO:0007283,GO:0007286,GO:0007289,GO:0007338,GO:…	3.5.1.98	ko:K11279,ko:K11282,ko:K11405	ko05034,ko05165,ko05203,map05034,map05165,map05203	-	-	-	ko00000,ko00001,ko01000,ko03036	-	-	-
1	KAJ8728702.1	NMDA receptor-regulated protein 1	-	NARP1,TPR_2,TPR_8	7070.TC008190-PA	0	1096	KOG1156@1|root,KOG1156@2759|Eukaryota,38EST@33154|Opisthokonta,3B9UM@33208|Metazoa,3CWE0@33213|Bilateria,41V49@6656|Arthropoda,3SHQC@50557|Insecta	33208|Metazoa	B	NAA15	GO:0003674,GO:0003824,GO:0005488,GO:0005575,GO:0005622,GO:0005623,GO:0005634,GO:0005667,GO:0005737,GO:0005829,GO:0006355,GO:0006464,GO:0006473,GO:0006474,GO:0006807,GO:0008080,GO:0008150,GO:0008152,GO:0009889,GO:0009891,GO:0009893,GO:0009987,GO:0010467,GO:0010468,GO:0010556,GO:0010557,GO:0010604,GO:0010628,GO:0010941,GO:0016407,GO:0016410,GO:0016740,GO:0016746,GO:0016747,GO:0017196,GO:0018193,GO:…	-	ko:K20792	-	-	-	-	ko00000,ko03036	-	-	-
1	KAJ8728736.1	-	-	-	-	-	-	-	-	-	-	-	-	-	-	-	-	-	-	-	-	-
1	KAJ8728832.1	Domain of unknown function (DUF1726)	-	DUF1726,GNAT_acetyltr_2,Helicase_RecD,tRNA_bind_2	34740.HMEL011824-PA	0	1639	COG1444@1|root,KOG2036@2759|Eukaryota,38FQJ@33154|Opisthokonta,3B9XC@33208|Metazoa,3CUWZ@33213|Bilateria,41WTS@6656|Arthropoda,3SHUD@50557|Insecta,443KD@7088|Lepidoptera	33208|Metazoa	S	NAT10	GO:0000049,GO:0000154,GO:0002097,GO:0002101,GO:0003674,GO:0003676,GO:0003723,GO:0003824,GO:0005488,GO:0005515,GO:0005575,GO:0005622,GO:0005623,GO:0005634,GO:0005654,GO:0005697,GO:0005730,GO:0006139,GO:0006325,GO:0006364,GO:0006396,GO:0006399,GO:0006400,GO:0006464,GO:0006473,GO:0006475,GO:0006725,GO:0006807,GO:0006996,GO:0008033,GO:0008080,GO:0008150,GO:0008152,GO:0009451,GO:0009889,GO:0009890,GO:…	-	ko:K14521	ko03008,map03008	-	-	-	ko00000,ko00001,ko01000,ko03009	-	-	-
1	KAJ8728887.1	Nucleoporin FG repeated region	-	Nucleoporin_FG2	13037.EHJ69024	1.36e-147	442	KOG0845@1|root,KOG0845@2759|Eukaryota,39MVX@33154|Opisthokonta,3CPFH@33208|Metazoa,3E5KG@33213|Bilateria,41Z4E@6656|Arthropoda,3SKYQ@50557|Insecta,446Y9@7088|Lepidoptera	33208|Metazoa	UY	-	GO:0003674,GO:0005048,GO:0005198,GO:0005488,GO:0005575,GO:0005622,GO:0005623,GO:0005634,GO:0005635,GO:0005643,GO:0006606,GO:0006810,GO:0006886,GO:0006913,GO:0008104,GO:0008139,GO:0008150,GO:0012505,GO:0015031,GO:0015833,GO:0017038,GO:0017056,GO:0031967,GO:0031975,GO:0032991,GO:0033036,GO:0033218,GO:0033365,GO:0034504,GO:0034613,GO:0042277,GO:0042886,GO:0043226,GO:0043227,GO:0043229,GO:0043231,GO:…	-	ko:K14307	ko03013,map03013	M00427	-	-	ko00000,ko00001,ko00002,ko03019	1.I.1	-	-
1	KAJ8729089.1	Mitosis protein DIM1	-	DIM1	7091.BGIBMGA009307-TA	3.82e-104	300	KOG3414@1|root,KOG3414@2759|Eukaryota,39ZUC@33154|Opisthokonta,3BAI4@33208|Metazoa,3CXF0@33213|Bilateria,41U5U@6656|Arthropoda,3SIV6@50557|Insecta,4454R@7088|Lepidoptera	33208|Metazoa	AD	TXNL4A	GO:0000245,GO:0000375,GO:0000377,GO:0000398,GO:0005575,GO:0005622,GO:0005623,GO:0005634,GO:0005682,GO:0006139,GO:0006396,GO:0006397,GO:0006725,GO:0006807,GO:0008150,GO:0008152,GO:0008380,GO:0009987,GO:0010467,GO:0016043,GO:0016070,GO:0016071,GO:0022607,GO:0022613,GO:0022618,GO:0030532,GO:0032991,GO:0034622,GO:0034641,GO:0043170,GO:0043226,GO:0043227,GO:0043229,GO:0043231,GO:0043933,GO:0044085,GO:…	-	ko:K12859	ko03040,map03040	M00354	-	-	ko00000,ko00001,ko00002,ko03041	-	-	-
1	KAJ8729786.1	STAS domain	sodium-independent sulfate anion transporter isoform X2 [Helicoverpa armigera] >ref|XP_021199251.1| sodium-independent sulfate anion transporter isoform X2 [Helicoverpa armigera]	STAS,Sulfate_transp	7091.BGIBMGA003964-TA	0	1097	COG0659@1|root,KOG0236@2759|Eukaryota,38C1D@33154|Opisthokonta,3BE0D@33208|Metazoa,3CTB7@33213|Bilateria,41X17@6656|Arthropoda,3SFMG@50557|Insecta,443HC@7088|Lepidoptera	33208|Metazoa	P	SLC26A11	GO:0000003,GO:0000323,GO:0003674,GO:0005215,GO:0005216,GO:0005253,GO:0005254,GO:0005310,GO:0005342,GO:0005575,GO:0005622,GO:0005623,GO:0005634,GO:0005654,GO:0005737,GO:0005764,GO:0005765,GO:0005773,GO:0005774,GO:0005783,GO:0005794,GO:0005886,GO:0005887,GO:0006810,GO:0006811,GO:0006820,GO:0006821,GO:0006835,GO:0006873,GO:0006885,GO:0007610,GO:0007617,GO:0007618,GO:0007621,GO:0008150,GO:0008272,GO:…	-	ko:K14708	-	-	-	-	ko00000,ko02000	2.A.53.1	-	-
1	KAJ8729788.1	-	-	-	34740.HMEL002442-PA	1.79e-74	236	2CDIZ@1|root,2S3EI@2759|Eukaryota,3A4UN@33154|Opisthokonta,3BRR8@33208|Metazoa,3D8YZ@33213|Bilateria,41ZTM@6656|Arthropoda,3SNCG@50557|Insecta,4464T@7088|Lepidoptera	33208|Metazoa	-	-	-	-	-	-	-	-	-	-	-	-	-
1	KAJ8729795.1	Prominin	-	Prominin	7091.BGIBMGA003937-TA	6.67e-104	362	KOG4331@1|root,KOG4331@2759|Eukaryota,39RQ5@33154|Opisthokonta,3BCE4@33208|Metazoa,3CY1Z@33213|Bilateria,41XE1@6656|Arthropoda,3SIW4@50557|Insecta,443HN@7088|Lepidoptera	33208|Metazoa	S	PROM1	GO:0000902,GO:0001654,GO:0001655,GO:0001750,GO:0001754,GO:0001822,GO:0001894,GO:0001895,GO:0003407,GO:0003674,GO:0005488,GO:0005515,GO:0005575,GO:0005576,GO:0005615,GO:0005622,GO:0005623,GO:0005737,GO:0005783,GO:0005793,GO:0005886,GO:0005887,GO:0005902,GO:0005903,GO:0005929,GO:0007275,GO:0007399,GO:0007423,GO:0008092,GO:0008150,GO:0009653,GO:0009887,GO:0009888,GO:0009986,GO:0009987,GO:0010842,GO:…	-	ko:K06532	ko05202,map05202	-	-	-	ko00000,ko00001,ko04090,ko04147	-	-	-
1	KAJ8729878.1	Protein tweety homolog	protein tweety-like isoform X1 [Spodoptera frugiperda] >ref|XP_050560661.1| protein tweety-like isoform X1 [Spodoptera frugiperda] >ref|XP_050560662.1| protein tweety-like isoform X1 [Spodoptera frugiperda]	Tweety	13037.EHJ63673	1.78e-286	795	KOG4433@1|root,KOG4433@2759|Eukaryota,39U89@33154|Opisthokonta,3B9PB@33208|Metazoa,3CTWR@33213|Bilateria,41UJ4@6656|Arthropoda,3SFUZ@50557|Insecta,447JI@7088|Lepidoptera	33208|Metazoa	P	TTYH2	GO:0003674,GO:0005215,GO:0005216,GO:0005253,GO:0005254,GO:0005575,GO:0005623,GO:0005886,GO:0006810,GO:0006811,GO:0006820,GO:0006821,GO:0008150,GO:0008509,GO:0015075,GO:0015103,GO:0015108,GO:0015267,GO:0015318,GO:0015698,GO:0016020,GO:0016021,GO:0022803,GO:0022838,GO:0022857,GO:0031224,GO:0034220,GO:0044425,GO:0044464,GO:0051179,GO:0051234,GO:0055085,GO:0071944,GO:0098656,GO:0098660,GO:0098661,GO:…	-	-	-	-	-	-	-	-	-	-
1	KAJ8729895.1	Axin beta-catenin binding domain	-	AXIN1_TNKS_BD,Axin_b-cat_bind,DIX,RGS	13037.EHJ63685	4.64e-262	738	KOG3589@1|root,KOG3589@2759|Eukaryota,38CHU@33154|Opisthokonta,3BDRV@33208|Metazoa,3CR6Y@33213|Bilateria,41VUU@6656|Arthropoda,3SH33@50557|Insecta,4445U@7088|Lepidoptera	33208|Metazoa	T	AXIN1	GO:0000003,GO:0000122,GO:0000165,GO:0000187,GO:0000209,GO:0000226,GO:0001501,GO:0001503,GO:0001654,GO:0001701,GO:0001704,GO:0001707,GO:0001743,GO:0001756,GO:0001932,GO:0001934,GO:0001957,GO:0002009,GO:0002039,GO:0002062,GO:0002164,GO:0002165,GO:0002168,GO:0003002,GO:0003006,GO:0003007,GO:0003008,GO:0003128,GO:0003139,GO:0003413,GO:0003674,GO:0005096,GO:0005102,GO:0005198,GO:0005488,GO:0005515,GO:…	-	ko:K02157,ko:K04385	ko04310,ko04390,ko04550,ko04934,ko05165,ko05200,ko05210,ko05213,ko05217,ko05224,ko05225,ko05226,map04310,map04390,map04550,map04934,map05165,map05200,map05210,map05213,map05217,map05224,map05225,map05226	-	-	-	ko00000,ko00001,ko01009,ko03036	-	-	-
1	KAJ8729912.1	Aconitase family (aconitate hydratase)	-	Aconitase,Aconitase_C	34740.HMEL007830-PA	0	1363	COG1048@1|root,KOG0453@2759|Eukaryota,38CNX@33154|Opisthokonta,3B95S@33208|Metazoa,3CSK2@33213|Bilateria,41XHZ@6656|Arthropoda,3SG8C@50557|Insecta,445DQ@7088|Lepidoptera	33208|Metazoa	CE	ACO2	GO:0001889,GO:0003674,GO:0003824,GO:0003994,GO:0005488,GO:0005506,GO:0005575,GO:0005622,GO:0005623,GO:0005737,GO:0005739,GO:0005759,GO:0006082,GO:0006091,GO:0006099,GO:0006101,GO:0006102,GO:0006950,GO:0007275,GO:0008150,GO:0008152,GO:0008198,GO:0009060,GO:0009987,GO:0015980,GO:0016829,GO:0016835,GO:0016836,GO:0016999,GO:0017144,GO:0019752,GO:0031974,GO:0032501,GO:0032502,GO:0035900,GO:0043167,GO:…	4.2.1.3	ko:K01681	ko00020,ko00630,ko00720,ko01100,ko01110,ko01120,ko01130,ko01200,ko01210,ko01230,map00020,map00630,map00720,map01100,map01110,map01120,map01130,map01200,map01210,map01230	M00009,M00010,M00012,M00173,M00740	R01324,R01325,R01900	RC00497,RC00498,RC00618	br01601,ko00000,ko00001,ko00002,ko01000	-	-	-
1	KAJ8730104.1	Ataxin-2 C-terminal region	-	GTP_EFTU,GTP_EFTU_D2,GTP_EFTU_D3,PAM2	13037.EHJ64674	0	1049	COG5256@1|root,KOG0459@2759|Eukaryota,38F7M@33154|Opisthokonta,3BDI6@33208|Metazoa,3CVHP@33213|Bilateria,41XS6@6656|Arthropoda,3SGRX@50557|Insecta,44505@7088|Lepidoptera	33208|Metazoa	J	GSPT1	GO:0000082,GO:0000166,GO:0000184,GO:0000278,GO:0000956,GO:0001882,GO:0001883,GO:0002181,GO:0002184,GO:0003674,GO:0003676,GO:0003723,GO:0003747,GO:0003824,GO:0003924,GO:0005488,GO:0005525,GO:0005575,GO:0005622,GO:0005623,GO:0005737,GO:0005829,GO:0006139,GO:0006401,GO:0006402,GO:0006412,GO:0006415,GO:0006464,GO:0006479,GO:0006518,GO:0006725,GO:0006807,GO:0007049,GO:0008079,GO:0008135,GO:0008150,GO:…	-	ko:K03267	ko03015,map03015	-	-	-	ko00000,ko00001,ko03012,ko03019	-	-	-
1	KAJ8730139.1	Ribosomal protein L1p/L10e family	-	Ribosomal_L1	7091.BGIBMGA007263-TA	6.96e-135	399	KOG1685@1|root,KOG1685@2759|Eukaryota,38CAK@33154|Opisthokonta,3BBQE@33208|Metazoa,3CTST@33213|Bilateria,41ZJH@6656|Arthropoda,3SMN1@50557|Insecta,441IN@7088|Lepidoptera	33208|Metazoa	S	RSL1D1	GO:0000470,GO:0003674,GO:0003676,GO:0003723,GO:0003729,GO:0003730,GO:0005488,GO:0005575,GO:0005622,GO:0005623,GO:0005634,GO:0005730,GO:0005737,GO:0005829,GO:0005840,GO:0006139,GO:0006364,GO:0006396,GO:0006412,GO:0006518,GO:0006725,GO:0006807,GO:0008150,GO:0008152,GO:0009058,GO:0009059,GO:0009987,GO:0010467,GO:0010941,GO:0015934,GO:0016070,GO:0016072,GO:0019538,GO:0022613,GO:0022625,GO:0022626,GO:…	-	ko:K14775	-	-	-	-	ko00000,ko03009	-	-	-
1	KAJ8730155.1	Glycosyl transferase family 2	galactan beta-1,4-galactosyltransferase GALS1-like [Spodoptera litura]	Glyco_transf_92	34740.HMEL008887-PA	1.82e-228	638	KOG4735@1|root,KOG4735@2759|Eukaryota,39PQB@33154|Opisthokonta,3BHWY@33208|Metazoa,3CYXS@33213|Bilateria,41WRH@6656|Arthropoda,3SFSP@50557|Insecta,4430V@7088|Lepidoptera	33208|Metazoa	S	-	GO:0003674,GO:0003824,GO:0005575,GO:0005622,GO:0005623,GO:0006491,GO:0006807,GO:0008150,GO:0008152,GO:0008194,GO:0008378,GO:0009100,GO:0009987,GO:0016740,GO:0016757,GO:0016758,GO:0019538,GO:0035250,GO:0043170,GO:0043226,GO:0043229,GO:0044237,GO:0044238,GO:0044260,GO:0044424,GO:0044464,GO:0071704,GO:1901135,GO:1901564	-	-	-	-	-	-	-	-	-	-
1	KAJ8730186.1	Src homology 2 domains	-	SH2,SH3_1	13037.EHJ77564	3.77e-146	412	KOG3601@1|root,KOG3601@2759|Eukaryota,38H2P@33154|Opisthokonta,3BAEW@33208|Metazoa,3CZEX@33213|Bilateria,41UYN@6656|Arthropoda,3SHT6@50557|Insecta,447BU@7088|Lepidoptera	33208|Metazoa	T	sem-5	GO:0000003,GO:0000165,GO:0000186,GO:0000578,GO:0001654,GO:0001700,GO:0001745,GO:0001751,GO:0001752,GO:0001754,GO:0001932,GO:0001933,GO:0001934,GO:0002009,GO:0002064,GO:0002065,GO:0002066,GO:0002119,GO:0002164,GO:0002165,GO:0002376,GO:0003002,GO:0003006,GO:0003008,GO:0003674,GO:0003824,GO:0004672,GO:0004713,GO:0004715,GO:0005070,GO:0005102,GO:0005118,GO:0005154,GO:0005488,GO:0005515,GO:0005575,GO:…	-	ko:K04364	ko01521,ko01522,ko04010,ko04012,ko04013,ko04014,ko04062,ko04068,ko04072,ko04150,ko04151,ko04320,ko04380,ko04510,ko04540,ko04550,ko04630,ko04650,ko04660,ko04662,ko04664,ko04714,ko04722,ko04910,ko04912,ko04915,ko04917,ko04926,ko05034,ko05160,ko05161,ko05165,ko05200,ko05203,ko05205,ko05206,ko05210,ko05211,ko05213,ko05214,ko05215,ko05220,ko05221,ko05223,ko05224,ko05225,ko05226,ko05231,map01521,map015…	-	-	-	ko00000,ko00001,ko04131	-	-	-
1	KAJ8730209.1	WD domain, G-beta repeat	-	Utp12,WD40	34740.HMEL010831-PA	0	942	KOG0306@1|root,KOG0306@2759|Eukaryota,38HWQ@33154|Opisthokonta,3B941@33208|Metazoa,3CZ3S@33213|Bilateria,41X6G@6656|Arthropoda,3SH1X@50557|Insecta,4443P@7088|Lepidoptera	33208|Metazoa	A	WDR3	GO:0003674,GO:0003676,GO:0003723,GO:0005488,GO:0005575,GO:0005622,GO:0005623,GO:0005634,GO:0005635,GO:0005654,GO:0005730,GO:0006139,GO:0006364,GO:0006396,GO:0006725,GO:0006807,GO:0008150,GO:0008152,GO:0009987,GO:0010467,GO:0012505,GO:0016020,GO:0016070,GO:0016072,GO:0022613,GO:0030490,GO:0030515,GO:0030684,GO:0030686,GO:0031090,GO:0031965,GO:0031967,GO:0031974,GO:0031975,GO:0031981,GO:0032040,GO:…	-	ko:K14556	ko03008,map03008	-	-	-	ko00000,ko00001,ko03009	-	-	-
1	KAJ8730221.1	Eukaryotic translation initiation factor 3 subunit 7 (eIF-3)	eukaryotic translation initiation factor 3 subunit D [Spodoptera litura] >ref|XP_035433263.1| eukaryotic translation initiation factor 3 subunit D [Spodoptera frugiperda]	eIF-3_zeta	13037.EHJ66910	0	1061	KOG2479@1|root,KOG2479@2759|Eukaryota,38G4P@33154|Opisthokonta,3BBTN@33208|Metazoa,3CTS3@33213|Bilateria,41W8G@6656|Arthropoda,3SIFW@50557|Insecta,4444Q@7088|Lepidoptera	33208|Metazoa	J	EIF3D	GO:0000339,GO:0001732,GO:0002181,GO:0002183,GO:0002191,GO:0003674,GO:0003676,GO:0003723,GO:0003729,GO:0003743,GO:0005488,GO:0005515,GO:0005575,GO:0005622,GO:0005623,GO:0005634,GO:0005737,GO:0005829,GO:0005852,GO:0006412,GO:0006413,GO:0006417,GO:0006446,GO:0006518,GO:0006807,GO:0008135,GO:0008150,GO:0008152,GO:0009058,GO:0009059,GO:0009889,GO:0009891,GO:0009893,GO:0009987,GO:0010467,GO:0010468,GO:…	-	ko:K03251	ko03013,map03013	-	-	-	ko00000,ko00001,ko03012	-	-	-
1	KAJ8730248.1	Belongs to the ubiquitin-conjugating enzyme family	-	UQ_con	7091.BGIBMGA005587-TA	0	1206	COG5078@1|root,KOG0895@2759|Eukaryota,38KJS@33154|Opisthokonta,3BCKT@33208|Metazoa,3CRV1@33213|Bilateria,41TTV@6656|Arthropoda,3SFS0@50557|Insecta,442C2@7088|Lepidoptera	33208|Metazoa	O	UBE2O	GO:0000209,GO:0003674,GO:0003824,GO:0004842,GO:0005488,GO:0005515,GO:0005575,GO:0005622,GO:0005623,GO:0005634,GO:0005654,GO:0005737,GO:0006355,GO:0006357,GO:0006464,GO:0006513,GO:0006807,GO:0006810,GO:0008150,GO:0008152,GO:0009889,GO:0009966,GO:0009967,GO:0009987,GO:0010468,GO:0010556,GO:0010646,GO:0010647,GO:0016192,GO:0016197,GO:0016482,GO:0016567,GO:0016604,GO:0016740,GO:0019219,GO:0019222,GO:…	2.3.2.24	ko:K10581	ko04120,map04120	-	-	-	ko00000,ko00001,ko01000,ko04121	-	-	-
1	KAJ8730260.1	-	-	TUDOR	13037.EHJ66267	3.65e-44	167	2CW2P@1|root,2RTGM@2759|Eukaryota,3AWAE@33154|Opisthokonta,3CAGM@33208|Metazoa,3DRNP@33213|Bilateria,428X1@6656|Arthropoda,3SYDR@50557|Insecta,44770@7088|Lepidoptera	33208|Metazoa	-	-	-	-	-	-	-	-	-	-	-	-	-
1	KAJ8730269.1	Sad1 / UNC-like C-terminal	klaroid protein [Spodoptera frugiperda]	MRP,Sad1_UNC	34740.HMEL002917-PA	1.39e-224	628	KOG2687@1|root,KOG2687@2759|Eukaryota,38G26@33154|Opisthokonta,3BJMT@33208|Metazoa,3CYV6@33213|Bilateria,41YPH@6656|Arthropoda,3SJ53@50557|Insecta,44441@7088|Lepidoptera	33208|Metazoa	D	SUN1	GO:0000003,GO:0000226,GO:0000280,GO:0000724,GO:0000725,GO:0001669,GO:0002080,GO:0002119,GO:0002164,GO:0003674,GO:0005488,GO:0005515,GO:0005521,GO:0005575,GO:0005622,GO:0005623,GO:0005634,GO:0005635,GO:0005637,GO:0005639,GO:0005737,GO:0006139,GO:0006259,GO:0006281,GO:0006302,GO:0006310,GO:0006725,GO:0006807,GO:0006810,GO:0006928,GO:0006950,GO:0006974,GO:0006996,GO:0006997,GO:0006998,GO:0007010,GO:…	-	ko:K19347	-	-	-	-	ko00000,ko03036	-	-	-
1	KAJ8730275.1	Orotidine 5'-phosphate decarboxylase / HUMPS family	-	OMPdecase,Pribosyltran	34740.HMEL000060-PA	1.97e-262	728	COG0461@1|root,KOG1377@2759|Eukaryota,38EAF@33154|Opisthokonta,3B9I3@33208|Metazoa,3CTV1@33213|Bilateria,41V0M@6656|Arthropoda,3SG3K@50557|Insecta,4436J@7088|Lepidoptera	33208|Metazoa	F	UMPS	GO:0003674,GO:0003824,GO:0004588,GO:0004590,GO:0005488,GO:0005515,GO:0005575,GO:0005622,GO:0005623,GO:0005634,GO:0005737,GO:0005829,GO:0006139,GO:0006206,GO:0006207,GO:0006213,GO:0006220,GO:0006221,GO:0006222,GO:0006725,GO:0006753,GO:0006793,GO:0006796,GO:0006807,GO:0008150,GO:0008152,GO:0009058,GO:0009112,GO:0009116,GO:0009117,GO:0009119,GO:0009123,GO:0009124,GO:0009129,GO:0009130,GO:0009156,GO:…	2.4.2.10,4.1.1.23	ko:K13421	ko00240,ko00983,ko01100,map00240,map00983,map01100	M00051	R00965,R01870,R08231	RC00063,RC00409,RC00611	ko00000,ko00001,ko00002,ko01000	-	-	-
1	KAJ8730294.1	Pfam:RRM_6	-	RRM_1	34740.HMEL000047-PA	6.1e-71	218	KOG4207@1|root,KOG4207@2759|Eukaryota,39TE4@33154|Opisthokonta,3BIE2@33208|Metazoa,3CTIZ@33213|Bilateria,4207H@6656|Arthropoda,3SKX1@50557|Insecta,446BI@7088|Lepidoptera	33208|Metazoa	A	SRSF2	GO:0000278,GO:0000375,GO:0000377,GO:0000381,GO:0000398,GO:0000785,GO:0001178,GO:0003674,GO:0003676,GO:0003712,GO:0003714,GO:0003723,GO:0003729,GO:0005080,GO:0005488,GO:0005515,GO:0005575,GO:0005622,GO:0005623,GO:0005634,GO:0005654,GO:0005681,GO:0005694,GO:0005737,GO:0005829,GO:0006139,GO:0006355,GO:0006357,GO:0006396,GO:0006397,GO:0006403,GO:0006405,GO:0006406,GO:0006611,GO:0006725,GO:0006807,GO:…	-	ko:K12891	ko03040,ko05168,map03040,map05168	-	-	-	ko00000,ko00001,ko03041	-	-	-
1	KAJ8730298.1	Involved in ribosomal large subunit assembly	ribosome biogenesis regulatory protein homolog [Spodoptera litura]	RRS1	7091.BGIBMGA005564-TA	5.64e-190	535	COG5225@1|root,KOG1765@2759|Eukaryota,39R4U@33154|Opisthokonta,3BDD5@33208|Metazoa,3CVXR@33213|Bilateria,41VHV@6656|Arthropoda,3SH2M@50557|Insecta,443JC@7088|Lepidoptera	33208|Metazoa	J	RRS1	GO:0000027,GO:0000054,GO:0000055,GO:0000070,GO:0000228,GO:0000278,GO:0000280,GO:0000447,GO:0000460,GO:0000462,GO:0000466,GO:0000469,GO:0000478,GO:0000479,GO:0000793,GO:0000794,GO:0000819,GO:0001650,GO:0002244,GO:0002376,GO:0002520,GO:0003674,GO:0003676,GO:0003723,GO:0005488,GO:0005575,GO:0005622,GO:0005623,GO:0005634,GO:0005694,GO:0005730,GO:0005737,GO:0005783,GO:0006139,GO:0006364,GO:0006396,GO:…	-	ko:K14852	-	-	-	-	ko00000,ko03009	-	-	-
1	KAJ8730309.1	tRNase Z endonuclease	-	Lactamase_B_2,Lactamase_B_4	13037.EHJ78358	0	1197	COG1234@1|root,KOG2121@2759|Eukaryota,38D9A@33154|Opisthokonta,3BA6A@33208|Metazoa,3CSCA@33213|Bilateria,41W7R@6656|Arthropoda,3SI7P@50557|Insecta,44597@7088|Lepidoptera	33208|Metazoa	S	ELAC2	GO:0000003,GO:0000394,GO:0000959,GO:0000963,GO:0001558,GO:0002119,GO:0002164,GO:0003006,GO:0003674,GO:0003824,GO:0004518,GO:0004519,GO:0004521,GO:0004540,GO:0004549,GO:0005575,GO:0005622,GO:0005623,GO:0005634,GO:0005654,GO:0005737,GO:0005739,GO:0005759,GO:0005829,GO:0006139,GO:0006388,GO:0006396,GO:0006397,GO:0006399,GO:0006417,GO:0006725,GO:0006807,GO:0007049,GO:0007275,GO:0007276,GO:0007281,GO:…	3.1.26.11	ko:K00784	ko03013,map03013	-	-	-	ko00000,ko00001,ko01000,ko03016	-	-	-
1	KAJ8730358.1	RHO protein GDP dissociation inhibitor	-	Rho_GDI	13037.EHJ77106	1.05e-113	336	KOG3205@1|root,KOG3205@2759|Eukaryota,38ETA@33154|Opisthokonta,3BFQ5@33208|Metazoa,3CTBS@33213|Bilateria,41W0M@6656|Arthropoda,3SJ3Y@50557|Insecta,447F4@7088|Lepidoptera	33208|Metazoa	T	ARHGDIA	GO:0001772,GO:0003674,GO:0005092,GO:0005094,GO:0005488,GO:0005504,GO:0005515,GO:0005575,GO:0005576,GO:0005615,GO:0005622,GO:0005623,GO:0005634,GO:0005737,GO:0005829,GO:0005856,GO:0005886,GO:0007154,GO:0007162,GO:0007165,GO:0007166,GO:0007264,GO:0007265,GO:0007266,GO:0007275,GO:0007399,GO:0008150,GO:0008289,GO:0008360,GO:0009605,GO:0009612,GO:0009628,GO:0009966,GO:0009987,GO:0010033,GO:0010646,GO:…	-	ko:K12462	ko04722,ko04962,map04722,map04962	-	-	-	ko00000,ko00001,ko04147	-	-	-
1	KAJ8730425.1	Ubiquitin-interacting motif.	epsin-2 isoform X1 [Spodoptera frugiperda] >ref|XP_050561039.1| epsin-2 isoform X1 [Spodoptera frugiperda] >ref|XP_050561040.1| epsin-2 isoform X1 [Spodoptera frugiperda] >ref|XP_050561041.1| epsin-2 isoform X1 [Spodoptera frugiperda] >ref|XP_050561042.1| epsin-2 isoform X1 [Spodoptera frugiperda] >ref|XP_050561043.1| epsin-2 isoform X1 [Spodoptera frugiperda]	ENTH,UIM	7091.BGIBMGA005700-TA	7.3e-153	455	KOG2056@1|root,KOG2056@2759|Eukaryota,39RFQ@33154|Opisthokonta,3BBNU@33208|Metazoa,3CU0Z@33213|Bilateria,41XVZ@6656|Arthropoda,3SKS4@50557|Insecta,446ED@7088|Lepidoptera	33208|Metazoa	F	EPN2	GO:0000003,GO:0000323,GO:0001505,GO:0001701,GO:0001891,GO:0003674,GO:0005488,GO:0005515,GO:0005575,GO:0005622,GO:0005623,GO:0005634,GO:0005737,GO:0005764,GO:0005773,GO:0005776,GO:0005829,GO:0005886,GO:0005905,GO:0006810,GO:0006836,GO:0006897,GO:0006898,GO:0006914,GO:0007154,GO:0007165,GO:0007166,GO:0007219,GO:0007267,GO:0007268,GO:0007269,GO:0007275,GO:0007565,GO:0008134,GO:0008150,GO:0008152,GO:…	-	ko:K12471	ko04144,map04144	-	-	-	ko00000,ko00001,ko04131	-	-	-
1	KAJ8731075.1	Binds to the 60S ribosomal subunit and prevents its association with the 40S ribosomal subunit to form the 80S initiation complex in the cytoplasm. May also be involved in ribosome biogenesis	-	eIF-6	13037.EHJ75878	3.63e-164	460	COG1976@1|root,KOG3185@2759|Eukaryota,38F4B@33154|Opisthokonta,3BCN0@33208|Metazoa,3CYQS@33213|Bilateria,41UAG@6656|Arthropoda,3SHYE@50557|Insecta,4499T@7088|Lepidoptera	33208|Metazoa	J	EIF6	GO:0000054,GO:0000460,GO:0000470,GO:0002682,GO:0003674,GO:0003676,GO:0003723,GO:0003743,GO:0005488,GO:0005575,GO:0005622,GO:0005623,GO:0005634,GO:0005638,GO:0005652,GO:0005654,GO:0005730,GO:0005737,GO:0005829,GO:0005856,GO:0005882,GO:0006109,GO:0006110,GO:0006139,GO:0006140,GO:0006364,GO:0006396,GO:0006403,GO:0006405,GO:0006412,GO:0006413,GO:0006417,GO:0006518,GO:0006611,GO:0006725,GO:0006807,GO:…	-	ko:K03264	ko03008,map03008	-	-	-	ko00000,ko00001,ko03009,ko03012	-	-	-
1	KAJ8731090.1	Ubiquitin-activating enzyme e1 C-terminal domain	-	E1_4HB,E1_FCCH,E1_UFD,ThiF,UBA_e1_thiolCys	34740.HMEL012328-PA	0	1882	COG0476@1|root,KOG2012@2759|Eukaryota,38C42@33154|Opisthokonta,3BF55@33208|Metazoa,3CS9T@33213|Bilateria,41XDH@6656|Arthropoda,3SK5H@50557|Insecta,4418M@7088|Lepidoptera	33208|Metazoa	O	UBA1	GO:0000003,GO:0000209,GO:0002064,GO:0002065,GO:0002066,GO:0002165,GO:0003006,GO:0003674,GO:0003824,GO:0004839,GO:0005575,GO:0005622,GO:0005623,GO:0005634,GO:0005654,GO:0005737,GO:0005739,GO:0005829,GO:0006464,GO:0006508,GO:0006511,GO:0006807,GO:0006914,GO:0006950,GO:0006974,GO:0007275,GO:0007276,GO:0007281,GO:0007292,GO:0007399,GO:0007417,GO:0007420,GO:0007552,GO:0008150,GO:0008152,GO:0008219,GO:…	6.2.1.45	ko:K03178,ko:K10698	ko04120,ko05012,map04120,map05012	-	-	-	ko00000,ko00001,ko01000,ko04121,ko04147	-	-	-
1	KAJ8731093.1	DEAD-like helicases superfamily	-	DEAD,Helicase_C	34740.HMEL012332-PA	1.27e-239	688	KOG0344@1|root,KOG0344@2759|Eukaryota,38DA6@33154|Opisthokonta,3BAWW@33208|Metazoa,3CUIV@33213|Bilateria,41U0A@6656|Arthropoda,3SK4C@50557|Insecta,4450B@7088|Lepidoptera	33208|Metazoa	A	DDX52	GO:0003674,GO:0003724,GO:0003824,GO:0004004,GO:0004386,GO:0005575,GO:0005622,GO:0005623,GO:0005634,GO:0005654,GO:0005730,GO:0005737,GO:0006139,GO:0006364,GO:0006396,GO:0006725,GO:0006807,GO:0008026,GO:0008150,GO:0008152,GO:0008186,GO:0009987,GO:0010467,GO:0010501,GO:0016070,GO:0016072,GO:0016462,GO:0016787,GO:0016817,GO:0016818,GO:0016887,GO:0017111,GO:0022613,GO:0031974,GO:0031981,GO:0034470,GO:…	3.6.4.13	ko:K14779	-	-	-	-	ko00000,ko01000,ko03009	-	-	-
1	KAJ8731104.1	Mitochondrial glycoprotein	complement component 1 Q subcomponent-binding protein, mitochondrial [Spodoptera litura]	MAM33	7091.BGIBMGA009841-TA	1.31e-152	434	KOG4024@1|root,KOG4024@2759|Eukaryota,39UTR@33154|Opisthokonta,3BB5X@33208|Metazoa,3CWEQ@33213|Bilateria,41YIJ@6656|Arthropoda,3SIM4@50557|Insecta,445WA@7088|Lepidoptera	33208|Metazoa	V	C1QBP	GO:0000003,GO:0000122,GO:0001664,GO:0001817,GO:0001818,GO:0001846,GO:0001848,GO:0001849,GO:0002376,GO:0002673,GO:0002682,GO:0002683,GO:0002684,GO:0002685,GO:0002687,GO:0002688,GO:0002690,GO:0002697,GO:0002698,GO:0002831,GO:0002832,GO:0002920,GO:0003674,GO:0003676,GO:0003712,GO:0003714,GO:0003723,GO:0003729,GO:0005080,GO:0005102,GO:0005488,GO:0005515,GO:0005539,GO:0005540,GO:0005575,GO:0005576,GO:…	-	ko:K15414	ko05168,map05168	-	-	-	ko00000,ko00001,ko00536	-	-	-
1	KAJ8731107.1	SPRY domain	-	SOCS_box,SPRY	34740.HMEL012348-PA	9.57e-130	385	KOG3953@1|root,KOG3953@2759|Eukaryota,39YJE@33154|Opisthokonta,3B9JV@33208|Metazoa,3E51P@33213|Bilateria,41Z7F@6656|Arthropoda,3SMHS@50557|Insecta,446CK@7088|Lepidoptera	33208|Metazoa	S	SPSB3	GO:0005575,GO:0005622,GO:0005623,GO:0005737,GO:0005829,GO:0006464,GO:0006807,GO:0008150,GO:0008152,GO:0009987,GO:0019538,GO:0036211,GO:0043170,GO:0043412,GO:0043687,GO:0044237,GO:0044238,GO:0044260,GO:0044267,GO:0044424,GO:0044444,GO:0044464,GO:0071704,GO:1901564	-	ko:K10345	-	-	-	-	ko00000,ko04121	-	-	-
1	KAJ8731129.1	RNA recognition motif	-	RRM_1	7091.BGIBMGA009888-TA	4.26e-90	273	KOG0118@1|root,KOG0118@2759|Eukaryota,38H0V@33154|Opisthokonta,3BKR9@33208|Metazoa,3CU8X@33213|Bilateria,41YKC@6656|Arthropoda,3SKVD@50557|Insecta,4463S@7088|Lepidoptera	33208|Metazoa	A	TRA2B	GO:0000003,GO:0000245,GO:0000302,GO:0000375,GO:0000377,GO:0000381,GO:0000398,GO:0001678,GO:0003002,GO:0003006,GO:0003674,GO:0003676,GO:0003723,GO:0003727,GO:0003729,GO:0005488,GO:0005515,GO:0005575,GO:0005622,GO:0005623,GO:0005634,GO:0005654,GO:0005681,GO:0005737,GO:0006139,GO:0006396,GO:0006397,GO:0006725,GO:0006807,GO:0006950,GO:0006979,GO:0007275,GO:0007276,GO:0007283,GO:0007389,GO:0007399,GO:…	-	ko:K12897	ko03040,map03040	-	-	-	ko00000,ko00001,ko01009,ko03041	-	-	-
1	KAJ8731135.1	helicase superfamily c-terminal domain	-	DEAD,Helicase_C	13037.EHJ77400	3.68e-278	768	COG0513@1|root,KOG0330@2759|Eukaryota,38BAD@33154|Opisthokonta,3B9V6@33208|Metazoa,3CVMI@33213|Bilateria,41UQ0@6656|Arthropoda,3SGGT@50557|Insecta,4425U@7088|Lepidoptera	33208|Metazoa	A	DDX47	GO:0003674,GO:0003724,GO:0003824,GO:0004004,GO:0004386,GO:0005575,GO:0005622,GO:0005623,GO:0005634,GO:0005654,GO:0005730,GO:0005737,GO:0006139,GO:0006364,GO:0006396,GO:0006725,GO:0006807,GO:0006915,GO:0007154,GO:0007165,GO:0007166,GO:0008026,GO:0008150,GO:0008152,GO:0008186,GO:0008219,GO:0008380,GO:0008625,GO:0009987,GO:0010467,GO:0010501,GO:0012501,GO:0016070,GO:0016072,GO:0016462,GO:0016787,GO:…	3.6.4.13	ko:K14777	-	-	-	-	ko00000,ko01000,ko03009	-	-	-
1	KAJ8731189.1	Ubiquitin Carboxyl-terminal Hydrolase-like zinc finger	ubiquitin carboxyl-terminal hydrolase 5 [Spodoptera frugiperda]	UBA,UCH,UCH_1,zf-UBP	7091.BGIBMGA009941-TA	0	1354	COG5207@1|root,KOG0944@2759|Eukaryota,38CE9@33154|Opisthokonta,3BAN4@33208|Metazoa,3CV35@33213|Bilateria,41UI6@6656|Arthropoda,3SKIJ@50557|Insecta,442AQ@7088|Lepidoptera	33208|Metazoa	O	USP5	GO:0000323,GO:0001654,GO:0001745,GO:0001751,GO:0001754,GO:0001932,GO:0001933,GO:0003674,GO:0003824,GO:0004175,GO:0004197,GO:0004843,GO:0005488,GO:0005515,GO:0005575,GO:0005622,GO:0005623,GO:0005634,GO:0005654,GO:0005737,GO:0005764,GO:0005773,GO:0005829,GO:0006355,GO:0006464,GO:0006508,GO:0006511,GO:0006807,GO:0006950,GO:0007275,GO:0007399,GO:0007423,GO:0008150,GO:0008152,GO:0008233,GO:0008234,GO:…	3.4.19.12	ko:K11836	-	-	-	-	ko00000,ko01000,ko01002,ko04147	-	-	-
1	KAJ8731194.1	ankyrin repeats	-	Ank,Ank_5	7091.BGIBMGA009937-TA	1.15e-281	794	KOG2505@1|root,KOG2505@2759|Eukaryota,39G6A@33154|Opisthokonta,3BBNT@33208|Metazoa,3CSI9@33213|Bilateria,41WW6@6656|Arthropoda,3SKNT@50557|Insecta,4458W@7088|Lepidoptera	33208|Metazoa	A	ANKZF1	GO:0000302,GO:0005575,GO:0005622,GO:0005623,GO:0005737,GO:0005739,GO:0005740,GO:0005741,GO:0006508,GO:0006511,GO:0006515,GO:0006807,GO:0006950,GO:0006979,GO:0008150,GO:0008152,GO:0009056,GO:0009057,GO:0009636,GO:0009987,GO:0010033,GO:0010035,GO:0010243,GO:0010498,GO:0016020,GO:0019538,GO:0019867,GO:0019941,GO:0030163,GO:0030425,GO:0030433,GO:0031090,GO:0031966,GO:0031967,GO:0031968,GO:0031975,GO:…	-	-	-	-	-	-	-	-	-	-
1	KAJ8731235.1	Gelsolin homology domain	-	Gelsolin,LRR_4,LRR_8	7091.BGIBMGA005519-TA	5.17e-68	231	COG4886@1|root,KOG4111@1|root,KOG0444@2759|Eukaryota,KOG4111@2759|Eukaryota,38CS8@33154|Opisthokonta,3B9UA@33208|Metazoa,3D1BF@33213|Bilateria,41XKS@6656|Arthropoda,3SIZS@50557|Insecta,444DF@7088|Lepidoptera	33208|Metazoa	Z	FLII	GO:0001703,GO:0003674,GO:0003779,GO:0005488,GO:0005509,GO:0005515,GO:0005575,GO:0005622,GO:0005623,GO:0005634,GO:0005654,GO:0005737,GO:0005815,GO:0005829,GO:0005856,GO:0005903,GO:0005912,GO:0005924,GO:0005925,GO:0006996,GO:0007010,GO:0007275,GO:0007369,GO:0007525,GO:0007527,GO:0008092,GO:0008150,GO:0009653,GO:0009790,GO:0009987,GO:0010004,GO:0010927,GO:0015630,GO:0016043,GO:0022607,GO:0030029,GO:…	-	-	-	-	-	-	-	-	-	-
1	KAJ8731305.1	-	lysosomal-associated transmembrane protein 4A isoform X1 [Spodoptera frugiperda] >ref|XP_050559294.1| lysosomal-associated transmembrane protein 4A isoform X1 [Spodoptera frugiperda]	-	13037.EHJ64887	3.06e-143	416	29W2N@1|root,2RXNG@2759|Eukaryota,39691@33154|Opisthokonta,3CAMX@33208|Metazoa,3DT5X@33213|Bilateria,4298V@6656|Arthropoda,3T12U@50557|Insecta,44ASD@7088|Lepidoptera	33208|Metazoa	-	-	-	-	ko:K12387	ko04142,map04142	-	-	-	ko00000,ko00001	-	-	-
1	KAJ8731340.1	mRNA-binding protein involved in proper cytoplasmic distribution of mitochondria	-	CLU,CLU_N,DUF727,TPR_10,TPR_12,eIF3_p135	13037.EHJ66700	0	2179	KOG1839@1|root,KOG1839@2759|Eukaryota,38HJZ@33154|Opisthokonta,3BEBG@33208|Metazoa,3CWQM@33213|Bilateria,41UZM@6656|Arthropoda,3SJ7W@50557|Insecta,443ZJ@7088|Lepidoptera	33208|Metazoa	Z	CLUH	GO:0003674,GO:0003676,GO:0003723,GO:0003729,GO:0005488,GO:0005575,GO:0005622,GO:0005623,GO:0005737,GO:0005739,GO:0005740,GO:0005741,GO:0005783,GO:0005794,GO:0005819,GO:0005856,GO:0006996,GO:0007005,GO:0007275,GO:0007399,GO:0007405,GO:0008150,GO:0008283,GO:0008356,GO:0009987,GO:0012505,GO:0015630,GO:0016020,GO:0016043,GO:0017145,GO:0019867,GO:0019898,GO:0022008,GO:0030154,GO:0031090,GO:0031312,GO:…	-	ko:K03255	-	-	-	-	ko00000,ko03012	-	-	-
1	KAJ8731373.1	ZnF_C4 abd HLH domain containing kinases domain	-	WD40	13037.EHJ68056	0	1132	KOG1963@1|root,KOG1963@2759|Eukaryota,38HQ2@33154|Opisthokonta,3BG6X@33208|Metazoa,3D209@33213|Bilateria,41V4E@6656|Arthropoda,3SJES@50557|Insecta,445V7@7088|Lepidoptera	33208|Metazoa	S	WDR75	GO:0000775,GO:0000776,GO:0003674,GO:0005488,GO:0005515,GO:0005575,GO:0005622,GO:0005623,GO:0005634,GO:0005654,GO:0005694,GO:0005730,GO:0005737,GO:0005813,GO:0005815,GO:0005856,GO:0005874,GO:0005875,GO:0005938,GO:0006139,GO:0006355,GO:0006356,GO:0006364,GO:0006396,GO:0006725,GO:0006807,GO:0008017,GO:0008092,GO:0008150,GO:0008152,GO:0009889,GO:0009891,GO:0009893,GO:0009987,GO:0010467,GO:0010468,GO:…	-	ko:K14552	ko03008,map03008	-	-	-	ko00000,ko00001,ko03009	-	-	-
1	KAJ8731388.1	Sugar (and other) transporter	-	MFS_1	34740.HMEL012695-PA	7.41e-207	587	COG0477@1|root,KOG1330@2759|Eukaryota,38BMQ@33154|Opisthokonta,3BBSQ@33208|Metazoa,3CTWB@33213|Bilateria,41UTD@6656|Arthropoda,3SHJG@50557|Insecta,442RA@7088|Lepidoptera	33208|Metazoa	G	SPNS3	GO:0000003,GO:0000323,GO:0001501,GO:0001525,GO:0001568,GO:0001569,GO:0001763,GO:0001776,GO:0001782,GO:0001944,GO:0002009,GO:0002165,GO:0002260,GO:0002376,GO:0002520,GO:0002682,GO:0002920,GO:0003006,GO:0003007,GO:0003143,GO:0003313,GO:0003314,GO:0003315,GO:0003318,GO:0003319,GO:0003376,GO:0003674,GO:0005215,GO:0005319,GO:0005575,GO:0005622,GO:0005623,GO:0005737,GO:0005764,GO:0005765,GO:0005768,GO:…	-	ko:K12890	ko03040,ko04657,ko05168,map03040,map04657,map05168	-	-	-	ko00000,ko00001,ko03041	-	-	-
1	KAJ8731406.1	WD domain, G-beta repeat	-	WD40	13037.EHJ68050	1.27e-201	563	COG2319@1|root,KOG2096@2759|Eukaryota,38CTN@33154|Opisthokonta,3BBHV@33208|Metazoa,3CRMH@33213|Bilateria,41TJS@6656|Arthropoda,3SYX7@50557|Insecta,44856@7088|Lepidoptera	33208|Metazoa	L	TBL2	GO:0001666,GO:0003674,GO:0005488,GO:0005515,GO:0005575,GO:0005622,GO:0005623,GO:0005737,GO:0005783,GO:0005789,GO:0006950,GO:0006986,GO:0007154,GO:0007165,GO:0008150,GO:0009267,GO:0009605,GO:0009628,GO:0009987,GO:0009991,GO:0010033,GO:0012505,GO:0016020,GO:0016021,GO:0019899,GO:0019900,GO:0019901,GO:0023052,GO:0030176,GO:0030968,GO:0031224,GO:0031227,GO:0031369,GO:0031667,GO:0031668,GO:0031669,GO:…	-	ko:K14570	ko03008,map03008	-	-	-	ko00000,ko00001,ko01000,ko03009	-	-	-
1	KAJ8731430.1	DNA metabolic process	-	-	34740.HMEL012693-PA	2.67e-93	281	COG5235@1|root,KOG3108@2759|Eukaryota,391GE@33154|Opisthokonta,3C72T@33208|Metazoa,3DN2W@33213|Bilateria,42BTU@6656|Arthropoda,3STSS@50557|Insecta,449TK@7088|Lepidoptera	33208|Metazoa	L	-	-	-	ko:K10739	ko03030,ko03420,ko03430,ko03440,ko03460,map03030,map03420,map03430,map03440,map03460	M00288	-	-	ko00000,ko00001,ko00002,ko03032,ko03400	-	-	-
1	KAJ8731432.1	Sugar (and other) transporter	-	MFS_1	34740.HMEL012695-PA	3.51e-213	604	COG0477@1|root,KOG1330@2759|Eukaryota,38BMQ@33154|Opisthokonta,3BBSQ@33208|Metazoa,3CTWB@33213|Bilateria,41UTD@6656|Arthropoda,3SHJG@50557|Insecta,442RA@7088|Lepidoptera	33208|Metazoa	G	SPNS3	GO:0000003,GO:0000323,GO:0001501,GO:0001525,GO:0001568,GO:0001569,GO:0001763,GO:0001776,GO:0001782,GO:0001944,GO:0002009,GO:0002165,GO:0002260,GO:0002376,GO:0002520,GO:0002682,GO:0002920,GO:0003006,GO:0003007,GO:0003143,GO:0003313,GO:0003314,GO:0003315,GO:0003318,GO:0003319,GO:0003376,GO:0003674,GO:0005215,GO:0005319,GO:0005575,GO:0005622,GO:0005623,GO:0005737,GO:0005764,GO:0005765,GO:0005768,GO:…	-	ko:K12890	ko03040,ko04657,ko05168,map03040,map04657,map05168	-	-	-	ko00000,ko00001,ko03041	-	-	-
1	KAJ8731466.1	Chromatin organization modifier domain	-	Chromo	13037.EHJ63744	0	1175	28KDV@1|root,2QSUN@2759|Eukaryota,39UJZ@33154|Opisthokonta,3BIDU@33208|Metazoa,3D3X3@33213|Bilateria,41XNZ@6656|Arthropoda,3SGWI@50557|Insecta,448M0@7088|Lepidoptera	33208|Metazoa	B	Chro	GO:0000075,GO:0000226,GO:0000278,GO:0003674,GO:0005488,GO:0005515,GO:0005575,GO:0005622,GO:0005623,GO:0005634,GO:0005694,GO:0005700,GO:0005705,GO:0005813,GO:0005815,GO:0005819,GO:0005856,GO:0006996,GO:0007010,GO:0007017,GO:0007049,GO:0007051,GO:0007052,GO:0007059,GO:0007088,GO:0007093,GO:0007094,GO:0007275,GO:0007346,GO:0007552,GO:0008150,GO:0009987,GO:0010564,GO:0010639,GO:0010948,GO:0010965,GO:…	-	-	-	-	-	-	-	-	-	-
1	KAJ8731470.1	Sugar (and other) transporter	facilitated trehalose transporter Tret1 isoform X2 [Helicoverpa armigera] >ref|XP_047029908.1| facilitated trehalose transporter Tret1 isoform X2 [Helicoverpa zea]	MFS_1,Sugar_tr	13037.EHJ72348	6.74000000000013e-311	855	KOG0254@1|root,KOG0254@2759|Eukaryota,39QJ5@33154|Opisthokonta,3BKV8@33208|Metazoa,3D5DA@33213|Bilateria,41WR8@6656|Arthropoda,3SGHP@50557|Insecta,445J3@7088|Lepidoptera	33208|Metazoa	U	-	GO:0003674,GO:0005215,GO:0005351,GO:0005355,GO:0005402,GO:0006810,GO:0006811,GO:0006812,GO:0008150,GO:0008324,GO:0008643,GO:0008645,GO:0015075,GO:0015077,GO:0015078,GO:0015144,GO:0015145,GO:0015149,GO:0015291,GO:0015293,GO:0015294,GO:0015295,GO:0015318,GO:0015672,GO:0015749,GO:0022804,GO:0022857,GO:0022890,GO:0034219,GO:0034220,GO:0046323,GO:0051119,GO:0051179,GO:0051234,GO:0055085,GO:0071702,GO:…	-	ko:K08145	-	-	-	-	ko00000,ko02000	2.A.1.1.46	-	-
1	KAJ8731481.1	Trypsin-like serine protease	-	Trypsin	13037.EHJ75901	9.5e-141	411	COG5640@1|root,KOG3627@2759|Eukaryota,3A28I@33154|Opisthokonta,3BRA1@33208|Metazoa,3D7WA@33213|Bilateria,41ZJB@6656|Arthropoda,3SMXJ@50557|Insecta,44970@7088|Lepidoptera	33208|Metazoa	O	-	GO:0003674,GO:0003824,GO:0004175,GO:0004252,GO:0006508,GO:0006807,GO:0008150,GO:0008152,GO:0008233,GO:0008236,GO:0016787,GO:0017171,GO:0019538,GO:0043170,GO:0044238,GO:0070011,GO:0071704,GO:0140096,GO:1901564	-	ko:K20671,ko:K20675	ko04624,map04624	-	-	-	ko00000,ko00001,ko01000,ko01002	-	-	-
1	KAJ8731504.1	Double-stranded RNA binding motif	-	Staufen_C,dsrm	34740.HMEL011910-PA	7.13e-247	697	KOG3732@1|root,KOG3732@2759|Eukaryota,38FFM@33154|Opisthokonta,3BE71@33208|Metazoa,3CU3W@33213|Bilateria,41XAQ@6656|Arthropoda,3SIBF@50557|Insecta,44240@7088|Lepidoptera	33208|Metazoa	KU	TARBP2	GO:0000003,GO:0001501,GO:0001932,GO:0001933,GO:0002376,GO:0002682,GO:0002683,GO:0002697,GO:0002698,GO:0002831,GO:0002832,GO:0003006,GO:0003674,GO:0003676,GO:0003723,GO:0003725,GO:0005488,GO:0005515,GO:0005575,GO:0005622,GO:0005623,GO:0005634,GO:0005654,GO:0005737,GO:0005829,GO:0006139,GO:0006396,GO:0006417,GO:0006464,GO:0006468,GO:0006469,GO:0006725,GO:0006793,GO:0006796,GO:0006807,GO:0006950,GO:…	5.2.1.8	ko:K09573,ko:K18420	-	-	-	-	ko00000,ko01000,ko03036,ko03110	-	-	-
1	KAJ8731596.1	Uncharacterised MFS-type transporter YbfB	-	MFS_1	13037.EHJ72248	0	874	KOG2532@1|root,KOG2532@2759|Eukaryota,38CXA@33154|Opisthokonta,3BBSD@33208|Metazoa,3CR7D@33213|Bilateria,41THY@6656|Arthropoda,3SINN@50557|Insecta,445M3@7088|Lepidoptera	33208|Metazoa	G	Picot	GO:0003674,GO:0005215,GO:0005575,GO:0005623,GO:0005886,GO:0006810,GO:0006811,GO:0006820,GO:0008150,GO:0016020,GO:0016021,GO:0022857,GO:0031224,GO:0044425,GO:0044464,GO:0051179,GO:0051234,GO:0055085,GO:0071944	-	ko:K08193,ko:K12301	ko04142,map04142	-	-	-	ko00000,ko00001,ko02000	2.A.1.14,2.A.1.14.10	-	-
1	KAJ8731648.1	DEAD-like helicases superfamily	-	DEAD,Helicase_C	7091.BGIBMGA014271-TA	0	925	COG0513@1|root,KOG0346@2759|Eukaryota,38EDC@33154|Opisthokonta,3B9M6@33208|Metazoa,3CUFV@33213|Bilateria,41WZE@6656|Arthropoda,3SHRK@50557|Insecta,444CZ@7088|Lepidoptera	33208|Metazoa	A	DDX56	GO:0003674,GO:0003724,GO:0003824,GO:0004004,GO:0004386,GO:0005575,GO:0005622,GO:0005623,GO:0005634,GO:0005730,GO:0005737,GO:0006139,GO:0006364,GO:0006396,GO:0006725,GO:0006807,GO:0007275,GO:0007399,GO:0008026,GO:0008150,GO:0008152,GO:0008186,GO:0009987,GO:0010467,GO:0010501,GO:0010720,GO:0010975,GO:0010976,GO:0016070,GO:0016072,GO:0016462,GO:0016787,GO:0016817,GO:0016818,GO:0016887,GO:0017111,GO:…	3.6.4.13	ko:K14810	-	-	-	-	ko00000,ko01000,ko03009	-	-	-
1	KAJ8731657.1	Amino acid permease	-	AA_permease_2,AA_permease_C	13037.EHJ70744	1.21e-278	778	COG0531@1|root,KOG1286@2759|Eukaryota,38BM3@33154|Opisthokonta,3BA2V@33208|Metazoa,3CVWA@33213|Bilateria,41WSB@6656|Arthropoda,3SIP5@50557|Insecta,441P1@7088|Lepidoptera	33208|Metazoa	E	SLC7A1	GO:0000064,GO:0001505,GO:0001775,GO:0002274,GO:0002376,GO:0002532,GO:0002537,GO:0002682,GO:0002694,GO:0003333,GO:0003674,GO:0005215,GO:0005287,GO:0005289,GO:0005292,GO:0005342,GO:0005575,GO:0005622,GO:0005623,GO:0005737,GO:0005794,GO:0005886,GO:0005887,GO:0006082,GO:0006520,GO:0006807,GO:0006809,GO:0006810,GO:0006811,GO:0006812,GO:0006820,GO:0006855,GO:0006865,GO:0006950,GO:0006952,GO:0006954,GO:…	-	ko:K13863,ko:K13864,ko:K13865	ko05206,map05206	-	-	-	ko00000,ko00001,ko02000	2.A.3.3.1,2.A.3.3.2,2.A.3.3.5	-	-
1	KAJ8732378.1	Hsp90 protein	heat shock protein 90 [Mythimna separata]	HATPase_c,HSP90	7091.BGIBMGA012753-TA	8.14e-31	124	COG0326@1|root,KOG0020@2759|Eukaryota,39KMU@33154|Opisthokonta,3CNVB@33208|Metazoa,3E51N@33213|Bilateria,41WB5@6656|Arthropoda,3SJJB@50557|Insecta,441FR@7088|Lepidoptera	33208|Metazoa	O	HSP90B1	GO:0001666,GO:0002218,GO:0002221,GO:0002224,GO:0002253,GO:0002376,GO:0002682,GO:0002684,GO:0002757,GO:0002758,GO:0002764,GO:0003674,GO:0003676,GO:0003723,GO:0005102,GO:0005488,GO:0005509,GO:0005515,GO:0005575,GO:0005576,GO:0005615,GO:0005622,GO:0005623,GO:0005737,GO:0005783,GO:0005788,GO:0005789,GO:0005790,GO:0005829,GO:0005886,GO:0006457,GO:0006464,GO:0006508,GO:0006511,GO:0006807,GO:0006810,GO:…	-	ko:K09487	ko04141,ko04151,ko04626,ko04657,ko04915,ko04918,ko05200,ko05215,ko05418,map04141,map04151,map04626,map04657,map04915,map04918,map05200,map05215,map05418	-	-	-	ko00000,ko00001,ko03110	-	-	-
1	KAJ8732473.1	GNS1/SUR4 family	-	ELO	34740.HMEL017506-PA	2.37e-177	498	KOG3071@1|root,KOG3071@2759|Eukaryota,39WW7@33154|Opisthokonta,3BN3Y@33208|Metazoa,3D53F@33213|Bilateria,41WV7@6656|Arthropoda,3SKSU@50557|Insecta,443HT@7088|Lepidoptera	33208|Metazoa	I	-	GO:0000038,GO:0003674,GO:0003824,GO:0004312,GO:0005575,GO:0005622,GO:0005623,GO:0005737,GO:0005783,GO:0005789,GO:0006082,GO:0006629,GO:0006631,GO:0006633,GO:0006643,GO:0006665,GO:0006807,GO:0008150,GO:0008152,GO:0008610,GO:0009058,GO:0009922,GO:0009987,GO:0012505,GO:0016020,GO:0016021,GO:0016053,GO:0016740,GO:0016746,GO:0016747,GO:0019367,GO:0019368,GO:0019752,GO:0030148,GO:0030176,GO:0030497,GO:…	2.3.1.199	ko:K10250	ko00062,ko01110,map00062,map01110	M00415	R09419,R10825	RC00004,RC02888,RC02997	ko00000,ko00001,ko00002,ko01000,ko01004	-	-	-
1	KAJ8732495.1	Eukaryotic rRNA processing protein EBP2	-	Ebp2	34740.HMEL016752-PA	1.1e-156	447	KOG3080@1|root,KOG3080@2759|Eukaryota,39UF0@33154|Opisthokonta,3BG9F@33208|Metazoa,3CS8H@33213|Bilateria,41Y85@6656|Arthropoda,3SKJ3@50557|Insecta,4449X@7088|Lepidoptera	33208|Metazoa	A	EBNA1BP2	GO:0003674,GO:0003676,GO:0003723,GO:0005488,GO:0005515,GO:0005575,GO:0005622,GO:0005623,GO:0005634,GO:0005730,GO:0006139,GO:0006364,GO:0006396,GO:0006725,GO:0006807,GO:0008150,GO:0008152,GO:0009987,GO:0010467,GO:0016070,GO:0016072,GO:0022613,GO:0030684,GO:0030687,GO:0031974,GO:0031981,GO:0032991,GO:0034399,GO:0034470,GO:0034641,GO:0034660,GO:0042254,GO:0042273,GO:0043170,GO:0043226,GO:0043227,GO:…	-	ko:K14823	-	-	-	-	ko00000,ko03009	-	-	-
1	KAJ8732501.1	Glutamine amidotransferase domain	-	Asn_synthase,GATase_7	7091.BGIBMGA011521-TA	3.63999999980924e-315	870	COG0367@1|root,KOG0571@2759|Eukaryota,38H99@33154|Opisthokonta,3BECT@33208|Metazoa,3CXBR@33213|Bilateria,41XDX@6656|Arthropoda,3SIR1@50557|Insecta,442JM@7088|Lepidoptera	33208|Metazoa	E	ASNS	GO:0001101,GO:0001889,GO:0003674,GO:0003824,GO:0004066,GO:0005488,GO:0005515,GO:0005575,GO:0005622,GO:0005623,GO:0005737,GO:0005829,GO:0006082,GO:0006520,GO:0006528,GO:0006529,GO:0006807,GO:0006950,GO:0006984,GO:0006986,GO:0007154,GO:0007165,GO:0007275,GO:0007346,GO:0008150,GO:0008152,GO:0008652,GO:0009058,GO:0009066,GO:0009067,GO:0009267,GO:0009314,GO:0009416,GO:0009605,GO:0009612,GO:0009628,GO:…	6.3.5.4	ko:K01953	ko00250,ko01100,ko01110,map00250,map01100,map01110	-	R00578	RC00010	ko00000,ko00001,ko01000,ko01002	-	-	-
1	KAJ8732594.1	-	-	-	13037.EHJ70643	1.08e-163	474	2CI3U@1|root,2S3QM@2759|Eukaryota,3A78S@33154|Opisthokonta,3BT7F@33208|Metazoa,3D9CD@33213|Bilateria,420W3@6656|Arthropoda,3SNZS@50557|Insecta,441YZ@7088|Lepidoptera	33208|Metazoa	-	-	-	-	-	-	-	-	-	-	-	-	-
1	KAJ8732601.1	Ran GTPase binding. It is involved in the biological process described with intracellular protein transport	-	IBN_N,Xpo1	34740.HMEL017141-PA	9.63999999999999e-307	875	KOG2022@1|root,KOG2022@2759|Eukaryota,397VW@33154|Opisthokonta,3BCK1@33208|Metazoa,3CS09@33213|Bilateria,41UCA@6656|Arthropoda,3SIGK@50557|Insecta,443B6@7088|Lepidoptera	33208|Metazoa	UY	IPO13	GO:0003674,GO:0005048,GO:0005102,GO:0005215,GO:0005488,GO:0005515,GO:0005575,GO:0005622,GO:0005623,GO:0005634,GO:0005635,GO:0005737,GO:0006606,GO:0006810,GO:0006886,GO:0006913,GO:0007154,GO:0007267,GO:0007268,GO:0007270,GO:0008104,GO:0008134,GO:0008139,GO:0008150,GO:0008565,GO:0009314,GO:0009416,GO:0009453,GO:0009605,GO:0009628,GO:0009987,GO:0010646,GO:0012505,GO:0015031,GO:0015833,GO:0016020,GO:…	-	-	-	-	-	-	-	-	-	-
1	KAJ8732602.1	Proposed core component of the chromatin remodeling Ino80 complex which is involved in transcriptional regulation, DNA replication and probably DNA repair	-	TIP49	7091.BGIBMGA004711-TA	6.47e-303	829	COG1224@1|root,KOG1942@2759|Eukaryota,38CD9@33154|Opisthokonta,3BBD7@33208|Metazoa,3CVK4@33213|Bilateria,41U6U@6656|Arthropoda,3SGMB@50557|Insecta,44494@7088|Lepidoptera	33208|Metazoa	L	RUVBL1	GO:0000003,GO:0000123,GO:0000166,GO:0000226,GO:0000228,GO:0000278,GO:0000280,GO:0000491,GO:0000492,GO:0000785,GO:0000790,GO:0000812,GO:0001085,GO:0001091,GO:0001094,GO:0001098,GO:0001099,GO:0002119,GO:0002164,GO:0003674,GO:0003678,GO:0003712,GO:0003713,GO:0003824,GO:0004003,GO:0004386,GO:0005488,GO:0005515,GO:0005524,GO:0005575,GO:0005622,GO:0005623,GO:0005634,GO:0005654,GO:0005694,GO:0005737,GO:…	-	ko:K04499	ko04310,map04310	-	-	-	ko00000,ko00001,ko03036	-	-	-
1	KAJ8732629.1	Dehydrogenase E1 component	2-oxoglutarate dehydrogenase, mitochondrial isoform X5 [Helicoverpa zea]	2-oxogl_dehyd_N,E1_dh,OxoGdeHyase_C,Transket_pyr	34740.HMEL010125-PA	0	1844	COG0567@1|root,KOG0450@2759|Eukaryota,38FJ2@33154|Opisthokonta,3BATW@33208|Metazoa,3CU2N@33213|Bilateria,41TXU@6656|Arthropoda,3SHQN@50557|Insecta,4418J@7088|Lepidoptera	33208|Metazoa	G	OGDHL	GO:0003674,GO:0003824,GO:0004591,GO:0005488,GO:0005515,GO:0005575,GO:0005622,GO:0005623,GO:0005634,GO:0005737,GO:0005739,GO:0005740,GO:0005759,GO:0005947,GO:0006082,GO:0006091,GO:0006099,GO:0006101,GO:0006103,GO:0006104,GO:0006139,GO:0006163,GO:0006464,GO:0006637,GO:0006725,GO:0006732,GO:0006733,GO:0006734,GO:0006753,GO:0006790,GO:0006793,GO:0006796,GO:0006807,GO:0006928,GO:0007275,GO:0007399,GO:…	1.2.4.2	ko:K00164	ko00020,ko00310,ko00380,ko01100,ko01110,ko01120,ko01130,ko01200,map00020,map00310,map00380,map01100,map01110,map01120,map01130,map01200	M00009,M00011,M00032	R00621,R01933,R01940,R03316,R08549	RC00004,RC00027,RC00627,RC02743,RC02833,RC02883	br01601,ko00000,ko00001,ko00002,ko01000	-	-	-
1	KAJ8732640.1	Brix	-	Brix	34740.HMEL016405-PA	3.35e-213	595	COG5154@1|root,KOG2971@2759|Eukaryota,38EW3@33154|Opisthokonta,3BC6E@33208|Metazoa,3CXCQ@33213|Bilateria,41WAN@6656|Arthropoda,3SHXQ@50557|Insecta,444JN@7088|Lepidoptera	33208|Metazoa	J	BRIX1	GO:0000027,GO:0003674,GO:0003676,GO:0003723,GO:0005488,GO:0005575,GO:0005622,GO:0005623,GO:0005634,GO:0005730,GO:0006996,GO:0008150,GO:0009987,GO:0016043,GO:0019843,GO:0022607,GO:0022613,GO:0022618,GO:0031974,GO:0031981,GO:0034622,GO:0042254,GO:0042255,GO:0042273,GO:0043226,GO:0043227,GO:0043228,GO:0043229,GO:0043231,GO:0043232,GO:0043233,GO:0043933,GO:0044085,GO:0044422,GO:0044424,GO:0044428,GO:…	-	ko:K06134,ko:K14820	ko00130,ko01100,ko01110,map00130,map01100,map01110	M00128	R04984,R08775	RC01254	ko00000,ko00001,ko00002,ko01000,ko03009	-	-	-
1	KAJ8732770.1	Metalloendopeptidase inhibitor activity	-	TIMP	13037.EHJ70301	2.68e-121	348	KOG4745@1|root,KOG4745@2759|Eukaryota,38NPT@33154|Opisthokonta,3BF77@33208|Metazoa,3CZFM@33213|Bilateria,420I3@6656|Arthropoda,3SNNP@50557|Insecta	33208|Metazoa	O	TIMP3	GO:0001101,GO:0001932,GO:0001933,GO:0002009,GO:0002020,GO:0002165,GO:0002576,GO:0003674,GO:0004857,GO:0004866,GO:0005488,GO:0005515,GO:0005575,GO:0005576,GO:0005604,GO:0005615,GO:0005622,GO:0005623,GO:0005737,GO:0006810,GO:0006887,GO:0006950,GO:0007155,GO:0007162,GO:0007275,GO:0007399,GO:0007417,GO:0007419,GO:0007424,GO:0007426,GO:0007444,GO:0007472,GO:0007476,GO:0007552,GO:0007560,GO:0007568,GO:…	-	ko:K16866	ko05205,ko05206,map05205,map05206	-	-	-	ko00000,ko00001	-	-	-
1	KAJ8732821.1	FAD dependent oxidoreductase	-	Pyr_redox_2,Pyr_redox_dim	7091.BGIBMGA000292-TA	5.71e-306	840	COG1249@1|root,KOG1335@2759|Eukaryota,38CSR@33154|Opisthokonta,3BHTK@33208|Metazoa,3CS51@33213|Bilateria,41TJD@6656|Arthropoda,3SH38@50557|Insecta,442KG@7088|Lepidoptera	33208|Metazoa	C	DLD	GO:0000003,GO:0000166,GO:0001505,GO:0001669,GO:0003006,GO:0003674,GO:0003824,GO:0004148,GO:0005488,GO:0005575,GO:0005622,GO:0005623,GO:0005634,GO:0005654,GO:0005737,GO:0005739,GO:0005759,GO:0005773,GO:0005929,GO:0005947,GO:0005960,GO:0006082,GO:0006084,GO:0006085,GO:0006086,GO:0006090,GO:0006091,GO:0006099,GO:0006101,GO:0006103,GO:0006119,GO:0006120,GO:0006139,GO:0006163,GO:0006164,GO:0006464,GO:…	1.8.1.4	ko:K00382	ko00010,ko00020,ko00260,ko00280,ko00620,ko00630,ko00640,ko01100,ko01110,ko01120,ko01130,ko01200,map00010,map00020,map00260,map00280,map00620,map00630,map00640,map01100,map01110,map01120,map01130,map01200	M00009,M00011,M00036,M00307,M00532	R00209,R01221,R01698,R03815,R07618,R08549	RC00004,RC00022,RC00583,RC02742,RC02833,RC02834	br01601,ko00000,ko00001,ko00002,ko01000,ko04147	-	-	-
1	KAJ8732998.1	Plug domain of Sec61p	protein transport protein Sec61 subunit alpha [Hyposmocoma kahamanoa]	Plug_translocon,SecY	13037.EHJ67611	0	919	COG0201@1|root,KOG1373@2759|Eukaryota,38FS7@33154|Opisthokonta,3BCA0@33208|Metazoa,3CRIN@33213|Bilateria,41TZH@6656|Arthropoda,3SIYV@50557|Insecta,44277@7088|Lepidoptera	33208|Metazoa	OU	Sec61alpha	GO:0001700,GO:0002009,GO:0005575,GO:0005622,GO:0005623,GO:0005737,GO:0005783,GO:0005791,GO:0007275,GO:0007391,GO:0008150,GO:0008258,GO:0009605,GO:0009607,GO:0009615,GO:0009653,GO:0009790,GO:0009792,GO:0009888,GO:0009892,GO:0009894,GO:0009895,GO:0010506,GO:0010507,GO:0010941,GO:0010942,GO:0010959,GO:0012505,GO:0016331,GO:0019222,GO:0031323,GO:0031324,GO:0031329,GO:0031330,GO:0032501,GO:0032502,GO:…	-	ko:K10956	ko03060,ko04141,ko04145,ko05110,map03060,map04141,map04145,map05110	M00401	-	-	ko00000,ko00001,ko00002,ko02044	3.A.5.4,3.A.5.8,3.A.5.9	-	-
1	KAJ8733029.1	Interferon-related protein conserved region	interferon-related developmental regulator 1 isoform X3 [Anticarsia gemmatalis]	IFRD,IFRD_C	34740.HMEL015480-PA	1.81e-186	532	KOG2842@1|root,KOG2842@2759|Eukaryota,38EW2@33154|Opisthokonta,3B9K5@33208|Metazoa,3CYQ8@33213|Bilateria,41WS4@6656|Arthropoda,3SGD9@50557|Insecta,4451K@7088|Lepidoptera	33208|Metazoa	Z	IFRD1	GO:0001085,GO:0001558,GO:0001709,GO:0003674,GO:0005488,GO:0005515,GO:0005575,GO:0005622,GO:0005623,GO:0005634,GO:0005737,GO:0006355,GO:0006357,GO:0006950,GO:0007275,GO:0007399,GO:0007405,GO:0007518,GO:0008134,GO:0008150,GO:0008283,GO:0008361,GO:0009611,GO:0009888,GO:0009889,GO:0009891,GO:0009893,GO:0009987,GO:0010468,GO:0010556,GO:0010557,GO:0010604,GO:0010628,GO:0010721,GO:0010769,GO:0010771,GO:…	-	-	-	-	-	-	-	-	-	-
1	KAJ8733060.1	HORMA domain	-	HORMA	13037.EHJ71518	5.23e-136	386	KOG3285@1|root,KOG3285@2759|Eukaryota,39UJR@33154|Opisthokonta,3BHM7@33208|Metazoa,3CSHC@33213|Bilateria,41Z1A@6656|Arthropoda,3SM6T@50557|Insecta,441D9@7088|Lepidoptera	33208|Metazoa	DZ	mad2	GO:0000003,GO:0000075,GO:0000278,GO:0000775,GO:0000776,GO:0000922,GO:0003006,GO:0003674,GO:0005488,GO:0005515,GO:0005575,GO:0005622,GO:0005623,GO:0005634,GO:0005635,GO:0005654,GO:0005694,GO:0005737,GO:0005819,GO:0005828,GO:0005856,GO:0005874,GO:0005876,GO:0006996,GO:0007049,GO:0007088,GO:0007093,GO:0007094,GO:0007276,GO:0007281,GO:0007283,GO:0007346,GO:0008150,GO:0008356,GO:0009987,GO:0010564,GO:…	-	ko:K02537	ko04110,ko04111,ko04113,ko04114,ko04914,ko05166,map04110,map04111,map04113,map04114,map04914,map05166	-	-	-	ko00000,ko00001,ko03036	-	-	-
1	KAJ8733723.1	Ribosomal protein P0 is the functional equivalent of E.coli protein L10	60S acidic ribosomal protein P0 [Helicoverpa zea]	Ribosomal_60s,Ribosomal_L10	13037.EHJ75936	1.27e-185	522	COG0244@1|root,KOG0815@2759|Eukaryota,38BU8@33154|Opisthokonta,3BAZV@33208|Metazoa,3CZPS@33213|Bilateria,41WXE@6656|Arthropoda,3SJDT@50557|Insecta,442KB@7088|Lepidoptera	33208|Metazoa	J	RPLP0	GO:0000184,GO:0000956,GO:0002181,GO:0003674,GO:0003735,GO:0003824,GO:0003906,GO:0004518,GO:0004519,GO:0004520,GO:0004536,GO:0005198,GO:0005488,GO:0005575,GO:0005622,GO:0005623,GO:0005634,GO:0005737,GO:0005783,GO:0005829,GO:0005840,GO:0006139,GO:0006259,GO:0006401,GO:0006402,GO:0006412,GO:0006413,GO:0006518,GO:0006605,GO:0006612,GO:0006613,GO:0006614,GO:0006725,GO:0006807,GO:0006810,GO:0006886,GO:…	-	ko:K02941	ko03010,map03010	M00177	-	-	br01610,ko00000,ko00001,ko00002,ko03011	-	-	-
1	KAJ8733787.1	PPIases accelerate the folding of proteins. It catalyzes the cis-trans isomerization of proline imidic peptide bonds in oligopeptides	-	Pro_isomerase,RRM_1	13037.EHJ70708	4.58e-106	313	COG0652@1|root,KOG0111@2759|Eukaryota,38CAH@33154|Opisthokonta,3BA07@33208|Metazoa,3CSNP@33213|Bilateria,41TES@6656|Arthropoda,3SGT8@50557|Insecta,446JQ@7088|Lepidoptera	33208|Metazoa	A	PPIE	GO:0000375,GO:0000377,GO:0000398,GO:0000413,GO:0000737,GO:0000974,GO:0001775,GO:0002252,GO:0002263,GO:0002274,GO:0002275,GO:0002283,GO:0002366,GO:0002376,GO:0002443,GO:0002444,GO:0002446,GO:0003674,GO:0003676,GO:0003723,GO:0003727,GO:0003729,GO:0003755,GO:0003824,GO:0004518,GO:0005488,GO:0005515,GO:0005575,GO:0005576,GO:0005622,GO:0005623,GO:0005634,GO:0005654,GO:0005681,GO:0005684,GO:0005737,GO:…	5.2.1.8	ko:K09564	ko03040,map03040	M00355	-	-	ko00000,ko00001,ko00002,ko01000,ko03041,ko03110	-	-	-
1	KAJ8733790.1	Proteasome subunit	-	Proteasome	7091.BGIBMGA003335-TA	1.34e-149	422	KOG0174@1|root,KOG0174@2759|Eukaryota,38EH1@33154|Opisthokonta,3BA9I@33208|Metazoa,3CXGZ@33213|Bilateria,41VA3@6656|Arthropoda,3SHW3@50557|Insecta,444YI@7088|Lepidoptera	33208|Metazoa	O	PSMB6	GO:0000502,GO:0001889,GO:0002376,GO:0002520,GO:0003008,GO:0003012,GO:0003674,GO:0003824,GO:0004175,GO:0005488,GO:0005575,GO:0005622,GO:0005623,GO:0005634,GO:0005654,GO:0005737,GO:0005829,GO:0005839,GO:0006464,GO:0006508,GO:0006511,GO:0006807,GO:0007275,GO:0008150,GO:0008152,GO:0008233,GO:0009056,GO:0009057,GO:0009605,GO:0009607,GO:0009615,GO:0009617,GO:0009628,GO:0009987,GO:0010033,GO:0010243,GO:…	3.4.25.1	ko:K02738,ko:K02741	ko03050,map03050	M00337,M00340	-	-	ko00000,ko00001,ko00002,ko01000,ko01002,ko03051	-	-	-
1	KAJ8733822.1	Dynactin subunit p22	-	Dynactin_p22	7091.BGIBMGA003347-TA	5.04e-88	263	2CYF9@1|root,2S3ZP@2759|Eukaryota,395FA@33154|Opisthokonta,3CA2C@33208|Metazoa,3DR6S@33213|Bilateria,427C1@6656|Arthropoda,3SY0S@50557|Insecta,446A1@7088|Lepidoptera	33208|Metazoa	S	-	-	-	-	-	-	-	-	-	-	-	-
1	KAJ8733846.1	Cytidylyltransferase-like	choline-phosphate cytidylyltransferase B-like isoform X1 [Spodoptera litura]	CTP_transf_like	34740.HMEL015266-PA	5.91e-210	589	COG0615@1|root,KOG2804@2759|Eukaryota,38HWT@33154|Opisthokonta,3BEUB@33208|Metazoa,3CYGV@33213|Bilateria,41VXF@6656|Arthropoda,3SGVK@50557|Insecta,442E4@7088|Lepidoptera	33208|Metazoa	I	PCYT1A	GO:0000003,GO:0001541,GO:0001654,GO:0001736,GO:0001738,GO:0001745,GO:0002009,GO:0002165,GO:0003006,GO:0003674,GO:0003824,GO:0004105,GO:0005488,GO:0005515,GO:0005516,GO:0005543,GO:0005575,GO:0005622,GO:0005623,GO:0005634,GO:0005635,GO:0005737,GO:0005783,GO:0005789,GO:0005886,GO:0006629,GO:0006644,GO:0006650,GO:0006656,GO:0006657,GO:0006793,GO:0006796,GO:0006807,GO:0006810,GO:0006897,GO:0007163,GO:…	2.7.7.15	ko:K00968	ko00440,ko00564,ko01100,ko05231,map00440,map00564,map01100,map05231	M00090	R01890,R02590	RC00002	ko00000,ko00001,ko00002,ko01000	-	-	-
1	KAJ8733858.1	POLO box duplicated region	-	POLO_box,Pkinase	34740.HMEL015277-PA	0	1016	KOG0575@1|root,KOG0575@2759|Eukaryota,38G8G@33154|Opisthokonta,3BBT5@33208|Metazoa,3D04F@33213|Bilateria,41UTQ@6656|Arthropoda,3SJZI@50557|Insecta,441BC@7088|Lepidoptera	33208|Metazoa	T	PLK1	GO:0000003,GO:0000070,GO:0000075,GO:0000077,GO:0000079,GO:0000086,GO:0000122,GO:0000166,GO:0000212,GO:0000226,GO:0000228,GO:0000278,GO:0000280,GO:0000281,GO:0000287,GO:0000741,GO:0000775,GO:0000776,GO:0000777,GO:0000778,GO:0000779,GO:0000780,GO:0000785,GO:0000793,GO:0000794,GO:0000795,GO:0000819,GO:0000910,GO:0000912,GO:0000915,GO:0000922,GO:0000940,GO:0000942,GO:0001578,GO:0001932,GO:0001933,GO:…	2.7.11.21	ko:K06631	ko04068,ko04110,ko04114,ko04914,map04068,map04110,map04114,map04914	-	-	-	ko00000,ko00001,ko01000,ko01001,ko03036	-	-	-
1	KAJ8733875.1	YT521-B-like domain	YTH domain-containing family protein 3 isoform X1 [Helicoverpa zea]	YTH	34740.HMEL002845-PA	5.59e-286	803	KOG0845@1|root,KOG1901@1|root,KOG0845@2759|Eukaryota,KOG1901@2759|Eukaryota,38CU9@33154|Opisthokonta,3BD3A@33208|Metazoa,3CSY1@33213|Bilateria,41YJJ@6656|Arthropoda,3SHIY@50557|Insecta,444VS@7088|Lepidoptera	33208|Metazoa	UY	YTHDF2	GO:0000003,GO:0000902,GO:0000904,GO:0000932,GO:0001556,GO:0002376,GO:0002682,GO:0003006,GO:0003674,GO:0003676,GO:0003723,GO:0005488,GO:0005575,GO:0005622,GO:0005623,GO:0005634,GO:0005737,GO:0005815,GO:0005829,GO:0005856,GO:0006139,GO:0006401,GO:0006402,GO:0006417,GO:0006446,GO:0006725,GO:0006807,GO:0006955,GO:0006959,GO:0007162,GO:0007275,GO:0007276,GO:0007281,GO:0007292,GO:0008150,GO:0008152,GO:…	-	ko:K20102	-	-	-	-	ko00000,ko03019	-	-	-
1	KAJ8733895.1	RNA polymerase II transcription cofactor activity. It is involved in the biological process described with regulation of transcription from RNA polymerase II promoter	-	Med12,Med12-LCEWAV,Med12-PQL	7091.BGIBMGA007554-TA	0	2959	KOG3598@1|root,KOG3598@2759|Eukaryota,38ENM@33154|Opisthokonta,3BAMG@33208|Metazoa,3CUTP@33213|Bilateria,41XGQ@6656|Arthropoda,3SJ2C@50557|Insecta,444GB@7088|Lepidoptera	33208|Metazoa	K	MED12	GO:0000151,GO:0000428,GO:0000976,GO:0000977,GO:0000980,GO:0000988,GO:0000989,GO:0001012,GO:0001067,GO:0001076,GO:0001158,GO:0001190,GO:0001501,GO:0001654,GO:0001655,GO:0001756,GO:0001822,GO:0001838,GO:0001841,GO:0001843,GO:0002009,GO:0002165,GO:0002682,GO:0002761,GO:0003002,GO:0003401,GO:0003674,GO:0003676,GO:0003677,GO:0003682,GO:0003690,GO:0003700,GO:0003712,GO:0003713,GO:0005102,GO:0005488,GO:…	-	ko:K15162	ko04919,map04919	-	-	-	ko00000,ko00001,ko03021	-	-	-
1	KAJ8733900.1	GTPase-activator protein for Ras-like GTPases	-	BTK,C2,PH,RasGAP	13037.EHJ66105	0	2016	KOG2059@1|root,KOG2059@2759|Eukaryota,38CMR@33154|Opisthokonta,3BAER@33208|Metazoa,3D06M@33213|Bilateria,41V5Y@6656|Arthropoda,3SGFU@50557|Insecta,443MV@7088|Lepidoptera	33208|Metazoa	T	RASA2	GO:0000165,GO:0000578,GO:0002009,GO:0002165,GO:0003002,GO:0003008,GO:0003674,GO:0005096,GO:0005215,GO:0005216,GO:0005217,GO:0005261,GO:0005262,GO:0005575,GO:0005622,GO:0005623,GO:0005737,GO:0005829,GO:0005886,GO:0006355,GO:0006357,GO:0006464,GO:0006468,GO:0006793,GO:0006796,GO:0006807,GO:0006810,GO:0006811,GO:0006812,GO:0006816,GO:0006873,GO:0006874,GO:0006875,GO:0006950,GO:0007154,GO:0007165,GO:…	-	ko:K08053,ko:K12380	ko04010,ko04013,ko04014,ko05203,map04010,map04013,map04014,map05203	-	-	-	ko00000,ko00001	-	-	-
1	KAJ8733921.1	Eukaryotic translation initiation factor eIF2A	eukaryotic translation initiation factor 2A [Helicoverpa armigera]	eIF2A	7091.BGIBMGA007571-TA	1.53e-119	357	COG5354@1|root,KOG2315@2759|Eukaryota,38FAB@33154|Opisthokonta,3BBZH@33208|Metazoa,3CS8A@33213|Bilateria,41XTK@6656|Arthropoda,3SGTZ@50557|Insecta,44978@7088|Lepidoptera	33208|Metazoa	J	EIF2A	GO:0000049,GO:0003674,GO:0003676,GO:0003723,GO:0003729,GO:0003743,GO:0005488,GO:0005575,GO:0005622,GO:0005623,GO:0005737,GO:0005829,GO:0005840,GO:0005850,GO:0006355,GO:0006357,GO:0006412,GO:0006413,GO:0006417,GO:0006464,GO:0006468,GO:0006518,GO:0006793,GO:0006796,GO:0006807,GO:0006950,GO:0006984,GO:0006991,GO:0006996,GO:0007154,GO:0007165,GO:0008135,GO:0008150,GO:0008152,GO:0009058,GO:0009059,GO:…	-	ko:K11294,ko:K15026,ko:K15076	ko05130,map05130	-	-	-	ko00000,ko00001,ko03009,ko03012,ko03019,ko03036,ko03400	-	-	-
1	KAJ8733940.1	E3 ubiquitin ligase EDD	E3 ubiquitin-protein ligase UBR5 isoform X10 [Helicoverpa zea]	E3_UbLigase_EDD,HECT,PABP	34740.HMEL015174-PA	0	4470	COG5021@1|root,KOG0943@2759|Eukaryota,38C0M@33154|Opisthokonta,3BEYS@33208|Metazoa,3CW7E@33213|Bilateria,41USJ@6656|Arthropoda,3SGN1@50557|Insecta,445KG@7088|Lepidoptera	33208|Metazoa	O	UBR5	GO:0000003,GO:0000209,GO:0000280,GO:0000910,GO:0001654,GO:0001817,GO:0001818,GO:0002009,GO:0002165,GO:0002791,GO:0002792,GO:0003006,GO:0003674,GO:0003824,GO:0004842,GO:0005488,GO:0005515,GO:0005575,GO:0005622,GO:0005623,GO:0005634,GO:0005654,GO:0005737,GO:0005829,GO:0006282,GO:0006464,GO:0006508,GO:0006511,GO:0006807,GO:0006950,GO:0006974,GO:0006996,GO:0006997,GO:0007049,GO:0007112,GO:0007140,GO:…	2.3.2.26	ko:K10593	ko04120,map04120	-	-	-	ko00000,ko00001,ko01000,ko04121	-	-	-
1	KAJ8733947.1	P21-Rho-binding domain	-	PBD,Pkinase	34740.HMEL015167-PA	0	991	KOG0578@1|root,KOG0578@2759|Eukaryota,38BIW@33154|Opisthokonta,3BC3V@33208|Metazoa,3CT3W@33213|Bilateria,41YE4@6656|Arthropoda,3SIU7@50557|Insecta,4440K@7088|Lepidoptera	33208|Metazoa	T	PAK3	GO:0000003,GO:0000165,GO:0000166,GO:0000186,GO:0000187,GO:0000902,GO:0000904,GO:0001505,GO:0001558,GO:0001666,GO:0001700,GO:0001726,GO:0001763,GO:0001882,GO:0001883,GO:0001932,GO:0001933,GO:0001934,GO:0002009,GO:0002119,GO:0002164,GO:0002165,GO:0002218,GO:0002220,GO:0002223,GO:0002252,GO:0002253,GO:0002376,GO:0002429,GO:0002431,GO:0002433,GO:0002682,GO:0002684,GO:0002694,GO:0002696,GO:0002757,GO:…	2.7.11.1,6.3.2.17	ko:K01930,ko:K04409,ko:K04410,ko:K05733	ko00790,ko01100,ko01523,ko04010,ko04011,ko04012,ko04014,ko04024,ko04062,ko04360,ko04392,ko04510,ko04650,ko04660,ko04666,ko04810,ko05120,ko05205,ko05211,map00790,map01100,map01523,map04010,map04011,map04012,map04014,map04024,map04062,map04360,map04392,map04510,map04650,map04660,map04666,map04810,map05120,map05205,map05211	-	R00942,R02237,R04241	RC00064,RC00090,RC00162	ko00000,ko00001,ko01000,ko01001,ko03036,ko04131	-	-	-
1	KAJ8733986.1	helicase superfamily c-terminal domain	-	DEAD,Helicase_C	34740.HMEL004307-PA	0	976	COG0513@1|root,KOG0335@2759|Eukaryota,38IV8@33154|Opisthokonta,3BEF3@33208|Metazoa,3CUJS@33213|Bilateria,41U49@6656|Arthropoda,3SHUR@50557|Insecta,445VH@7088|Lepidoptera	33208|Metazoa	A	DDX3X	GO:0000003,GO:0000070,GO:0000278,GO:0000280,GO:0000819,GO:0001558,GO:0001775,GO:0001817,GO:0001819,GO:0001932,GO:0001934,GO:0002164,GO:0002165,GO:0002168,GO:0002252,GO:0002263,GO:0002274,GO:0002275,GO:0002283,GO:0002366,GO:0002376,GO:0002443,GO:0002444,GO:0002446,GO:0003006,GO:0003674,GO:0003676,GO:0003677,GO:0003678,GO:0003723,GO:0003724,GO:0003725,GO:0003727,GO:0003729,GO:0003824,GO:0003924,GO:…	3.6.4.13	ko:K11594,ko:K17642	ko04622,ko05161,ko05203,map04622,map05161,map05203	-	-	-	ko00000,ko00001,ko01000,ko03019,ko03036,ko03041	-	-	-
1	KAJ8734002.1	Zinc-finger associated domain (zf-AD)	-	zf-AD	34740.HMEL011742-PA	0	907	KOG1929@1|root,KOG1929@2759|Eukaryota,3958X@33154|Opisthokonta,3C9ZD@33208|Metazoa,3DR3Y@33213|Bilateria,4279G@6656|Arthropoda,3SS39@50557|Insecta,44397@7088|Lepidoptera	33208|Metazoa	L	-	-	-	-	-	-	-	-	-	-	-	-
1	KAJ8734019.1	ATP-grasp domain	-	ATP-grasp_2,Ligase_CoA	34740.HMEL003338-PA	2.92e-249	694	COG0045@1|root,KOG2799@2759|Eukaryota,38D0K@33154|Opisthokonta,3BF6T@33208|Metazoa,3CUQP@33213|Bilateria,41XH8@6656|Arthropoda,3SHUK@50557|Insecta,441H4@7088|Lepidoptera	33208|Metazoa	C	SUCLA2	GO:0000003,GO:0000151,GO:0003006,GO:0003674,GO:0003824,GO:0004774,GO:0004775,GO:0005575,GO:0005622,GO:0005623,GO:0005737,GO:0005739,GO:0005759,GO:0006082,GO:0006091,GO:0006099,GO:0006101,GO:0006104,GO:0006105,GO:0006139,GO:0006163,GO:0006637,GO:0006725,GO:0006732,GO:0006753,GO:0006778,GO:0006779,GO:0006780,GO:0006781,GO:0006790,GO:0006793,GO:0006796,GO:0006807,GO:0007275,GO:0007276,GO:0007281,GO:…	6.2.1.4,6.2.1.5	ko:K01900	ko00020,ko00640,ko01100,ko01110,ko01120,ko01130,ko01200,map00020,map00640,map01100,map01110,map01120,map01130,map01200	M00009,M00011	R00432,R00727	RC00004,RC00014	ko00000,ko00001,ko00002,ko01000,ko04147	-	-	-
1	KAJ8734044.1	Bystin	-	Bystin	7091.BGIBMGA007734-TA	1.23e-254	704	KOG3871@1|root,KOG3871@2759|Eukaryota,38DBE@33154|Opisthokonta,3BA8S@33208|Metazoa,3CR6R@33213|Bilateria,41VS7@6656|Arthropoda,3SJXG@50557|Insecta,441TQ@7088|Lepidoptera	33208|Metazoa	W	BYSL	GO:0000003,GO:0000462,GO:0001701,GO:0001824,GO:0001825,GO:0001829,GO:0002237,GO:0005575,GO:0005622,GO:0005623,GO:0005634,GO:0005654,GO:0005730,GO:0005737,GO:0005829,GO:0005856,GO:0005874,GO:0005881,GO:0006139,GO:0006364,GO:0006396,GO:0006725,GO:0006807,GO:0007155,GO:0007275,GO:0007399,GO:0007417,GO:0007420,GO:0007565,GO:0008150,GO:0008152,GO:0008283,GO:0009605,GO:0009607,GO:0009617,GO:0009653,GO:…	-	ko:K14797	-	-	-	-	ko00000,ko03009	-	-	-
1	KAJ8734048.1	negative regulation of Rho guanyl-nucleotide exchange factor activity	glycine-rich cell wall structural protein 1.8-like [Trichoplusia ni]	-	7091.BGIBMGA007731-TA	4.32e-42	156	2CMFM@1|root,2QQ7T@2759|Eukaryota,39IE8@33154|Opisthokonta,3CN74@33208|Metazoa,3DKI5@33213|Bilateria,4240Y@6656|Arthropoda,3SS1Y@50557|Insecta,444AK@7088|Lepidoptera	33208|Metazoa	S	-	-	-	-	-	-	-	-	-	-	-	-
1	KAJ8734052.1	SERine Proteinase INhibitors	-	Serpin	7091.BGIBMGA007729-TA	4.04e-245	679	COG4826@1|root,KOG2392@2759|Eukaryota,38VR6@33154|Opisthokonta,3BBFJ@33208|Metazoa,3CV81@33213|Bilateria,41V6N@6656|Arthropoda,3SI93@50557|Insecta,448QY@7088|Lepidoptera	33208|Metazoa	V	-	GO:0002009,GO:0002165,GO:0003674,GO:0004857,GO:0004866,GO:0004867,GO:0005575,GO:0005576,GO:0005615,GO:0007275,GO:0007444,GO:0007472,GO:0007476,GO:0007552,GO:0007560,GO:0008150,GO:0008592,GO:0009605,GO:0009607,GO:0009620,GO:0009653,GO:0009791,GO:0009886,GO:0009887,GO:0009888,GO:0009892,GO:0009966,GO:0009968,GO:0010466,GO:0010605,GO:0010646,GO:0010648,GO:0010951,GO:0019222,GO:0023051,GO:0023057,GO:…	-	ko:K13963	ko05146,map05146	-	-	-	ko00000,ko00001	-	-	-
1	KAJ8734078.1	Serine hydrolase involved in the detoxification of formaldehyde	-	Esterase	34740.HMEL006256-PA	3.7e-196	546	COG0627@1|root,KOG3101@2759|Eukaryota,38RFR@33154|Opisthokonta,3BE2A@33208|Metazoa,3CSPS@33213|Bilateria,41YAU@6656|Arthropoda,3SHIF@50557|Insecta,441YC@7088|Lepidoptera	33208|Metazoa	S	ESD	GO:0003674,GO:0003824,GO:0005488,GO:0005515,GO:0005575,GO:0005622,GO:0005623,GO:0005737,GO:0005783,GO:0005788,GO:0006790,GO:0006807,GO:0008150,GO:0008152,GO:0009058,GO:0009987,GO:0012505,GO:0016787,GO:0016788,GO:0016790,GO:0018738,GO:0031974,GO:0042802,GO:0043226,GO:0043227,GO:0043229,GO:0043231,GO:0043233,GO:0044237,GO:0044249,GO:0044272,GO:0044422,GO:0044424,GO:0044432,GO:0044444,GO:0044446,GO:…	3.1.2.12	ko:K01070	ko00680,ko01120,ko01200,map00680,map01120,map01200	-	R00527	RC00167,RC00320	ko00000,ko00001,ko01000	-	CE1	-
1	KAJ8734157.1	Glycosyl-transferase for dystroglycan	-	Glyco_transf_49	34740.HMEL005717-PA	1.07e-217	616	KOG3765@1|root,KOG3765@2759|Eukaryota,39ZIS@33154|Opisthokonta,3BMH7@33208|Metazoa,3D1II@33213|Bilateria,41YEC@6656|Arthropoda,3SISV@50557|Insecta,447T5@7088|Lepidoptera	33208|Metazoa	G	-	GO:0003674,GO:0003824,GO:0005575,GO:0005622,GO:0005623,GO:0005737,GO:0005794,GO:0006464,GO:0006486,GO:0006493,GO:0006807,GO:0008150,GO:0008152,GO:0008194,GO:0009058,GO:0009059,GO:0009100,GO:0009101,GO:0009987,GO:0012505,GO:0015020,GO:0016740,GO:0016757,GO:0016758,GO:0019538,GO:0034645,GO:0035268,GO:0035269,GO:0036211,GO:0043170,GO:0043226,GO:0043227,GO:0043229,GO:0043231,GO:0043412,GO:0043413,GO:…	-	ko:K21032	ko00515,ko01100,map00515,map01100	-	-	-	ko00000,ko00001,ko01000,ko01003	-	GT49	-
1	KAJ8734170.1	non-haem dioxygenase in morphine synthesis N-terminal	-	2OG-FeII_Oxy,DIOX_N	7091.BGIBMGA007863-TA	5.25e-200	558	COG3491@1|root,KOG0143@2759|Eukaryota,39ZU9@33154|Opisthokonta,3BPYM@33208|Metazoa,3D6M0@33213|Bilateria,41YZU@6656|Arthropoda,3SKBE@50557|Insecta,445DD@7088|Lepidoptera	33208|Metazoa	Q	-	-	-	-	-	-	-	-	-	-	-	-
1	KAJ8734189.1	Plasma-membrane choline transporter	-	Choline_transpo	13037.EHJ70758	0	929	KOG1362@1|root,KOG1362@2759|Eukaryota,38CX6@33154|Opisthokonta,3BE8X@33208|Metazoa,3CRDT@33213|Bilateria,41X4G@6656|Arthropoda,3SG2A@50557|Insecta,44471@7088|Lepidoptera	33208|Metazoa	I	SLC44A5	GO:0001505,GO:0001558,GO:0001775,GO:0002252,GO:0002263,GO:0002274,GO:0002275,GO:0002283,GO:0002366,GO:0002376,GO:0002443,GO:0002444,GO:0002446,GO:0003674,GO:0005215,GO:0005326,GO:0005575,GO:0005622,GO:0005623,GO:0005737,GO:0005886,GO:0006629,GO:0006644,GO:0006650,GO:0006656,GO:0006793,GO:0006796,GO:0006807,GO:0006810,GO:0006811,GO:0006812,GO:0006820,GO:0006836,GO:0006887,GO:0006955,GO:0007154,GO:…	-	ko:K15377	ko05231,map05231	-	-	-	ko00000,ko00001,ko02000,ko04147	2.A.92.1	-	-
1	KAJ8734208.1	Sec1 family	-	Sec1	13037.EHJ74909	0	1057	COG5158@1|root,KOG1300@2759|Eukaryota,38G6Z@33154|Opisthokonta,3BD7E@33208|Metazoa,3CTD6@33213|Bilateria,41VPQ@6656|Arthropoda,3SH9C@50557|Insecta,448YF@7088|Lepidoptera	33208|Metazoa	U	STXBP1	GO:0000003,GO:0000149,GO:0000278,GO:0000281,GO:0000323,GO:0000902,GO:0000904,GO:0000910,GO:0001505,GO:0001775,GO:0001906,GO:0001909,GO:0001956,GO:0002064,GO:0002065,GO:0002066,GO:0002252,GO:0002263,GO:0002274,GO:0002275,GO:0002283,GO:0002366,GO:0002376,GO:0002443,GO:0002444,GO:0002446,GO:0002576,GO:0002682,GO:0002684,GO:0002694,GO:0002696,GO:0002697,GO:0002699,GO:0002703,GO:0002705,GO:0002886,GO:…	-	ko:K15292,ko:K15300	ko04721,map04721	-	-	-	ko00000,ko00001,ko04131,ko04147	-	-	-
1	KAJ8734259.1	cell-cell junction organization	serine/arginine repetitive matrix protein 2 isoform X2 [Spodoptera frugiperda]	zf-MYND	13037.EHJ67033	0	1300	2BX6E@1|root,2QQYV@2759|Eukaryota,3954E@33154|Opisthokonta,3BF60@33208|Metazoa,3CRCZ@33213|Bilateria,41WIH@6656|Arthropoda,3SGDP@50557|Insecta,44446@7088|Lepidoptera	33208|Metazoa	S	C9orf172	GO:0003674,GO:0005488,GO:0005515,GO:0008157,GO:0019899,GO:0019902,GO:0019903	-	-	-	-	-	-	-	-	-	-
1	KAJ8734315.1	Glutamine amidotransferase domain	-	GATase_6,Pribosyltran	13037.EHJ73695	0	988	COG0034@1|root,KOG0572@2759|Eukaryota,38CJP@33154|Opisthokonta,3BC3A@33208|Metazoa,3D0K9@33213|Bilateria,41XH1@6656|Arthropoda,3SGJH@50557|Insecta,4451U@7088|Lepidoptera	33208|Metazoa	F	PPAT	GO:0000003,GO:0000082,GO:0000278,GO:0001655,GO:0001822,GO:0003006,GO:0003674,GO:0003824,GO:0004044,GO:0005575,GO:0005622,GO:0005623,GO:0005737,GO:0005829,GO:0006082,GO:0006139,GO:0006144,GO:0006163,GO:0006164,GO:0006188,GO:0006189,GO:0006520,GO:0006541,GO:0006543,GO:0006725,GO:0006753,GO:0006793,GO:0006796,GO:0006807,GO:0006810,GO:0007049,GO:0007275,GO:0007276,GO:0007281,GO:0007292,GO:0007565,GO:…	2.4.2.14	ko:K00764	ko00230,ko00250,ko01100,ko01110,ko01130,map00230,map00250,map01100,map01110,map01130	M00048	R01072	RC00010,RC02724,RC02752	ko00000,ko00001,ko00002,ko01000,ko01002	-	-	-
1	KAJ8734316.1	AIR carboxylase	bifunctional phosphoribosylaminoimidazole carboxylase/phosphoribosylaminoimidazole succinocarboxamide synthetase [Spodoptera frugiperda]	AIRC,Myb_DNA-bind_4,SAICAR_synt	7091.BGIBMGA007935-TA	5.32e-286	783	COG0152@1|root,KOG2835@2759|Eukaryota,38BXP@33154|Opisthokonta,3BDBW@33208|Metazoa,3CVID@33213|Bilateria,41UM7@6656|Arthropoda,3SG3J@50557|Insecta,445F0@7088|Lepidoptera	33208|Metazoa	F	PAICS	GO:0000082,GO:0000278,GO:0003674,GO:0003824,GO:0004638,GO:0004639,GO:0005488,GO:0005515,GO:0005575,GO:0005622,GO:0005623,GO:0005737,GO:0005829,GO:0006139,GO:0006144,GO:0006163,GO:0006164,GO:0006188,GO:0006189,GO:0006725,GO:0006753,GO:0006793,GO:0006796,GO:0006807,GO:0007049,GO:0008150,GO:0008152,GO:0009058,GO:0009112,GO:0009113,GO:0009117,GO:0009123,GO:0009124,GO:0009126,GO:0009127,GO:0009150,GO:…	4.1.1.21,6.3.2.6	ko:K01587	ko00230,ko01100,ko01110,ko01130,map00230,map01100,map01110,map01130	M00048	R04209,R04591	RC00064,RC00162,RC00590	ko00000,ko00001,ko00002,ko01000	-	-	-
1	KAJ8734326.1	Plays a complex role in regulating the basal catalytic activity of the alpha subunit	-	CK_II_beta	126957.SMAR009727-PA	6.2e-155	435	COG5041@1|root,KOG3092@2759|Eukaryota,38PKB@33154|Opisthokonta,3BDXS@33208|Metazoa,3CU8V@33213|Bilateria,41WRB@6656|Arthropoda	33208|Metazoa	DKT	CSNK2B	GO:0000003,GO:0000785,GO:0001775,GO:0001889,GO:0001932,GO:0001934,GO:0002009,GO:0002252,GO:0002263,GO:0002274,GO:0002275,GO:0002283,GO:0002366,GO:0002376,GO:0002443,GO:0002444,GO:0002446,GO:0003002,GO:0003006,GO:0003158,GO:0003159,GO:0003674,GO:0003682,GO:0003824,GO:0004672,GO:0004674,GO:0005102,GO:0005488,GO:0005515,GO:0005575,GO:0005576,GO:0005622,GO:0005623,GO:0005634,GO:0005654,GO:0005694,GO:…	-	ko:K03115	ko03008,ko04064,ko04137,ko04139,ko04310,ko04520,ko04712,ko05162,ko05168,ko05169,map03008,map04064,map04137,map04139,map04310,map04520,map04712,map05162,map05168,map05169	-	-	-	ko00000,ko00001,ko03009	-	-	-
1	KAJ8734335.1	Anticodon binding domain	-	HGTP_anticodon,WHEP-TRS,tRNA-synt_2b	34740.HMEL015431-PA	0	1239	COG0423@1|root,KOG2298@2759|Eukaryota,38CGD@33154|Opisthokonta,3BBNM@33208|Metazoa,3CXBQ@33213|Bilateria,41WY6@6656|Arthropoda,3SJJV@50557|Insecta,445T6@7088|Lepidoptera	33208|Metazoa	J	GARS	GO:0000902,GO:0000904,GO:0000959,GO:0002164,GO:0002376,GO:0002520,GO:0003674,GO:0003824,GO:0004081,GO:0004551,GO:0004812,GO:0004820,GO:0005488,GO:0005515,GO:0005575,GO:0005576,GO:0005615,GO:0005622,GO:0005623,GO:0005737,GO:0005739,GO:0005759,GO:0005829,GO:0006082,GO:0006139,GO:0006399,GO:0006412,GO:0006418,GO:0006426,GO:0006518,GO:0006520,GO:0006725,GO:0006753,GO:0006793,GO:0006796,GO:0006807,GO:…	6.1.1.14	ko:K01880	ko00970,map00970	M00359,M00360	R03654	RC00055,RC00523	ko00000,ko00001,ko00002,ko01000,ko01007,ko03016,ko03029	-	-	-
1	KAJ8734339.1	Ca2+ insensitive EF hand	spectrin alpha chain isoform X4 [Helicoverpa armigera]	EF-hand_1,EF-hand_7,EF-hand_8,EFhand_Ca_insen,SH3_1,Spectrin	13037.EHJ74635	0	4275	KOG0040@1|root,KOG0040@2759|Eukaryota,3AJ5Z@33154|Opisthokonta,3BFP4@33208|Metazoa,3CT1Q@33213|Bilateria,41VM0@6656|Arthropoda,3SHM3@50557|Insecta,441YJ@7088|Lepidoptera	33208|Metazoa	Z	SPTAN1	GO:0000003,GO:0000149,GO:0000165,GO:0000902,GO:0000904,GO:0001709,GO:0001775,GO:0002064,GO:0002065,GO:0002066,GO:0002119,GO:0002164,GO:0002252,GO:0002263,GO:0002274,GO:0002275,GO:0002283,GO:0002366,GO:0002376,GO:0002443,GO:0002444,GO:0002446,GO:0003006,GO:0003674,GO:0003779,GO:0005085,GO:0005088,GO:0005198,GO:0005200,GO:0005488,GO:0005515,GO:0005575,GO:0005576,GO:0005622,GO:0005623,GO:0005737,GO:…	-	ko:K06114	ko04210,map04210	-	-	-	ko00000,ko00001,ko04812	-	-	-
1	KAJ8734350.1	116 kDa U5 small nuclear ribonucleoprotein component N-terminus	-	EFG_C,EFG_II,EFG_IV,EFTUD2,GTP_EFTU,GTP_EFTU_D2	34740.HMEL015413-PA	0	1266	COG0480@1|root,KOG0468@2759|Eukaryota,3ANBS@33154|Opisthokonta,3BHXV@33208|Metazoa,3CWVN@33213|Bilateria,41TTK@6656|Arthropoda,3SIA9@50557|Insecta,444A8@7088|Lepidoptera	33208|Metazoa	J	EFTUD2	GO:0000375,GO:0000377,GO:0000398,GO:0003674,GO:0003676,GO:0003723,GO:0003746,GO:0003824,GO:0003924,GO:0005488,GO:0005575,GO:0005622,GO:0005623,GO:0005634,GO:0005654,GO:0005681,GO:0005682,GO:0005684,GO:0005737,GO:0005829,GO:0006139,GO:0006396,GO:0006397,GO:0006412,GO:0006414,GO:0006518,GO:0006725,GO:0006807,GO:0008135,GO:0008150,GO:0008152,GO:0008380,GO:0009058,GO:0009059,GO:0009893,GO:0009987,GO:…	-	ko:K12852	ko03040,map03040	M00354,M00355	-	-	ko00000,ko00001,ko00002,ko03041	-	-	-
1	KAJ8734353.1	116 kDa U5 small nuclear ribonucleoprotein component N-terminus	-	EFG_C,EFG_II,EFG_IV,EFTUD2,GTP_EFTU,GTP_EFTU_D2	34740.HMEL015413-PA	3.96e-195	567	COG0480@1|root,KOG0468@2759|Eukaryota,3ANBS@33154|Opisthokonta,3BHXV@33208|Metazoa,3CWVN@33213|Bilateria,41TTK@6656|Arthropoda,3SIA9@50557|Insecta,444A8@7088|Lepidoptera	33208|Metazoa	J	EFTUD2	GO:0000375,GO:0000377,GO:0000398,GO:0003674,GO:0003676,GO:0003723,GO:0003746,GO:0003824,GO:0003924,GO:0005488,GO:0005575,GO:0005622,GO:0005623,GO:0005634,GO:0005654,GO:0005681,GO:0005682,GO:0005684,GO:0005737,GO:0005829,GO:0006139,GO:0006396,GO:0006397,GO:0006412,GO:0006414,GO:0006518,GO:0006725,GO:0006807,GO:0008135,GO:0008150,GO:0008152,GO:0008380,GO:0009058,GO:0009059,GO:0009893,GO:0009987,GO:…	-	ko:K12852	ko03040,map03040	M00354,M00355	-	-	ko00000,ko00001,ko00002,ko03041	-	-	-
1	KAJ8734370.1	Nuclear pore complex scaffold, nucleoporins 186/192/205	-	Nup192	7091.BGIBMGA007622-TA	0	2161	KOG1835@1|root,KOG1835@2759|Eukaryota,38B8H@33154|Opisthokonta,3BEFK@33208|Metazoa,3D02Q@33213|Bilateria,41UE7@6656|Arthropoda,3SK3N@50557|Insecta,448T3@7088|Lepidoptera	33208|Metazoa	S	NUP205	GO:0000132,GO:0000226,GO:0000278,GO:0003674,GO:0005198,GO:0005488,GO:0005515,GO:0005575,GO:0005622,GO:0005623,GO:0005634,GO:0005635,GO:0005643,GO:0006403,GO:0006405,GO:0006406,GO:0006606,GO:0006611,GO:0006810,GO:0006886,GO:0006913,GO:0006996,GO:0006997,GO:0006999,GO:0007010,GO:0007017,GO:0007049,GO:0007088,GO:0007163,GO:0007275,GO:0007346,GO:0008104,GO:0008150,GO:0008152,GO:0009605,GO:0009628,GO:…	-	ko:K14310	ko03013,map03013	M00427	-	-	ko00000,ko00001,ko00002,ko03019,ko03036	1.I.1	-	-
1	KAJ8734394.1	N-terminal C2 in EEIG1 and EHBP1 proteins	-	NT-C2	13037.EHJ72432	6.37e-119	369	28JCR@1|root,2QRRN@2759|Eukaryota,38DSX@33154|Opisthokonta,3BC51@33208|Metazoa,3CZ8J@33213|Bilateria,41TMB@6656|Arthropoda,3SJX3@50557|Insecta,448J2@7088|Lepidoptera	33208|Metazoa	S	-	GO:0006403,GO:0006810,GO:0008150,GO:0015931,GO:0033036,GO:0033227,GO:0050657,GO:0050658,GO:0051179,GO:0051234,GO:0051236,GO:0071702,GO:0071705	-	-	-	-	-	-	-	-	-	-
1	KAJ8734401.1	It is involved in the biological process described with COPII vesicle coating	-	Sec16,Sec16_C	34740.HMEL008654-PA	1.38e-287	883	KOG1913@1|root,KOG1913@2759|Eukaryota,38G5T@33154|Opisthokonta,3BBZQ@33208|Metazoa,3CRRE@33213|Bilateria,41X68@6656|Arthropoda,3SHBQ@50557|Insecta,4450N@7088|Lepidoptera	33208|Metazoa	U	SEC16A	GO:0003400,GO:0003674,GO:0005488,GO:0005515,GO:0005575,GO:0005622,GO:0005623,GO:0005737,GO:0005783,GO:0005794,GO:0005829,GO:0006810,GO:0006888,GO:0006900,GO:0006901,GO:0006903,GO:0006950,GO:0006996,GO:0007029,GO:0007030,GO:0007154,GO:0008104,GO:0008150,GO:0009267,GO:0009605,GO:0009987,GO:0009991,GO:0010256,GO:0012505,GO:0016020,GO:0016043,GO:0016050,GO:0016192,GO:0017016,GO:0019899,GO:0022607,GO:…	-	ko:K20353	-	-	-	-	ko00000,ko04131	-	-	-
1	KAJ8734405.1	Protein tyrosine kinase	-	Pkinase	13037.EHJ72444	2.71e-198	566	KOG1167@1|root,KOG1167@2759|Eukaryota,38HJI@33154|Opisthokonta,3B95V@33208|Metazoa,3CSGI@33213|Bilateria,41XZ1@6656|Arthropoda,3SGZC@50557|Insecta,443B3@7088|Lepidoptera	33208|Metazoa	T	CDC7	GO:0000003,GO:0000082,GO:0000278,GO:0000724,GO:0000725,GO:0000727,GO:0002064,GO:0002065,GO:0002066,GO:0003006,GO:0003674,GO:0003824,GO:0004672,GO:0004674,GO:0005575,GO:0005576,GO:0005622,GO:0005623,GO:0005634,GO:0005654,GO:0005737,GO:0005819,GO:0005856,GO:0006139,GO:0006259,GO:0006260,GO:0006261,GO:0006270,GO:0006275,GO:0006277,GO:0006281,GO:0006302,GO:0006310,GO:0006325,GO:0006464,GO:0006468,GO:…	2.7.11.1	ko:K02214	ko04110,ko04111,ko04113,map04110,map04111,map04113	-	-	-	ko00000,ko00001,ko01000,ko01001,ko03032	-	-	-
1	KAJ8735173.1	Transferase activity. It is involved in the biological process described with metabolic process	-	Acyl_transf_1	13037.EHJ74454	3.41e-158	457	COG0331@1|root,KOG2926@2759|Eukaryota,38EIQ@33154|Opisthokonta,3BCU7@33208|Metazoa,3CVSC@33213|Bilateria,41VTD@6656|Arthropoda,3SGIJ@50557|Insecta,446K5@7088|Lepidoptera	33208|Metazoa	I	MCAT	GO:0003674,GO:0003824,GO:0004312,GO:0004314,GO:0005575,GO:0005622,GO:0005623,GO:0005737,GO:0005739,GO:0005759,GO:0006082,GO:0006629,GO:0006631,GO:0006633,GO:0006635,GO:0008150,GO:0008152,GO:0008610,GO:0009056,GO:0009058,GO:0009062,GO:0009987,GO:0016042,GO:0016053,GO:0016054,GO:0016417,GO:0016419,GO:0016420,GO:0016740,GO:0016746,GO:0016747,GO:0019395,GO:0019752,GO:0030258,GO:0031974,GO:0032787,GO:…	2.3.1.39	ko:K00645	ko00061,ko00333,ko01100,ko01130,ko01212,map00061,map00333,map01100,map01130,map01212	M00082	R01626,R11671	RC00004,RC00039,RC02727	ko00000,ko00001,ko00002,ko01000,ko01004	-	-	-
1	KAJ8735178.1	It is involved in the biological process described with snRNA processing	-	Beta-Casp,Lactamase_B_6	34740.HMEL005897-PA	0	1014	COG1236@1|root,KOG1138@2759|Eukaryota,39CKD@33154|Opisthokonta,3BCYH@33208|Metazoa,3CZ6J@33213|Bilateria,41UTT@6656|Arthropoda,3SGE1@50557|Insecta,446GF@7088|Lepidoptera	33208|Metazoa	A	INTS9	GO:0000428,GO:0005575,GO:0005622,GO:0005623,GO:0005634,GO:0005654,GO:0005737,GO:0005829,GO:0005847,GO:0005849,GO:0006139,GO:0006351,GO:0006366,GO:0006378,GO:0006396,GO:0006397,GO:0006725,GO:0006807,GO:0008150,GO:0008152,GO:0009058,GO:0009059,GO:0009301,GO:0009987,GO:0010467,GO:0016070,GO:0016071,GO:0016073,GO:0016180,GO:0016591,GO:0018130,GO:0019438,GO:0030880,GO:0031123,GO:0031124,GO:0031974,GO:…	-	ko:K13146	-	-	-	-	ko00000,ko03041	-	-	-
1	KAJ8735256.1	Oligosaccharyltransferase subunit Ribophorin II	dolichyl-diphosphooligosaccharide--protein glycosyltransferase subunit 2 [Helicoverpa zea]	Ribophorin_II	7091.BGIBMGA013498-TA	0	906	KOG2447@1|root,KOG2447@2759|Eukaryota,38C03@33154|Opisthokonta,3BAZG@33208|Metazoa,3CU2K@33213|Bilateria,41XEI@6656|Arthropoda,3SIZI@50557|Insecta,442WY@7088|Lepidoptera	33208|Metazoa	O	RPN2	GO:0000421,GO:0002252,GO:0002376,GO:0003674,GO:0005488,GO:0005575,GO:0005622,GO:0005623,GO:0005737,GO:0005773,GO:0005774,GO:0005776,GO:0005783,GO:0005789,GO:0005791,GO:0006464,GO:0006486,GO:0006487,GO:0006807,GO:0006996,GO:0007029,GO:0007568,GO:0008150,GO:0008152,GO:0008250,GO:0009058,GO:0009059,GO:0009100,GO:0009101,GO:0009987,GO:0010256,GO:0012505,GO:0016020,GO:0016043,GO:0018193,GO:0018196,GO:…	-	ko:K12667	ko00510,ko00513,ko01100,ko04141,map00510,map00513,map01100,map04141	M00072	-	-	ko00000,ko00001,ko00002	-	-	-
1	KAJ8735262.1	Cyclin_C	-	Cyclin_C,Cyclin_N	7091.BGIBMGA013507-TA	1.17e-241	677	COG5024@1|root,KOG0655@2759|Eukaryota,38D9S@33154|Opisthokonta,3BDFJ@33208|Metazoa,3CWPT@33213|Bilateria,41XRF@6656|Arthropoda,3SK8K@50557|Insecta,442P3@7088|Lepidoptera	33208|Metazoa	D	CCNE1	GO:0000003,GO:0000079,GO:0000082,GO:0000083,GO:0000122,GO:0000278,GO:0000280,GO:0000307,GO:0000723,GO:0000785,GO:0001541,GO:0001547,GO:0001654,GO:0001708,GO:0001709,GO:0001745,GO:0001889,GO:0001932,GO:0002009,GO:0002064,GO:0002065,GO:0002066,GO:0002165,GO:0003006,GO:0003674,GO:0003712,GO:0003713,GO:0003824,GO:0004672,GO:0004674,GO:0004693,GO:0005102,GO:0005488,GO:0005515,GO:0005575,GO:0005622,GO:…	-	ko:K06626	ko04110,ko04114,ko04115,ko04151,ko04218,ko04391,ko04934,ko05161,ko05162,ko05165,ko05200,ko05203,ko05206,ko05215,ko05222,ko05226,map04110,map04114,map04115,map04151,map04218,map04391,map04934,map05161,map05162,map05165,map05200,map05203,map05206,map05215,map05222,map05226	M00692	-	-	ko00000,ko00001,ko00002,ko03032,ko03036	-	-	-
1	KAJ8735303.1	translation initiation factor activity	-	IF-2B	7091.BGIBMGA002719-TA	4.02e-201	590	COG1184@1|root,KOG1467@2759|Eukaryota,38CIH@33154|Opisthokonta,3BCWI@33208|Metazoa	33208|Metazoa	J	EIF2B4	GO:0000003,GO:0001541,GO:0002253,GO:0002376,GO:0002429,GO:0002682,GO:0002684,GO:0002757,GO:0002764,GO:0002768,GO:0003006,GO:0003674,GO:0003676,GO:0003723,GO:0003743,GO:0005085,GO:0005488,GO:0005515,GO:0005575,GO:0005622,GO:0005623,GO:0005737,GO:0005829,GO:0005851,GO:0006412,GO:0006413,GO:0006417,GO:0006518,GO:0006807,GO:0006950,GO:0006979,GO:0007154,GO:0007165,GO:0007166,GO:0007272,GO:0007275,GO:…	-	ko:K03680	ko03013,map03013	-	-	-	ko00000,ko00001,ko03012	-	-	-
1	KAJ8735321.1	putative band 4.1 homologues' binding motif	-	Syndecan	7091.BGIBMGA002714-TA	4.09e-62	205	2CYCE@1|root,2S3JC@2759|Eukaryota,3A65B@33154|Opisthokonta,3BSWY@33208|Metazoa,3D9A0@33213|Bilateria,420IS@6656|Arthropoda,3SNSH@50557|Insecta,44769@7088|Lepidoptera	33208|Metazoa	T	SDC2	GO:0000902,GO:0000904,GO:0001666,GO:0001667,GO:0003008,GO:0003674,GO:0005488,GO:0005515,GO:0005575,GO:0005623,GO:0005886,GO:0006928,GO:0006935,GO:0006950,GO:0007275,GO:0007399,GO:0007409,GO:0007411,GO:0007424,GO:0007427,GO:0007600,GO:0007601,GO:0008045,GO:0008150,GO:0008582,GO:0009314,GO:0009410,GO:0009416,GO:0009581,GO:0009582,GO:0009583,GO:0009584,GO:0009605,GO:0009611,GO:0009628,GO:0009653,GO:…	-	ko:K16336	ko04514,ko05144,ko05205,ko05418,map04514,map05144,map05205,map05418	-	-	-	ko00000,ko00001,ko00535,ko04090,ko04516	-	-	-
1	KAJ8735353.1	Prolyl oligopeptidase, N-terminal beta-propeller domain	prolyl endopeptidase isoform X2 [Helicoverpa armigera]	Peptidase_S9,Peptidase_S9_N	13037.EHJ78277	0	1273	COG1505@1|root,KOG2237@2759|Eukaryota,38DGX@33154|Opisthokonta,3BADV@33208|Metazoa,3CXQ9@33213|Bilateria,41VJK@6656|Arthropoda,3SFZ9@50557|Insecta,443UR@7088|Lepidoptera	33208|Metazoa	O	PREP	GO:0003674,GO:0003824,GO:0004175,GO:0004252,GO:0005488,GO:0005575,GO:0005622,GO:0005623,GO:0005634,GO:0005737,GO:0005829,GO:0006508,GO:0006807,GO:0008150,GO:0008152,GO:0008233,GO:0008236,GO:0016787,GO:0016788,GO:0017171,GO:0019538,GO:0033218,GO:0042277,GO:0043170,GO:0043226,GO:0043227,GO:0043229,GO:0043231,GO:0044238,GO:0044424,GO:0044444,GO:0044464,GO:0052689,GO:0070011,GO:0071704,GO:0140096,GO:…	3.4.21.26	ko:K01322	ko04614,map04614	-	-	-	ko00000,ko00001,ko01000,ko01002	-	-	-
1	KAJ8735396.1	Thyroid hormone-inducible hepatic protein Spot 14	-	Spot_14	7091.BGIBMGA002677-TA	1.07e-63	200	2E02X@1|root,2S1DE@2759|Eukaryota,3A4NQ@33154|Opisthokonta,3BRCM@33208|Metazoa,3D8AJ@33213|Bilateria,4206P@6656|Arthropoda,3SMY2@50557|Insecta,441FM@7088|Lepidoptera	33208|Metazoa	S	-	GO:0003674,GO:0005488,GO:0005515,GO:0008092,GO:0017022	-	-	-	-	-	-	-	-	-	-
1	KAJ8735401.1	Leucine rich repeat C-terminal domain	protein windpipe [Helicoverpa zea]	LRR_6,LRR_8	7091.BGIBMGA002675-TA	6.97e-247	704	COG4886@1|root,KOG0619@2759|Eukaryota,3A8YP@33154|Opisthokonta,3BUM7@33208|Metazoa,3DBSN@33213|Bilateria,4210S@6656|Arthropoda,3SNB6@50557|Insecta,4419P@7088|Lepidoptera	33208|Metazoa	S	-	GO:0001894,GO:0001932,GO:0001933,GO:0003674,GO:0004857,GO:0004860,GO:0005488,GO:0005515,GO:0005575,GO:0005622,GO:0005623,GO:0005737,GO:0005886,GO:0006469,GO:0007154,GO:0007165,GO:0007166,GO:0007275,GO:0007399,GO:0008037,GO:0008038,GO:0008039,GO:0008150,GO:0008285,GO:0009892,GO:0009966,GO:0009968,GO:0009987,GO:0010033,GO:0010563,GO:0010605,GO:0010646,GO:0010648,GO:0016020,GO:0016021,GO:0019207,GO:…	-	-	-	-	-	-	-	-	-	-
1	KAJ8735427.1	Mak10 subunit, NatC N(alpha)-terminal acetyltransferase	-	Mak10	7091.BGIBMGA002625-TA	0	1207	KOG2343@1|root,KOG2343@2759|Eukaryota,38EPQ@33154|Opisthokonta,3BAUC@33208|Metazoa,3CWM3@33213|Bilateria,41YC7@6656|Arthropoda,3SGZN@50557|Insecta,442SJ@7088|Lepidoptera	33208|Metazoa	S	NAA35	GO:0001568,GO:0001756,GO:0001944,GO:0002119,GO:0002164,GO:0003002,GO:0003674,GO:0003824,GO:0004596,GO:0005575,GO:0005622,GO:0005623,GO:0005737,GO:0006464,GO:0006473,GO:0006474,GO:0006807,GO:0006950,GO:0007275,GO:0007389,GO:0007568,GO:0008080,GO:0008150,GO:0008152,GO:0008283,GO:0008284,GO:0008340,GO:0009266,GO:0009408,GO:0009628,GO:0009635,GO:0009636,GO:0009653,GO:0009790,GO:0009791,GO:0009792,GO:…	-	ko:K20823	-	-	-	-	ko00000,ko04131	-	-	-
1	KAJ8735480.1	Cyclin_C	G2/mitotic-specific cyclin-B1 [Spodoptera litura]	Cyclin_C,Cyclin_N	7091.BGIBMGA003747-TA	4.31e-196	561	COG5024@1|root,KOG0653@2759|Eukaryota,38F4R@33154|Opisthokonta,3BB78@33208|Metazoa,3CTCK@33213|Bilateria,41VMG@6656|Arthropoda,3SJK1@50557|Insecta,441HF@7088|Lepidoptera	33208|Metazoa	D	CCNB2	GO:0000003,GO:0000070,GO:0000075,GO:0000077,GO:0000079,GO:0000086,GO:0000226,GO:0000228,GO:0000278,GO:0000280,GO:0000281,GO:0000307,GO:0000775,GO:0000776,GO:0000777,GO:0000778,GO:0000779,GO:0000780,GO:0000793,GO:0000794,GO:0000819,GO:0000910,GO:0000920,GO:0000922,GO:0000940,GO:0000942,GO:0001101,GO:0001556,GO:0001666,GO:0001700,GO:0001701,GO:0001776,GO:0001837,GO:0001932,GO:0001933,GO:0001934,GO:…	2.4.2.30	ko:K00774,ko:K05868,ko:K21770	ko04068,ko04110,ko04114,ko04115,ko04218,ko04914,ko05166,map04068,map04110,map04114,map04115,map04218,map04914,map05166	M00693	-	-	ko00000,ko00001,ko00002,ko01000,ko03032,ko03036	1.I.1.1.3	-	-
1	KAJ8735580.1	c-Maf inducing protein	-	-	13037.EHJ73664	0	1227	28JDW@1|root,2QRSV@2759|Eukaryota,38GDI@33154|Opisthokonta,3BE8A@33208|Metazoa,3CT4Y@33213|Bilateria,41UZU@6656|Arthropoda,3SHA6@50557|Insecta,443BP@7088|Lepidoptera	33208|Metazoa	S	CMIP	GO:0005575,GO:0005622,GO:0005623,GO:0005634,GO:0005654,GO:0005737,GO:0005829,GO:0031974,GO:0031981,GO:0043226,GO:0043227,GO:0043229,GO:0043231,GO:0043233,GO:0044422,GO:0044424,GO:0044428,GO:0044444,GO:0044446,GO:0044464,GO:0070013	-	-	-	-	-	-	-	-	-	-
1	KAJ8735629.1	HOOK protein	-	HOOK	13037.EHJ78905	0	928	2CMK1@1|root,2QQM8@2759|Eukaryota,38C80@33154|Opisthokonta,3BDQA@33208|Metazoa,3CR82@33213|Bilateria,41TJR@6656|Arthropoda,3SGR6@50557|Insecta,4464B@7088|Lepidoptera	33208|Metazoa	Z	HOOK3	GO:0000226,GO:0000242,GO:0001654,GO:0001745,GO:0001751,GO:0001754,GO:0003674,GO:0005488,GO:0005515,GO:0005575,GO:0005622,GO:0005623,GO:0005737,GO:0005768,GO:0005794,GO:0005801,GO:0005813,GO:0005815,GO:0005856,GO:0006810,GO:0006897,GO:0006996,GO:0007010,GO:0007017,GO:0007032,GO:0007033,GO:0007034,GO:0007040,GO:0007041,GO:0007097,GO:0007275,GO:0007399,GO:0007417,GO:0007420,GO:0007423,GO:0007568,GO:…	-	ko:K16536,ko:K16611	-	-	-	-	ko00000,ko03036,ko04812	-	-	-
1	KAJ8735657.1	Organic Anion Transporter Polypeptide (OATP) family	solute carrier organic anion transporter family member 3A1 [Helicoverpa zea] >ref|XP_047023099.1| solute carrier organic anion transporter family member 3A1 [Helicoverpa zea]	Kazal_2,OATP	7091.BGIBMGA003667-TA	0	1610	KOG3626@1|root,KOG3626@2759|Eukaryota,38DV9@33154|Opisthokonta,3BCPB@33208|Metazoa,3CSZS@33213|Bilateria,41URI@6656|Arthropoda,3SJJR@50557|Insecta,445B5@7088|Lepidoptera	33208|Metazoa	P	SLCO5A1	GO:0003674,GO:0005215,GO:0005575,GO:0005623,GO:0005886,GO:0005887,GO:0006810,GO:0006811,GO:0006820,GO:0008150,GO:0008509,GO:0008514,GO:0015075,GO:0015291,GO:0015347,GO:0015711,GO:0016020,GO:0016021,GO:0016323,GO:0022804,GO:0022857,GO:0031224,GO:0031226,GO:0034220,GO:0043252,GO:0044425,GO:0044459,GO:0044464,GO:0051179,GO:0051234,GO:0055085,GO:0071702,GO:0071944,GO:0098590,GO:0098656	-	ko:K14353,ko:K14356	-	-	-	-	ko00000,ko02000	2.A.60.1	-	-
1	KAJ8735658.1	PPIases accelerate the folding of proteins. It catalyzes the cis-trans isomerization of proline imidic peptide bonds in oligopeptides	-	Pro_isomerase	13037.EHJ71137	2.44e-118	340	COG0652@1|root,KOG0865@2759|Eukaryota,38FFS@33154|Opisthokonta,3B9YC@33208|Metazoa,3D1XY@33213|Bilateria,41XHD@6656|Arthropoda,3SHCR@50557|Insecta,444BY@7088|Lepidoptera	33208|Metazoa	O	PPIF	GO:0000302,GO:0000413,GO:0002082,GO:0002931,GO:0003674,GO:0003755,GO:0003824,GO:0005488,GO:0005575,GO:0005622,GO:0005623,GO:0005737,GO:0005739,GO:0005740,GO:0005743,GO:0005757,GO:0005759,GO:0006140,GO:0006464,GO:0006807,GO:0006810,GO:0006839,GO:0006915,GO:0006950,GO:0006979,GO:0006996,GO:0007005,GO:0007006,GO:0008144,GO:0008150,GO:0008152,GO:0008219,GO:0008637,GO:0009636,GO:0009892,GO:0009966,GO:…	5.2.1.8	ko:K09565	ko04020,ko04022,ko05012,ko05016,ko05145,map04020,map04022,map05012,map05016,map05145	-	-	-	ko00000,ko00001,ko01000,ko03110	-	-	-
1	KAJ8735751.1	Protein rolling stone-like	protein rolling stone-like isoform X2 [Trichoplusia ni] >ref|XP_026738742.1| protein rolling stone-like isoform X2 [Trichoplusia ni]	-	13037.EHJ66429	1.12e-73	229	2BZ8C@1|root,2S8CX@2759|Eukaryota,3A92Y@33154|Opisthokonta,3BTZA@33208|Metazoa,3DATV@33213|Bilateria,4214F@6656|Arthropoda,3SWNN@50557|Insecta,44852@7088|Lepidoptera	33208|Metazoa	S	-	GO:0000768,GO:0005575,GO:0006949,GO:0007520,GO:0008150,GO:0009653,GO:0009987,GO:0014902,GO:0016020,GO:0030154,GO:0032502,GO:0042692,GO:0048646,GO:0048856,GO:0048869,GO:0051146,GO:0061061	-	-	-	-	-	-	-	-	-	-
1	KAJ8735796.1	ARF-like small GTPases; ARF, ADP-ribosylation factor	-	Arf	7425.NV12670-PA	4.02e-109	317	COG1100@1|root,KOG0071@2759|Eukaryota,38I0U@33154|Opisthokonta,3BFEV@33208|Metazoa,3CVC3@33213|Bilateria,41X5Z@6656|Arthropoda,3SK02@50557|Insecta,46DSQ@7399|Hymenoptera	33208|Metazoa	U	ARF6	GO:0000003,GO:0000280,GO:0000768,GO:0000910,GO:0001505,GO:0001654,GO:0001726,GO:0001745,GO:0003674,GO:0003824,GO:0003924,GO:0003956,GO:0005575,GO:0005622,GO:0005623,GO:0005737,GO:0005768,GO:0005769,GO:0005829,GO:0005886,GO:0005938,GO:0006464,GO:0006471,GO:0006807,GO:0006810,GO:0006836,GO:0006897,GO:0006949,GO:0006996,GO:0007010,GO:0007049,GO:0007112,GO:0007140,GO:0007154,GO:0007267,GO:0007268,GO:…	-	ko:K07941	ko04014,ko04072,ko04144,ko04666,map04014,map04072,map04144,map04666	-	-	-	ko00000,ko00001,ko04031,ko04131,ko04147	-	-	-
1	KAJ8735828.1	cwf21	-	RRM_1,Surp,cwf21	13037.EHJ69142	0	1050	KOG0151@1|root,KOG0151@2759|Eukaryota,39PUR@33154|Opisthokonta,3B972@33208|Metazoa,3CTP5@33213|Bilateria,41Y9P@6656|Arthropoda,3SJ26@50557|Insecta,444EB@7088|Lepidoptera	33208|Metazoa	A	U2SURP	GO:0000375,GO:0000377,GO:0000398,GO:0003674,GO:0003676,GO:0003723,GO:0003729,GO:0005488,GO:0005575,GO:0005622,GO:0005623,GO:0005634,GO:0005654,GO:0006139,GO:0006396,GO:0006397,GO:0006725,GO:0006807,GO:0008150,GO:0008152,GO:0008380,GO:0009987,GO:0010467,GO:0016070,GO:0016071,GO:0031974,GO:0031981,GO:0034641,GO:0043170,GO:0043226,GO:0043227,GO:0043229,GO:0043231,GO:0043233,GO:0044237,GO:0044238,GO:…	-	ko:K12842	ko03040,map03040	-	-	-	ko00000,ko00001,ko03041	-	-	-
1	KAJ8735829.1	Arrestin (or S-antigen), N-terminal domain	beta-arrestin protein kurtz isoform X5 [Anticarsia gemmatalis]	Arrestin_C,Arrestin_N	13037.EHJ69141	8.31e-268	739	KOG3865@1|root,KOG3865@2759|Eukaryota,38CBU@33154|Opisthokonta,3BA04@33208|Metazoa,3CRUG@33213|Bilateria,41V58@6656|Arthropoda,3SGBI@50557|Insecta,445TY@7088|Lepidoptera	33208|Metazoa	T	ARRB1	GO:0000003,GO:0000139,GO:0000187,GO:0000323,GO:0000785,GO:0000822,GO:0001067,GO:0001541,GO:0001664,GO:0001750,GO:0001775,GO:0001817,GO:0001818,GO:0001910,GO:0001911,GO:0001917,GO:0001932,GO:0001933,GO:0001934,GO:0002029,GO:0002031,GO:0002032,GO:0002046,GO:0002090,GO:0002092,GO:0002164,GO:0002165,GO:0002168,GO:0002682,GO:0002683,GO:0002697,GO:0002698,GO:0002703,GO:0002704,GO:0002706,GO:0002707,GO:…	-	ko:K04439,ko:K13801	ko04010,ko04062,ko04144,ko04340,ko04740,ko04926,ko05032,map04010,map04062,map04144,map04340,map04740,map04926,map05032	-	-	-	ko00000,ko00001,ko04131	-	-	-
1	KAJ8735892.1	Microtubule binding	-	Kinesin	13037.EHJ64072	0	1075	COG5059@1|root,KOG0246@2759|Eukaryota,38BZS@33154|Opisthokonta,3BF34@33208|Metazoa,3CRRC@33213|Bilateria,41W0H@6656|Arthropoda,3SH4G@50557|Insecta,444XF@7088|Lepidoptera	33208|Metazoa	Z	KIF2A	GO:0000003,GO:0000070,GO:0000212,GO:0000226,GO:0000235,GO:0000278,GO:0000280,GO:0000775,GO:0000776,GO:0000777,GO:0000779,GO:0000793,GO:0000819,GO:0000922,GO:0001578,GO:0001709,GO:0002376,GO:0002478,GO:0002495,GO:0002504,GO:0003006,GO:0003674,GO:0003676,GO:0003677,GO:0003690,GO:0003774,GO:0003777,GO:0003824,GO:0005488,GO:0005515,GO:0005575,GO:0005622,GO:0005623,GO:0005634,GO:0005654,GO:0005694,GO:…	-	ko:K10393	-	-	-	-	ko00000,ko03036,ko04812	-	-	-
1	KAJ8735921.1	Tripeptidyl peptidase II	-	Peptidase_S8,TPPII,TPPII_N	7091.BGIBMGA005752-TA	0	2027	COG1404@1|root,KOG1114@2759|Eukaryota,38DD3@33154|Opisthokonta,3BERN@33208|Metazoa,3CUIF@33213|Bilateria,41VQN@6656|Arthropoda,3SJEP@50557|Insecta,444V5@7088|Lepidoptera	33208|Metazoa	O	TPP2	GO:0000209,GO:0003674,GO:0003824,GO:0004175,GO:0004177,GO:0005488,GO:0005515,GO:0005575,GO:0005622,GO:0005623,GO:0005634,GO:0005654,GO:0005737,GO:0005829,GO:0006464,GO:0006508,GO:0006807,GO:0008150,GO:0008152,GO:0008233,GO:0008236,GO:0008238,GO:0008240,GO:0009987,GO:0010883,GO:0010884,GO:0016043,GO:0016567,GO:0016604,GO:0016787,GO:0017171,GO:0019538,GO:0022607,GO:0031974,GO:0031981,GO:0032446,GO:…	3.4.14.10	ko:K01280	-	-	-	-	ko00000,ko01000,ko01002,ko03110	-	-	-
1	KAJ8736754.1	Zinc finger, C2H2 type	-	zf-C2H2	34740.HMEL003963-PA	1.54e-30	119	KOG1721@1|root,KOG1721@2759|Eukaryota,39F45@33154|Opisthokonta,3BC0U@33208|Metazoa,3D15Q@33213|Bilateria,41ZKQ@6656|Arthropoda,3SMTH@50557|Insecta,446BQ@7088|Lepidoptera	33208|Metazoa	S	-	GO:0000070,GO:0000278,GO:0000280,GO:0000819,GO:0003674,GO:0003676,GO:0003677,GO:0005488,GO:0006996,GO:0007049,GO:0007059,GO:0007275,GO:0008150,GO:0009790,GO:0009987,GO:0016043,GO:0022402,GO:0032501,GO:0032502,GO:0033301,GO:0035185,GO:0043565,GO:0045448,GO:0048285,GO:0048856,GO:0051276,GO:0071840,GO:0097159,GO:0098813,GO:0140014,GO:1901363,GO:1903047	-	ko:K09207	-	-	-	-	ko00000,ko03000	-	-	-
1	KAJ8736800.1	Protein tyrosine kinase	-	Pkinase,Pkinase_Tyr	13037.EHJ74042	5.57e-192	551	KOG4721@1|root,KOG4721@2759|Eukaryota,38I19@33154|Opisthokonta,3BGNG@33208|Metazoa,3CT61@33213|Bilateria,41UDW@6656|Arthropoda,3SFYD@50557|Insecta,445P6@7088|Lepidoptera	33208|Metazoa	T	MAP3K13	GO:0000003,GO:0000165,GO:0000186,GO:0000187,GO:0000902,GO:0000904,GO:0001558,GO:0001932,GO:0001934,GO:0003008,GO:0003674,GO:0003824,GO:0004672,GO:0004674,GO:0004709,GO:0005488,GO:0005515,GO:0005575,GO:0005622,GO:0005623,GO:0005737,GO:0005829,GO:0005886,GO:0006325,GO:0006355,GO:0006464,GO:0006468,GO:0006793,GO:0006796,GO:0006807,GO:0006950,GO:0006996,GO:0007030,GO:0007154,GO:0007165,GO:0007254,GO:…	2.7.11.25	ko:K04422,ko:K04423	ko04010,map04010	M00688,M00689	-	-	ko00000,ko00001,ko00002,ko01000,ko01001	-	-	-
1	KAJ8736909.1	Formin Homology 2 Domain	-	FH2	7091.BGIBMGA000615-TA	0	1662	KOG1924@1|root,KOG1925@2759|Eukaryota,38C07@33154|Opisthokonta,3BF1N@33208|Metazoa,3CUGG@33213|Bilateria,41UHV@6656|Arthropoda,3SH92@50557|Insecta,442II@7088|Lepidoptera	33208|Metazoa	TZ	FHOD1	GO:0002009,GO:0002011,GO:0002165,GO:0003008,GO:0003012,GO:0003674,GO:0003779,GO:0005488,GO:0005515,GO:0005575,GO:0005622,GO:0005623,GO:0005634,GO:0005737,GO:0005829,GO:0005856,GO:0005865,GO:0005911,GO:0006355,GO:0006357,GO:0006810,GO:0006928,GO:0006950,GO:0006996,GO:0007010,GO:0007015,GO:0007097,GO:0007275,GO:0007431,GO:0007435,GO:0007444,GO:0007472,GO:0007476,GO:0007507,GO:0007552,GO:0007560,GO:…	-	-	-	-	-	-	-	-	-	-
1	KAJ8736953.1	Domain of unknown function (DUF3395)	-	DUF3395,DnaJ	13037.EHJ79018	0	939	COG0484@1|root,KOG0718@2759|Eukaryota,38FBU@33154|Opisthokonta,3BD5C@33208|Metazoa,3CYHX@33213|Bilateria,41VQE@6656|Arthropoda,3SJMB@50557|Insecta,44552@7088|Lepidoptera	33208|Metazoa	O	DNAJC11	GO:0001671,GO:0003674,GO:0005575,GO:0005622,GO:0005623,GO:0005634,GO:0005737,GO:0005739,GO:0005740,GO:0005741,GO:0006605,GO:0006626,GO:0006810,GO:0006839,GO:0006886,GO:0006996,GO:0007005,GO:0007006,GO:0007007,GO:0008047,GO:0008104,GO:0008150,GO:0009987,GO:0015031,GO:0015833,GO:0016020,GO:0016043,GO:0017038,GO:0019867,GO:0030150,GO:0030234,GO:0031090,GO:0031966,GO:0031967,GO:0031968,GO:0031975,GO:…	-	ko:K09531	-	-	-	-	ko00000,ko03110	-	-	-
1	KAJ8736963.1	Nucleoside H+ symporter	-	MFS_1_like,Nuc_H_symport	13037.EHJ65542	0	963	KOG3762@1|root,KOG3762@2759|Eukaryota,39V1X@33154|Opisthokonta,3BM5A@33208|Metazoa,3D3C0@33213|Bilateria,41WA8@6656|Arthropoda,3SGGJ@50557|Insecta,442BZ@7088|Lepidoptera	33208|Metazoa	S	-	-	-	-	-	-	-	-	-	-	-	-
1	KAJ8736997.1	Choline/Carnitine o-acyltransferase	-	CPT_N,Carn_acyltransf	7091.BGIBMGA013317-TA	0	1379	KOG3716@1|root,KOG3716@2759|Eukaryota,3AN4Z@33154|Opisthokonta,3BCUH@33208|Metazoa,3CTF1@33213|Bilateria,41W9N@6656|Arthropoda,3SHTI@50557|Insecta,442PM@7088|Lepidoptera	33208|Metazoa	I	CPT1A	GO:0001101,GO:0001676,GO:0002791,GO:0003674,GO:0003824,GO:0004095,GO:0005488,GO:0005515,GO:0005575,GO:0005622,GO:0005623,GO:0005737,GO:0005739,GO:0005740,GO:0005741,GO:0005975,GO:0005996,GO:0006006,GO:0006082,GO:0006575,GO:0006577,GO:0006629,GO:0006631,GO:0006635,GO:0006638,GO:0006639,GO:0006641,GO:0006807,GO:0006810,GO:0006811,GO:0006820,GO:0006839,GO:0006853,GO:0006869,GO:0006950,GO:0006979,GO:…	2.3.1.21	ko:K08765,ko:K14848,ko:K19523	ko00071,ko01212,ko03320,ko04152,ko04714,ko04920,ko04922,ko04931,map00071,map01212,map03320,map04152,map04714,map04920,map04922,map04931	-	R01923	RC00004,RC00037,RC02816	ko00000,ko00001,ko01000,ko03009,ko03029	-	-	-
1	KAJ8736999.1	Staphylococcal nuclease homologues	staphylococcal nuclease domain-containing protein 1 isoform X1 [Helicoverpa armigera]	SNase,TUDOR	13037.EHJ66647	0	1554	COG1525@1|root,KOG2039@2759|Eukaryota,38HTP@33154|Opisthokonta,3BB9N@33208|Metazoa,3CV4Y@33213|Bilateria,41V3D@6656|Arthropoda,3SI77@50557|Insecta,443Q7@7088|Lepidoptera	33208|Metazoa	K	SND1	GO:0000003,GO:0003674,GO:0003712,GO:0003713,GO:0003824,GO:0004518,GO:0005488,GO:0005515,GO:0005575,GO:0005622,GO:0005623,GO:0005634,GO:0005737,GO:0005829,GO:0006139,GO:0006401,GO:0006725,GO:0006807,GO:0007276,GO:0007283,GO:0008150,GO:0008152,GO:0009056,GO:0009057,GO:0009889,GO:0009891,GO:0009892,GO:0009893,GO:0009987,GO:0010468,GO:0010528,GO:0010529,GO:0010556,GO:0010557,GO:0010604,GO:0010605,GO:…	-	ko:K13221,ko:K15979	ko05169,ko05203,map05169,map05203	-	-	-	ko00000,ko00001,ko03041	-	-	-
1	KAJ8737036.1	-	-	-	34740.HMEL009815-PA	1.49e-15	71.6	2D7GM@1|root,2T64S@2759|Eukaryota,397KA@33154|Opisthokonta,3CBW1@33208|Metazoa,3DT5K@33213|Bilateria,4298I@6656|Arthropoda,3SYRW@50557|Insecta,447UF@7088|Lepidoptera	33208|Metazoa	-	-	-	-	ko:K12383	ko04142,map04142	-	-	-	ko00000,ko00001,ko04147	-	-	-
1	KAJ8737041.1	Biopterin-dependent aromatic amino acid hydroxylase	tyrosine hydroxylase [Mythimna separata]	Biopterin_H,TOH_N	7091.BGIBMGA000563-TA	0	1042	COG3186@1|root,KOG3820@2759|Eukaryota,3953T@33154|Opisthokonta,3BFSA@33208|Metazoa,3CSQA@33213|Bilateria,41USA@6656|Arthropoda,3SGF0@50557|Insecta,444YY@7088|Lepidoptera	33208|Metazoa	E	TH	GO:0000003,GO:0001101,GO:0001654,GO:0001666,GO:0001678,GO:0001754,GO:0001963,GO:0001975,GO:0002237,GO:0003007,GO:0003008,GO:0003674,GO:0003824,GO:0004497,GO:0004511,GO:0005488,GO:0005506,GO:0005515,GO:0005575,GO:0005622,GO:0005623,GO:0005634,GO:0005737,GO:0005739,GO:0005783,GO:0005790,GO:0005829,GO:0005886,GO:0006082,GO:0006520,GO:0006570,GO:0006584,GO:0006585,GO:0006629,GO:0006631,GO:0006643,GO:…	1.14.16.2	ko:K00501	ko00350,ko00790,ko00950,ko01100,ko04728,ko04917,ko05012,ko05030,ko05031,ko05034,map00350,map00790,map00950,map01100,map04728,map04917,map05012,map05030,map05031,map05034	M00042	R01815,R07212	RC00046	ko00000,ko00001,ko00002,ko01000	-	-	-
1	KAJ8737148.1	NAD dependent epimerase/dehydratase family	-	adh_short	7091.BGIBMGA000511-TA	6e-152	430	KOG1199@1|root,KOG1199@2759|Eukaryota,38CCA@33154|Opisthokonta,3BD0V@33208|Metazoa,3CY8V@33213|Bilateria,41TTR@6656|Arthropoda,3SIZ9@50557|Insecta,445EG@7088|Lepidoptera	33208|Metazoa	Q	HSD17B10	GO:0000003,GO:0000049,GO:0000166,GO:0000959,GO:0000963,GO:0000964,GO:0000965,GO:0000966,GO:0001510,GO:0001540,GO:0003006,GO:0003674,GO:0003676,GO:0003723,GO:0003824,GO:0003857,GO:0004303,GO:0005102,GO:0005488,GO:0005496,GO:0005515,GO:0005575,GO:0005622,GO:0005623,GO:0005737,GO:0005739,GO:0005759,GO:0005783,GO:0005886,GO:0006082,GO:0006139,GO:0006396,GO:0006399,GO:0006400,GO:0006520,GO:0006629,GO:…	1.1.1.178,1.1.1.35	ko:K08683	ko00280,ko01100,ko01110,ko01130,ko05010,map00280,map01100,map01110,map01130,map05010	-	R04203	RC00525	ko00000,ko00001,ko01000,ko03029,ko04147	-	-	-
1	KAJ8737150.1	Transmembrane amino acid transporter protein	-	Aa_trans	7091.BGIBMGA000714-TA	7.74e-252	701	COG0814@1|root,KOG1304@2759|Eukaryota,39TYQ@33154|Opisthokonta,3BKGB@33208|Metazoa,3D4M2@33213|Bilateria,41WE0@6656|Arthropoda,3SIZ5@50557|Insecta,4433C@7088|Lepidoptera	33208|Metazoa	E	path	GO:0000323,GO:0000902,GO:0000904,GO:0002009,GO:0002165,GO:0003333,GO:0003674,GO:0005215,GO:0005342,GO:0005575,GO:0005622,GO:0005623,GO:0005737,GO:0005764,GO:0005768,GO:0005773,GO:0005774,GO:0005886,GO:0006810,GO:0006811,GO:0006820,GO:0006865,GO:0007275,GO:0007399,GO:0007444,GO:0007472,GO:0007476,GO:0007552,GO:0007560,GO:0008150,GO:0008509,GO:0008514,GO:0009653,GO:0009791,GO:0009886,GO:0009887,GO:…	-	ko:K14209	ko04138,map04138	-	-	-	ko00000,ko00001,ko02000,ko04131	2.A.18.8	-	-
1	KAJ8737235.1	Domain of unknown function (DUF3523)	ATPase family AAA domain-containing protein 3A homolog [Spodoptera litura]	AAA,DUF3523	7091.BGIBMGA000542-TA	0	972	COG1223@1|root,KOG0742@2759|Eukaryota,38FE1@33154|Opisthokonta,3B9BW@33208|Metazoa,3CSRI@33213|Bilateria,41TIB@6656|Arthropoda,3SG5X@50557|Insecta,445CR@7088|Lepidoptera	33208|Metazoa	O	ATAD3A	GO:0001558,GO:0001775,GO:0002252,GO:0002263,GO:0002274,GO:0002275,GO:0002283,GO:0002366,GO:0002376,GO:0002443,GO:0002444,GO:0002446,GO:0005575,GO:0005622,GO:0005623,GO:0005737,GO:0005739,GO:0005886,GO:0006810,GO:0006887,GO:0006955,GO:0006996,GO:0007005,GO:0008150,GO:0009987,GO:0010941,GO:0012505,GO:0012506,GO:0016020,GO:0016043,GO:0016192,GO:0030141,GO:0030659,GO:0030667,GO:0031090,GO:0031410,GO:…	-	ko:K17681	-	-	-	-	ko00000,ko03029	-	-	-
1	KAJ8737265.1	Tetratricopeptide repeat	-	GoLoco,TPR_12,TPR_7,TPR_8	13037.EHJ64589	2.54e-117	374	KOG1130@1|root,KOG1130@2759|Eukaryota,38BEC@33154|Opisthokonta,3BBV7@33208|Metazoa,3CSNR@33213|Bilateria,41TFF@6656|Arthropoda,3SGJQ@50557|Insecta,444E1@7088|Lepidoptera	33208|Metazoa	T	GPSM2	GO:0000132,GO:0000139,GO:0000226,GO:0000278,GO:0000922,GO:0001709,GO:0001965,GO:0003674,GO:0005092,GO:0005096,GO:0005488,GO:0005515,GO:0005575,GO:0005622,GO:0005623,GO:0005634,GO:0005654,GO:0005737,GO:0005783,GO:0005789,GO:0005794,GO:0005813,GO:0005815,GO:0005819,GO:0005829,GO:0005856,GO:0005886,GO:0005938,GO:0006996,GO:0007010,GO:0007017,GO:0007049,GO:0007051,GO:0007052,GO:0007154,GO:0007163,GO:…	-	ko:K15837,ko:K15839	ko05030,map05030	-	-	-	ko00000,ko00001,ko03036	-	-	-
1	KAJ8737273.1	Transcription initiation factor TFIID component TAF4 family	-	TAF4,TAFH	7091.BGIBMGA003891-TA	2.50999999999975e-311	884	KOG2341@1|root,KOG2341@2759|Eukaryota,38CYA@33154|Opisthokonta,3BFQD@33208|Metazoa,3CS77@33213|Bilateria,41Y05@6656|Arthropoda,3SIIU@50557|Insecta,442JD@7088|Lepidoptera	33208|Metazoa	K	Taf4	GO:0000428,GO:0001085,GO:0001091,GO:0001092,GO:0001098,GO:0001099,GO:0003674,GO:0003676,GO:0003677,GO:0003712,GO:0003713,GO:0005488,GO:0005515,GO:0005575,GO:0005622,GO:0005623,GO:0005634,GO:0005654,GO:0005667,GO:0005669,GO:0005737,GO:0006139,GO:0006351,GO:0006352,GO:0006355,GO:0006357,GO:0006366,GO:0006367,GO:0006725,GO:0006807,GO:0007275,GO:0007346,GO:0008134,GO:0008150,GO:0008152,GO:0009058,GO:…	-	ko:K03129	ko03022,ko05016,ko05168,map03022,map05016,map05168	-	-	-	ko00000,ko00001,ko03021,ko03036	-	-	-
1	KAJ8737274.1	The coatomer is a cytosolic protein complex that binds to dilysine motifs and reversibly associates with Golgi non- clathrin-coated vesicles, which further mediate biosynthetic protein transport from the ER, via the Golgi up to the trans Golgi network. Coatomer complex is required for budding from Golgi membranes, and is essential for the retrograde Golgi-to-ER transport of dilysine-tagged protei…	-	Coatomer_WDAD,WD40	7091.BGIBMGA003892-TA	0	1350	KOG0276@1|root,KOG0276@2759|Eukaryota,38EBC@33154|Opisthokonta,3BATJ@33208|Metazoa,3CW5C@33213|Bilateria,41UT2@6656|Arthropoda,3SI76@50557|Insecta,44493@7088|Lepidoptera	33208|Metazoa	U	COPB2	GO:0000003,GO:0000139,GO:0003006,GO:0003674,GO:0005080,GO:0005488,GO:0005515,GO:0005575,GO:0005622,GO:0005623,GO:0005737,GO:0005783,GO:0005789,GO:0005794,GO:0005795,GO:0005798,GO:0005829,GO:0006810,GO:0006886,GO:0006888,GO:0006890,GO:0006891,GO:0007275,GO:0007276,GO:0007281,GO:0007292,GO:0008104,GO:0008150,GO:0009790,GO:0009792,GO:0009987,GO:0009994,GO:0010883,GO:0012505,GO:0012506,GO:0015031,GO:…	-	ko:K17302	-	-	-	-	ko00000,ko04131,ko04147	-	-	-
1	KAJ8737280.1	Amino acid permease	-	AA_permease_2	34740.HMEL017938-PA	3.73e-287	790	COG0531@1|root,KOG1287@2759|Eukaryota,38BBK@33154|Opisthokonta,3B9U2@33208|Metazoa,3CR7T@33213|Bilateria,41UVY@6656|Arthropoda,3SJVI@50557|Insecta,4442M@7088|Lepidoptera	33208|Metazoa	E	SLC7A6	GO:0000003,GO:0000820,GO:0000821,GO:0002376,GO:0003333,GO:0003674,GO:0005215,GO:0005342,GO:0005575,GO:0005622,GO:0005623,GO:0005886,GO:0005887,GO:0006082,GO:0006520,GO:0006521,GO:0006807,GO:0006810,GO:0006811,GO:0006820,GO:0006835,GO:0006865,GO:0006897,GO:0006909,GO:0006928,GO:0006950,GO:0006952,GO:0007610,GO:0007617,GO:0007618,GO:0007619,GO:0007635,GO:0008049,GO:0008150,GO:0008152,GO:0008509,GO:…	-	ko:K13867,ko:K13872	ko04974,map04974	-	-	-	ko00000,ko00001,ko02000	2.A.3.8,2.A.3.8.7	-	-
1	KAJ8737328.1	lactate/malate dehydrogenase, NAD binding domain	-	Ldh_1_C,Ldh_1_N	34740.HMEL007279-PA	4.25e-168	481	COG0039@1|root,KOG1495@2759|Eukaryota,38G9C@33154|Opisthokonta,3BGT7@33208|Metazoa,3CW73@33213|Bilateria,41XUM@6656|Arthropoda,3SI56@50557|Insecta,444B0@7088|Lepidoptera	33208|Metazoa	C	LDHB	GO:0000166,GO:0000302,GO:0000768,GO:0001666,GO:0003674,GO:0003824,GO:0004457,GO:0004459,GO:0005488,GO:0005515,GO:0005575,GO:0005622,GO:0005623,GO:0005737,GO:0005739,GO:0005759,GO:0005829,GO:0005929,GO:0005975,GO:0005996,GO:0006006,GO:0006007,GO:0006082,GO:0006089,GO:0006090,GO:0006091,GO:0006096,GO:0006113,GO:0006139,GO:0006163,GO:0006164,GO:0006165,GO:0006725,GO:0006732,GO:0006733,GO:0006734,GO:…	1.1.1.27	ko:K00016	ko00010,ko00270,ko00620,ko00640,ko01100,ko01110,ko01120,ko01130,ko04922,map00010,map00270,map00620,map00640,map01100,map01110,map01120,map01130,map04922	-	R00703,R01000,R03104	RC00031,RC00044	ko00000,ko00001,ko01000,ko04147	-	-	-
1	KAJ8737362.1	Ubiquitin-conjugating enzyme E2, catalytic domain homologues	-	UQ_con	13037.EHJ64632	2.34e-120	343	KOG0426@1|root,KOG0426@2759|Eukaryota,38E8A@33154|Opisthokonta,3BG84@33208|Metazoa,3CSEB@33213|Bilateria,41VNQ@6656|Arthropoda,3SJ4U@50557|Insecta,448UX@7088|Lepidoptera	33208|Metazoa	O	UBE2G2	GO:0000209,GO:0003674,GO:0003824,GO:0004842,GO:0005488,GO:0005515,GO:0005575,GO:0005622,GO:0005623,GO:0005737,GO:0005783,GO:0005829,GO:0006464,GO:0006486,GO:0006487,GO:0006508,GO:0006511,GO:0006807,GO:0006950,GO:0008150,GO:0008152,GO:0009056,GO:0009057,GO:0009058,GO:0009059,GO:0009100,GO:0009101,GO:0009892,GO:0009894,GO:0009895,GO:0009987,GO:0010033,GO:0010243,GO:0010498,GO:0010605,GO:0012505,GO:…	2.3.2.23	ko:K04555	ko04120,ko04141,ko05012,map04120,map04141,map05012	-	-	-	ko00000,ko00001,ko01000,ko04121	-	-	-
2	KAJ8703719.1	Mitochondrial carrier protein	-	Mito_carr	34740.HMEL006468-PA	1.3e-224	622	KOG0767@1|root,KOG0767@2759|Eukaryota,38DBA@33154|Opisthokonta,3BEZJ@33208|Metazoa,3CRI0@33213|Bilateria,41Y7R@6656|Arthropoda,3SJPU@50557|Insecta,441ED@7088|Lepidoptera	33208|Metazoa	C	SLC25A3	GO:0003002,GO:0003674,GO:0005215,GO:0005488,GO:0005575,GO:0005622,GO:0005623,GO:0005737,GO:0005739,GO:0005740,GO:0005743,GO:0005886,GO:0005887,GO:0006810,GO:0006811,GO:0006812,GO:0006817,GO:0006820,GO:0006839,GO:0007275,GO:0007389,GO:0007444,GO:0007447,GO:0007450,GO:0008150,GO:0008324,GO:0008509,GO:0009888,GO:0009953,GO:0015075,GO:0015077,GO:0015078,GO:0015103,GO:0015114,GO:0015291,GO:0015293,GO:…	-	ko:K15102	-	-	-	-	ko00000,ko02000,ko04147	2.A.29.4	-	-
2	KAJ8703722.1	Mitochondrial carrier protein	-	Mito_carr	13037.EHJ74594	8.97e-199	552	KOG0749@1|root,KOG0749@2759|Eukaryota,38B82@33154|Opisthokonta,3B9K3@33208|Metazoa,3CTAF@33213|Bilateria,41TUM@6656|Arthropoda,3SK6U@50557|Insecta,444Z0@7088|Lepidoptera	33208|Metazoa	C	slc25a4	GO:0000003,GO:0000295,GO:0001508,GO:0003006,GO:0003254,GO:0003674,GO:0005215,GO:0005346,GO:0005347,GO:0005471,GO:0005575,GO:0005622,GO:0005623,GO:0005737,GO:0005739,GO:0005740,GO:0005743,GO:0006140,GO:0006810,GO:0006811,GO:0006820,GO:0006839,GO:0006855,GO:0006862,GO:0006873,GO:0006874,GO:0006875,GO:0006950,GO:0006979,GO:0006996,GO:0007005,GO:0007006,GO:0007154,GO:0007267,GO:0007268,GO:0007275,GO:…	-	ko:K05863	ko04020,ko04022,ko04217,ko04218,ko05012,ko05016,ko05166,map04020,map04022,map04217,map04218,map05012,map05016,map05166	-	-	-	ko00000,ko00001,ko02000,ko03029	2.A.29.1	-	-
2	KAJ8703776.1	NF-kappa-B-activating protein	-	DUF3669,NKAP	13037.EHJ77939	2.31e-114	351	2CXXY@1|root,2S0JR@2759|Eukaryota,3A1Z4@33154|Opisthokonta,3BQC0@33208|Metazoa,3D7VX@33213|Bilateria,41Z8I@6656|Arthropoda,3SM8E@50557|Insecta,444MY@7088|Lepidoptera	33208|Metazoa	S	-	-	-	-	-	-	-	-	-	-	-	-
2	KAJ8703780.1	Cleavage stimulation factor subunit 1, dimerisation domain	-	CSTF1_dimer,WD40	34740.HMEL014224-PA	1.17e-224	630	KOG0640@1|root,KOG0640@2759|Eukaryota,38BJC@33154|Opisthokonta,3BBST@33208|Metazoa,3CTR3@33213|Bilateria,41TWC@6656|Arthropoda,3SHJK@50557|Insecta,443TB@7088|Lepidoptera	33208|Metazoa	A	CSTF1	GO:0000375,GO:0000377,GO:0000398,GO:0005575,GO:0005622,GO:0005623,GO:0005634,GO:0005654,GO:0005848,GO:0005849,GO:0006139,GO:0006351,GO:0006353,GO:0006366,GO:0006369,GO:0006396,GO:0006397,GO:0006725,GO:0006807,GO:0008150,GO:0008152,GO:0008380,GO:0009058,GO:0009059,GO:0009987,GO:0010467,GO:0016070,GO:0016071,GO:0018130,GO:0019438,GO:0031123,GO:0031124,GO:0031974,GO:0031981,GO:0032774,GO:0032991,GO:…	-	ko:K14406	ko03015,map03015	-	-	-	ko00000,ko00001,ko03019	-	-	-
2	KAJ8703790.1	ribosomal protein	-	Ribosomal_L32e	7091.BGIBMGA000066-TA	8.52e-86	253	COG1717@1|root,KOG0878@2759|Eukaryota,3A0DJ@33154|Opisthokonta,3BPE5@33208|Metazoa,3D6EA@33213|Bilateria,41YXQ@6656|Arthropoda,3SM9H@50557|Insecta,4465M@7088|Lepidoptera	33208|Metazoa	J	RPL32	GO:0000184,GO:0000956,GO:0001889,GO:0002181,GO:0003674,GO:0003735,GO:0005198,GO:0005575,GO:0005622,GO:0005623,GO:0005634,GO:0005730,GO:0005737,GO:0005783,GO:0005789,GO:0005791,GO:0005829,GO:0005840,GO:0005844,GO:0006139,GO:0006401,GO:0006402,GO:0006412,GO:0006413,GO:0006518,GO:0006605,GO:0006612,GO:0006613,GO:0006614,GO:0006725,GO:0006807,GO:0006810,GO:0006886,GO:0007275,GO:0008104,GO:0008150,GO:…	-	ko:K02912	ko03010,map03010	M00177,M00179	-	-	br01610,ko00000,ko00001,ko00002,ko03011	-	-	-
2	KAJ8703803.1	DZF domain	-	DZF	34740.HMEL005228-PA	1.24e-246	681	KOG3792@1|root,KOG3793@2759|Eukaryota,38ECE@33154|Opisthokonta,3BCJE@33208|Metazoa,3CZAU@33213|Bilateria,41UH8@6656|Arthropoda,3SGG2@50557|Insecta,444TF@7088|Lepidoptera	33208|Metazoa	K	ILF2	GO:0000375,GO:0000377,GO:0000398,GO:0001775,GO:0002252,GO:0002263,GO:0002274,GO:0002275,GO:0002283,GO:0002366,GO:0002376,GO:0002443,GO:0002444,GO:0002446,GO:0003674,GO:0003676,GO:0003677,GO:0003723,GO:0003725,GO:0005488,GO:0005575,GO:0005622,GO:0005623,GO:0005634,GO:0005730,GO:0005737,GO:0006139,GO:0006351,GO:0006355,GO:0006396,GO:0006397,GO:0006725,GO:0006807,GO:0006810,GO:0006887,GO:0006955,GO:…	-	ko:K13089	-	-	-	-	ko00000,ko03041	-	-	-
2	KAJ8703820.1	Sec63 Brl domain	-	DEAD,Helicase_C,Sec63	7091.BGIBMGA008779-TA	2.87e-117	371	COG1204@1|root,KOG0951@2759|Eukaryota,3ARV9@33154|Opisthokonta,3BYCJ@33208|Metazoa,3CW5J@33213|Bilateria,41U67@6656|Arthropoda,3SFT2@50557|Insecta,448QA@7088|Lepidoptera	33208|Metazoa	A	SNRNP200	GO:0000003,GO:0000245,GO:0000354,GO:0000375,GO:0000377,GO:0000381,GO:0000398,GO:0003674,GO:0003724,GO:0003824,GO:0004004,GO:0004386,GO:0005488,GO:0005515,GO:0005575,GO:0005622,GO:0005623,GO:0005634,GO:0005654,GO:0005681,GO:0005682,GO:0006139,GO:0006396,GO:0006397,GO:0006725,GO:0006807,GO:0007276,GO:0007283,GO:0008026,GO:0008150,GO:0008152,GO:0008186,GO:0008380,GO:0009987,GO:0010467,GO:0010468,GO:…	3.6.4.13	ko:K12854	ko03040,map03040	M00354,M00355	-	-	ko00000,ko00001,ko00002,ko01000,ko03041	-	-	-
2	KAJ8703845.1	Selenoprotein S (SelS)	-	Selenoprotein_S	7091.BGIBMGA009576-TA	4.14e-39	138	2F6H9@1|root,2T7JE@2759|Eukaryota,391WP@33154|Opisthokonta,3C7D4@33208|Metazoa,3DND5@33213|Bilateria,42C9G@6656|Arthropoda,3SU1M@50557|Insecta,44AGF@7088|Lepidoptera	33208|Metazoa	S	-	-	-	ko:K14025	ko04141,map04141	M00403	-	-	ko00000,ko00001,ko00002	-	-	-
2	KAJ8703849.1	-	-	Myb_DNA-bind_2	13037.EHJ74881	9.33e-22	108	2D8YB@1|root,2TC2D@2759|Eukaryota,397FR@33154|Opisthokonta,3CBRS@33208|Metazoa,3DT18@33213|Bilateria,42943@6656|Arthropoda,3SYM2@50557|Insecta,447M5@7088|Lepidoptera	33208|Metazoa	-	-	-	-	-	-	-	-	-	-	-	-	-
2	KAJ8703850.1	Has a role in spermatogenesis and oogenesis	-	Ldl_recept_b	7230.FBpp0165938	4.81e-13	79.7	KOG1215@1|root,KOG1215@2759|Eukaryota,39U8C@33154|Opisthokonta,3BKX0@33208|Metazoa,3D21C@33213|Bilateria,41WMM@6656|Arthropoda,3SKJP@50557|Insecta,450D5@7147|Diptera,45NJF@7214|Drosophilidae	33208|Metazoa	T	cue	GO:0008150,GO:0042592,GO:0042749,GO:0042752,GO:0042753,GO:0045187,GO:0045938,GO:0048518,GO:0048520,GO:0048878,GO:0050789,GO:0050795,GO:0051239,GO:0051240,GO:0055088,GO:0055090,GO:0065007,GO:0065008,GO:0070328	-	-	-	-	-	-	-	-	-	-
2	KAJ8704150.1	It is involved in the biological process described with mRNA splicing, via spliceosome	LOW QUALITY PROTEIN: U4/U6 small nuclear ribonucleoprotein Prp3 [Spodoptera frugiperda]	DUF1115,PRP3,PWI	13037.EHJ69927	7.68e-226	641	KOG2769@1|root,KOG2769@2759|Eukaryota,38CXJ@33154|Opisthokonta,3BDYK@33208|Metazoa,3CUR1@33213|Bilateria,41XVR@6656|Arthropoda,3SHKI@50557|Insecta,44215@7088|Lepidoptera	33208|Metazoa	A	PRPF3	GO:0000244,GO:0000375,GO:0000377,GO:0000387,GO:0000398,GO:0003674,GO:0003676,GO:0003723,GO:0005488,GO:0005515,GO:0005575,GO:0005622,GO:0005623,GO:0005634,GO:0005654,GO:0005681,GO:0005684,GO:0005737,GO:0005829,GO:0006139,GO:0006355,GO:0006396,GO:0006397,GO:0006725,GO:0006807,GO:0008150,GO:0008152,GO:0008380,GO:0009889,GO:0009987,GO:0010467,GO:0010468,GO:0010556,GO:0015030,GO:0016043,GO:0016070,GO:…	-	ko:K12843	ko03040,map03040	M00354	-	-	ko00000,ko00001,ko00002,ko03041	-	-	-
2	KAJ8704155.1	Contains two conserved F residues	-	FF,WW	13037.EHJ66476	8.8e-210	642	KOG0155@1|root,KOG0155@2759|Eukaryota,38B8V@33154|Opisthokonta,3BD68@33208|Metazoa,3CXGC@33213|Bilateria,41UF7@6656|Arthropoda,3SIQJ@50557|Insecta,448SZ@7088|Lepidoptera	33208|Metazoa	K	TCERG1	GO:0000122,GO:0000375,GO:0000377,GO:0000398,GO:0001085,GO:0001103,GO:0003674,GO:0003700,GO:0003712,GO:0003713,GO:0003714,GO:0005488,GO:0005515,GO:0005575,GO:0005622,GO:0005623,GO:0005634,GO:0005654,GO:0006139,GO:0006351,GO:0006355,GO:0006357,GO:0006366,GO:0006396,GO:0006397,GO:0006725,GO:0006807,GO:0008134,GO:0008150,GO:0008152,GO:0008380,GO:0009058,GO:0009059,GO:0009889,GO:0009890,GO:0009891,GO:…	-	ko:K12824	ko03040,ko04212,map03040,map04212	-	-	-	ko00000,ko00001,ko03041	-	-	-
2	KAJ8704409.1	-	-	-	13037.EHJ73209	4.14e-100	294	2D8WD@1|root,2TBTN@2759|Eukaryota,3974V@33154|Opisthokonta,3CBFM@33208|Metazoa,3DSQU@33213|Bilateria,428U5@6656|Arthropoda,3SYAG@50557|Insecta,4470Z@7088|Lepidoptera	33208|Metazoa	-	-	-	-	-	-	-	-	-	-	-	-	-
2	KAJ8704425.1	BTB/POZ domain	-	BTB_3	7091.BGIBMGA003222-TA	2.1e-216	603	KOG3840@1|root,KOG3840@2759|Eukaryota,38CHE@33154|Opisthokonta,3BBJC@33208|Metazoa,3CS1K@33213|Bilateria,41Y0C@6656|Arthropoda,3SHPA@50557|Insecta,4458N@7088|Lepidoptera	33208|Metazoa	S	-	GO:0003008,GO:0007600,GO:0008150,GO:0032501,GO:0050877,GO:0050954,GO:0050975	2.7.1.30	ko:K00864,ko:K10482	ko00561,ko01100,ko03320,ko04626,map00561,map01100,map03320,map04626	-	R00847	RC00002,RC00017	ko00000,ko00001,ko01000,ko04121,ko04147	-	-	-
2	KAJ8704452.1	Ubx domain-containing protein	-	-	13037.EHJ70504	1.92e-77	267	KOG2507@1|root,KOG2507@2759|Eukaryota,391RD@33154|Opisthokonta,3C78V@33208|Metazoa,3DN8W@33213|Bilateria,42C6R@6656|Arthropoda,3T1B8@50557|Insecta,44A9U@7088|Lepidoptera	33208|Metazoa	S	-	-	-	-	-	-	-	-	-	-	-	-
[truncated: 1,411 more rows]
