# Supplementary material for: Time-resolved transcriptomics of haemocyte discrimination between challenges by nematodes and inert material in the oriental armyworm Mythimna separata
Source: Front Immunol. 2026 Apr 29;17:1810925. doi: 10.3389/fimmu.2026.1810925 (PMC13206333; doi:10.3389/fimmu.2026.1810925)
Supplement: Supplementary Table 7 — GO terms significantly upregulated or downregulated by buffer injection. [file Table4.xlsx]

## Sheet: SupTable7
Supplementary Table 7. GO terms significantly upregulated or downregulated by buffer injection.
Time	Up/down in buffer injection	GO term	GO ID	ontology	pvalue
1h	Up	regulation of transmembrane receptor protein serine/threonine kinase signaling pathway	GO:0090092	BP	1.59879e-06
1h	Up	transmembrane receptor protein serine/threonine kinase signaling pathway	GO:0007178	BP	6.54267e-06
1h	Up	catecholamine metabolic process	GO:0006584	BP	7.85213e-06
1h	Up	catechol-containing compound metabolic process	GO:0009712	BP	7.85213e-06
1h	Up	cell migration	GO:0016477	BP	2.38702e-05
1h	Up	cellular response to transforming growth factor beta stimulus	GO:0071560	BP	3.26701e-05
1h	Up	cell motility	GO:0048870	BP	3.49486e-05
1h	Up	developmental growth involved in morphogenesis	GO:0060560	BP	3.51694e-05
1h	Up	localization of cell	GO:0051674	BP	3.75221e-05
1h	Up	post-embryonic animal organ development	GO:0048569	BP	3.96294e-05
1h	Up	response to transforming growth factor beta	GO:0071559	BP	4.12128e-05
1h	Up	locomotion	GO:0040011	BP	4.52625e-05
1h	Up	regulation of cellular response to growth factor stimulus	GO:0090287	BP	5.20909e-05
1h	Up	epithelial tube morphogenesis	GO:0060562	BP	5.22586e-05
1h	Up	positive regulation of multicellular organismal process	GO:0051240	BP	5.33238e-05
1h	Up	regulation of developmental pigmentation	GO:0048070	BP	6.3164e-05
1h	Up	tissue development	GO:0009888	BP	6.69389e-05
1h	Up	cellular response to growth factor stimulus	GO:0071363	BP	9.75576e-05
1h	Up	regulation of immune response	GO:0050776	BP	0.000103263
1h	Up	positive regulation of cell communication	GO:0010647	BP	0.000113905
1h	Up	growth	GO:0040007	BP	0.000118459
1h	Up	phenol-containing compound metabolic process	GO:0018958	BP	0.00012285
1h	Up	positive regulation of signaling	GO:0023056	BP	0.000123518
1h	Up	negative regulation of filopodium assembly	GO:0051490	BP	0.000126743
1h	Up	dopamine metabolic process	GO:0042417	BP	0.00013069
1h	Up	regulation of humoral immune response	GO:0002920	BP	0.000139807
1h	Up	response to growth factor	GO:0070848	BP	0.00016111
1h	Up	regulation of cell-cell adhesion	GO:0022407	BP	0.000176622
1h	Up	positive regulation of signal transduction	GO:0009967	BP	0.000180928
1h	Up	transforming growth factor beta receptor signaling pathway	GO:0007179	BP	0.000181035
1h	Up	positive regulation of response to stimulus	GO:0048584	BP	0.000193551
1h	Up	DNA-binding transcription repressor activity, RNA polymerase II-specific	GO:0001227	MF	0.000232074
1h	Up	regulation of multicellular organismal process	GO:0051239	BP	0.000236397
1h	Up	signal transduction involved in regulation of gene expression	GO:0023019	BP	0.000249056
1h	Up	endocrine pancreas development	GO:0031018	BP	0.000257046
1h	Up	tube morphogenesis	GO:0035239	BP	0.000265635
1h	Up	positive regulation of immune response	GO:0050778	BP	0.000289487
1h	Up	tissue morphogenesis	GO:0048729	BP	0.000304968
1h	Up		GO:0003705		0.000322577
1h	Up	central nervous system neuron development	GO:0021954	BP	0.000322577
1h	Up	response to interleukin-1	GO:0070555	BP	0.000328142
1h	Up	regulation of defense response to fungus	GO:1900150	BP	0.000340782
1h	Up	positive regulation of cell adhesion	GO:0045785	BP	0.000357229
1h	Up	cellular response to interleukin-1	GO:0071347	BP	0.000370513
1h	Up	epithelium development	GO:0060429	BP	0.000377411
1h	Up	developmental growth	GO:0048589	BP	0.000419068
1h	Up	protein refolding	GO:0042026	BP	0.000428239
1h	Up	cerebral cortex neuron differentiation	GO:0021895	BP	0.000428239
1h	Up	catechol-containing compound biosynthetic process	GO:0009713	BP	0.000428239
1h	Up	catecholamine biosynthetic process	GO:0042423	BP	0.000428239
1h	Up	cell communication	GO:0007154	BP	0.00043329
1h	Up	negative regulation of epithelial cell differentiation	GO:0030857	BP	0.000445994
1h	Up	forebrain cell migration	GO:0021885	BP	0.000448795
1h	Up	telencephalon cell migration	GO:0022029	BP	0.000448795
1h	Up	humoral immune response	GO:0006959	BP	0.000504499
1h	Up		GO:0022610		0.000546983
1h	Up	globus pallidus development	GO:0021759	BP	0.000559342
1h	Up	interneuron migration from the subpallium to the cortex	GO:0021830	BP	0.000559342
1h	Up	cerebral cortex GABAergic interneuron migration	GO:0021853	BP	0.000559342
1h	Up	elongation of arista core	GO:0035015	BP	0.000559342
1h	Up	interneuron migration	GO:1904936	BP	0.000559342
1h	Up	mammillary body development	GO:0021767	BP	0.000559342
1h	Up	mammillary axonal complex development	GO:0061373	BP	0.000559342
1h	Up	garland nephrocyte differentiation	GO:0061321	BP	0.000559342
1h	Up	positive regulation of translation in response to endoplasmic reticulum stress	GO:0036493	BP	0.000559342
1h	Up	corpus callosum morphogenesis	GO:0021540	BP	0.000559342
1h	Up	internode region of axon	GO:0033269	CC	0.000559342
1h	Up	anterior cell cortex	GO:0061802	CC	0.000559342
1h	Up	cell-cell adhesion involved in establishment of planar polarity	GO:0090250	BP	0.000559342
1h	Up	Toll signaling pathway	GO:0008063	BP	0.000572472
1h	Up	adherens junction	GO:0005912	CC	0.00060228
1h	Up	morphogenesis of an epithelium	GO:0002009	BP	0.000619692
1h	Up	anchoring junction	GO:0070161	CC	0.000638459
1h	Up	regulation of cell adhesion	GO:0030155	BP	0.000657758
1h	Up	nephrocyte differentiation	GO:0061319	BP	0.000673232
1h	Up		GO:0035326		0.000699599
1h	Up	phosphatidylinositol-3,4,5-trisphosphate binding	GO:0005547	MF	0.000732411
1h	Up	response to nutrient levels	GO:0031667	BP	0.000736062
1h	Up	response to endogenous stimulus	GO:0009719	BP	0.000758821
1h	Up	innate immune response	GO:0045087	BP	0.0007739
1h	Up	pancreas development	GO:0031016	BP	0.000786388
1h	Up	tube development	GO:0035295	BP	0.000798035
1h	Up	response to extracellular stimulus	GO:0009991	BP	0.000847781
1h	Up	diencephalon development	GO:0021536	BP	0.000851531
1h	Up	tissue regeneration	GO:0042246	BP	0.000851531
1h	Up	regulation of behavior	GO:0050795	BP	0.000978282
1h	Up	connective tissue development	GO:0061448	BP	0.00098805
1h	Up	growth factor activity	GO:0008083	MF	0.000992256
2h	Up		GO:0044421		7.864e-08
2h	Up	extracellular region	GO:0005576	CC	2.33257e-07
2h	Up	platelet degranulation	GO:0002576	BP	5.43407e-07
2h	Up	integrin binding	GO:0005178	MF	1.48892e-06
2h	Up	cell adhesion molecule binding	GO:0050839	MF	2.46108e-06
2h	Up	endocytic vesicle lumen	GO:0071682	CC	6.33917e-06
2h	Up	extracellular space	GO:0005615	CC	7.60833e-06
2h	Up	striated muscle dense body	GO:0055120	CC	1.1168e-05
2h	Up	integrin-mediated signaling pathway	GO:0007229	BP	1.76772e-05
2h	Up	peptide cross-linking	GO:0018149	BP	2.34229e-05
2h	Up	regulation of circadian sleep/wake cycle, sleep	GO:0045187	BP	2.42754e-05
2h	Up	positive regulation of behavior	GO:0048520	BP	2.99239e-05
2h	Up	regulation of circadian sleep/wake cycle	GO:0042749	BP	3.5936e-05
2h	Up	serine-type peptidase activity	GO:0008236	MF	3.75056e-05
2h	Up	cell-matrix adhesion	GO:0007160	BP	4.16639e-05
2h	Up	serine-type endopeptidase activity	GO:0004252	MF	4.22958e-05
2h	Up	extracellular matrix	GO:0031012	CC	4.28855e-05
2h	Up	regulation of behavior	GO:0050795	BP	4.61508e-05
2h	Up	response to unfolded protein	GO:0006986	BP	5.36749e-05
2h	Up	positive regulation of circadian sleep/wake cycle, sleep	GO:0045938	BP	6.30074e-05
2h	Up		GO:0005887		6.46639e-05
2h	Up	endoplasmic reticulum unfolded protein response	GO:0030968	BP	6.66522e-05
2h	Up		GO:0031226		6.86818e-05
2h	Up	serine hydrolase activity	GO:0017171	MF	7.78398e-05
2h	Up	triglyceride homeostasis	GO:0070328	BP	7.93767e-05
2h	Up	acylglycerol homeostasis	GO:0055090	BP	8.69639e-05
2h	Up	ATF6-mediated unfolded protein response	GO:0036500	BP	9.33869e-05
2h	Up	basolateral plasma membrane	GO:0016323	CC	0.000103173
2h	Up	positive regulation of circadian rhythm	GO:0042753	BP	0.000120176
2h	Up	cell-substrate junction assembly	GO:0007044	BP	0.000131964
2h	Up	collagen-containing extracellular matrix	GO:0062023	CC	0.000151832
2h	Up		GO:0031224		0.000171805
2h	Up	transmembrane receptor protein serine/threonine kinase signaling pathway	GO:0007178	BP	0.000234115
2h	Up	toll-like receptor signaling pathway	GO:0002224	BP	0.000235325
2h	Up	endoplasmic reticulum chaperone complex	GO:0034663	CC	0.000282704
2h	Up	cellular response to unfolded protein	GO:0034620	BP	0.000307288
2h	Up	integrin complex	GO:0008305	CC	0.000324635
2h	Up	protein complex involved in cell adhesion	GO:0098636	CC	0.000324635
2h	Up	response to topologically incorrect protein	GO:0035966	BP	0.0003398
2h	Up	smooth endoplasmic reticulum	GO:0005790	CC	0.000382055
2h	Up	aminoacyltransferase activity	GO:0016755	MF	0.000427861
2h	Up		GO:0016021		0.000477169
2h	Up	lipid homeostasis	GO:0055088	BP	0.000483655
2h	Up		GO:0044459		0.000554063
2h	Up	apposition of dorsal and ventral imaginal disc-derived wing surfaces	GO:0007475	BP	0.000564877
2h	Up	endoplasmic reticulum lumen	GO:0005788	CC	0.000643379
2h	Up	cellular response to glucose starvation	GO:0042149	BP	0.000684215
2h	Up	positive regulation of ovulation	GO:0060279	BP	0.000684228
2h	Up	basement membrane	GO:0005604	CC	0.000689634
2h	Up	integrin activation	GO:0033622	BP	0.000697101
2h	Up	cytokine-mediated signaling pathway	GO:0019221	BP	0.000700882
2h	Up	amelogenesis	GO:0097186	BP	0.00078559
2h	Up	plasma membrane signaling receptor complex	GO:0098802	CC	0.000818934
2h	Up	tooth mineralization	GO:0034505	BP	0.000848352
2h	Up	monoatomic anion transmembrane transporter activity	GO:0008509	MF	0.000881493
2h	Up	catecholamine metabolic process	GO:0006584	BP	0.000901931
2h	Up	catechol-containing compound metabolic process	GO:0009712	BP	0.000901931
2h	Up		GO:0022610		0.000953251
2h	Up	regulation of engulfment of apoptotic cell	GO:1901074	BP	0.000970153
2h	Up	positive regulation of transforming growth factor beta receptor signaling pathway	GO:0030511	BP	0.000988841
2h	Up	positive regulation of cellular response to transforming growth factor beta stimulus	GO:1903846	BP	0.000988841
2h	Down	phagocytic cup	GO:0001891	CC	9.77023e-05
2h	Down	positive regulation of dauer larval development	GO:0061066	BP	0.000659813
2h	Down	endothelial cell chemotaxis	GO:0035767	BP	0.000716855
5h	Up	ribosomal large subunit biogenesis	GO:0042273	BP	5.78999e-08
5h	Up	preribosome	GO:0030684	CC	1.92423e-07
5h	Up	ribosome biogenesis	GO:0042254	BP	4.58048e-07
5h	Up	tRNA aminoacylation for protein translation	GO:0006418	BP	1.07517e-06
5h	Up	tRNA aminoacylation	GO:0043039	BP	2.06431e-06
5h	Up	amino acid activation	GO:0043038	BP	2.43304e-06
5h	Up	preribosome, large subunit precursor	GO:0030687	CC	1.06535e-05
5h	Up	aminoacyl-tRNA synthetase multienzyme complex	GO:0017101	CC	1.64005e-05
5h	Up	aminoacyl-tRNA ligase activity	GO:0004812	MF	3.35949e-05
5h	Up	ligase activity, forming carbon-oxygen bonds	GO:0016875	MF	3.35949e-05
5h	Up	ribonucleoprotein complex biogenesis	GO:0022613	BP	8.73558e-05
5h	Up	amino acid metabolic process	GO:0006520	BP	9.80564e-05
5h	Up	tRNA binding	GO:0000049	MF	0.000112258
5h	Up	ncRNA metabolic process	GO:0034660	BP	0.000173096
5h	Up	integrin complex	GO:0008305	CC	0.000181471
5h	Up	protein complex involved in cell adhesion	GO:0098636	CC	0.000181471
5h	Up	catalytic activity, acting on a tRNA	GO:0140101	MF	0.000261467
5h	Up		GO:0044452		0.000416134
5h	Up	serine-type peptidase activity	GO:0008236	MF	0.000465317
5h	Up	rRNA metabolic process	GO:0016072	BP	0.000475742
5h	Up	rRNA processing	GO:0006364	BP	0.000478251
5h	Up	zona pellucida receptor complex	GO:0002199	CC	0.000556722
5h	Up	ribosomal large subunit assembly	GO:0000027	BP	0.00061444
5h	Up	tRNA metabolic process	GO:0006399	BP	0.000616283
5h	Up	box C/D RNP complex	GO:0031428	CC	0.000664477
5h	Up		GO:2001201		0.000707818
5h	Up	serine hydrolase activity	GO:0017171	MF	0.000792763
5h	Up	amino acid binding	GO:0016597	MF	0.000950205
5h	Down	G protein-coupled receptor signaling pathway	GO:0007186	BP	5.33297e-09
5h	Down	hydrolase activity, hydrolyzing O-glycosyl compounds	GO:0004553	MF	2.81859e-08
5h	Down	hydrolase activity, acting on glycosyl bonds	GO:0016798	MF	1.20427e-07
5h	Down	glutathione peroxidase activity	GO:0004602	MF	1.56227e-06
5h	Down		GO:0044421		1.77034e-06
5h	Down	adenylate cyclase-inhibiting G protein-coupled receptor signaling pathway	GO:0007193	BP	4.44246e-06
5h	Down	G protein-coupled receptor activity	GO:0004930	MF	8.518e-06
5h	Down	extracellular region	GO:0005576	CC	1.77726e-05
5h	Down	amino acid catabolic process	GO:0009063	BP	2.1623e-05
5h	Down	extracellular space	GO:0005615	CC	2.29641e-05
5h	Down	aromatic amino acid family catabolic process	GO:0009074	BP	2.40191e-05
5h	Down	tyrosine catabolic process	GO:0006572	BP	2.46041e-05
5h	Down	alpha-amino acid catabolic process	GO:1901606	BP	2.50302e-05
5h	Down	G protein-coupled receptor signaling pathway, coupled to cyclic nucleotide second messenger	GO:0007187	BP	2.55328e-05
5h	Down	small molecule metabolic process	GO:0044281	BP	2.81644e-05
5h	Down	response to glucocorticoid	GO:0051384	BP	3.38885e-05
5h	Down	UDP-glucose metabolic process	GO:0006011	BP	3.6023e-05
5h	Down	cyclic nucleotide biosynthetic process	GO:0009190	BP	4.94393e-05
5h	Down	cyclic purine nucleotide metabolic process	GO:0052652	BP	4.94393e-05
5h	Down	response to lipopolysaccharide	GO:0032496	BP	5.37116e-05
5h	Down	glutathione transferase activity	GO:0004364	MF	5.44908e-05
5h	Down	adenylate cyclase-modulating G protein-coupled receptor signaling pathway	GO:0007188	BP	0.000101786
5h	Down	response to corticosteroid	GO:0031960	BP	0.000104915
5h	Down	detoxification	GO:0098754	BP	0.000114763
5h	Down	calcium- and calmodulin-responsive adenylate cyclase activity	GO:0008294	MF	0.00012117
5h	Down	response to glucagon	GO:0033762	BP	0.000132027
5h	Down	multicellular organismal-level homeostasis	GO:0048871	BP	0.000137418
5h	Down	response to molecule of bacterial origin	GO:0002237	BP	0.000153268
5h	Down	UDP-glycosyltransferase activity	GO:0008194	MF	0.00017191
5h	Down	cAMP biosynthetic process	GO:0006171	BP	0.000191815
5h	Down	multicellular organismal-level water homeostasis	GO:0050891	BP	0.000208865
5h	Down	cytoplasmic vesicle membrane	GO:0030659	CC	0.000238331
5h	Down	extracellular matrix	GO:0031012	CC	0.00024708
5h	Down	adenylate cyclase activity	GO:0004016	MF	0.00026022
5h	Down	glucuronosyltransferase activity	GO:0015020	MF	0.000270131
5h	Down	lytic vacuole	GO:0000323	CC	0.000287712
5h	Down	lysosome	GO:0005764	CC	0.000287712
5h	Down	guanylate cyclase complex, soluble	GO:0008074	CC	0.000290631
5h	Down	transferase activity, transferring alkyl or aryl (other than methyl) groups	GO:0016765	MF	0.000314538
5h	Down	oxidoreductase activity	GO:0016491	MF	0.000317975
5h	Down	regulation of hormone levels	GO:0010817	BP	0.000338779
5h	Down	cyclic nucleotide metabolic process	GO:0009187	BP	0.000353572
5h	Down	membrane lipid catabolic process	GO:0046466	BP	0.000406581
5h	Down	peroxidase activity	GO:0004601	MF	0.000415759
5h	Down	guanylate cyclase activity	GO:0004383	MF	0.000423014
5h	Down	cGMP biosynthetic process	GO:0006182	BP	0.000423014
5h	Down	positive regulation of cytosolic calcium ion concentration	GO:0007204	BP	0.000430789
5h	Down	L-phenylalanine catabolic process	GO:0006559	BP	0.000461927
5h	Down	erythrose 4-phosphate/phosphoenolpyruvate family amino acid catabolic process	GO:1902222	BP	0.000461927
5h	Down	oxidoreductase activity, acting on peroxide as acceptor	GO:0016684	MF	0.000510725
5h	Down	vesicle membrane	GO:0012506	CC	0.000607673
5h	Down	lysozyme activity	GO:0003796	MF	0.000647104
5h	Down	cell wall macromolecule catabolic process	GO:0016998	BP	0.000647104
5h	Down	positive regulation of calcium ion-dependent exocytosis	GO:0045956	BP	0.000647768
5h	Down		GO:0030104		0.000658739
5h	Down	regulation of cytosolic calcium ion concentration	GO:0051480	BP	0.00066088
5h	Down	cellular response to tumor necrosis factor	GO:0071356	BP	0.000666248
5h	Down	maleylacetoacetate isomerase activity	GO:0016034	MF	0.000744157
5h	Down	hydrolase activity, acting on acid halide bonds	GO:0016824	MF	0.000744157
5h	Down	hydrolase activity, acting on acid halide bonds, in C-halide compounds	GO:0019120	MF	0.000744157
5h	Down	renal system process	GO:0003014	BP	0.00077109
5h	Down	transmembrane signaling receptor activity	GO:0004888	MF	0.000779642
5h	Down	positive regulation of oocyte maturation	GO:1900195	BP	0.000780478
5h	Down	L-phenylalanine metabolic process	GO:0006558	BP	0.000787703
5h	Down	erythrose 4-phosphate/phosphoenolpyruvate family amino acid metabolic process	GO:1902221	BP	0.000787703
5h	Down	nucleotide-sugar metabolic process	GO:0009225	BP	0.000793116
5h	Down	cellular response to glucagon stimulus	GO:0071377	BP	0.000801589
5h	Down	organic acid catabolic process	GO:0016054	BP	0.000816718
5h	Down	carboxylic acid catabolic process	GO:0046395	BP	0.000816718
5h	Down	cAMP metabolic process	GO:0046058	BP	0.000822014
5h	Down	cyclase activity	GO:0009975	MF	0.000861732
5h	Down	lysosomal lumen	GO:0043202	CC	0.000871321
5h	Down	positive regulation of oocyte development	GO:0060282	BP	0.000936384
5h	Down		GO:0044420		0.000937872
5h	Down	diol metabolic process	GO:0034311	BP	0.000947688
5h	Down	negative regulation of glycoprotein biosynthetic process	GO:0010561	BP	0.000977255
5h	Down	negative regulation of glycoprotein metabolic process	GO:1903019	BP	0.000977255
5h	Down		GO:0042737		0.000998522
10h	Up	meiotic spindle midzone assembly	GO:0051257	BP	6.33924e-07
10h	Up	mitotic spindle organization	GO:0007052	BP	8.78282e-07
10h	Up	spindle midzone	GO:0051233	CC	1.08484e-06
10h	Up	spindle midzone assembly	GO:0051255	BP	3.58755e-06
10h	Up	microtubule	GO:0005874	CC	5.61673e-06
10h	Up	regulation of nuclear division	GO:0051783	BP	1.22545e-05
10h	Up	regulation of mitotic nuclear division	GO:0007088	BP	2.2195e-05
10h	Up	mitotic sister chromatid segregation	GO:0000070	BP	2.37824e-05
10h	Up	microtubule cytoskeleton organization involved in mitosis	GO:1902850	BP	2.51212e-05
10h	Up	spindle microtubule	GO:0005876	CC	2.83317e-05
10h	Up	regulation of chromosome segregation	GO:0051983	BP	3.05872e-05
10h	Up	regulation of mitotic sister chromatid segregation	GO:0033047	BP	3.1738e-05
10h	Up	spindle organization	GO:0007051	BP	3.55531e-05
10h	Up	spindle assembly	GO:0051225	BP	3.92217e-05
10h	Up	meiotic spindle assembly	GO:0090306	BP	4.33093e-05
10h	Up	meiotic chromosome segregation	GO:0045132	BP	5.78626e-05
10h	Up	spindle pole	GO:0000922	CC	6.59598e-05
10h	Up	meiotic spindle organization	GO:0000212	BP	6.85606e-05
10h	Up	sister chromatid segregation	GO:0000819	BP	7.05243e-05
10h	Up	astral microtubule nucleation	GO:0030954	BP	7.4638e-05
10h	Up	polymeric cytoskeletal fiber	GO:0099513	CC	8.65357e-05
10h	Up	regulation of mitotic sister chromatid separation	GO:0010965	BP	9.16059e-05
10h	Up	nuclear chromosome segregation	GO:0098813	BP	9.60377e-05
10h	Up	regulation of sister chromatid segregation	GO:0033045	BP	0.000100995
10h	Up	condensed nuclear chromosome	GO:0000794	CC	0.000109592
10h	Up	condensed chromosome, centromeric region	GO:0000779	CC	0.000124698
10h	Up	regulation of chromosome separation	GO:1905818	BP	0.000130943
10h	Up	spindle assembly involved in female meiosis	GO:0007056	BP	0.000136333
10h	Up	mitotic nuclear division	GO:0140014	BP	0.000138092
10h	Up	regulation of meiotic cell cycle	GO:0051445	BP	0.000152897
10h	Up	female meiosis chromosome segregation	GO:0016321	BP	0.00016617
10h	Up	meiotic spindle	GO:0072687	CC	0.000229129
10h	Up	spindle	GO:0005819	CC	0.000230352
10h	Up	female meiotic nuclear division	GO:0007143	BP	0.000244996
10h	Up	meiotic nuclear division	GO:0140013	BP	0.000272366
10h	Up	midbody	GO:0030496	CC	0.000290591
10h	Up		GO:0000780		0.000322449
10h	Up	mitotic spindle elongation	GO:0000022	BP	0.000328146
10h	Up	chromosome segregation	GO:0007059	BP	0.000338785
10h	Up	meiosis II	GO:0007135	BP	0.000396257
10h	Up	cellular response to light stimulus	GO:0071482	BP	0.000418533
10h	Up	mitotic spindle	GO:0072686	CC	0.000452759
10h	Up		GO:0072395		0.000543877
10h	Up		GO:0072401		0.000543877
10h	Up		GO:0072422		0.000543877
10h	Up	spindle elongation	GO:0051231	BP	0.000560325
10h	Up	attachment of spindle microtubules to kinetochore	GO:0008608	BP	0.000561571
10h	Up	regulation of mitotic metaphase/anaphase transition	GO:0030071	BP	0.000732549
10h	Up	nuclear division	GO:0000280	BP	0.000734523
10h	Up	mitotic cytokinesis	GO:0000281	BP	0.000826036
10h	Up	regulation of metaphase/anaphase transition of cell cycle	GO:1902099	BP	0.000929376
10h	Up	microtubule associated complex	GO:0005875	CC	0.000987517
10h	Down	fatty acid derivative biosynthetic process	GO:1901570	BP	0.000149114
10h	Down	negative regulation of protein secretion	GO:0050709	BP	0.000202032
10h	Down	regulation of melanization defense response	GO:0035007	BP	0.00033075
10h	Down	negative regulation of peptide secretion	GO:0002792	BP	0.000332169
10h	Down		GO:0050710		0.000530638
10h	Down	fatty acid derivative metabolic process	GO:1901568	BP	0.000539902
10h	Down	regulation of secondary metabolic process	GO:0043455	BP	0.000570475
10h	Down	response to wounding	GO:0009611	BP	0.00070874
10h	Down	negative regulation of protein transport	GO:0051224	BP	0.000957743
