# Supplementary material for: Time-resolved transcriptomics of haemocyte discrimination between challenges by nematodes and inert material in the oriental armyworm Mythimna separata
Source: Front Immunol. 2026 Apr 29;17:1810925. doi: 10.3389/fimmu.2026.1810925 (PMC13206333; doi:10.3389/fimmu.2026.1810925)
Supplement: Supplementary Table 8 — Genes commonly up/down-regulated between bead- and nematode-injection. [file Table5.xlsx]

## Sheet: SupTable8
Supplementary Table 8. Genes commonly up/down-regulated between bead- and nematode-injection.
Time	Up	Accession	Description	PFAMs	seed_ortholog	evalue	score	eggNOG_OGs	max_annot_lvl	COG_category	Preferred_name	GOs	EC	KEGG_ko	KEGG_Pathway	KEGG_Module	KEGG_Reaction	KEGG_rclass	BRITE	KEGG_TC	CAZy	BiGG_Reaction
1h	Up	KAJ8726125.1	Protein kinase domain	Pkinase	7159.AAEL018144-PA	2.75e-130	388	KOG0583@1|root,KOG0583@2759|Eukaryota,38F8W@33154|Opisthokonta,3BAWK@33208|Metazoa,3CZ3U@33213|Bilateria,41ZNH@6656|Arthropoda,3SMBS@50557|Insecta,458XT@7147|Diptera,45I05@7148|Nematocera	33208|Metazoa	T	TRIB2	GO:0001703,GO:0001817,GO:0001818,GO:0001932,GO:0001933,GO:0003674,GO:0004857,GO:0004860,GO:0005488,GO:0005515,GO:0005575,GO:0005622,GO:0005623,GO:0005634,GO:0005737,GO:0005829,GO:0006355,GO:0006469,GO:0007088,GO:0007275,GO:0007346,GO:0007369,GO:0007370,GO:0008134,GO:0008150,GO:0008361,GO:0009653,GO:0009790,GO:0009889,GO:0009890,GO:0009892,GO:0009893,GO:0009894,GO:0009896,GO:0009966,GO:0009968,GO:…	-	ko:K08814	-	-	-	-	ko00000,ko01001	-	-	-
1h	Up	KAJ8729945.1	N-terminal domain of oxidoreductase	ADH_N_2,ADH_zinc_N	34740.HMEL005910-PA	1.17e-179	507	COG2130@1|root,KOG1196@2759|Eukaryota,39AU4@33154|Opisthokonta,3BC1U@33208|Metazoa,3CZZB@33213|Bilateria,41UVE@6656|Arthropoda,3SFSU@50557|Insecta,441ZD@7088|Lepidoptera	33208|Metazoa	S	PTGR1	GO:0003674,GO:0003824,GO:0005575,GO:0005622,GO:0005623,GO:0005737,GO:0005829,GO:0006082,GO:0006690,GO:0006691,GO:0008150,GO:0008152,GO:0009987,GO:0016491,GO:0016614,GO:0016616,GO:0019752,GO:0036185,GO:0042221,GO:0042493,GO:0043436,GO:0044237,GO:0044281,GO:0044424,GO:0044444,GO:0044464,GO:0050896,GO:0055114,GO:0071704,GO:0097257,GO:0097327,GO:1901568	1.3.1.48,1.3.1.74	ko:K13948	-	-	-	-	ko00000,ko01000	-	-	-
1h	Up	KAJ8727731.1	Essential component of the vacuolar proton pump (V- ATPase), a multimeric enzyme that catalyzes the translocation of protons across the membranes. Required for assembly and activity of the V-ATPase	V_ATPase_I	13037.EHJ63113	0	1342	COG1269@1|root,KOG2189@2759|Eukaryota,38DQJ@33154|Opisthokonta,3BCUC@33208|Metazoa,3CVFN@33213|Bilateria,41VCF@6656|Arthropoda,3SGRS@50557|Insecta,441RT@7088|Lepidoptera	33208|Metazoa	P	unc-32	GO:0001666,GO:0002119,GO:0002164,GO:0005575,GO:0005622,GO:0005623,GO:0005737,GO:0005773,GO:0005774,GO:0005886,GO:0006139,GO:0006163,GO:0006164,GO:0006725,GO:0006753,GO:0006754,GO:0006793,GO:0006796,GO:0006807,GO:0006810,GO:0006811,GO:0006812,GO:0006950,GO:0006952,GO:0007154,GO:0007267,GO:0007268,GO:0007271,GO:0007275,GO:0008150,GO:0008152,GO:0009058,GO:0009117,GO:0009123,GO:0009124,GO:0009126,GO:…	-	ko:K02154	ko00190,ko01100,ko04142,ko04145,ko04721,ko04966,ko05110,ko05120,ko05152,ko05165,ko05323,map00190,map01100,map04142,map04145,map04721,map04966,map05110,map05120,map05152,map05165,map05323	M00160	-	-	ko00000,ko00001,ko00002,ko04147	3.A.2.2	-	-
1h	Up	KAJ8710009.1	Serpentine type 7TM GPCR chemoreceptor Srx	7tm_1,Orexin_rec2	13037.EHJ74388	2.53e-197	563	KOG3656@1|root,KOG3656@2759|Eukaryota,38DAI@33154|Opisthokonta,3BIAU@33208|Metazoa,3CX65@33213|Bilateria,41Y2R@6656|Arthropoda,3SMWX@50557|Insecta,446GM@7088|Lepidoptera	33208|Metazoa	T	HCRTR2	GO:0001653,GO:0001932,GO:0001934,GO:0003674,GO:0004888,GO:0004930,GO:0005488,GO:0005575,GO:0005623,GO:0005886,GO:0005887,GO:0006873,GO:0006874,GO:0006875,GO:0007154,GO:0007165,GO:0007186,GO:0007200,GO:0007218,GO:0007267,GO:0007268,GO:0007610,GO:0007631,GO:0008150,GO:0008188,GO:0008528,GO:0009719,GO:0009725,GO:0009893,GO:0009966,GO:0009967,GO:0009987,GO:0010033,GO:0010243,GO:0010562,GO:0010604,GO:…	-	ko:K04238,ko:K04239	ko04080,map04080	-	-	-	ko00000,ko00001,ko04030	-	-	-
1h	Up	KAJ8737124.1	transporter activity. It is involved in the biological process described with	PTR2	13037.EHJ69310	0	1002	COG3104@1|root,KOG1237@2759|Eukaryota,38GCY@33154|Opisthokonta,3B9YA@33208|Metazoa,3CWJ1@33213|Bilateria,41WN6@6656|Arthropoda,3SKM4@50557|Insecta,445B7@7088|Lepidoptera	33208|Metazoa	E	SLC15A1	GO:0000003,GO:0001878,GO:0002119,GO:0002164,GO:0003674,GO:0005215,GO:0005216,GO:0005261,GO:0005427,GO:0005575,GO:0005623,GO:0005886,GO:0005887,GO:0005903,GO:0006810,GO:0006811,GO:0006812,GO:0006855,GO:0006857,GO:0006885,GO:0006950,GO:0006979,GO:0007275,GO:0007568,GO:0008150,GO:0008324,GO:0008340,GO:0009266,GO:0009408,GO:0009605,GO:0009607,GO:0009620,GO:0009628,GO:0009791,GO:0009966,GO:0010259,GO:…	-	ko:K14206,ko:K14637	ko04974,map04974	-	-	-	ko00000,ko00001,ko02000	2.A.17.4.1,2.A.17.4.2,2.A.17.4.4,2.A.17.4.5	-	-
1h	Up	KAJ8723837.1	-	-	13037.EHJ65905	1.04e-55	177	2F6CU@1|root,2T7EV@2759|Eukaryota,391QA@33154|Opisthokonta,3C77Z@33208|Metazoa,3DN7Z@33213|Bilateria,424NA@6656|Arthropoda,3STXB@50557|Insecta,44A86@7088|Lepidoptera	33208|Metazoa	-	-	-	-	-	-	-	-	-	-	-	-	-
1h	Up	KAJ8723966.1	Trypsin-like serine protease	CLIP,Trypsin	34740.HMEL016482-PA	4.45e-124	367	COG5640@1|root,KOG3627@2759|Eukaryota,3A0PZ@33154|Opisthokonta,3BQ4K@33208|Metazoa,3D72Z@33213|Bilateria,41YRY@6656|Arthropoda,3SM5D@50557|Insecta,4463M@7088|Lepidoptera	33208|Metazoa	O	-	GO:0002225,GO:0002376,GO:0002682,GO:0002684,GO:0002697,GO:0002699,GO:0002700,GO:0002702,GO:0002759,GO:0002760,GO:0002784,GO:0002788,GO:0002804,GO:0002831,GO:0002833,GO:0002920,GO:0002922,GO:0003674,GO:0003824,GO:0004175,GO:0004252,GO:0005488,GO:0005509,GO:0005575,GO:0005576,GO:0006508,GO:0006807,GO:0006950,GO:0006952,GO:0006955,GO:0008150,GO:0008152,GO:0008233,GO:0008236,GO:0008592,GO:0009605,GO:…	-	ko:K20673	ko04624,map04624	-	-	-	ko00000,ko00001,ko01000,ko01002	-	-	-
1h	Up	KAJ8731470.1	Sugar (and other) transporter	MFS_1,Sugar_tr	13037.EHJ72348	0	855	KOG0254@1|root,KOG0254@2759|Eukaryota,39QJ5@33154|Opisthokonta,3BKV8@33208|Metazoa,3D5DA@33213|Bilateria,41WR8@6656|Arthropoda,3SGHP@50557|Insecta,445J3@7088|Lepidoptera	33208|Metazoa	U	-	GO:0003674,GO:0005215,GO:0005351,GO:0005355,GO:0005402,GO:0006810,GO:0006811,GO:0006812,GO:0008150,GO:0008324,GO:0008643,GO:0008645,GO:0015075,GO:0015077,GO:0015078,GO:0015144,GO:0015145,GO:0015149,GO:0015291,GO:0015293,GO:0015294,GO:0015295,GO:0015318,GO:0015672,GO:0015749,GO:0022804,GO:0022857,GO:0022890,GO:0034219,GO:0034220,GO:0046323,GO:0051119,GO:0051179,GO:0051234,GO:0055085,GO:0071702,GO:…	-	ko:K08145	-	-	-	-	ko00000,ko02000	2.A.1.1.46	-	-
1h	Up	KAJ8734362.1	Structural component of the gap junctions	Innexin	7222.FBpp0151677	6.37e-218	611	2BWHM@1|root,2QWRS@2759|Eukaryota,38TKN@33154|Opisthokonta,3BD61@33208|Metazoa,3D59K@33213|Bilateria,41Y1P@6656|Arthropoda,3SIX5@50557|Insecta,44XMF@7147|Diptera,45QYS@7214|Drosophilidae	33208|Metazoa	P	shakB	GO:0003254,GO:0003674,GO:0005215,GO:0005243,GO:0005575,GO:0005623,GO:0005886,GO:0005911,GO:0005921,GO:0006810,GO:0007043,GO:0007154,GO:0007165,GO:0007602,GO:0007610,GO:0007626,GO:0007630,GO:0008150,GO:0008344,GO:0009314,GO:0009416,GO:0009581,GO:0009582,GO:0009583,GO:0009605,GO:0009628,GO:0009881,GO:0009987,GO:0010496,GO:0010644,GO:0015267,GO:0016020,GO:0016043,GO:0016264,GO:0022607,GO:0022803,GO:…	-	ko:K22037	-	-	-	-	ko00000,ko02000	1.A.25.1	-	-
1h	Up	KAJ8733731.1	Domain of Unknown Function (DUF1053)	AC_N,DUF1053,Guanylate_cyc	7091.BGIBMGA003315-TA	0	1368	COG2114@1|root,KOG3619@2759|Eukaryota,38CKV@33154|Opisthokonta,3B9YI@33208|Metazoa,3CRAW@33213|Bilateria,41VDF@6656|Arthropoda,3SG0A@50557|Insecta,444UP@7088|Lepidoptera	33208|Metazoa	C	ADCY8	GO:0001582,GO:0003008,GO:0003014,GO:0003091,GO:0003674,GO:0003824,GO:0004016,GO:0004383,GO:0005488,GO:0005515,GO:0005516,GO:0005575,GO:0005622,GO:0005623,GO:0005737,GO:0005829,GO:0005886,GO:0006139,GO:0006163,GO:0006164,GO:0006171,GO:0006182,GO:0006725,GO:0006753,GO:0006793,GO:0006796,GO:0006807,GO:0007154,GO:0007165,GO:0007186,GO:0007187,GO:0007188,GO:0007189,GO:0007193,GO:0007600,GO:0007606,GO:…	4.6.1.1	ko:K08041,ko:K08043,ko:K08045,ko:K08048	ko00230,ko01522,ko04015,ko04020,ko04022,ko04024,ko04062,ko04072,ko04114,ko04211,ko04213,ko04261,ko04270,ko04371,ko04540,ko04611,ko04713,ko04714,ko04720,ko04723,ko04724,ko04725,ko04726,ko04727,ko04728,ko04740,ko04742,ko04750,ko04911,ko04912,ko04913,ko04914,ko04915,ko04916,ko04918,ko04921,ko04923,ko04924,ko04925,ko04926,ko04927,ko04934,ko04962,ko04970,ko04971,ko04972,ko04976,ko05012,ko05030,ko05031…	M00695	R00089,R00434	RC00295	ko00000,ko00001,ko00002,ko01000	-	-	-
1h	Up	KAJ8735861.1	Enoyl-(Acyl carrier protein) reductase	adh_short	7091.BGIBMGA005763-TA	1.3e-156	447	COG1028@1|root,KOG1201@2759|Eukaryota,38DUA@33154|Opisthokonta,3BKJ3@33208|Metazoa,3D5AP@33213|Bilateria,41WE3@6656|Arthropoda,3SIEQ@50557|Insecta,448NB@7088|Lepidoptera	33208|Metazoa	Q	-	-	-	-	-	-	-	-	-	-	-	-
1h	Up	KAJ8705978.1	CD80-like C2-set immunoglobulin domain	Ig_3	7091.BGIBMGA008133-TA	5.08e-126	382	KOG3510@1|root,KOG3510@2759|Eukaryota,39YR5@33154|Opisthokonta,3BMZY@33208|Metazoa,3D2DN@33213|Bilateria,41XIQ@6656|Arthropoda,3SI8Z@50557|Insecta,4428V@7088|Lepidoptera	33208|Metazoa	T	-	-	-	-	-	-	-	-	-	-	-	-
1h	Up	KAJ8710387.1	Papain family cysteine protease	Inhibitor_I29,Peptidase_C1	13037.EHJ75471	8.55e-150	447	COG4870@1|root,KOG1543@2759|Eukaryota,38WG9@33154|Opisthokonta,3BF0D@33208|Metazoa,3D1IU@33213|Bilateria,41Y6B@6656|Arthropoda,3SI7I@50557|Insecta,449F4@7088|Lepidoptera	33208|Metazoa	O	-	-	-	-	-	-	-	-	-	-	-	-
1h	Up	KAJ8735429.1	Adenylyl cyclase N-terminal extracellular and transmembrane region	AC_N,Guanylate_cyc	34740.HMEL003712-PA	0	1259	COG2114@1|root,KOG3619@2759|Eukaryota,39S6B@33154|Opisthokonta,3BDT6@33208|Metazoa,3CYI1@33213|Bilateria,41U9A@6656|Arthropoda,3SH3I@50557|Insecta,448DZ@7088|Lepidoptera	33208|Metazoa	C	-	GO:0000003,GO:0003674,GO:0003824,GO:0004016,GO:0004383,GO:0005575,GO:0005622,GO:0005623,GO:0005737,GO:0005829,GO:0005886,GO:0006139,GO:0006163,GO:0006164,GO:0006182,GO:0006725,GO:0006753,GO:0006793,GO:0006796,GO:0006807,GO:0007154,GO:0007165,GO:0007275,GO:0007276,GO:0007283,GO:0007423,GO:0007444,GO:0007477,GO:0008074,GO:0008150,GO:0008152,GO:0009058,GO:0009117,GO:0009150,GO:0009152,GO:0009165,GO:…	4.6.1.1	ko:K01768	ko00230,ko02025,ko04113,ko04213,map00230,map02025,map04113,map04213	M00695	R00089,R00434	RC00295	ko00000,ko00001,ko00002,ko01000	-	-	-
1h	Up	KAJ8733747.1	Replication factor RFC1 C terminal domain	AAA,BRCT,RFC1	7091.BGIBMGA003318-TA	0	1123	COG5275@1|root,KOG1968@2759|Eukaryota,38C6S@33154|Opisthokonta,3BBFZ@33208|Metazoa,3CY2K@33213|Bilateria,41UZ9@6656|Arthropoda,3SJQU@50557|Insecta,44550@7088|Lepidoptera	33208|Metazoa	L	RFC1	GO:0000122,GO:0000166,GO:0000723,GO:0000731,GO:0000902,GO:0000904,GO:0003674,GO:0003676,GO:0003677,GO:0003690,GO:0005488,GO:0005515,GO:0005524,GO:0005575,GO:0005622,GO:0005623,GO:0005634,GO:0005654,GO:0005657,GO:0005663,GO:0005694,GO:0005730,GO:0005737,GO:0006139,GO:0006259,GO:0006260,GO:0006261,GO:0006278,GO:0006281,GO:0006283,GO:0006289,GO:0006296,GO:0006297,GO:0006301,GO:0006355,GO:0006357,GO:…	-	ko:K10754	ko03030,ko03420,ko03430,map03030,map03420,map03430	M00289,M00295	-	-	ko00000,ko00001,ko00002,ko03032,ko03400	-	-	-
1h	Up	KAJ8727349.1	Fatty acid hydroxylase superfamily	FA_hydroxylase	7091.BGIBMGA002524-TA	6.06e-308	842	COG3000@1|root,KOG0872@2759|Eukaryota,39H1E@33154|Opisthokonta,3BJGY@33208|Metazoa,3CTUX@33213|Bilateria,41YKK@6656|Arthropoda,3SK7V@50557|Insecta,443FE@7088|Lepidoptera	33208|Metazoa	I	AGMO	GO:0003674,GO:0003824,GO:0004497,GO:0005488,GO:0005506,GO:0005575,GO:0005622,GO:0005623,GO:0005737,GO:0005783,GO:0005789,GO:0006629,GO:0006638,GO:0006639,GO:0006641,GO:0006643,GO:0006662,GO:0008150,GO:0008152,GO:0008610,GO:0009058,GO:0009987,GO:0012505,GO:0016020,GO:0016491,GO:0016705,GO:0016714,GO:0018904,GO:0019432,GO:0031984,GO:0042175,GO:0043167,GO:0043169,GO:0043226,GO:0043227,GO:0043229,GO:…	1.14.16.5	ko:K15537	-	-	-	-	ko00000,ko01000	-	-	-
1h	Up	KAJ8725252.1	Immunoglobulin	ig	34740.HMEL009703-PA	1.23e-33	129	2F9U8@1|root,2TB04@2759|Eukaryota,3962M@33154|Opisthokonta,3CAGB@33208|Metazoa,3DRNC@33213|Bilateria,42BM1@6656|Arthropoda,3SYFV@50557|Insecta,447B6@7088|Lepidoptera	33208|Metazoa	S	-	-	-	-	-	-	-	-	-	-	-	-
1h	Up	KAJ8717876.1	Sulfotransferase family	Sulfotransfer_2	34740.HMEL009575-PA	3.5e-173	490	KOG4651@1|root,KOG4651@2759|Eukaryota,39U82@33154|Opisthokonta,3BMGT@33208|Metazoa,3D5HY@33213|Bilateria,41THC@6656|Arthropoda,3SG9C@50557|Insecta,44469@7088|Lepidoptera	33208|Metazoa	G	-	-	2.8.2.5	ko:K01017	ko00532,map00532	-	R02180	RC00007,RC00231	ko00000,ko00001,ko01000,ko01003	-	-	-
1h	Up	KAJ8705238.1	Alcohol dehydrogenase transcription factor Myb/SANT-like	-	1293572.R4ZGL6_9POXV	1.83e-26	111	4QBUI@10239|Viruses,4R059@35237|dsDNA viruses no RNA stage	10239|Viruses	S	-	-	-	-	-	-	-	-	-	-	-	-
1h	Up	KAJ8726409.1	c4 zinc finger in nuclear hormone receptors	Hormone_recep,zf-C4	34740.HMEL012492-PA	0	1086	KOG4217@1|root,KOG4217@2759|Eukaryota,38CUZ@33154|Opisthokonta,3BHDW@33208|Metazoa,3CZ0T@33213|Bilateria,41V2H@6656|Arthropoda,3SKEE@50557|Insecta,443GY@7088|Lepidoptera	33208|Metazoa	K	NR4A2	GO:0000122,GO:0000902,GO:0000904,GO:0000976,GO:0000977,GO:0000978,GO:0000981,GO:0000982,GO:0000987,GO:0001012,GO:0001067,GO:0001077,GO:0001228,GO:0001666,GO:0001764,GO:0001975,GO:0003674,GO:0003676,GO:0003677,GO:0003690,GO:0003700,GO:0004879,GO:0005102,GO:0005488,GO:0005515,GO:0005575,GO:0005622,GO:0005623,GO:0005634,GO:0005654,GO:0005737,GO:0006139,GO:0006351,GO:0006352,GO:0006355,GO:0006357,GO:…	-	ko:K04465,ko:K08558	ko04010,ko04151,ko04925,ko04927,ko04934,map04010,map04151,map04925,map04927,map04934	-	-	-	ko00000,ko00001,ko03000,ko03310	-	-	-
1h	Up	KAJ8724930.1	-	-	13037.EHJ77222	1.69e-242	709	2C0PD@1|root,2SRRA@2759|Eukaryota,3ABZW@33154|Opisthokonta,3BWA6@33208|Metazoa,3DC6V@33213|Bilateria,421T2@6656|Arthropoda,3SQ0F@50557|Insecta,442JC@7088|Lepidoptera	33208|Metazoa	-	-	-	-	-	-	-	-	-	-	-	-	-
1h	Up	KAJ8737286.1	BTB/POZ domain	BTB_2,Ion_trans,K_channel_TID	13037.EHJ69307	4.33e-159	468	COG2126@1|root,KOG1545@2759|Eukaryota,38E1X@33154|Opisthokonta,3BA48@33208|Metazoa,3CVGR@33213|Bilateria,41UZF@6656|Arthropoda,3SJHQ@50557|Insecta,441KQ@7088|Lepidoptera	33208|Metazoa	P	KCNA2	GO:0000003,GO:0000302,GO:0000902,GO:0000904,GO:0001508,GO:0001666,GO:0001964,GO:0002027,GO:0002791,GO:0003008,GO:0003012,GO:0003013,GO:0003015,GO:0003018,GO:0003674,GO:0005102,GO:0005215,GO:0005216,GO:0005217,GO:0005221,GO:0005244,GO:0005249,GO:0005251,GO:0005261,GO:0005267,GO:0005488,GO:0005515,GO:0005575,GO:0005622,GO:0005623,GO:0005737,GO:0005783,GO:0005794,GO:0005829,GO:0005886,GO:0005887,GO:…	-	ko:K04874,ko:K04875,ko:K04876,ko:K04877,ko:K04878,ko:K04879,ko:K04880,ko:K04881	ko04927,ko04934,map04927,map04934	-	-	-	ko00000,ko00001,ko01009,ko04040	1.A.1.2,1.A.1.2.10,1.A.1.2.12,1.A.1.2.4,1.A.1.2.6	-	-
1h	Up	KAJ8721389.1	Immunoglobulin	I-set	7091.BGIBMGA010554-TA	3.65e-178	511	KOG3510@1|root,KOG3510@2759|Eukaryota,3A6R7@33154|Opisthokonta,3BTRN@33208|Metazoa,3D9KZ@33213|Bilateria,420DH@6656|Arthropoda,3SYZH@50557|Insecta,448FE@7088|Lepidoptera	33208|Metazoa	T	-	-	-	-	-	-	-	-	-	-	-	-
1h	Up	KAJ8722888.1	Flavodoxin	FAD_binding_1,Flavodoxin_1,NAD_binding_1,NO_synthase,PDZ	7091.BGIBMGA002938-TA	0	1647	COG0369@1|root,KOG1158@2759|Eukaryota,38GQ3@33154|Opisthokonta,3BE0N@33208|Metazoa,3CUVN@33213|Bilateria,41VN0@6656|Arthropoda,3SH9Q@50557|Insecta,44477@7088|Lepidoptera	33208|Metazoa	C	NOS1	GO:0000003,GO:0000139,GO:0000166,GO:0000302,GO:0000303,GO:0000305,GO:0000323,GO:0000768,GO:0001101,GO:0001501,GO:0001505,GO:0001525,GO:0001542,GO:0001568,GO:0001654,GO:0001666,GO:0001667,GO:0001701,GO:0001816,GO:0001817,GO:0001894,GO:0001910,GO:0001912,GO:0001917,GO:0001932,GO:0001933,GO:0001935,GO:0001944,GO:0001974,GO:0001990,GO:0002026,GO:0002027,GO:0002028,GO:0002227,GO:0002237,GO:0002251,GO:…	1.14.13.39	ko:K13240,ko:K13241,ko:K13242	ko00220,ko00330,ko01100,ko01110,ko04020,ko04022,ko04066,ko04071,ko04145,ko04146,ko04151,ko04370,ko04371,ko04611,ko04713,ko04730,ko04915,ko04921,ko04926,ko04931,ko04933,ko04970,ko05010,ko05014,ko05132,ko05133,ko05140,ko05142,ko05145,ko05146,ko05152,ko05200,ko05222,ko05418,map00220,map00330,map01100,map01110,map04020,map04022,map04066,map04071,map04145,map04146,map04151,map04370,map04371,map04611,m…	-	R00111,R00557,R00558	RC00177,RC00330,RC01044,RC02757	ko00000,ko00001,ko01000	-	-	-
1h	Up	KAJ8723949.1	7 transmembrane receptor (Secretin family)	7tm_2	13037.EHJ73059	3.76e-137	407	KOG4193@1|root,KOG4193@2759|Eukaryota,39P9J@33154|Opisthokonta,3CQU2@33208|Metazoa,3E70Y@33213|Bilateria,42B72@6656|Arthropoda,3T0MA@50557|Insecta,448KY@7088|Lepidoptera	33208|Metazoa	T	-	-	-	-	-	-	-	-	-	-	-	-
1h	Up	KAJ8722754.1	Amidohydrolase family	Amidohydro_1	13037.EHJ65739	3.26e-224	632	COG0044@1|root,KOG2584@2759|Eukaryota,38CFY@33154|Opisthokonta,3BD2V@33208|Metazoa,3CY3E@33213|Bilateria,41VGG@6656|Arthropoda,3SHSA@50557|Insecta,4484U@7088|Lepidoptera	33208|Metazoa	F	-	GO:0003674,GO:0003824,GO:0004038,GO:0005575,GO:0005622,GO:0005623,GO:0005737,GO:0006139,GO:0006144,GO:0006145,GO:0006725,GO:0006807,GO:0008150,GO:0008152,GO:0009056,GO:0009112,GO:0009987,GO:0016787,GO:0016810,GO:0016812,GO:0019439,GO:0034641,GO:0044237,GO:0044238,GO:0044248,GO:0044270,GO:0044281,GO:0044424,GO:0044464,GO:0046113,GO:0046483,GO:0046700,GO:0055086,GO:0071704,GO:0072521,GO:0072523,GO:…	3.5.2.5	ko:K01466	ko00230,ko01100,ko01120,map00230,map01100,map01120	M00546	R02425	RC00680	ko00000,ko00001,ko00002,ko01000	-	-	-
1h	Up	KAJ8733618.1	Carboxylesterase family	COesterase	34740.HMEL011995-PA	0	1689	COG2272@1|root,KOG1516@2759|Eukaryota,3964D@33154|Opisthokonta,3BKUU@33208|Metazoa,3CZ4N@33213|Bilateria,41Y94@6656|Arthropoda,3SK0A@50557|Insecta,4455V@7088|Lepidoptera	33208|Metazoa	I	NLG-1	GO:0001941,GO:0003674,GO:0003824,GO:0005102,GO:0005488,GO:0005515,GO:0005575,GO:0005623,GO:0005886,GO:0005887,GO:0006810,GO:0006897,GO:0007155,GO:0007158,GO:0007275,GO:0007399,GO:0007416,GO:0007528,GO:0008104,GO:0008150,GO:0009986,GO:0009987,GO:0010646,GO:0016020,GO:0016021,GO:0016043,GO:0016192,GO:0016787,GO:0016788,GO:0022607,GO:0022610,GO:0023051,GO:0031224,GO:0031226,GO:0031594,GO:0032501,GO:…	-	ko:K07378	ko04514,map04514	-	-	-	ko00000,ko00001,ko04131,ko04516	-	-	-
1h	Up	KAJ8720160.1
1h	Down	KAJ8715426.1	C-type lectin (CTL) or carbohydrate-recognition domain (CRD)	Lectin_C	13037.EHJ76118	9.68e-93	286	2E93Y@1|root,2SFHR@2759|Eukaryota,3AAH2@33154|Opisthokonta,3BV1N@33208|Metazoa,3DBKW@33213|Bilateria,423JQ@6656|Arthropoda,3SRS0@50557|Insecta,444UY@7088|Lepidoptera	33208|Metazoa	S	-	-	-	-	-	-	-	-	-	-	-	-
1h	Down	KAJ8735502.1	Myosin. Large ATPases.	IQ,Myosin_head,Pkinase	7091.BGIBMGA003454-TA	0	2266	COG5022@1|root,KOG0587@1|root,KOG0587@2759|Eukaryota,KOG4229@2759|Eukaryota,38FVQ@33154|Opisthokonta,3BDUB@33208|Metazoa,3CTXA@33213|Bilateria,41XQE@6656|Arthropoda,3SHZC@50557|Insecta,445TW@7088|Lepidoptera	33208|Metazoa	Z	MYO3A	GO:0000146,GO:0000166,GO:0000902,GO:0000904,GO:0001750,GO:0001917,GO:0002064,GO:0002065,GO:0002066,GO:0002093,GO:0003008,GO:0003674,GO:0003774,GO:0003779,GO:0003824,GO:0004672,GO:0004674,GO:0005488,GO:0005515,GO:0005516,GO:0005575,GO:0005622,GO:0005623,GO:0005737,GO:0005856,GO:0005884,GO:0005929,GO:0006464,GO:0006468,GO:0006793,GO:0006796,GO:0006807,GO:0007275,GO:0007399,GO:0007423,GO:0007600,GO:…	2.7.11.1	ko:K08834,ko:K17481	ko04745,map04745	-	-	-	ko00000,ko00001,ko01000,ko01001,ko01009,ko04812	-	-	-
1h	Down	KAJ8719022.1	-	-	13037.EHJ71656	0	923	2ADC9@1|root,2RYTB@2759|Eukaryota,3A0FK@33154|Opisthokonta,3BQ0Z@33208|Metazoa,3D70A@33213|Bilateria,41YP4@6656|Arthropoda,3SJVF@50557|Insecta,444ZJ@7088|Lepidoptera	33208|Metazoa	-	-	-	-	-	-	-	-	-	-	-	-	-
1h	Down	KAJ8721589.1	ABC transporter transmembrane region	ABC_membrane,ABC_tran	34740.HMEL008762-PA	0	1910	COG1132@1|root,KOG0054@2759|Eukaryota,38CH6@33154|Opisthokonta,3BA19@33208|Metazoa,3CSDY@33213|Bilateria,41W0W@6656|Arthropoda,3SK80@50557|Insecta,444DQ@7088|Lepidoptera	33208|Metazoa	Q	ABCC2	GO:0000003,GO:0000041,GO:0001101,GO:0002237,GO:0003008,GO:0003014,GO:0003674,GO:0003824,GO:0005215,GO:0005310,GO:0005342,GO:0005488,GO:0005515,GO:0005575,GO:0005623,GO:0005886,GO:0005887,GO:0005903,GO:0005911,GO:0006082,GO:0006790,GO:0006807,GO:0006810,GO:0006811,GO:0006812,GO:0006820,GO:0006835,GO:0006855,GO:0006869,GO:0006873,GO:0006950,GO:0006979,GO:0007565,GO:0008150,GO:0008152,GO:0008509,GO:…	-	ko:K05665,ko:K05666	ko01523,ko01524,ko02010,ko04071,ko04976,ko04977,ko05206,map01523,map01524,map02010,map04071,map04976,map04977,map05206	-	-	-	ko00000,ko00001,ko02000	3.A.1.208.2,3.A.1.208.8	-	-
1h	Down	KAJ8732458.1	-	-	34740.HMEL003998-PA	1.41e-45	158	2FHNU@1|root,2TJ2F@2759|Eukaryota,391Q7@33154|Opisthokonta,3C77X@33208|Metazoa,3DN7W@33213|Bilateria,424N6@6656|Arthropoda,3STX6@50557|Insecta,44A7U@7088|Lepidoptera	33208|Metazoa	-	-	-	-	-	-	-	-	-	-	-	-	-
1h	Down	KAJ8733598.1	Phosphotyrosine interaction domain (PTB/PID)	PID_2	13037.EHJ77347	0	899	KOG4448@1|root,KOG4448@2759|Eukaryota,38DWG@33154|Opisthokonta,3BEX3@33208|Metazoa,3CVXP@33213|Bilateria,41TE5@6656|Arthropoda,3SJNE@50557|Insecta,445NJ@7088|Lepidoptera	33208|Metazoa	S	FAM43A	GO:0001932,GO:0001933,GO:0005575,GO:0005622,GO:0005623,GO:0005634,GO:0005654,GO:0006355,GO:0006357,GO:0008150,GO:0009889,GO:0009891,GO:0009892,GO:0009893,GO:0010468,GO:0010556,GO:0010557,GO:0010563,GO:0010604,GO:0010605,GO:0010628,GO:0019219,GO:0019220,GO:0019222,GO:0031323,GO:0031324,GO:0031325,GO:0031326,GO:0031328,GO:0031399,GO:0031400,GO:0031974,GO:0031981,GO:0032268,GO:0032269,GO:0042325,GO:…	-	-	-	-	-	-	-	-	-	-
1h	Down	KAJ8711404.1	Lipocalin / cytosolic fatty-acid binding protein family	Lipocalin	13037.EHJ71199	6.13e-155	439	COG3040@1|root,KOG4824@2759|Eukaryota,39XGW@33154|Opisthokonta,3BA63@33208|Metazoa,3D3KB@33213|Bilateria,41W7P@6656|Arthropoda,3SH5U@50557|Insecta,4448R@7088|Lepidoptera	33208|Metazoa	M	-	-	-	ko:K03098	-	-	-	-	ko00000,ko04147	-	-	-
1h	Down	KAJ8704044.1	DNA/RNA non-specific endonuclease	Endonuclease_NS	13037.EHJ63979	1.97e-128	382	2BZFQ@1|root,2S2JM@2759|Eukaryota,3A4JD@33154|Opisthokonta,3BS6D@33208|Metazoa,3D8BY@33213|Bilateria,41ZR0@6656|Arthropoda,3SN1E@50557|Insecta	33208|Metazoa	S	-	GO:0000737,GO:0006139,GO:0006259,GO:0006308,GO:0006309,GO:0006725,GO:0006807,GO:0006915,GO:0006921,GO:0008150,GO:0008152,GO:0008219,GO:0009056,GO:0009057,GO:0009987,GO:0012501,GO:0016043,GO:0019439,GO:0022411,GO:0030262,GO:0034641,GO:0034655,GO:0043170,GO:0044237,GO:0044238,GO:0044248,GO:0044260,GO:0044265,GO:0044270,GO:0046483,GO:0046700,GO:0071704,GO:0071840,GO:0090304,GO:0090305,GO:0097194,GO:…	-	-	-	-	-	-	-	-	-	-
1h	Down	KAJ8720341.1	Metallo-beta-lactamase superfamily	Lactamase_B	34740.HMEL010222-PA	3.4e-149	424	COG0491@1|root,KOG0814@2759|Eukaryota,38DEU@33154|Opisthokonta,3BACS@33208|Metazoa,3CRQJ@33213|Bilateria,41TRU@6656|Arthropoda,3SGTX@50557|Insecta,44649@7088|Lepidoptera	33208|Metazoa	S	ETHE1	GO:0003674,GO:0003824,GO:0005488,GO:0005506,GO:0005575,GO:0005622,GO:0005623,GO:0005634,GO:0005654,GO:0005737,GO:0005739,GO:0005759,GO:0006518,GO:0006575,GO:0006749,GO:0006790,GO:0006807,GO:0008150,GO:0008152,GO:0009404,GO:0009987,GO:0016491,GO:0016701,GO:0016702,GO:0017144,GO:0019418,GO:0019748,GO:0031974,GO:0031981,GO:0034641,GO:0043167,GO:0043169,GO:0043226,GO:0043227,GO:0043229,GO:0043231,GO:…	1.13.11.18	ko:K17725	ko00920,map00920	-	R08678	RC02313	ko00000,ko00001,ko01000,ko03029	-	-	-
1h	Down	KAJ8737090.1	Erv1 / Alr family	Evr1_Alr,Thioredoxin	13037.EHJ74020	1.66e-53	183	KOG1731@1|root,KOG1731@2759|Eukaryota,38EPD@33154|Opisthokonta,3BAIN@33208|Metazoa,3CR62@33213|Bilateria,41WN7@6656|Arthropoda,3SH9F@50557|Insecta,441UM@7088|Lepidoptera	33208|Metazoa	D	QSOX2	GO:0000003,GO:0000139,GO:0001775,GO:0002252,GO:0002263,GO:0002274,GO:0002275,GO:0002283,GO:0002366,GO:0002376,GO:0002443,GO:0002444,GO:0002446,GO:0002576,GO:0003674,GO:0003756,GO:0003824,GO:0005575,GO:0005576,GO:0005615,GO:0005622,GO:0005623,GO:0005634,GO:0005654,GO:0005737,GO:0005783,GO:0005788,GO:0005794,GO:0006457,GO:0006464,GO:0006807,GO:0006810,GO:0006887,GO:0006955,GO:0008150,GO:0008152,GO:…	1.8.3.2	ko:K10758	-	-	-	-	ko00000,ko01000	-	-	-
1h	Down	KAJ8714508.1	Phosphomevalonate kinase	P-mevalo_kinase	7091.BGIBMGA001556-TA	2.5e-96	284	29ZP3@1|root,2RXWP@2759|Eukaryota,39QTR@33154|Opisthokonta,3CR2U@33208|Metazoa,3E77W@33213|Bilateria,4207Y@6656|Arthropoda,3SMSH@50557|Insecta,4471E@7088|Lepidoptera	33208|Metazoa	F	pmvk	-	2.7.4.2	ko:K13273	ko00900,ko01100,ko01110,ko04146,map00900,map01100,map01110,map04146	M00095	R03245	RC00002	ko00000,ko00001,ko00002,ko01000	-	-	-
1h	Down	KAJ8726692.1	BRICHOS	BRICHOS	13037.EHJ63243	7.28e-73	231	KOG4681@1|root,KOG4681@2759|Eukaryota,39RK3@33154|Opisthokonta,3BCN7@33208|Metazoa,3CTDS@33213|Bilateria,41YQB@6656|Arthropoda,3SM6N@50557|Insecta,4468J@7088|Lepidoptera	33208|Metazoa	S	ITM2B	GO:0000166,GO:0001540,GO:0003674,GO:0005488,GO:0005524,GO:0005575,GO:0005576,GO:0005615,GO:0005622,GO:0005623,GO:0005737,GO:0005794,GO:0005798,GO:0005886,GO:0006807,GO:0006915,GO:0007154,GO:0007165,GO:0007166,GO:0007275,GO:0007399,GO:0008144,GO:0008150,GO:0008152,GO:0008219,GO:0009889,GO:0009890,GO:0009892,GO:0009987,GO:0010556,GO:0010558,GO:0010559,GO:0010561,GO:0010605,GO:0012501,GO:0012505,GO:…	-	ko:K18264	-	-	-	-	ko00000,ko04147	-	-	-
1h	Down	KAJ8712386.1	Integrin_b_cyt	EGF_2,Integrin_b_cyt,Integrin_beta,PSI_integrin	7091.BGIBMGA008986-TA	0	976	KOG1226@1|root,KOG1226@2759|Eukaryota,39X78@33154|Opisthokonta,3BK2S@33208|Metazoa,3D36P@33213|Bilateria,41YJM@6656|Arthropoda,3SIFD@50557|Insecta,444H6@7088|Lepidoptera	33208|Metazoa	TW	-	GO:0002252,GO:0002376,GO:0003674,GO:0005488,GO:0005515,GO:0005575,GO:0005623,GO:0005886,GO:0005887,GO:0006582,GO:0006725,GO:0006810,GO:0006897,GO:0006909,GO:0006950,GO:0006952,GO:0006955,GO:0007155,GO:0007157,GO:0007160,GO:0008150,GO:0008152,GO:0008305,GO:0008582,GO:0009987,GO:0016020,GO:0016021,GO:0016192,GO:0018958,GO:0019725,GO:0019748,GO:0022610,GO:0031224,GO:0031226,GO:0031589,GO:0032991,GO:…	-	ko:K05719	ko04015,ko04145,ko04151,ko04360,ko04510,ko04512,ko04514,ko04530,ko04611,ko04670,ko04810,ko05100,ko05130,ko05131,ko05133,ko05140,ko05145,ko05165,ko05200,ko05205,ko05222,ko05410,ko05412,ko05414,map04015,map04145,map04151,map04360,map04510,map04512,map04514,map04530,map04611,map04670,map04810,map05100,map05130,map05131,map05133,map05140,map05145,map05165,map05200,map05205,map05222,map05410,map05412,…	-	-	-	ko00000,ko00001,ko04090,ko04131,ko04147,ko04516	-	-	-
1h	Down	KAJ8735885.1	SLED domain	MBT,SAM_1,SLED	13037.EHJ66735	0	1196	KOG3766@1|root,KOG3766@2759|Eukaryota,38CM5@33154|Opisthokonta,3BDDT@33208|Metazoa,3CW9X@33213|Bilateria,41WVF@6656|Arthropoda,3SKDJ@50557|Insecta,441VY@7088|Lepidoptera	33208|Metazoa	K	SFMBT1	GO:0000003,GO:0003674,GO:0003712,GO:0003714,GO:0005488,GO:0005515,GO:0005575,GO:0005622,GO:0005623,GO:0005634,GO:0005654,GO:0006355,GO:0007276,GO:0007283,GO:0008150,GO:0009889,GO:0009890,GO:0009892,GO:0010468,GO:0010556,GO:0010558,GO:0010605,GO:0010629,GO:0016234,GO:0016235,GO:0016604,GO:0016607,GO:0019219,GO:0019222,GO:0019953,GO:0022414,GO:0031323,GO:0031324,GO:0031326,GO:0031327,GO:0031974,GO:…	-	-	-	-	-	-	-	-	-	-
1h	Down	KAJ8723965.1	Trypsin-like serine protease	CLIP,Trypsin	7091.BGIBMGA005173-TA	4.97e-144	416	COG5640@1|root,KOG3627@2759|Eukaryota,38EXG@33154|Opisthokonta,3BI1K@33208|Metazoa,3D0B0@33213|Bilateria,41V6R@6656|Arthropoda,3SH31@50557|Insecta,442FZ@7088|Lepidoptera	33208|Metazoa	O	-	GO:0003674,GO:0003824,GO:0004175,GO:0004252,GO:0006508,GO:0006807,GO:0008150,GO:0008152,GO:0008233,GO:0008236,GO:0016787,GO:0017171,GO:0019538,GO:0043170,GO:0044238,GO:0070011,GO:0071704,GO:0140096,GO:1901564	-	ko:K09640	-	-	-	-	ko00000,ko01000,ko01002	-	-	-
1h	Down	KAJ8732791.1	Chitin-binding domain type 2	CBM_14	34740.HMEL011325-PA	1.24e-243	700	2BPKU@1|root,2S00I@2759|Eukaryota,3A3AJ@33154|Opisthokonta,3BQAJ@33208|Metazoa,3D76T@33213|Bilateria,41ZHH@6656|Arthropoda,3SMU6@50557|Insecta,446EZ@7088|Lepidoptera	33208|Metazoa	S	-	-	-	-	-	-	-	-	-	-	-	-
1h	Down	KAJ8712560.1	-	-	7091.BGIBMGA009102-TA	1.1e-156	454	2CC0V@1|root,2RCQ7@2759|Eukaryota,39SR1@33154|Opisthokonta,3BFND@33208|Metazoa,3CRCC@33213|Bilateria,41UR0@6656|Arthropoda,3SIUA@50557|Insecta,442B9@7088|Lepidoptera	33208|Metazoa	-	-	GO:0008150,GO:0030431,GO:0032501	-	-	-	-	-	-	-	-	-	-
1h	Down	KAJ8723843.1
1h	Down	KAJ8731614.1
2h	Up	KAJ8728637.1	Immunoglobulin like	EGF_CA,I-set,Ig_2,Ig_3,TSP_1,VWA_2	34740.HMEL016539-PA	1.15e-114	414	KOG4475@1|root,KOG4475@2759|Eukaryota,39UXD@33154|Opisthokonta,3BM9C@33208|Metazoa,3DDN2@33213|Bilateria,41YIB@6656|Arthropoda,3SJ2T@50557|Insecta,44966@7088|Lepidoptera	33208|Metazoa	T	-	-	-	ko:K17341	-	-	-	-	ko00000	-	-	-
2h	Up	KAJ8727359.1
2h	Down	KAJ8714745.1	Amino acid permease	AA_permease,AA_permease_N,SLC12	34740.HMEL017422-PA	0	1657	COG0531@1|root,KOG2083@2759|Eukaryota,3AKK3@33154|Opisthokonta,3BCJ8@33208|Metazoa,3CU2U@33213|Bilateria,41X0Z@6656|Arthropoda,3SIJA@50557|Insecta,444NZ@7088|Lepidoptera	33208|Metazoa	P	SLC12A1	GO:0001655,GO:0001763,GO:0001822,GO:0002009,GO:0003008,GO:0003014,GO:0003096,GO:0003333,GO:0003674,GO:0005215,GO:0005342,GO:0005488,GO:0005515,GO:0005575,GO:0005576,GO:0005615,GO:0005623,GO:0005886,GO:0005887,GO:0006629,GO:0006720,GO:0006721,GO:0006810,GO:0006811,GO:0006812,GO:0006813,GO:0006814,GO:0006820,GO:0006821,GO:0006865,GO:0006884,GO:0006950,GO:0006970,GO:0006972,GO:0007275,GO:0007588,GO:…	-	ko:K10951,ko:K14425	ko04970,ko04972,ko05110,map04970,map04972,map05110	-	-	-	ko00000,ko00001,ko01009,ko02000,ko04147	2.A.30.1,2.A.30.2,2.A.30.3	-	-
10h	Up	KAJ8710284.1	Pacifastin inhibitor (LCMII)	Pacifastin_I	34740.HMEL005534-PA	3.8e-19	95.5	COG2272@1|root,KOG1214@2759|Eukaryota,3A7ZK@33154|Opisthokonta,3BTKQ@33208|Metazoa,3DABX@33213|Bilateria,420PX@6656|Arthropoda,3SP0X@50557|Insecta,448VK@7088|Lepidoptera	33208|Metazoa	T	-	-	-	-	-	-	-	-	-	-	-	-
10h	Up	KAJ8731596.1	Uncharacterised MFS-type transporter YbfB	MFS_1	13037.EHJ72248	0	874	KOG2532@1|root,KOG2532@2759|Eukaryota,38CXA@33154|Opisthokonta,3BBSD@33208|Metazoa,3CR7D@33213|Bilateria,41THY@6656|Arthropoda,3SINN@50557|Insecta,445M3@7088|Lepidoptera	33208|Metazoa	G	Picot	GO:0003674,GO:0005215,GO:0005575,GO:0005623,GO:0005886,GO:0006810,GO:0006811,GO:0006820,GO:0008150,GO:0016020,GO:0016021,GO:0022857,GO:0031224,GO:0044425,GO:0044464,GO:0051179,GO:0051234,GO:0055085,GO:0071944	-	ko:K08193,ko:K12301	ko04142,map04142	-	-	-	ko00000,ko00001,ko02000	2.A.1.14,2.A.1.14.10	-	-
10h	Up	KAJ8734069.1	Putative peptidoglycan binding domain	Hemopexin,PG_binding_1,Peptidase_M10	7091.BGIBMGA007804-TA	2.14e-272	760	KOG1565@1|root,KOG1565@2759|Eukaryota,38CRR@33154|Opisthokonta,3B9IY@33208|Metazoa,3CT1E@33213|Bilateria,41U9H@6656|Arthropoda,3SJ4N@50557|Insecta,445UF@7088|Lepidoptera	33208|Metazoa	O	Mmp1	GO:0001838,GO:0002009,GO:0002164,GO:0002165,GO:0002168,GO:0003007,GO:0003143,GO:0003144,GO:0005575,GO:0005623,GO:0006950,GO:0007155,GO:0007275,GO:0007399,GO:0007413,GO:0007417,GO:0007419,GO:0007424,GO:0007444,GO:0007503,GO:0007505,GO:0007507,GO:0007552,GO:0007560,GO:0007561,GO:0007591,GO:0008037,GO:0008038,GO:0008150,GO:0009611,GO:0009653,GO:0009790,GO:0009791,GO:0009886,GO:0009887,GO:0009888,GO:…	3.4.24.80	ko:K07763,ko:K07994	ko04657,ko04668,ko04912,ko04926,map04657,map04668,map04912,map04926	-	-	-	ko00000,ko00001,ko01000,ko01002	-	-	-
10h	Up	KAJ8719261.1	It is involved in the biological process described with signal transduction	LRRNT,LRR_8,TIR	7091.BGIBMGA014370-TA	1.42e-40	171	COG4886@1|root,KOG4641@2759|Eukaryota,39Z7Y@33154|Opisthokonta,3BKD5@33208|Metazoa,3CWKH@33213|Bilateria,41VSD@6656|Arthropoda,3SGRE@50557|Insecta,449GM@7088|Lepidoptera	33208|Metazoa	T	Tl	GO:0000578,GO:0002164,GO:0002225,GO:0002229,GO:0002239,GO:0002376,GO:0002520,GO:0002682,GO:0002684,GO:0002697,GO:0002699,GO:0002700,GO:0002702,GO:0002759,GO:0002760,GO:0002784,GO:0002786,GO:0002788,GO:0002803,GO:0002804,GO:0002805,GO:0002807,GO:0002808,GO:0002810,GO:0002831,GO:0002833,GO:0002920,GO:0002922,GO:0003002,GO:0003674,GO:0004888,GO:0005488,GO:0005515,GO:0005575,GO:0005622,GO:0005623,GO:…	-	ko:K18809	ko04624,map04624	M00686	-	-	ko00000,ko00001,ko00002	-	-	-
10h	Up	KAJ8734259.1	cell-cell junction organization	zf-MYND	13037.EHJ67033	0	1300	2BX6E@1|root,2QQYV@2759|Eukaryota,3954E@33154|Opisthokonta,3BF60@33208|Metazoa,3CRCZ@33213|Bilateria,41WIH@6656|Arthropoda,3SGDP@50557|Insecta,44446@7088|Lepidoptera	33208|Metazoa	S	C9orf172	GO:0003674,GO:0005488,GO:0005515,GO:0008157,GO:0019899,GO:0019902,GO:0019903	-	-	-	-	-	-	-	-	-	-
10h	Up	KAJ8710285.1	Pacifastin inhibitor (LCMII)	Pacifastin_I	34740.HMEL005534-PA	8.91e-81	257	COG2272@1|root,KOG1214@2759|Eukaryota,3A7ZK@33154|Opisthokonta,3BTKQ@33208|Metazoa,3DABX@33213|Bilateria,420PX@6656|Arthropoda,3SP0X@50557|Insecta,448VK@7088|Lepidoptera	33208|Metazoa	T	-	-	-	-	-	-	-	-	-	-	-	-
10h	Up	KAJ8724114.1	BPTI/Kunitz family of serine protease inhibitors.	ADAM_spacer1,I-set,Ig_3,Kunitz_BPTI,PLAC,Papilin_u7,TSP_1,WAP	13037.EHJ70332	1.73e-100	367	KOG3538@1|root,KOG4475@1|root,KOG4475@2759|Eukaryota,KOG4597@2759|Eukaryota,38EQB@33154|Opisthokonta,3BB8S@33208|Metazoa,3E52Q@33213|Bilateria,41VU2@6656|Arthropoda,3SI1P@50557|Insecta,442AC@7088|Lepidoptera	33208|Metazoa	O	PAPLN	GO:0003674,GO:0005198,GO:0005201,GO:0005575,GO:0005576,GO:0005604,GO:0008150,GO:0009987,GO:0016043,GO:0030198,GO:0031012,GO:0043062,GO:0044421,GO:0062023,GO:0071840	-	-	-	-	-	-	-	-	-	-
10h	Up	KAJ8708453.1	IRSp53/MIM homology domain	IMD	13037.EHJ67912	1.05e-155	495	28J43@1|root,2QRG4@2759|Eukaryota,38DAD@33154|Opisthokonta,3BG8V@33208|Metazoa,3CR5X@33213|Bilateria,41TRM@6656|Arthropoda,3SJ8X@50557|Insecta,446NJ@7088|Lepidoptera	33208|Metazoa	S	-	GO:0000003,GO:0001667,GO:0002064,GO:0002065,GO:0002066,GO:0003006,GO:0003674,GO:0005488,GO:0005515,GO:0005543,GO:0005575,GO:0006928,GO:0007276,GO:0007281,GO:0007292,GO:0007297,GO:0007298,GO:0008150,GO:0008289,GO:0008354,GO:0009888,GO:0009987,GO:0010631,GO:0016043,GO:0016477,GO:0017124,GO:0019904,GO:0019953,GO:0022412,GO:0022414,GO:0022607,GO:0030030,GO:0030031,GO:0030100,GO:0030154,GO:0030707,GO:…	-	ko:K20128	-	-	-	-	ko00000,ko04131	-	-	-
10h	Up	KAJ8707811.1	Atypical Arm repeat	Arm,Arm_3,IBB	13037.EHJ74319	3.59e-103	331	COG5064@1|root,KOG0166@2759|Eukaryota,38CKN@33154|Opisthokonta,3BG2W@33208|Metazoa,3CYCW@33213|Bilateria,41UXA@6656|Arthropoda,3SG5S@50557|Insecta,448BD@7088|Lepidoptera	33208|Metazoa	U	KPNA2	GO:0000003,GO:0000018,GO:0000278,GO:0002376,GO:0002520,GO:0003006,GO:0003674,GO:0005048,GO:0005215,GO:0005488,GO:0005515,GO:0005575,GO:0005622,GO:0005623,GO:0005634,GO:0005635,GO:0005643,GO:0005654,GO:0005737,GO:0005829,GO:0006139,GO:0006259,GO:0006606,GO:0006607,GO:0006725,GO:0006807,GO:0006810,GO:0006886,GO:0006913,GO:0006996,GO:0006997,GO:0006998,GO:0007049,GO:0007084,GO:0007275,GO:0007276,GO:…	-	ko:K15043	ko05164,map05164	-	-	-	ko00000,ko00001,ko03036	-	-	-
10h	Up	KAJ8711014.1	endoplasmic reticulum organization	SNARE_assoc	7091.BGIBMGA012953-TA	7.96e-104	306	KOG1109@1|root,KOG1109@2759|Eukaryota,38FUA@33154|Opisthokonta,3BE7T@33208|Metazoa,3CUN3@33213|Bilateria,41UD2@6656|Arthropoda,3SG3C@50557|Insecta,4458R@7088|Lepidoptera	33208|Metazoa	S	VMP1	GO:0000003,GO:0000407,GO:0000421,GO:0002790,GO:0005575,GO:0005622,GO:0005623,GO:0005634,GO:0005730,GO:0005737,GO:0005773,GO:0005774,GO:0005776,GO:0005783,GO:0006810,GO:0006887,GO:0006914,GO:0006996,GO:0007029,GO:0007030,GO:0007155,GO:0007275,GO:0007565,GO:0007566,GO:0008104,GO:0008150,GO:0008152,GO:0009056,GO:0009306,GO:0009892,GO:0009894,GO:0009895,GO:0009987,GO:0010256,GO:0010506,GO:0010507,GO:…	-	ko:K21248	ko04140,map04140	-	-	-	ko00000,ko00001	-	-	-
10h	Up	KAJ8734157.1	Glycosyl-transferase for dystroglycan	Glyco_transf_49	34740.HMEL005717-PA	1.07e-217	616	KOG3765@1|root,KOG3765@2759|Eukaryota,39ZIS@33154|Opisthokonta,3BMH7@33208|Metazoa,3D1II@33213|Bilateria,41YEC@6656|Arthropoda,3SISV@50557|Insecta,447T5@7088|Lepidoptera	33208|Metazoa	G	-	GO:0003674,GO:0003824,GO:0005575,GO:0005622,GO:0005623,GO:0005737,GO:0005794,GO:0006464,GO:0006486,GO:0006493,GO:0006807,GO:0008150,GO:0008152,GO:0008194,GO:0009058,GO:0009059,GO:0009100,GO:0009101,GO:0009987,GO:0012505,GO:0015020,GO:0016740,GO:0016757,GO:0016758,GO:0019538,GO:0034645,GO:0035268,GO:0035269,GO:0036211,GO:0043170,GO:0043226,GO:0043227,GO:0043229,GO:0043231,GO:0043412,GO:0043413,GO:…	-	ko:K21032	ko00515,ko01100,map00515,map01100	-	-	-	ko00000,ko00001,ko01000,ko01003	-	GT49	-
10h	Up	KAJ8708520.1	Carboxylesterase family	COesterase	7091.BGIBMGA009544-TA	7.62e-240	681	COG2272@1|root,KOG1516@2759|Eukaryota,38DII@33154|Opisthokonta,3BGG6@33208|Metazoa,3DG6G@33213|Bilateria,429U6@6656|Arthropoda,3SZ93@50557|Insecta,444AC@7088|Lepidoptera	33208|Metazoa	G	CES2	GO:0003674,GO:0003824,GO:0016787,GO:0016788,GO:0052689	3.1.1.1,3.1.1.56,3.1.1.7,3.1.1.84	ko:K01044,ko:K01049,ko:K03927	ko00564,ko00983,ko01100,ko04725,map00564,map00983,map01100,map04725	-	R01026,R06728,R08220,R08249,R08251,R08255,R08258	RC00020,RC00041,RC00055,RC00162,RC00475,RC00476,RC00523,RC00962,RC02264	ko00000,ko00001,ko00537,ko01000	-	CE10	-
10h	Up	KAJ8711215.1	It is involved in the biological process described with proteolysis	EF-hand_1,EF-hand_5,EF-hand_6,EF-hand_7,EF-hand_8,Rhomboid	13037.EHJ79221	1.87e-222	618	COG0705@1|root,KOG2289@2759|Eukaryota,38I17@33154|Opisthokonta,3BDN8@33208|Metazoa,3D1H7@33213|Bilateria,41VCB@6656|Arthropoda,3SJ8T@50557|Insecta,443JP@7088|Lepidoptera	33208|Metazoa	T	RHBDL2	GO:0003674,GO:0003824,GO:0004175,GO:0004252,GO:0005575,GO:0005623,GO:0005886,GO:0006508,GO:0006807,GO:0008150,GO:0008152,GO:0008233,GO:0008236,GO:0010467,GO:0016020,GO:0016021,GO:0016485,GO:0016787,GO:0017171,GO:0019538,GO:0031224,GO:0043170,GO:0044238,GO:0044425,GO:0044464,GO:0051604,GO:0070011,GO:0071704,GO:0071944,GO:0140096,GO:1901564	3.4.21.105	ko:K02857	-	-	-	-	ko00000,ko01000,ko01002	-	-	-
10h	Up	KAJ8723592.1	Notch ligand involved in the mediation of Notch signaling	DSL,EGF,EGF_2,EGF_CA,MNNL,hEGF	13037.EHJ63211	1.23e-298	879	KOG1217@1|root,KOG1217@2759|Eukaryota,38BUP@33154|Opisthokonta,3BAFT@33208|Metazoa,3CYFE@33213|Bilateria,41WHF@6656|Arthropoda,3SGU8@50557|Insecta,441GA@7088|Lepidoptera	33208|Metazoa	T	JAG1	GO:0000003,GO:0000278,GO:0001501,GO:0001525,GO:0001568,GO:0001654,GO:0001655,GO:0001666,GO:0001701,GO:0001709,GO:0001745,GO:0001775,GO:0001822,GO:0001837,GO:0001889,GO:0001944,GO:0001952,GO:0001953,GO:0001974,GO:0002009,GO:0002011,GO:0002064,GO:0002065,GO:0002066,GO:0002164,GO:0002165,GO:0002168,GO:0002244,GO:0002250,GO:0002252,GO:0002376,GO:0002443,GO:0002449,GO:0002456,GO:0002460,GO:0002520,GO:…	-	ko:K06052,ko:K21635	ko01522,ko04330,ko04371,ko04658,ko04668,ko05165,ko05200,ko05224,map01522,map04330,map04371,map04658,map04668,map05165,map05200,map05224	-	-	-	ko00000,ko00001,ko04090	-	-	-
10h	Up	KAJ8721413.1	DnaJ molecular chaperone homology domain	DnaJ	13037.EHJ64753	5.95e-110	317	COG2214@1|root,KOG0691@2759|Eukaryota,3A0IM@33154|Opisthokonta,3BNPM@33208|Metazoa,3D6PR@33213|Bilateria,41YPR@6656|Arthropoda,3SKYE@50557|Insecta,448HX@7088|Lepidoptera	33208|Metazoa	O	DNAJC12	GO:0003674,GO:0005488,GO:0005515,GO:0005575,GO:0005622,GO:0005623,GO:0005737,GO:0006457,GO:0008150,GO:0009987,GO:0044424,GO:0044464,GO:0051082	-	ko:K09532	-	-	-	-	ko00000,ko03110	-	-	-
10h	Up	KAJ8711314.1	protein serine threonine kinase activity. It is involved in the biological process described with intracellular signal transduction	CNH,PH,Pkinase	34740.HMEL006852-PA	0	1974	COG0515@1|root,KOG0976@1|root,KOG0612@2759|Eukaryota,KOG0976@2759|Eukaryota,38BFH@33154|Opisthokonta,3BFTZ@33208|Metazoa,3CT25@33213|Bilateria,41WT5@6656|Arthropoda,3SKCB@50557|Insecta,444N2@7088|Lepidoptera	33208|Metazoa	T	CIT	GO:0000003,GO:0000070,GO:0000086,GO:0000278,GO:0000280,GO:0000281,GO:0000819,GO:0000910,GO:0000912,GO:0000915,GO:0001726,GO:0003674,GO:0003824,GO:0004672,GO:0004674,GO:0005488,GO:0005515,GO:0005575,GO:0005622,GO:0005623,GO:0005737,GO:0005773,GO:0005794,GO:0005795,GO:0005826,GO:0005829,GO:0005856,GO:0005886,GO:0005938,GO:0006325,GO:0006464,GO:0006468,GO:0006793,GO:0006796,GO:0006807,GO:0006915,GO:…	2.7.11.1	ko:K16308	-	-	-	-	ko00000,ko01000,ko01001	-	-	-
10h	Up	KAJ8713689.1	Inhibitor of apoptosis-promoting Bax1	Bax1-I	7091.BGIBMGA011877-TA	2.2e-130	380	COG0670@1|root,KOG2322@2759|Eukaryota,39T95@33154|Opisthokonta,3BHWB@33208|Metazoa,3CTGI@33213|Bilateria,41X07@6656|Arthropoda,3SJW5@50557|Insecta,448S3@7088|Lepidoptera	33208|Metazoa	T	-	GO:0006109,GO:0008150,GO:0010675,GO:0010906,GO:0019222,GO:0031323,GO:0050789,GO:0050794,GO:0062012,GO:0065007,GO:0080090	-	ko:K06890	-	-	-	-	ko00000	-	-	-
10h	Up	KAJ8726185.1	Zinc-binding domain present in Lin-11, Isl-1, Mec-3.	LIM	34740.HMEL011402-PA	4.76e-143	409	KOG0490@1|root,KOG0490@2759|Eukaryota,391IU@33154|Opisthokonta,3C742@33208|Metazoa,3DN47@33213|Bilateria,424J8@6656|Arthropoda,3T179@50557|Insecta,44A0T@7088|Lepidoptera	33208|Metazoa	K	-	-	-	-	-	-	-	-	-	-	-	-
10h	Up	KAJ8707774.1	ABC transporter transmembrane region	ABC_membrane,ABC_tran	34740.HMEL014185-PA	0	1796	COG1132@1|root,KOG0054@2759|Eukaryota,38CH6@33154|Opisthokonta,3BDC6@33208|Metazoa,3CXM9@33213|Bilateria,41VGC@6656|Arthropoda,3SJIN@50557|Insecta,441SN@7088|Lepidoptera	33208|Metazoa	Q	ABCC4	GO:0002576,GO:0003674,GO:0003824,GO:0005215,GO:0005575,GO:0005622,GO:0005623,GO:0005737,GO:0005886,GO:0005887,GO:0006810,GO:0006811,GO:0006820,GO:0006869,GO:0006887,GO:0006950,GO:0006996,GO:0008150,GO:0008152,GO:0008509,GO:0009611,GO:0009987,GO:0010035,GO:0010038,GO:0010043,GO:0010876,GO:0012505,GO:0012506,GO:0015075,GO:0015103,GO:0015318,GO:0015399,GO:0015405,GO:0015662,GO:0015698,GO:0015711,GO:…	-	ko:K05673	ko01523,ko02010,ko04024,ko04976,map01523,map02010,map04024,map04976	-	-	-	ko00000,ko00001,ko02000	3.A.1.208.7	-	-
10h	Up	KAJ8717670.1	zinc ion binding	-	13037.EHJ66570	0	1281	KOG3615@1|root,KOG3615@2759|Eukaryota,38CWB@33154|Opisthokonta,3B9CC@33208|Metazoa,3CUU3@33213|Bilateria,41UXD@6656|Arthropoda,3SJ3V@50557|Insecta,443GV@7088|Lepidoptera	33208|Metazoa	S	ZSWIM6	GO:0000902,GO:0005575,GO:0005623,GO:0007275,GO:0007399,GO:0008150,GO:0009653,GO:0009987,GO:0016043,GO:0022008,GO:0030030,GO:0030154,GO:0030182,GO:0030334,GO:0031175,GO:0032420,GO:0032421,GO:0032501,GO:0032502,GO:0032879,GO:0032989,GO:0032990,GO:0040012,GO:0042995,GO:0043005,GO:0043226,GO:0044422,GO:0044464,GO:0045595,GO:0048468,GO:0048666,GO:0048699,GO:0048731,GO:0048812,GO:0048856,GO:0048858,GO:…	-	-	-	-	-	-	-	-	-	-
10h	Up	KAJ8727764.1	Domain of unknown function (DUF1693)	NTP_transf_7	7091.BGIBMGA008006-TA	2.07e-246	688	KOG3852@1|root,KOG3852@2759|Eukaryota,38F2Q@33154|Opisthokonta,3BAXP@33208|Metazoa,3CV5G@33213|Bilateria,41W6M@6656|Arthropoda,3SFMB@50557|Insecta,4446M@7088|Lepidoptera	33208|Metazoa	S	FAM46A	GO:0003674,GO:0003824,GO:0004652,GO:0005575,GO:0005622,GO:0005623,GO:0005634,GO:0005737,GO:0008150,GO:0009892,GO:0009893,GO:0009894,GO:0009895,GO:0010468,GO:0010604,GO:0010605,GO:0010608,GO:0010628,GO:0016740,GO:0016772,GO:0016779,GO:0019219,GO:0019222,GO:0031323,GO:0031324,GO:0031329,GO:0031330,GO:0043226,GO:0043227,GO:0043229,GO:0043231,GO:0043487,GO:0043488,GO:0043489,GO:0044424,GO:0044464,GO:…	-	-	-	-	-	-	-	-	-	-
10h	Up	KAJ8730155.1	Glycosyl transferase family 2	Glyco_transf_92	34740.HMEL008887-PA	1.82e-228	638	KOG4735@1|root,KOG4735@2759|Eukaryota,39PQB@33154|Opisthokonta,3BHWY@33208|Metazoa,3CYXS@33213|Bilateria,41WRH@6656|Arthropoda,3SFSP@50557|Insecta,4430V@7088|Lepidoptera	33208|Metazoa	S	-	GO:0003674,GO:0003824,GO:0005575,GO:0005622,GO:0005623,GO:0006491,GO:0006807,GO:0008150,GO:0008152,GO:0008194,GO:0008378,GO:0009100,GO:0009987,GO:0016740,GO:0016757,GO:0016758,GO:0019538,GO:0035250,GO:0043170,GO:0043226,GO:0043229,GO:0044237,GO:0044238,GO:0044260,GO:0044424,GO:0044464,GO:0071704,GO:1901135,GO:1901564	-	-	-	-	-	-	-	-	-	-
10h	Up	KAJ8717891.1	ADAM-TS Spacer 1	ADAM_spacer1,PLAC,TSP_1	13037.EHJ71099	0	1120	KOG3538@1|root,KOG4597@2759|Eukaryota,393IC@33154|Opisthokonta,3B9QK@33208|Metazoa,3CRM0@33213|Bilateria,41VHB@6656|Arthropoda,3SJ1Z@50557|Insecta,4431N@7088|Lepidoptera	33208|Metazoa	O	THSD4	GO:0001527,GO:0002020,GO:0002064,GO:0002164,GO:0003674,GO:0005488,GO:0005515,GO:0005575,GO:0005576,GO:0005614,GO:0005622,GO:0005623,GO:0005737,GO:0005783,GO:0005788,GO:0007275,GO:0007507,GO:0007508,GO:0008150,GO:0009791,GO:0009888,GO:0009987,GO:0010941,GO:0010942,GO:0012505,GO:0016043,GO:0019899,GO:0022607,GO:0030154,GO:0030198,GO:0030855,GO:0031012,GO:0031974,GO:0032501,GO:0032502,GO:0042981,GO:…	-	-	-	-	-	-	-	-	-	-
10h	Up	KAJ8713240.1	PKS_KR	ADH_zinc_N,Acyl_transf_1,KAsynt_C_assoc,KR,Ketoacyl-synt_C,Methyltransf_12,PP-binding,PS-DH,Thioesterase,ketoacyl-synt	13037.EHJ78836	0	3562	COG3321@1|root,KOG1202@2759|Eukaryota,38D6P@33154|Opisthokonta,3BJ45@33208|Metazoa,3D2W0@33213|Bilateria,41TZW@6656|Arthropoda,3SG6M@50557|Insecta,44578@7088|Lepidoptera	33208|Metazoa	I	FASN	GO:0000166,GO:0001885,GO:0002064,GO:0002376,GO:0002520,GO:0002521,GO:0002573,GO:0003158,GO:0003674,GO:0003676,GO:0003677,GO:0003697,GO:0003824,GO:0004312,GO:0005488,GO:0005515,GO:0005575,GO:0005622,GO:0005623,GO:0005737,GO:0005794,GO:0005829,GO:0005886,GO:0005975,GO:0005976,GO:0005977,GO:0006073,GO:0006082,GO:0006084,GO:0006089,GO:0006091,GO:0006112,GO:0006139,GO:0006163,GO:0006164,GO:0006629,GO:…	2.3.1.85	ko:K00665	ko00061,ko01100,ko01212,ko04152,ko04910,map00061,map01100,map01212,map04152,map04910	M00082,M00083	R01404,R01624,R01626,R01706,R04355,R04428,R04430,R04533,R04534,R04535,R04536,R04537,R04543,R04544,R04566,R04568,R04725,R04726,R04952,R04953,R04954,R04956,R04957,R04959,R04960,R04962,R04963,R04965,R04967,R04968,R04970,R08159	RC00004,RC00014,RC00029,RC00039,RC00052,RC00076,RC00117,RC00120,RC00831,RC01095,RC02727,RC02728,RC02729,RC02857,RC02888	ko00000,ko00001,ko00002,ko01000,ko01004,ko04147	-	-	-
10h	Up	KAJ8729878.1	Protein tweety homolog	Tweety	13037.EHJ63673	1.78e-286	795	KOG4433@1|root,KOG4433@2759|Eukaryota,39U89@33154|Opisthokonta,3B9PB@33208|Metazoa,3CTWR@33213|Bilateria,41UJ4@6656|Arthropoda,3SFUZ@50557|Insecta,447JI@7088|Lepidoptera	33208|Metazoa	P	TTYH2	GO:0003674,GO:0005215,GO:0005216,GO:0005253,GO:0005254,GO:0005575,GO:0005623,GO:0005886,GO:0006810,GO:0006811,GO:0006820,GO:0006821,GO:0008150,GO:0008509,GO:0015075,GO:0015103,GO:0015108,GO:0015267,GO:0015318,GO:0015698,GO:0016020,GO:0016021,GO:0022803,GO:0022838,GO:0022857,GO:0031224,GO:0034220,GO:0044425,GO:0044464,GO:0051179,GO:0051234,GO:0055085,GO:0071944,GO:0098656,GO:0098660,GO:0098661,GO:…	-	-	-	-	-	-	-	-	-	-
10h	Up	KAJ8727646.1	Sulfatase	Sulfatase	7091.BGIBMGA012511-TA	2.14e-229	648	COG3119@1|root,KOG3867@2759|Eukaryota,38DVH@33154|Opisthokonta,3C8N2@33208|Metazoa,3DPFV@33213|Bilateria,424G1@6656|Arthropoda,3STQ4@50557|Insecta,449GZ@7088|Lepidoptera	33208|Metazoa	P	-	-	-	-	-	-	-	-	-	-	-	-
10h	Up	KAJ8710015.1	scavenger receptor activity	-	13037.EHJ74345	2.69e-223	625	KOG1544@1|root,KOG1544@2759|Eukaryota,390Q8@33154|Opisthokonta,3CA0M@33208|Metazoa,3DUFG@33213|Bilateria,42BGE@6656|Arthropoda,3STQB@50557|Insecta,449HN@7088|Lepidoptera	33208|Metazoa	S	-	-	-	-	-	-	-	-	-	-	-	-
10h	Up	KAJ8718039.1	beta-acetyl hexosaminidase like	Glyco_hydro_20,Glycohydro_20b2	13037.EHJ71488	0	1039	COG3525@1|root,KOG2499@2759|Eukaryota,38D1Y@33154|Opisthokonta,3BMIA@33208|Metazoa,3D3BR@33213|Bilateria,41THB@6656|Arthropoda,3SHSN@50557|Insecta,442AS@7088|Lepidoptera	33208|Metazoa	G	-	GO:0003674,GO:0003824,GO:0004553,GO:0004563,GO:0005575,GO:0005622,GO:0005623,GO:0005737,GO:0005768,GO:0005770,GO:0005886,GO:0006464,GO:0006491,GO:0006517,GO:0006726,GO:0006807,GO:0007275,GO:0007399,GO:0007417,GO:0007420,GO:0008150,GO:0008152,GO:0009058,GO:0009059,GO:0009100,GO:0009987,GO:0012505,GO:0015929,GO:0016020,GO:0016063,GO:0016231,GO:0016787,GO:0016798,GO:0019538,GO:0031410,GO:0031982,GO:…	3.2.1.52	ko:K20730	ko00511,ko00513,ko01100,map00511,map00513,map01100	-	R11317	-	ko00000,ko00001,ko01000	-	GH20	-
10h	Up	KAJ8714717.1	RNA recognition motif	RRM_1	13037.EHJ77777	5.44e-227	635	KOG4205@1|root,KOG4205@2759|Eukaryota,38F25@33154|Opisthokonta,3BIB5@33208|Metazoa,3CT1F@33213|Bilateria,41XZW@6656|Arthropoda,3SIZ7@50557|Insecta,444KP@7088|Lepidoptera	33208|Metazoa	A	DAZAP1	GO:0000003,GO:0000578,GO:0000902,GO:0000904,GO:0001667,GO:0001890,GO:0001893,GO:0002064,GO:0002065,GO:0002066,GO:0003002,GO:0003006,GO:0003674,GO:0003676,GO:0003677,GO:0003697,GO:0003723,GO:0003727,GO:0003729,GO:0003730,GO:0005488,GO:0005515,GO:0005575,GO:0005622,GO:0005623,GO:0005634,GO:0005654,GO:0005737,GO:0005829,GO:0006403,GO:0006417,GO:0006928,GO:0006935,GO:0007028,GO:0007275,GO:0007276,GO:…	-	ko:K12741,ko:K14411	ko03015,ko03040,map03015,map03040	-	-	-	ko00000,ko00001,ko03019,ko03041	-	-	-
10h	Up	KAJ8718748.1	Nuclear transport factor 2 (NTF2) domain	NTF2,RRM_1	13037.EHJ63410	4.72e-160	468	KOG0116@1|root,KOG0116@2759|Eukaryota,390RG@33154|Opisthokonta,3B9P4@33208|Metazoa,3CZ8D@33213|Bilateria,41V5G@6656|Arthropoda,3SH97@50557|Insecta,4465G@7088|Lepidoptera	33208|Metazoa	T	G3BP2	GO:0000003,GO:0000375,GO:0000377,GO:0000398,GO:0001654,GO:0001736,GO:0001738,GO:0001745,GO:0001751,GO:0001752,GO:0001754,GO:0002009,GO:0002064,GO:0002065,GO:0002066,GO:0003002,GO:0003006,GO:0003674,GO:0003676,GO:0003678,GO:0003723,GO:0003724,GO:0003729,GO:0003824,GO:0004003,GO:0004004,GO:0004386,GO:0005198,GO:0005488,GO:0005515,GO:0005575,GO:0005622,GO:0005623,GO:0005634,GO:0005737,GO:0005829,GO:…	3.6.4.12,3.6.4.13	ko:K17265	-	-	-	-	ko00000,ko01000,ko03019,ko04147	-	-	-
10h	Up	KAJ8737280.1	Amino acid permease	AA_permease_2	34740.HMEL017938-PA	3.73e-287	790	COG0531@1|root,KOG1287@2759|Eukaryota,38BBK@33154|Opisthokonta,3B9U2@33208|Metazoa,3CR7T@33213|Bilateria,41UVY@6656|Arthropoda,3SJVI@50557|Insecta,4442M@7088|Lepidoptera	33208|Metazoa	E	SLC7A6	GO:0000003,GO:0000820,GO:0000821,GO:0002376,GO:0003333,GO:0003674,GO:0005215,GO:0005342,GO:0005575,GO:0005622,GO:0005623,GO:0005886,GO:0005887,GO:0006082,GO:0006520,GO:0006521,GO:0006807,GO:0006810,GO:0006811,GO:0006820,GO:0006835,GO:0006865,GO:0006897,GO:0006909,GO:0006928,GO:0006950,GO:0006952,GO:0007610,GO:0007617,GO:0007618,GO:0007619,GO:0007635,GO:0008049,GO:0008150,GO:0008152,GO:0008509,GO:…	-	ko:K13867,ko:K13872	ko04974,map04974	-	-	-	ko00000,ko00001,ko02000	2.A.3.8,2.A.3.8.7	-	-
10h	Up	KAJ8722405.1	Acyl-CoA oxidase	ACOX,Acyl-CoA_dh_1,Acyl-CoA_dh_M,Acyl-CoA_ox_N	13037.EHJ71045	0	1052	COG1960@1|root,KOG0135@2759|Eukaryota,39M88@33154|Opisthokonta,3B9Y8@33208|Metazoa,3CV4R@33213|Bilateria,41YC1@6656|Arthropoda,3SHSI@50557|Insecta,4421Q@7088|Lepidoptera	33208|Metazoa	IQ	ACOX3	GO:0000166,GO:0003674,GO:0003824,GO:0003995,GO:0003997,GO:0005102,GO:0005488,GO:0005504,GO:0005515,GO:0005575,GO:0005622,GO:0005623,GO:0005737,GO:0005777,GO:0005782,GO:0005829,GO:0006082,GO:0006605,GO:0006625,GO:0006629,GO:0006631,GO:0006635,GO:0006810,GO:0006886,GO:0006996,GO:0007031,GO:0008104,GO:0008150,GO:0008152,GO:0008289,GO:0009056,GO:0009062,GO:0009987,GO:0015031,GO:0015833,GO:0016042,GO:…	1.3.3.6	ko:K00232	ko00071,ko00592,ko01040,ko01100,ko01110,ko01212,ko03320,ko04024,ko04146,map00071,map00592,map01040,map01100,map01110,map01212,map03320,map04024,map04146	M00087,M00113	R01175,R01279,R03777,R03857,R03990,R04751,R04754,R07888,R07892,R07896,R07934,R07950	RC00052,RC00076	ko00000,ko00001,ko00002,ko01000	-	-	-
10h	Up	KAJ8719906.1	XRCC1 N terminal domain	BRCT,BRCT_2,PTCB-BRCT,XRCC1_N	34740.HMEL011697-PA	1.47e-126	395	KOG3226@1|root,KOG3226@2759|Eukaryota,38SZ8@33154|Opisthokonta,3BG2B@33208|Metazoa,3CYYA@33213|Bilateria,41YM0@6656|Arthropoda,3SI11@50557|Insecta,446XZ@7088|Lepidoptera	33208|Metazoa	L	XRCC1	GO:0000109,GO:0000228,GO:0000722,GO:0000723,GO:0000724,GO:0000725,GO:0000726,GO:0000781,GO:0000784,GO:0000785,GO:0000790,GO:0001666,GO:0003674,GO:0003676,GO:0003677,GO:0003684,GO:0003824,GO:0003909,GO:0005488,GO:0005515,GO:0005575,GO:0005622,GO:0005623,GO:0005634,GO:0005654,GO:0005694,GO:0005730,GO:0006139,GO:0006259,GO:0006266,GO:0006281,GO:0006282,GO:0006283,GO:0006284,GO:0006288,GO:0006289,GO:…	-	ko:K10803	ko03410,map03410	M00296	-	-	ko00000,ko00001,ko00002,ko03400	-	-	-
10h	Up	KAJ8728486.1	Putative GTP-ase activating proteins for the small GTPase, ARF	ArfGap	7091.BGIBMGA009496-TA	2.48e-211	602	COG5347@1|root,KOG0706@2759|Eukaryota,38GNH@33154|Opisthokonta,3B97V@33208|Metazoa,3CRSW@33213|Bilateria,41UNA@6656|Arthropoda,3SHXC@50557|Insecta,4426T@7088|Lepidoptera	33208|Metazoa	T	ARFGAP2	GO:0001654,GO:0001745,GO:0002790,GO:0003674,GO:0005096,GO:0005215,GO:0005488,GO:0005515,GO:0005575,GO:0005622,GO:0005623,GO:0005737,GO:0005794,GO:0005829,GO:0005886,GO:0006810,GO:0006886,GO:0006888,GO:0006890,GO:0007275,GO:0007423,GO:0008047,GO:0008104,GO:0008150,GO:0008565,GO:0009306,GO:0009653,GO:0009887,GO:0009987,GO:0012505,GO:0015031,GO:0015833,GO:0016020,GO:0016192,GO:0030234,GO:0030695,GO:…	-	ko:K12493	ko04144,map04144	-	-	-	ko00000,ko00001,ko04131	-	-	-
10h	Up	KAJ8728742.1	Myotubularin protein	C1_1,DENN,GRAM,Myotub-related,PH,SBF2,dDENN,uDENN	7091.BGIBMGA009225-TA	0	1903	KOG1090@1|root,KOG1090@2759|Eukaryota,38DK3@33154|Opisthokonta,3BBSV@33208|Metazoa,3CU8H@33213|Bilateria,41TWU@6656|Arthropoda,3SHAU@50557|Insecta,44835@7088|Lepidoptera	33208|Metazoa	T	SBF1	GO:0000003,GO:0000123,GO:0000278,GO:0001558,GO:0001691,GO:0003674,GO:0003682,GO:0003824,GO:0004721,GO:0004857,GO:0005085,GO:0005088,GO:0005488,GO:0005515,GO:0005575,GO:0005622,GO:0005623,GO:0005634,GO:0005654,GO:0005694,GO:0005700,GO:0005737,GO:0005768,GO:0005783,GO:0005789,GO:0005829,GO:0005938,GO:0006325,GO:0006355,GO:0006357,GO:0006464,GO:0006470,GO:0006473,GO:0006475,GO:0006479,GO:0006629,GO:…	-	ko:K18061	-	-	-	-	ko00000,ko01009	-	-	-
10h	Up	KAJ8706572.1	domain present in cyclins, TFIIB and Retinoblastoma	Cyclin_N	7091.BGIBMGA001790-TA	1.8e-168	481	COG5024@1|root,KOG0653@2759|Eukaryota,39TTW@33154|Opisthokonta,3BBC1@33208|Metazoa,3CXEA@33213|Bilateria,41WWZ@6656|Arthropoda,3SJP5@50557|Insecta,4429Q@7088|Lepidoptera	33208|Metazoa	D	CCNG2	GO:0000003,GO:0000280,GO:0000711,GO:0000731,GO:0001932,GO:0003674,GO:0004857,GO:0004864,GO:0005575,GO:0005622,GO:0005623,GO:0005634,GO:0005694,GO:0005700,GO:0005737,GO:0006139,GO:0006259,GO:0006281,GO:0006302,GO:0006725,GO:0006807,GO:0006950,GO:0006974,GO:0006996,GO:0007049,GO:0007143,GO:0007276,GO:0007292,GO:0007346,GO:0008150,GO:0008152,GO:0008593,GO:0009058,GO:0009059,GO:0009888,GO:0009892,GO:…	-	ko:K10146	ko04068,ko04115,map04068,map04115	-	-	-	ko00000,ko00001	-	-	-
10h	Up	KAJ8707903.1	ABC transporter transmembrane region	ABC_membrane,ABC_tran	13037.EHJ69107	0	1602	COG1132@1|root,KOG0055@2759|Eukaryota,38E88@33154|Opisthokonta,3B958@33208|Metazoa,3CVKH@33213|Bilateria,41WNN@6656|Arthropoda,3SIMD@50557|Insecta,449MC@7088|Lepidoptera	33208|Metazoa	Q	pgp-2	GO:0000003,GO:0001666,GO:0003008,GO:0003014,GO:0003674,GO:0003824,GO:0005215,GO:0005575,GO:0005622,GO:0005623,GO:0005737,GO:0005886,GO:0005887,GO:0006810,GO:0006855,GO:0006928,GO:0006950,GO:0006996,GO:0007276,GO:0008150,GO:0008354,GO:0008559,GO:0009628,GO:0009636,GO:0009987,GO:0010876,GO:0015238,GO:0015399,GO:0015405,GO:0015562,GO:0015893,GO:0016020,GO:0016021,GO:0016043,GO:0016462,GO:0016477,GO:…	3.6.3.44	ko:K05658	ko02010,ko04976,ko05206,ko05226,map02010,map04976,map05206,map05226	-	-	-	ko00000,ko00001,ko01000,ko02000,ko04090,ko04147	3.A.1.201	-	-
10h	Up	KAJ8708311.1	Ribonuclease H protein	Exo_endo_phos_2,RVT_1	13037.EHJ67685	1.64e-46	172	KOG1075@1|root,KOG1075@2759|Eukaryota,39XVS@33154|Opisthokonta,3BM3S@33208|Metazoa,3DD47@33213|Bilateria,421YB@6656|Arthropoda,3SM8V@50557|Insecta	33208|Metazoa	S	-	-	-	-	-	-	-	-	-	-	-	-
10h	Up	KAJ8706191.1	TFIIS helical bundle-like domain	Med26	7091.BGIBMGA009570-TA	2.08e-159	477	COG5139@1|root,KOG1793@2759|Eukaryota,394VH@33154|Opisthokonta,3BC71@33208|Metazoa,3CSZM@33213|Bilateria,41TUS@6656|Arthropoda,3SGG7@50557|Insecta,443XQ@7088|Lepidoptera	33208|Metazoa	K	IWS1	GO:0000414,GO:0005575,GO:0005622,GO:0005623,GO:0005634,GO:0005654,GO:0006139,GO:0006351,GO:0006354,GO:0006355,GO:0006366,GO:0006368,GO:0006725,GO:0006807,GO:0008150,GO:0008152,GO:0009058,GO:0009059,GO:0009889,GO:0009987,GO:0010467,GO:0010468,GO:0010556,GO:0010793,GO:0016070,GO:0018130,GO:0019219,GO:0019222,GO:0019438,GO:0031056,GO:0031060,GO:0031323,GO:0031326,GO:0031399,GO:0031974,GO:0031981,GO:…	-	ko:K17498	-	-	-	-	ko00000,ko03021	-	-	-
10h	Up	KAJ8735432.1	Insect cuticle protein	Chitin_bind_4	7091.BGIBMGA002664-TA	3.92e-93	276	2EQ63@1|root,2TDNK@2759|Eukaryota,390P1@33154|Opisthokonta,3C6HG@33208|Metazoa,3DMG2@33213|Bilateria,4242E@6656|Arthropoda,3SY8S@50557|Insecta,446X4@7088|Lepidoptera	33208|Metazoa	S	-	-	-	-	-	-	-	-	-	-	-	-
10h	Up	KAJ8731148.1	Middle domain of eukaryotic initiation factor 4G (eIF4G)	MIF4G	34740.HMEL011473-PA	1.58e-277	765	KOG3942@1|root,KOG3942@2759|Eukaryota,38HM5@33154|Opisthokonta,3BBUZ@33208|Metazoa,3CVJS@33213|Bilateria,41VJF@6656|Arthropoda,3SKIX@50557|Insecta,442X9@7088|Lepidoptera	33208|Metazoa	J	MIF4GD	GO:0003674,GO:0005488,GO:0005515,GO:0005575,GO:0005622,GO:0005623,GO:0005634,GO:0005730,GO:0005737,GO:0005829,GO:0008022,GO:0031974,GO:0031981,GO:0043226,GO:0043227,GO:0043228,GO:0043229,GO:0043231,GO:0043232,GO:0043233,GO:0044422,GO:0044424,GO:0044428,GO:0044444,GO:0044446,GO:0044464,GO:0070013	-	ko:K15108	-	-	-	-	ko00000,ko02000	2.A.29.16,2.A.29.28	-	-
10h	Up	KAJ8731204.1	Zinc ion binding	RWD,zf-RING_11	13037.EHJ74285	2.78e-103	319	KOG4445@1|root,KOG4445@2759|Eukaryota,39TF9@33154|Opisthokonta,3BI9K@33208|Metazoa,3CTMM@33213|Bilateria,41XKQ@6656|Arthropoda,3SKTJ@50557|Insecta,447UA@7088|Lepidoptera	33208|Metazoa	O	RNF25	GO:0003674,GO:0003824,GO:0004842,GO:0005488,GO:0005515,GO:0005575,GO:0005622,GO:0005623,GO:0005634,GO:0005737,GO:0005829,GO:0006355,GO:0006464,GO:0006807,GO:0008134,GO:0008150,GO:0008152,GO:0008270,GO:0009889,GO:0009987,GO:0010468,GO:0010556,GO:0016567,GO:0016740,GO:0019219,GO:0019222,GO:0019538,GO:0019787,GO:0031323,GO:0031326,GO:0032446,GO:0036211,GO:0043167,GO:0043169,GO:0043170,GO:0043226,GO:…	2.3.2.27	ko:K10640	-	-	-	-	ko00000,ko01000,ko04121	-	-	-
10h	Up	KAJ8728478.1	Hamartin protein	Hamartin	7091.BGIBMGA009493-TA	2.14e-176	530	2CAZQ@1|root,2QQPT@2759|Eukaryota,38D09@33154|Opisthokonta,3BF81@33208|Metazoa,3CSD5@33213|Bilateria,41W2C@6656|Arthropoda,3SIUF@50557|Insecta,449B9@7088|Lepidoptera	33208|Metazoa	S	TSC1	GO:0000003,GO:0001558,GO:0001655,GO:0001666,GO:0001775,GO:0001822,GO:0001838,GO:0001841,GO:0001843,GO:0001932,GO:0001952,GO:0001954,GO:0002009,GO:0002065,GO:0002067,GO:0002165,GO:0002250,GO:0002252,GO:0002263,GO:0002285,GO:0002286,GO:0002292,GO:0002366,GO:0002376,GO:0002520,GO:0002521,GO:0003006,GO:0003674,GO:0004857,GO:0005488,GO:0005515,GO:0005575,GO:0005622,GO:0005623,GO:0005634,GO:0005737,GO:…	-	ko:K07206	ko04072,ko04140,ko04150,ko04151,ko04152,ko04211,ko04218,ko04714,ko04910,ko05165,ko05231,map04072,map04140,map04150,map04151,map04152,map04211,map04218,map04714,map04910,map05165,map05231	-	-	-	ko00000,ko00001	-	-	-
10h	Up	KAJ8732382.1	Sterile alpha motif.	CRIC_ras_sig,DUF1170,PDZ,PH,SAM_1	34740.HMEL006600-PA	3.43e-246	746	KOG1738@1|root,KOG1738@2759|Eukaryota,39RBI@33154|Opisthokonta,3BE3R@33208|Metazoa,3CVF1@33213|Bilateria,41TF5@6656|Arthropoda,3SIZQ@50557|Insecta,448DQ@7088|Lepidoptera	33208|Metazoa	F	CNKSR2	GO:0003674,GO:0005488,GO:0005515,GO:0005575,GO:0005622,GO:0005623,GO:0005737,GO:0005886,GO:0007154,GO:0007165,GO:0008150,GO:0009987,GO:0014069,GO:0016020,GO:0019899,GO:0019900,GO:0019901,GO:0023052,GO:0032279,GO:0035556,GO:0036477,GO:0042802,GO:0042995,GO:0043005,GO:0043025,GO:0043226,GO:0044297,GO:0044424,GO:0044425,GO:0044456,GO:0044459,GO:0044464,GO:0045202,GO:0045211,GO:0050789,GO:0050794,GO:…	-	ko:K17536	ko04013,map04013	-	-	-	ko00000,ko00001,ko01001	-	-	-
10h	Up	KAJ8718042.1	Malate/L-lactate dehydrogenase	Ldh_2	34740.HMEL007606-PA	3.25e-200	563	COG2055@1|root,2QRW5@2759|Eukaryota,38RRZ@33154|Opisthokonta,3BKFP@33208|Metazoa,3CVJF@33213|Bilateria,41WU3@6656|Arthropoda,3SGS6@50557|Insecta,4431I@7088|Lepidoptera	33208|Metazoa	E	-	-	-	-	-	-	-	-	-	-	-	-
10h	Up	KAJ8717553.1
10h	Up	KAJ8728667.1
10h	Up	KAJ8708529.1
10h	Down	KAJ8715425.1	C-type lectin (CTL) or carbohydrate-recognition domain (CRD)	Lectin_C	7091.BGIBMGA002288-TA	2.26e-85	264	KOG4297@1|root,KOG4297@2759|Eukaryota,39N0S@33154|Opisthokonta,3CPJX@33208|Metazoa,3E5QZ@33213|Bilateria,421FK@6656|Arthropoda,3T061@50557|Insecta,44B0X@7088|Lepidoptera	33208|Metazoa	TV	-	-	-	ko:K06721	-	-	-	-	ko00000,ko04090,ko04091	-	-	-
10h	Down	KAJ8704044.1	DNA/RNA non-specific endonuclease	Endonuclease_NS	13037.EHJ63979	1.97e-128	382	2BZFQ@1|root,2S2JM@2759|Eukaryota,3A4JD@33154|Opisthokonta,3BS6D@33208|Metazoa,3D8BY@33213|Bilateria,41ZR0@6656|Arthropoda,3SN1E@50557|Insecta	33208|Metazoa	S	-	GO:0000737,GO:0006139,GO:0006259,GO:0006308,GO:0006309,GO:0006725,GO:0006807,GO:0006915,GO:0006921,GO:0008150,GO:0008152,GO:0008219,GO:0009056,GO:0009057,GO:0009987,GO:0012501,GO:0016043,GO:0019439,GO:0022411,GO:0030262,GO:0034641,GO:0034655,GO:0043170,GO:0044237,GO:0044238,GO:0044248,GO:0044260,GO:0044265,GO:0044270,GO:0046483,GO:0046700,GO:0071704,GO:0071840,GO:0090304,GO:0090305,GO:0097194,GO:…	-	-	-	-	-	-	-	-	-	-
10h	Down	KAJ8715439.1	C-type lectin (CTL) or carbohydrate-recognition domain (CRD)	Lectin_C	13037.EHJ76118	1.39e-16	82	2E93Y@1|root,2SFHR@2759|Eukaryota,3AAH2@33154|Opisthokonta,3BV1N@33208|Metazoa,3DBKW@33213|Bilateria,423JQ@6656|Arthropoda,3SRS0@50557|Insecta,444UY@7088|Lepidoptera	33208|Metazoa	S	-	-	-	-	-	-	-	-	-	-	-	-
10h	Down	KAJ8704047.1	response to abiotic stimulus	Ank,Ank_2,Ank_3,Ank_4	570417.WP0293	5.59e-99	351	COG0666@1|root,COG0666@2|Bacteria	2|Bacteria	G	-	-	-	ko:K06867	-	-	-	-	ko00000	-	-	-
10h	Down	KAJ8715437.1	C-type lectin (CTL) or carbohydrate-recognition domain (CRD)	Lectin_C	34740.HMEL007501-PA	4.94e-48	168	2E93Y@1|root,2SFHR@2759|Eukaryota,3AAH2@33154|Opisthokonta,3BV1N@33208|Metazoa,3DBKW@33213|Bilateria,423JQ@6656|Arthropoda,3SRS0@50557|Insecta,444UY@7088|Lepidoptera	33208|Metazoa	S	-	-	-	-	-	-	-	-	-	-	-	-
10h	Down	KAJ8725172.1	alpha/beta hydrolase fold	Abhydrolase_1	7091.BGIBMGA001018-TA	1.01e-119	352	COG0596@1|root,KOG4178@2759|Eukaryota,38GM9@33154|Opisthokonta,3BFEQ@33208|Metazoa,3CRPT@33213|Bilateria,41YPF@6656|Arthropoda,3SM4M@50557|Insecta,446F6@7088|Lepidoptera	33208|Metazoa	I	EPHX4	GO:0003674,GO:0003824,GO:0004301,GO:0006629,GO:0008150,GO:0008152,GO:0009987,GO:0016787,GO:0016801,GO:0016803,GO:0044237,GO:0044238,GO:0044255,GO:0071704	-	ko:K22369	-	-	-	-	ko00000,ko01000,ko01002	-	-	-
10h	Down	KAJ8710335.1	Ankyrin repeats (many copies)	Ank,Ank_2,Ank_4,Ank_5,Ion_trans	7091.BGIBMGA014186-TA	0	1120	COG0666@1|root,KOG0510@2759|Eukaryota,39X06@33154|Opisthokonta,3BJCD@33208|Metazoa,3D4W4@33213|Bilateria,41XD7@6656|Arthropoda,3SKVI@50557|Insecta,4427H@7088|Lepidoptera	33208|Metazoa	S	-	-	-	ko:K21442	-	-	-	-	ko00000,ko04131	-	-	-
10h	Down	KAJ8717862.1	Polyprenyl synthetase	RUN,SH3_9,polyprenyl_synt	7091.BGIBMGA001926-TA	1.68e-265	732	COG0142@1|root,KOG0711@2759|Eukaryota,38DEA@33154|Opisthokonta,3BBXF@33208|Metazoa,3CSWW@33213|Bilateria,41TE4@6656|Arthropoda,3SFMT@50557|Insecta,441Y9@7088|Lepidoptera	33208|Metazoa	H	FDPS	GO:0000003,GO:0001558,GO:0003674,GO:0003824,GO:0004161,GO:0004337,GO:0004659,GO:0005575,GO:0005622,GO:0005623,GO:0005634,GO:0005654,GO:0005737,GO:0005739,GO:0005759,GO:0005777,GO:0005829,GO:0006066,GO:0006629,GO:0006644,GO:0006694,GO:0006695,GO:0006720,GO:0006721,GO:0006793,GO:0006796,GO:0006928,GO:0007276,GO:0008150,GO:0008152,GO:0008202,GO:0008203,GO:0008299,GO:0008354,GO:0008610,GO:0008654,GO:…	2.5.1.1,2.5.1.10	ko:K00787	ko00900,ko01100,ko01110,ko01130,ko05164,ko05166,map00900,map01100,map01110,map01130,map05164,map05166	M00366,M00367	R01658,R02003	RC00279	ko00000,ko00001,ko00002,ko01000,ko01006	-	-	-
10h	Down	KAJ8712173.1	-	NACHT	6669.EFX87242	2.3e-09	71.6	2E6BF@1|root,2SD1W@2759|Eukaryota,3AJIY@33154|Opisthokonta,3BTMP@33208|Metazoa,3DGFU@33213|Bilateria,420E1@6656|Arthropoda	2759|Eukaryota	-	-	-	-	-	-	-	-	-	-	-	-	-
10h	Down	KAJ8708308.1	Transcription activator MBF2	MBF2	13037.EHJ68400	6.65e-36	125	2F6CD@1|root,2R0ZV@2759|Eukaryota,3920R@33154|Opisthokonta,3C7GC@33208|Metazoa,3DNGI@33213|Bilateria,42CDC@6656|Arthropoda,3SU50@50557|Insecta,44AMZ@7088|Lepidoptera	33208|Metazoa	S	-	-	-	-	-	-	-	-	-	-	-	-
10h	Down	KAJ8726135.1	BESS motif	BESS,MADF_DNA_bdg	13037.EHJ69001	2.04e-87	266	2CYEI@1|root,2S3VN@2759|Eukaryota,3A72F@33154|Opisthokonta,3BTMG@33208|Metazoa,3D9SJ@33213|Bilateria,4233H@6656|Arthropoda,3SY8Q@50557|Insecta,447ST@7088|Lepidoptera	33208|Metazoa	K	-	-	-	-	-	-	-	-	-	-	-	-
10h	Down	KAJ8729804.1	Cytochrome P-450	p450	136037.KDR20273	6.97e-232	689	COG2124@1|root,KOG0158@2759|Eukaryota,38BTY@33154|Opisthokonta,3BF8S@33208|Metazoa,3CV2F@33213|Bilateria,41TTZ@6656|Arthropoda,3SZ1K@50557|Insecta	33208|Metazoa	Q	-	GO:0003674,GO:0003824,GO:0008150,GO:0008152,GO:0016491,GO:0055114	-	ko:K14999,ko:K15003	-	-	-	-	ko00000,ko00199,ko01000	-	-	-
10h	Down	KAJ8733653.1	-	-	13037.EHJ69657	2.65e-35	124	2F5M8@1|root,2T6N9@2759|Eukaryota,390QS@33154|Opisthokonta,3C6IP@33208|Metazoa,3DMH8@33213|Bilateria,42434@6656|Arthropoda,3SUC5@50557|Insecta,44AWZ@7088|Lepidoptera	33208|Metazoa	-	-	-	-	-	-	-	-	-	-	-	-	-
10h	Down	KAJ8715426.1	C-type lectin (CTL) or carbohydrate-recognition domain (CRD)	Lectin_C	13037.EHJ76118	9.68e-93	286	2E93Y@1|root,2SFHR@2759|Eukaryota,3AAH2@33154|Opisthokonta,3BV1N@33208|Metazoa,3DBKW@33213|Bilateria,423JQ@6656|Arthropoda,3SRS0@50557|Insecta,444UY@7088|Lepidoptera	33208|Metazoa	S	-	-	-	-	-	-	-	-	-	-	-	-
10h	Down	KAJ8704058.1	response to abiotic stimulus	Ank,Ank_2,Ank_3,Ank_4	570417.WP0293	5.2e-116	404	COG0666@1|root,COG0666@2|Bacteria	2|Bacteria	G	-	-	-	ko:K06867	-	-	-	-	ko00000	-	-	-
10h	Down	KAJ8722880.1	Polysaccharide biosynthesis protein	adh_short	7091.BGIBMGA002944-TA	1.48e-134	387	COG1028@1|root,KOG4169@2759|Eukaryota,39MT4@33154|Opisthokonta,3BJE1@33208|Metazoa,3D0NN@33213|Bilateria,42213@6656|Arthropoda,3SQHW@50557|Insecta,449D5@7088|Lepidoptera	33208|Metazoa	Q	HPGD	GO:0000003,GO:0000166,GO:0001568,GO:0001655,GO:0001676,GO:0001822,GO:0001944,GO:0002237,GO:0003674,GO:0003824,GO:0004888,GO:0004930,GO:0004953,GO:0004954,GO:0004955,GO:0004957,GO:0005488,GO:0005515,GO:0005575,GO:0005576,GO:0005615,GO:0005622,GO:0005623,GO:0005634,GO:0005654,GO:0005737,GO:0005829,GO:0006082,GO:0006629,GO:0006631,GO:0006633,GO:0006636,GO:0006690,GO:0006692,GO:0006693,GO:0007154,GO:…	1.1.1.141	ko:K00069	ko05202,map05202	-	-	-	ko00000,ko00001,ko01000,ko04147	-	-	-
10h	Down	KAJ8706182.1	Reverse transcriptase (RNA-dependent DNA polymerase)	Dam,RVT_1,RVT_3	7425.NV22077-PA	1.46e-150	468	COG2801@1|root,2S2R5@2759|Eukaryota,39MHM@33154|Opisthokonta,3CP4C@33208|Metazoa,3E58K@33213|Bilateria,42B4V@6656|Arthropoda,3SN1X@50557|Insecta	33208|Metazoa	L	-	-	-	-	-	-	-	-	-	-	-	-
10h	Down	KAJ8715424.1	C-type lectin (CTL) or carbohydrate-recognition domain (CRD)	Lectin_C	7091.BGIBMGA002288-TA	1.81e-70	223	KOG4297@1|root,KOG4297@2759|Eukaryota,39N0S@33154|Opisthokonta,3CPJX@33208|Metazoa,3E5QZ@33213|Bilateria,421FK@6656|Arthropoda,3T061@50557|Insecta,44B0X@7088|Lepidoptera	33208|Metazoa	TV	-	-	-	ko:K06721	-	-	-	-	ko00000,ko04090,ko04091	-	-	-
10h	Down	KAJ8727394.1	Rhodanese Homology Domain	Rhodanese	34740.HMEL004764-PA	8.25e-47	156	COG0607@1|root,KOG1530@2759|Eukaryota,3A884@33154|Opisthokonta,3BUJ0@33208|Metazoa,3DARJ@33213|Bilateria,4213P@6656|Arthropoda,3SPBM@50557|Insecta,446T2@7088|Lepidoptera	33208|Metazoa	P	TSTD3	-	2.8.1.1,2.8.1.2	ko:K01011	ko00270,ko00920,ko01100,ko01120,ko04122,map00270,map00920,map01100,map01120,map04122	-	R01931,R03105,R03106	RC00214	ko00000,ko00001,ko01000	-	-	-
10h	Down	KAJ8713698.1	-	-	6412.HelroP182979	3.48e-46	166	2E005@1|root,2S7G8@2759|Eukaryota,3A9WH@33154|Opisthokonta,3CP97@33208|Metazoa,3D9TY@33213|Bilateria	33208|Metazoa	-	-	-	-	-	-	-	-	-	-	-	-	-
10h	Down	KAJ8729806.1	Cytochrome P450	p450	7091.BGIBMGA003944-TA	1.24e-232	657	COG2124@1|root,KOG0158@2759|Eukaryota,38BTY@33154|Opisthokonta,3BF8S@33208|Metazoa,3CV2F@33213|Bilateria,41TTZ@6656|Arthropoda,3SI58@50557|Insecta,445NR@7088|Lepidoptera	33208|Metazoa	Q	-	GO:0003674,GO:0003824,GO:0007275,GO:0007444,GO:0008150,GO:0008152,GO:0009888,GO:0016491,GO:0032501,GO:0032502,GO:0035220,GO:0035295,GO:0048513,GO:0048731,GO:0048856,GO:0055114,GO:0060429	-	ko:K14999,ko:K15003	-	-	-	-	ko00000,ko00199,ko01000	-	-	-
10h	Down	KAJ8716645.1	-	-	7091.BGIBMGA011526-TA	6.05e-38	137	2F6MU@1|root,2T7Q4@2759|Eukaryota,3922U@33154|Opisthokonta,3C7I1@33208|Metazoa,3DNI7@33213|Bilateria,424V5@6656|Arthropoda,3SU74@50557|Insecta,44AR2@7088|Lepidoptera	33208|Metazoa	-	-	-	-	-	-	-	-	-	-	-	-	-
10h	Down	KAJ8706587.1	zinc finger	-	7091.BGIBMGA001775-TA	1.02e-50	187	2FAG8@1|root,2TBNZ@2759|Eukaryota,396YW@33154|Opisthokonta,3CBAA@33208|Metazoa,3DSJF@33213|Bilateria,428NQ@6656|Arthropoda,3T16X@50557|Insecta,449W9@7088|Lepidoptera	33208|Metazoa	S	-	-	-	-	-	-	-	-	-	-	-	-
10h	Down	KAJ8717902.1	Protein tyrosine kinase	Pkinase	34740.HMEL013813-PA	3.48e-207	596	KOG0667@1|root,KOG0670@2759|Eukaryota,38BTX@33154|Opisthokonta,3BFA4@33208|Metazoa,3CT64@33213|Bilateria,41U8K@6656|Arthropoda,3SJUW@50557|Insecta,441RV@7088|Lepidoptera	33208|Metazoa	T	PRPF4B	GO:0000375,GO:0000377,GO:0000398,GO:0003674,GO:0003824,GO:0004672,GO:0005575,GO:0005622,GO:0005623,GO:0005634,GO:0005654,GO:0005681,GO:0005694,GO:0006139,GO:0006396,GO:0006397,GO:0006464,GO:0006468,GO:0006725,GO:0006793,GO:0006796,GO:0006807,GO:0008150,GO:0008152,GO:0008380,GO:0009987,GO:0010467,GO:0016070,GO:0016071,GO:0016301,GO:0016310,GO:0016604,GO:0016607,GO:0016740,GO:0016772,GO:0016773,GO:…	2.7.11.1	ko:K08827	-	-	-	-	ko00000,ko01000,ko01001,ko03041	-	-	-
10h	Down	KAJ8713491.1	Ubiquitin-like autophagy protein Apg12	Atg8	34740.HMEL006641-PA	7.48e-79	234	KOG1654@1|root,KOG1654@2759|Eukaryota,3A1NV@33154|Opisthokonta,3BQD3@33208|Metazoa,3D798@33213|Bilateria,41ZBW@6656|Arthropoda,3SME8@50557|Insecta,446HA@7088|Lepidoptera	33208|Metazoa	Z	GABARAPL1	GO:0000045,GO:0000226,GO:0000323,GO:0000421,GO:0000422,GO:0002119,GO:0002164,GO:0002165,GO:0003674,GO:0005102,GO:0005488,GO:0005515,GO:0005575,GO:0005622,GO:0005623,GO:0005737,GO:0005739,GO:0005740,GO:0005741,GO:0005764,GO:0005767,GO:0005773,GO:0005774,GO:0005776,GO:0005783,GO:0005790,GO:0005794,GO:0005829,GO:0005856,GO:0005875,GO:0005886,GO:0005929,GO:0005930,GO:0006605,GO:0006810,GO:0006886,GO:…	-	ko:K08341	ko04068,ko04136,ko04137,ko04138,ko04139,ko04140,ko04212,ko04371,ko04621,ko04727,ko05167,map04068,map04136,map04137,map04138,map04139,map04140,map04212,map04371,map04621,map04727,map05167	-	-	-	ko00000,ko00001,ko03029,ko04121,ko04131	-	-	-
10h	Down	KAJ8703752.1	response to abiotic stimulus	Ank,Ank_2,Ank_3,Ank_4	570417.WP0293	1.41e-46	181	COG0666@1|root,COG0666@2|Bacteria	2|Bacteria	G	-	-	-	ko:K06867	-	-	-	-	ko00000	-	-	-
10h	Down	KAJ8726258.1	Metal ion binding	RRM_1,zf-CCCH	13037.EHJ70693	6.79e-130	386	KOG2202@1|root,KOG2202@2759|Eukaryota,38CQ1@33154|Opisthokonta,3BBNP@33208|Metazoa,3CU1P@33213|Bilateria,41X1B@6656|Arthropoda,3SI6D@50557|Insecta,4478B@7088|Lepidoptera	33208|Metazoa	A	ZRSR2	GO:0000245,GO:0000375,GO:0000377,GO:0000398,GO:0003674,GO:0003676,GO:0003723,GO:0003729,GO:0005488,GO:0005575,GO:0005622,GO:0005623,GO:0005634,GO:0005654,GO:0005681,GO:0005689,GO:0005730,GO:0006139,GO:0006396,GO:0006397,GO:0006725,GO:0006807,GO:0006950,GO:0008150,GO:0008152,GO:0008380,GO:0009611,GO:0009987,GO:0010467,GO:0016043,GO:0016070,GO:0016071,GO:0022607,GO:0022613,GO:0022618,GO:0030628,GO:…	-	-	-	-	-	-	-	-	-	-
10h	Down	KAJ8723843.1
10h	Down	KAJ8724842.1
10h	Down	KAJ8731170.1
10h	Down	KAJ8726121.1
