# Supplementary material for: Time-resolved transcriptomics of haemocyte discrimination between challenges by nematodes and inert material in the oriental armyworm Mythimna separata
Source: Front Immunol. 2026 Apr 29;17:1810925. doi: 10.3389/fimmu.2026.1810925 (PMC13206333; doi:10.3389/fimmu.2026.1810925)
Supplement: Supplementary Table 9 — Enriched GO terms in differentially expressed genes in response to nematode versus bead injection. [file Table6.xlsx]

## Sheet: SupTable9
Supplementary Table 9. Enriched GO terms in differentially expressed genes in response to nematode versus bead injection.
Time	Category	GO term	GO ID	ontology	pvalue
1h	Nematode-UP	regionalization	GO:0003002	BP	1.28795e-08
1h	Nematode-UP	tube morphogenesis	GO:0035239	BP	1.85303e-08
1h	Nematode-UP	pattern specification process	GO:0007389	BP	2.55763e-08
1h	Nematode-UP	tube development	GO:0035295	BP	1.01139e-07
1h	Nematode-UP	system development	GO:0048731	BP	4.14577e-07
1h	Nematode-UP	DNA-binding transcription activator activity, RNA polymerase II-specific	GO:0001228	MF	4.75624e-07
1h	Nematode-UP	positive regulation of gene expression	GO:0010628	BP	5.33423e-07
1h	Nematode-UP	multicellular organism development	GO:0007275	BP	5.36319e-07
1h	Nematode-UP	regulation of nitrogen compound metabolic process	GO:0051171	BP	6.86342e-07
1h	Nematode-UP	negative regulation of cellular process	GO:0048523	BP	7.00265e-07
1h	Nematode-UP	regulation of developmental process	GO:0050793	BP	7.25336e-07
1h	Nematode-UP		GO:0044260		8.91987e-07
1h	Nematode-UP	imaginal disc pattern formation	GO:0007447	BP	1.18515e-06
1h	Nematode-UP	epithelium development	GO:0060429	BP	1.31776e-06
1h	Nematode-UP	positive regulation of macromolecule metabolic process	GO:0010604	BP	1.6951e-06
1h	Nematode-UP	epithelial tube morphogenesis	GO:0060562	BP	1.69995e-06
1h	Nematode-UP	anatomical structure morphogenesis	GO:0009653	BP	1.85856e-06
1h	Nematode-UP	regulation of signal transduction	GO:0009966	BP	1.86486e-06
1h	Nematode-UP	regulation of nervous system development	GO:0051960	BP	1.86955e-06
1h	Nematode-UP	positive regulation of metabolic process	GO:0009893	BP	1.91596e-06
1h	Nematode-UP	regulation of cellular metabolic process	GO:0031323	BP	1.92278e-06
1h	Nematode-UP	regulation of primary metabolic process	GO:0080090	BP	2.05986e-06
1h	Nematode-UP	regulation of macromolecule metabolic process	GO:0060255	BP	2.64569e-06
1h	Nematode-UP	positive regulation of cellular metabolic process	GO:0031325	BP	2.6865e-06
1h	Nematode-UP	DNA-templated transcription	GO:0006351	BP	3.1037e-06
1h	Nematode-UP	regulation of transcription by RNA polymerase II	GO:0006357	BP	3.14111e-06
1h	Nematode-UP		GO:0001077		3.15263e-06
1h	Nematode-UP	regulation of cellular process	GO:0050794	BP	3.18337e-06
1h	Nematode-UP		GO:0097659		3.26738e-06
1h	Nematode-UP	negative regulation of developmental process	GO:0051093	BP	3.46692e-06
1h	Nematode-UP	nucleic acid binding	GO:0003676	MF	3.588e-06
1h	Nematode-UP	morphogenesis of an epithelium	GO:0002009	BP	3.78667e-06
1h	Nematode-UP	transcription by RNA polymerase II	GO:0006366	BP	3.8706e-06
1h	Nematode-UP	anatomical structure development	GO:0048856	BP	3.98217e-06
1h	Nematode-UP	RNA biosynthetic process	GO:0032774	BP	4.22381e-06
1h	Nematode-UP	positive regulation of nitrogen compound metabolic process	GO:0051173	BP	4.70182e-06
1h	Nematode-UP	multicellular organismal process	GO:0032501	BP	4.89677e-06
1h	Nematode-UP	regulation of multicellular organismal development	GO:2000026	BP	6.23237e-06
1h	Nematode-UP	macromolecule metabolic process	GO:0043170	BP	6.30384e-06
1h	Nematode-UP	tissue morphogenesis	GO:0048729	BP	6.43908e-06
1h	Nematode-UP	animal organ development	GO:0048513	BP	7.12429e-06
1h	Nematode-UP	developmental process	GO:0032502	BP	7.13957e-06
1h	Nematode-UP	morphogenesis of embryonic epithelium	GO:0016331	BP	7.36991e-06
1h	Nematode-UP		GO:1903508		8.96006e-06
1h	Nematode-UP	positive regulation of RNA biosynthetic process	GO:1902680	BP	9.30099e-06
1h	Nematode-UP	cytoplasmic stress granule	GO:0010494	CC	9.42834e-06
1h	Nematode-UP	positive regulation of DNA-templated transcription	GO:0045893	BP	9.64405e-06
1h	Nematode-UP	regulation of protein metabolic process	GO:0051246	BP	1.02599e-05
1h	Nematode-UP	regulation of metabolic process	GO:0019222	BP	1.11638e-05
1h	Nematode-UP	negative regulation of translation	GO:0017148	BP	1.13207e-05
1h	Nematode-UP	mRNA binding	GO:0003729	MF	1.24448e-05
1h	Nematode-UP		GO:0032268		1.27303e-05
1h	Nematode-UP	muscle structure development	GO:0061061	BP	1.41604e-05
1h	Nematode-UP	eye development	GO:0001654	BP	1.46571e-05
1h	Nematode-UP	regulation of RNA metabolic process	GO:0051252	BP	1.48269e-05
1h	Nematode-UP	negative regulation of multicellular organismal process	GO:0051241	BP	1.48753e-05
1h	Nematode-UP	regulation of binding	GO:0051098	BP	1.50843e-05
1h	Nematode-UP	instar larval or pupal development	GO:0002165	BP	1.665e-05
1h	Nematode-UP	dorsal/ventral pattern formation	GO:0009953	BP	1.70247e-05
1h	Nematode-UP	positive regulation of macromolecule biosynthetic process	GO:0010557	BP	1.70973e-05
1h	Nematode-UP	sensory organ development	GO:0007423	BP	1.84212e-05
1h	Nematode-UP	generation of neurons	GO:0048699	BP	1.91983e-05
1h	Nematode-UP	post-embryonic development	GO:0009791	BP	2.22544e-05
1h	Nematode-UP	positive regulation of cellular biosynthetic process	GO:0031328	BP	2.25749e-05
1h	Nematode-UP	negative regulation of developmental growth	GO:0048640	BP	2.28586e-05
1h	Nematode-UP	DNA-binding transcription factor activity, RNA polymerase II-specific	GO:0000981	MF	2.4693e-05
1h	Nematode-UP	nervous system development	GO:0007399	BP	2.53082e-05
1h	Nematode-UP	cell differentiation	GO:0030154	BP	2.53315e-05
1h	Nematode-UP		GO:0072358		2.5441e-05
1h	Nematode-UP	regulation of neurogenesis	GO:0050767	BP	2.61966e-05
1h	Nematode-UP	positive regulation of RNA metabolic process	GO:0051254	BP	2.69416e-05
1h	Nematode-UP	wing disc pattern formation	GO:0035222	BP	2.7402e-05
1h	Nematode-UP	regulation of cell communication	GO:0010646	BP	2.80201e-05
1h	Nematode-UP	regulation of gene expression	GO:0010468	BP	2.87088e-05
1h	Nematode-UP	negative regulation of amide metabolic process	GO:0034249	BP	2.92808e-05
1h	Nematode-UP	regulation of cell population proliferation	GO:0042127	BP	2.95422e-05
1h	Nematode-UP	tissue development	GO:0009888	BP	3.02528e-05
1h	Nematode-UP	positive regulation of biosynthetic process	GO:0009891	BP	3.07521e-05
1h	Nematode-UP	positive regulation of cellular process	GO:0048522	BP	3.07552e-05
1h	Nematode-UP	negative regulation of growth	GO:0045926	BP	3.16749e-05
1h	Nematode-UP	negative regulation of biological process	GO:0048519	BP	3.19388e-05
1h	Nematode-UP	negative regulation of synaptic assembly at neuromuscular junction	GO:0045886	BP	3.25857e-05
1h	Nematode-UP	negative regulation of neuromuscular junction development	GO:1904397	BP	3.25857e-05
1h	Nematode-UP	regulation of biological process	GO:0050789	BP	3.29483e-05
1h	Nematode-UP	double-stranded DNA binding	GO:0003690	MF	3.375e-05
1h	Nematode-UP	positive regulation of transcription by RNA polymerase II	GO:0045944	BP	3.50296e-05
1h	Nematode-UP	mRNA 3'-UTR binding	GO:0003730	MF	3.52778e-05
1h	Nematode-UP	somatic muscle development	GO:0007525	BP	3.54085e-05
1h	Nematode-UP	regulation of signaling	GO:0023051	BP	3.62411e-05
1h	Nematode-UP	regulation of nucleobase-containing compound metabolic process	GO:0019219	BP	3.73345e-05
1h	Nematode-UP	metamorphosis	GO:0007552	BP	3.9317e-05
1h	Nematode-UP	post-embryonic animal organ development	GO:0048569	BP	3.96694e-05
1h	Nematode-UP		GO:0034645		4.13326e-05
1h	Nematode-UP	anatomical structure formation involved in morphogenesis	GO:0048646	BP	4.26138e-05
1h	Nematode-UP	transcription regulator activity	GO:0140110	MF	4.35186e-05
1h	Nematode-UP	neuron differentiation	GO:0030182	BP	4.62306e-05
1h	Nematode-UP	instar larval or pupal morphogenesis	GO:0048707	BP	4.63885e-05
1h	Nematode-UP	negative regulation of signal transduction	GO:0009968	BP	4.67696e-05
1h	Nematode-UP	neurogenesis	GO:0022008	BP	4.7371e-05
1h	Nematode-UP	cell development	GO:0048468	BP	5.00005e-05
1h	Nematode-UP	cellular nitrogen compound biosynthetic process	GO:0044271	BP	5.14197e-05
1h	Nematode-UP		GO:2000113		5.5392e-05
1h	Nematode-UP	negative regulation of insulin receptor signaling pathway	GO:0046627	BP	5.56914e-05
1h	Nematode-UP	negative regulation of nervous system development	GO:0051961	BP	5.88276e-05
1h	Nematode-UP	negative regulation of synapse assembly	GO:0051964	BP	6.46323e-05
1h	Nematode-UP	cell surface receptor signaling pathway	GO:0007166	BP	6.51117e-05
1h	Nematode-UP	regulation of cell differentiation	GO:0045595	BP	6.64028e-05
1h	Nematode-UP	post-embryonic animal morphogenesis	GO:0009886	BP	6.64918e-05
1h	Nematode-UP	circulatory system development	GO:0072359	BP	6.84366e-05
1h	Nematode-UP	negative regulation of cellular response to insulin stimulus	GO:1900077	BP	6.93665e-05
1h	Nematode-UP	cellular developmental process	GO:0048869	BP	7.06326e-05
1h	Nematode-UP		GO:2000112		7.33128e-05
1h	Nematode-UP	macromolecule biosynthetic process	GO:0009059	BP	8.31347e-05
1h	Nematode-UP	DNA binding	GO:0003677	MF	8.62675e-05
1h	Nematode-UP	neural tube development	GO:0021915	BP	8.67335e-05
1h	Nematode-UP	regulation of multicellular organismal process	GO:0051239	BP	0.000100216
1h	Nematode-UP	neural tube formation	GO:0001841	BP	0.000101322
1h	Nematode-UP	positive regulation of cell population proliferation	GO:0008284	BP	0.000106898
1h	Nematode-UP	positive regulation of biological process	GO:0048518	BP	0.000107083
1h	Nematode-UP	negative regulation of cell communication	GO:0010648	BP	0.000108505
1h	Nematode-UP	negative regulation of signaling	GO:0023057	BP	0.000108505
1h	Nematode-UP	regulation of organ growth	GO:0046620	BP	0.000116035
1h	Nematode-UP	vasculature development	GO:0001944	BP	0.000117433
1h	Nematode-UP	negative regulation of cellular biosynthetic process	GO:0031327	BP	0.000119938
1h	Nematode-UP	negative regulation of macromolecule biosynthetic process	GO:0010558	BP	0.000120796
1h	Nematode-UP	negative regulation of gene expression	GO:0010629	BP	0.000120974
1h	Nematode-UP	regulation of neuromuscular junction development	GO:1904396	BP	0.000122482
1h	Nematode-UP	positive regulation of nucleobase-containing compound metabolic process	GO:0045935	BP	0.000122617
1h	Nematode-UP	negative regulation of cellular metabolic process	GO:0031324	BP	0.000127975
1h	Nematode-UP	regulation of macromolecule biosynthetic process	GO:0010556	BP	0.00013223
1h	Nematode-UP	immune system process	GO:0002376	BP	0.000135515
1h	Nematode-UP	negative regulation of synapse organization	GO:1905809	BP	0.000139081
1h	Nematode-UP	negative regulation of cell differentiation	GO:0045596	BP	0.000139829
1h	Nematode-UP	negative regulation of metabolic process	GO:0009892	BP	0.000143649
1h	Nematode-UP	regulation of DNA-templated transcription	GO:0006355	BP	0.000150034
1h	Nematode-UP	regulation of protein binding	GO:0043393	BP	0.000151704
1h	Nematode-UP	neural tube closure	GO:0001843	BP	0.000152525
1h	Nematode-UP	embryo development	GO:0009790	BP	0.000153286
1h	Nematode-UP	sequence-specific double-stranded DNA binding	GO:1990837	MF	0.0001566
1h	Nematode-UP	blood vessel development	GO:0001568	BP	0.000166245
1h	Nematode-UP	positive regulation of signal transduction	GO:0009967	BP	0.000169244
1h	Nematode-UP		GO:1903506		0.000171418
1h	Nematode-UP	regulation of cellular component organization	GO:0051128	BP	0.000171787
1h	Nematode-UP	negative regulation of biosynthetic process	GO:0009890	BP	0.000176353
1h	Nematode-UP	primary neural tube formation	GO:0014020	BP	0.000176818
1h	Nematode-UP	regulation of amide metabolic process	GO:0034248	BP	0.000176976
1h	Nematode-UP	animal organ morphogenesis	GO:0009887	BP	0.000177948
1h	Nematode-UP	regulation of RNA biosynthetic process	GO:2001141	BP	0.000182121
1h	Nematode-UP	regulation of developmental growth	GO:0048638	BP	0.000182402
1h	Nematode-UP	tube closure	GO:0060606	BP	0.000193128
1h	Nematode-UP	segmentation	GO:0035282	BP	0.000195849
1h	Nematode-UP		GO:0003705		0.000200048
1h	Nematode-UP	regulation of growth	GO:0040008	BP	0.000201815
1h	Nematode-UP		GO:0044212		0.000203329
1h	Nematode-UP		GO:0032269		0.000207251
1h	Nematode-UP	regulation of translation	GO:0006417	BP	0.000209697
1h	Nematode-UP	hemopoiesis	GO:0030097	BP	0.0002191
1h	Nematode-UP	poly(U) RNA binding	GO:0008266	MF	0.00023068
1h	Nematode-UP	positive regulation of epithelial cell migration	GO:0010634	BP	0.000232145
1h	Nematode-UP	locomotion	GO:0040011	BP	0.000232604
1h	Nematode-UP	regulation of neuron differentiation	GO:0045664	BP	0.000232843
1h	Nematode-UP	biological regulation	GO:0065007	BP	0.000233096
1h	Nematode-UP	heterocyclic compound binding	GO:1901363	MF	0.000234078
1h	Nematode-UP	RNA polymerase II cis-regulatory region sequence-specific DNA binding	GO:0000978	MF	0.00023693
1h	Nematode-UP	eye morphogenesis	GO:0048592	BP	0.000236998
1h	Nematode-UP	negative regulation of macromolecule metabolic process	GO:0010605	BP	0.000238781
1h	Nematode-UP	transcription regulatory region nucleic acid binding	GO:0001067	MF	0.000241312
1h	Nematode-UP	imaginal disc development	GO:0007444	BP	0.00024731
1h	Nematode-UP	embryonic epithelial tube formation	GO:0001838	BP	0.000254035
1h	Nematode-UP	transcription cis-regulatory region binding	GO:0000976	MF	0.000254579
1h	Nematode-UP	regulation of synaptic assembly at neuromuscular junction	GO:0008582	BP	0.000266885
1h	Nematode-UP	RNA polymerase II transcription regulatory region sequence-specific DNA binding	GO:0000977	MF	0.000281577
1h	Nematode-UP	positive regulation of nervous system development	GO:0051962	BP	0.000285917
1h	Nematode-UP	regulation of protein modification process	GO:0031399	BP	0.000290193
1h	Nematode-UP	negative regulation of nitrogen compound metabolic process	GO:0051172	BP	0.00029143
1h	Nematode-UP	DNA-binding transcription factor activity	GO:0003700	MF	0.000292806
1h	Nematode-UP	nucleobase-containing compound biosynthetic process	GO:0034654	BP	0.000294077
1h	Nematode-UP	nitrogen compound metabolic process	GO:0006807	BP	0.000299881
1h	Nematode-UP		GO:0001012		0.000301428
1h	Nematode-UP	cis-regulatory region sequence-specific DNA binding	GO:0000987	MF	0.00030215
1h	Nematode-UP	negative regulation of response to stimulus	GO:0048585	BP	0.000304225
1h	Nematode-UP	negative regulation of nucleobase-containing compound metabolic process	GO:0045934	BP	0.000306235
1h	Nematode-UP	neuron development	GO:0048666	BP	0.000312655
1h	Nematode-UP	primary metabolic process	GO:0044238	BP	0.000315099
1h	Nematode-UP	regulation of cellular biosynthetic process	GO:0031326	BP	0.000315477
1h	Nematode-UP	regulation of biosynthetic process	GO:0009889	BP	0.000316109
1h	Nematode-UP	regulation of cellular response to insulin stimulus	GO:1900076	BP	0.000320869
1h	Nematode-UP	post-transcriptional regulation of gene expression	GO:0010608	BP	0.000324361
1h	Nematode-UP	organic cyclic compound binding	GO:0097159	MF	0.000337121
1h	Nematode-UP	transcription coregulator activity	GO:0003712	MF	0.000346569
1h	Nematode-UP	blood vessel morphogenesis	GO:0048514	BP	0.000351943
1h	Nematode-UP	epithelial tube formation	GO:0072175	BP	0.000360093
1h	Nematode-UP	gene expression	GO:0010467	BP	0.000366983
1h	Nematode-UP	regulation of synapse assembly	GO:0051963	BP	0.000379812
1h	Nematode-UP	regulation of epithelial cell migration	GO:0010632	BP	0.000380609
1h	Nematode-UP	compound eye development	GO:0048749	BP	0.000388626
1h	Nematode-UP	hematopoietic or lymphoid organ development	GO:0048534	BP	0.000390584
1h	Nematode-UP	negative regulation of protein metabolic process	GO:0051248	BP	0.000394856
1h	Nematode-UP	cytokine binding	GO:0019955	MF	0.000403929
1h	Nematode-UP		GO:0000982		0.000406246
1h	Nematode-UP	sensory organ morphogenesis	GO:0090596	BP	0.00041086
1h	Nematode-UP	genital disc development	GO:0035215	BP	0.000414429
1h	Nematode-UP	wing disc development	GO:0035220	BP	0.000427807
1h	Nematode-UP	positive regulation of angiogenesis	GO:0045766	BP	0.000431059
1h	Nematode-UP	regulation of insulin receptor signaling pathway	GO:0046626	BP	0.000433522
1h	Nematode-UP	negative regulation of RNA metabolic process	GO:0051253	BP	0.000434884
1h	Nematode-UP	positive regulation of response to stimulus	GO:0048584	BP	0.00043979
1h	Nematode-UP	imaginal disc morphogenesis	GO:0007560	BP	0.000462842
1h	Nematode-UP	embryonic morphogenesis	GO:0048598	BP	0.000465123
1h	Nematode-UP	regulation of response to stimulus	GO:0048583	BP	0.000466936
1h	Nematode-UP	leg disc development	GO:0035218	BP	0.000516886
1h	Nematode-UP	cellular biosynthetic process	GO:0044249	BP	0.000520461
1h	Nematode-UP	regulation of cell development	GO:0060284	BP	0.000521477
1h	Nematode-UP	larval somatic muscle development	GO:0007526	BP	0.000521706
1h	Nematode-UP	positive regulation of neural precursor cell proliferation	GO:2000179	BP	0.000525144
1h	Nematode-UP	RNA binding	GO:0003723	MF	0.000541241
1h	Nematode-UP	regulation of anatomical structure morphogenesis	GO:0022603	BP	0.000563123
1h	Nematode-UP	regulation of synapse structure or activity	GO:0050803	BP	0.000564365
1h	Nematode-UP	behavior	GO:0007610	BP	0.000590143
1h	Nematode-UP	dendrite development	GO:0016358	BP	0.000602622
1h	Nematode-UP	post-embryonic animal organ morphogenesis	GO:0048563	BP	0.000621918
1h	Nematode-UP	regulation of autophagy	GO:0010506	BP	0.000623679
1h	Nematode-UP	positive regulation of protein metabolic process	GO:0051247	BP	0.0006663
1h	Nematode-UP	negative regulation of hippo signaling	GO:0035331	BP	0.000669874
1h	Nematode-UP	cellular metabolic process	GO:0044237	BP	0.000682522
1h	Nematode-UP	protein kinase binding	GO:0019901	MF	0.000688397
1h	Nematode-UP	dorsal/ventral pattern formation, imaginal disc	GO:0007450	BP	0.000691347
1h	Nematode-UP	anterior/posterior pattern specification	GO:0009952	BP	0.000695406
1h	Nematode-UP		GO:0032270		0.000714523
1h	Nematode-UP	organic substance metabolic process	GO:0071704	BP	0.000732843
1h	Nematode-UP	regulation of organelle organization	GO:0033043	BP	0.000740963
1h	Nematode-UP	neuronal cell body	GO:0043025	CC	0.00074777
1h	Nematode-UP	immune system development	GO:0002520	BP	0.000749946
1h	Nematode-UP	enzyme-linked receptor protein signaling pathway	GO:0007167	BP	0.000772496
1h	Nematode-UP	digestive tract morphogenesis	GO:0048546	BP	0.000778372
1h	Nematode-UP	negative regulation of cellular catabolic process	GO:0031330	BP	0.00078826
1h	Nematode-UP	positive regulation of vasculature development	GO:1904018	BP	0.000818919
1h	Nematode-UP	regulation of catabolic process	GO:0009894	BP	0.000819047
1h	Nematode-UP	translation regulator activity	GO:0045182	MF	0.000855276
1h	Nematode-UP	positive regulation of cell communication	GO:0010647	BP	0.000866371
1h	Nematode-UP	intercellular bridge	GO:0045171	CC	0.000905632
1h	Nematode-UP	histone deacetylase regulator activity	GO:0035033	MF	0.00091482
1h	Nematode-UP	regulation of fibroblast migration	GO:0010762	BP	0.000931726
1h	Nematode-UP	positive regulation of signaling	GO:0023056	BP	0.000941027
1h	Nematode-UP	co-SMAD binding	GO:0070410	MF	0.000949559
1h	Nematode-UP	poly-pyrimidine tract binding	GO:0008187	MF	0.000984797
1h	Nematode-UP	chordate embryonic development	GO:0043009	BP	0.000989584
1h	Nematode-UP	positive regulation of endothelial cell migration	GO:0010595	BP	0.000990685
1h	Bead-UP	mitochondrial gene expression	GO:0140053	BP	0.000402898
1h	Bead-UP	mitochondrial translation	GO:0032543	BP	0.000738069
2h	Nematode-UP	regulation of hemocyte proliferation	GO:0035206	BP	3.17683e-08
2h	Nematode-UP	system development	GO:0048731	BP	6.35451e-08
2h	Nematode-UP	regulation of multicellular organismal process	GO:0051239	BP	7.36809e-08
2h	Nematode-UP	circadian rhythm	GO:0007623	BP	1.4516e-07
2h	Nematode-UP	DNA-binding transcription factor activity, RNA polymerase II-specific	GO:0000981	MF	1.64394e-07
2h	Nematode-UP	regulation of multicellular organismal development	GO:2000026	BP	3.55079e-07
2h	Nematode-UP	regulation of developmental process	GO:0050793	BP	3.85582e-07
2h	Nematode-UP	multicellular organismal process	GO:0032501	BP	5.26586e-07
2h	Nematode-UP	cell development	GO:0048468	BP	5.46079e-07
2h	Nematode-UP	neuron differentiation	GO:0030182	BP	5.56087e-07
2h	Nematode-UP	tube morphogenesis	GO:0035239	BP	8.8377e-07
2h	Nematode-UP	rhythmic process	GO:0048511	BP	1.07602e-06
2h	Nematode-UP	regulation of cell population proliferation	GO:0042127	BP	1.10106e-06
2h	Nematode-UP	tube development	GO:0035295	BP	1.12039e-06
2h	Nematode-UP	response to external stimulus	GO:0009605	BP	1.39371e-06
2h	Nematode-UP	anatomical structure morphogenesis	GO:0009653	BP	1.53111e-06
2h	Nematode-UP	epithelium development	GO:0060429	BP	1.72042e-06
2h	Nematode-UP	negative regulation of developmental growth	GO:0048640	BP	2.56489e-06
2h	Nematode-UP	neuron development	GO:0048666	BP	2.65125e-06
2h	Nematode-UP	tissue morphogenesis	GO:0048729	BP	2.78394e-06
2h	Nematode-UP	tissue development	GO:0009888	BP	3.05792e-06
2h	Nematode-UP		GO:0001077		3.60768e-06
2h	Nematode-UP	sensory organ development	GO:0007423	BP	3.96327e-06
2h	Nematode-UP	animal organ development	GO:0048513	BP	4.64734e-06
2h	Nematode-UP	multicellular organism development	GO:0007275	BP	4.8639e-06
2h	Nematode-UP	circadian behavior	GO:0048512	BP	6.36599e-06
2h	Nematode-UP	epithelial tube morphogenesis	GO:0060562	BP	7.26461e-06
2h	Nematode-UP	DNA-binding transcription activator activity, RNA polymerase II-specific	GO:0001228	MF	7.54425e-06
2h	Nematode-UP	positive regulation of cellular process	GO:0048522	BP	7.70803e-06
2h	Nematode-UP	response to chemical	GO:0042221	BP	8.18559e-06
2h	Nematode-UP	regulation of neuromuscular junction development	GO:1904396	BP	8.66618e-06
2h	Nematode-UP	regulation of immune system process	GO:0002682	BP	1.06686e-05
2h	Nematode-UP	morphogenesis of an epithelium	GO:0002009	BP	1.0685e-05
2h	Nematode-UP	anatomical structure development	GO:0048856	BP	1.14317e-05
2h	Nematode-UP	rhythmic behavior	GO:0007622	BP	1.18468e-05
2h	Nematode-UP		GO:1903508		1.38165e-05
2h	Nematode-UP	regulation of synaptic assembly at neuromuscular junction	GO:0008582	BP	1.43046e-05
2h	Nematode-UP	positive regulation of RNA biosynthetic process	GO:1902680	BP	1.44926e-05
2h	Nematode-UP		GO:0000982		1.47837e-05
2h	Nematode-UP	regionalization	GO:0003002	BP	1.58937e-05
2h	Nematode-UP	positive regulation of DNA-templated transcription	GO:0045893	BP	1.59833e-05
2h	Nematode-UP	negative regulation of multicellular organismal process	GO:0051241	BP	1.60845e-05
2h	Nematode-UP	behavior	GO:0007610	BP	1.66789e-05
2h	Nematode-UP	cellular response to chemical stimulus	GO:0070887	BP	1.81847e-05
2h	Nematode-UP	sequence-specific DNA binding	GO:0043565	MF	1.87008e-05
2h	Nematode-UP	generation of neurons	GO:0048699	BP	1.91205e-05
2h	Nematode-UP	animal organ morphogenesis	GO:0009887	BP	2.00417e-05
2h	Nematode-UP	cell periphery	GO:0071944	CC	2.19749e-05
2h	Nematode-UP	pattern specification process	GO:0007389	BP	2.21401e-05
2h	Nematode-UP	plasma membrane	GO:0005886	CC	2.27067e-05
2h	Nematode-UP	developmental process	GO:0032502	BP	2.503e-05
2h	Nematode-UP	negative regulation of synaptic assembly at neuromuscular junction	GO:0045886	BP	2.64544e-05
2h	Nematode-UP	negative regulation of neuromuscular junction development	GO:1904397	BP	2.64544e-05
2h	Nematode-UP	positive regulation of cellular biosynthetic process	GO:0031328	BP	2.89634e-05
2h	Nematode-UP	instar larval or pupal development	GO:0002165	BP	2.90616e-05
2h	Nematode-UP	negative regulation of synapse organization	GO:1905809	BP	3.06722e-05
2h	Nematode-UP	positive regulation of immune system process	GO:0002684	BP	3.07371e-05
2h	Nematode-UP	negative regulation of developmental process	GO:0051093	BP	3.20637e-05
2h	Nematode-UP	regulation of response to biotic stimulus	GO:0002831	BP	3.21435e-05
2h	Nematode-UP		GO:0051704		3.2393e-05
2h	Nematode-UP	positive regulation of biological process	GO:0048518	BP	3.45398e-05
2h	Nematode-UP	negative regulation of growth	GO:0045926	BP	3.53242e-05
2h	Nematode-UP	positive regulation of metabolic process	GO:0009893	BP	3.58683e-05
2h	Nematode-UP	regulation of transcription by RNA polymerase II	GO:0006357	BP	3.68418e-05
2h	Nematode-UP	sequence-specific double-stranded DNA binding	GO:1990837	MF	3.75733e-05
2h	Nematode-UP	DNA-binding transcription factor activity	GO:0003700	MF	3.77548e-05
2h	Nematode-UP	eye development	GO:0001654	BP	3.84333e-05
2h	Nematode-UP	response to nutrient levels	GO:0031667	BP	3.92575e-05
2h	Nematode-UP	regulation of synapse assembly	GO:0051963	BP	3.99562e-05
2h	Nematode-UP	nervous system development	GO:0007399	BP	4.10764e-05
2h	Nematode-UP	regulation of cell communication	GO:0010646	BP	4.29227e-05
2h	Nematode-UP	positive regulation of biosynthetic process	GO:0009891	BP	4.32466e-05
2h	Nematode-UP	cell differentiation	GO:0030154	BP	4.43112e-05
2h	Nematode-UP	response to endogenous stimulus	GO:0009719	BP	4.54751e-05
2h	Nematode-UP	neurogenesis	GO:0022008	BP	4.64762e-05
2h	Nematode-UP	negative regulation of cell communication	GO:0010648	BP	4.73938e-05
2h	Nematode-UP	negative regulation of signaling	GO:0023057	BP	4.73938e-05
2h	Nematode-UP	transcription by RNA polymerase II	GO:0006366	BP	5.02709e-05
2h	Nematode-UP	response to extracellular stimulus	GO:0009991	BP	5.14999e-05
2h	Nematode-UP	somatic muscle development	GO:0007525	BP	5.42908e-05
2h	Nematode-UP	locomotor rhythm	GO:0045475	BP	5.54611e-05
2h	Nematode-UP	positive regulation of gene expression	GO:0010628	BP	5.75926e-05
2h	Nematode-UP	tube formation	GO:0035148	BP	5.86254e-05
2h	Nematode-UP	regulation of signaling	GO:0023051	BP	5.88496e-05
2h	Nematode-UP	negative regulation of synapse assembly	GO:0051964	BP	5.92185e-05
2h	Nematode-UP		GO:0044459		6.2292e-05
2h	Nematode-UP	cellular developmental process	GO:0048869	BP	6.32119e-05
2h	Nematode-UP	memory	GO:0007613	BP	6.40812e-05
2h	Nematode-UP	regulation of cellular process	GO:0050794	BP	7.35578e-05
2h	Nematode-UP	positive regulation of RNA metabolic process	GO:0051254	BP	7.71812e-05
2h	Nematode-UP	positive regulation of cellular metabolic process	GO:0031325	BP	7.79719e-05
2h	Nematode-UP	sexual reproduction	GO:0019953	BP	8.60279e-05
2h	Nematode-UP	anatomical structure formation involved in morphogenesis	GO:0048646	BP	8.8738e-05
2h	Nematode-UP	heterocycle biosynthetic process	GO:0018130	BP	8.93842e-05
2h	Nematode-UP	muscle structure development	GO:0061061	BP	9.33721e-05
2h	Nematode-UP	transcription cis-regulatory region binding	GO:0000976	MF	9.41454e-05
2h	Nematode-UP	regulation of antifungal peptide biosynthetic process	GO:0002810	BP	0.00010161
2h	Nematode-UP	positive regulation of antifungal peptide biosynthetic process	GO:0006967	BP	0.00010161
2h	Nematode-UP	RNA polymerase II cis-regulatory region sequence-specific DNA binding	GO:0000978	MF	0.00010239
2h	Nematode-UP	cell projection	GO:0042995	CC	0.00010324
2h	Nematode-UP	regulation of signal transduction	GO:0009966	BP	0.000106417
2h	Nematode-UP	post-embryonic animal morphogenesis	GO:0009886	BP	0.000108025
2h	Nematode-UP	post-embryonic animal organ development	GO:0048569	BP	0.000109435
2h	Nematode-UP	dorsal/ventral pattern formation	GO:0009953	BP	0.000110542
2h	Nematode-UP	positive regulation of nucleobase-containing compound metabolic process	GO:0045935	BP	0.000115553
2h	Nematode-UP	dopamine biosynthetic process from tyrosine	GO:0006585	BP	0.000120634
2h	Nematode-UP	dopamine biosynthetic process	GO:0042416	BP	0.000120634
2h	Nematode-UP	positive regulation of macromolecule biosynthetic process	GO:0010557	BP	0.000121599
2h	Nematode-UP	multi-organism reproductive process	GO:0044703	BP	0.000122195
2h	Nematode-UP	regulation of synapse organization	GO:0050807	BP	0.000122463
2h	Nematode-UP	actomyosin	GO:0042641	CC	0.00012255
2h	Nematode-UP	plasma membrane region	GO:0098590	CC	0.000124098
2h	Nematode-UP	plasma membrane bounded cell projection	GO:0120025	CC	0.000126869
2h	Nematode-UP	DNA-templated transcription	GO:0006351	BP	0.000127372
2h	Nematode-UP		GO:0097659		0.000127372
2h	Nematode-UP	instar larval or pupal morphogenesis	GO:0048707	BP	0.00012968
2h	Nematode-UP	compound eye development	GO:0048749	BP	0.000129878
2h	Nematode-UP	negative regulation of insulin receptor signaling pathway	GO:0046627	BP	0.00013516
2h	Nematode-UP	RNA polymerase II transcription regulatory region sequence-specific DNA binding	GO:0000977	MF	0.000135669
2h	Nematode-UP	metamorphosis	GO:0007552	BP	0.000142846
2h	Nematode-UP	cis-regulatory region sequence-specific DNA binding	GO:0000987	MF	0.000143114
2h	Nematode-UP	positive regulation of macromolecule metabolic process	GO:0010604	BP	0.000145644
2h	Nematode-UP		GO:0001012		0.000147269
2h	Nematode-UP	positive regulation of nitrogen compound metabolic process	GO:0051173	BP	0.000151843
2h	Nematode-UP	learning or memory	GO:0007611	BP	0.000154515
2h	Nematode-UP	system process	GO:0003008	BP	0.000154989
2h	Nematode-UP	cellular response to endogenous stimulus	GO:0071495	BP	0.000160245
2h	Nematode-UP	circulatory system development	GO:0072359	BP	0.000161567
2h	Nematode-UP	regulation of nervous system development	GO:0051960	BP	0.000163289
2h	Nematode-UP	regulation of biological quality	GO:0065008	BP	0.000164761
2h	Nematode-UP	RNA biosynthetic process	GO:0032774	BP	0.00016502
2h	Nematode-UP	regulation of synapse structure or activity	GO:0050803	BP	0.000166738
2h	Nematode-UP	Toll signaling pathway	GO:0008063	BP	0.000170024
2h	Nematode-UP	negative regulation of cellular response to insulin stimulus	GO:1900077	BP	0.00017379
2h	Nematode-UP	double-stranded DNA binding	GO:0003690	MF	0.000175373
2h	Nematode-UP	aromatic compound biosynthetic process	GO:0019438	BP	0.000185386
2h	Nematode-UP	embryo development	GO:0009790	BP	0.000189788
2h	Nematode-UP		GO:0097458		0.000195958
2h	Nematode-UP	nucleobase-containing compound biosynthetic process	GO:0034654	BP	0.00020693
2h	Nematode-UP		GO:0044212		0.000210285
2h	Nematode-UP	dendrite development	GO:0016358	BP	0.000210967
2h	Nematode-UP	response to hormone	GO:0009725	BP	0.000211014
2h	Nematode-UP	locomotion	GO:0040011	BP	0.000222259
2h	Nematode-UP	mating behavior	GO:0007617	BP	0.000227919
2h	Nematode-UP	regulation of epithelial cell migration	GO:0010632	BP	0.000234118
2h	Nematode-UP	neuron projection	GO:0043005	CC	0.000244382
2h	Nematode-UP	taxis	GO:0042330	BP	0.000249744
2h	Nematode-UP	neural tube closure	GO:0001843	BP	0.000257385
2h	Nematode-UP	transcription regulatory region nucleic acid binding	GO:0001067	MF	0.000263648
2h	Nematode-UP	eye morphogenesis	GO:0048592	BP	0.000271802
2h	Nematode-UP	response to oxygen-containing compound	GO:1901700	BP	0.000273724
2h	Nematode-UP	epithelial tube formation	GO:0072175	BP	0.000275931
2h	Nematode-UP	response to organic substance	GO:0010033	BP	0.000299919
2h	Nematode-UP	primary neural tube formation	GO:0014020	BP	0.000311746
2h	Nematode-UP	imaginal disc development	GO:0007444	BP	0.000316461
2h	Nematode-UP	cognition	GO:0050890	BP	0.000318387
2h	Nematode-UP	negative regulation of signal transduction	GO:0009968	BP	0.000321727
2h	Nematode-UP	locomotory behavior	GO:0007626	BP	0.000327683
2h	Nematode-UP	positive regulation of transcription by RNA polymerase II	GO:0045944	BP	0.000345253
2h	Nematode-UP	cellular response to organic substance	GO:0071310	BP	0.000351633
2h	Nematode-UP	tube closure	GO:0060606	BP	0.000355428
2h	Nematode-UP	heart development	GO:0007507	BP	0.000356722
2h	Nematode-UP	regulation of cellular response to insulin stimulus	GO:1900076	BP	0.000364601
2h	Nematode-UP	chemical homeostasis	GO:0048878	BP	0.000367838
2h	Nematode-UP	entry into reproductive diapause	GO:0055116	BP	0.000381564
2h	Nematode-UP	nervous system process	GO:0050877	BP	0.000392703
2h	Nematode-UP	regulation of nucleobase-containing compound metabolic process	GO:0019219	BP	0.000405508
2h	Nematode-UP	homeostatic process	GO:0042592	BP	0.0004106
2h	Nematode-UP	dorsal/ventral pattern formation, imaginal disc	GO:0007450	BP	0.00044112
2h	Nematode-UP	regulation of cellular metabolic process	GO:0031323	BP	0.000441711
2h	Nematode-UP	negative regulation of cellular process	GO:0048523	BP	0.000454113
2h	Nematode-UP	post-embryonic development	GO:0009791	BP	0.000459977
2h	Nematode-UP	long-term memory	GO:0007616	BP	0.000471861
2h	Nematode-UP	negative regulation of nervous system development	GO:0051961	BP	0.000477792
2h	Nematode-UP	cellular response to oxidative stress	GO:0034599	BP	0.000488247
2h	Nematode-UP	organic cyclic compound biosynthetic process	GO:1901362	BP	0.000489023
2h	Nematode-UP	wing disc development	GO:0035220	BP	0.00050565
2h	Nematode-UP	neuron projection development	GO:0031175	BP	0.000505963
2h	Nematode-UP	positive regulation of glycogen biosynthetic process	GO:0045725	BP	0.000525945
2h	Nematode-UP	sensory organ morphogenesis	GO:0090596	BP	0.000546281
2h	Nematode-UP	mating	GO:0007618	BP	0.000577208
2h	Nematode-UP	regulation of response to stimulus	GO:0048583	BP	0.000603839
2h	Nematode-UP		GO:0003705		0.000610602
2h	Nematode-UP	photoreceptor cell differentiation	GO:0046530	BP	0.000621005
2h	Nematode-UP	regulation of biological process	GO:0050789	BP	0.000647315
2h	Nematode-UP	regulation of cell differentiation	GO:0045595	BP	0.00073146
2h	Nematode-UP	regulation of autophagy	GO:0010506	BP	0.000765741
2h	Nematode-UP	regulation of primary metabolic process	GO:0080090	BP	0.00076589
2h	Nematode-UP	regulation of DNA-templated transcription	GO:0006355	BP	0.000766568
2h	Nematode-UP	embryonic epithelial tube formation	GO:0001838	BP	0.000778836
2h	Nematode-UP	dendritic spine development	GO:0060996	BP	0.000784621
2h	Nematode-UP	compound eye morphogenesis	GO:0001745	BP	0.00081269
2h	Nematode-UP	regulation of humoral immune response	GO:0002920	BP	0.000833033
2h	Nematode-UP	multicellular organismal reproductive process	GO:0048609	BP	0.000857451
2h	Nematode-UP	negative regulation of lipid localization	GO:1905953	BP	0.000865621
2h	Nematode-UP	multicellular organism reproduction	GO:0032504	BP	0.000909622
2h	Nematode-UP	neuronal stem cell population maintenance	GO:0097150	BP	0.000919215
2h	Nematode-UP	eye photoreceptor cell differentiation	GO:0001754	BP	0.000922035
2h	Nematode-UP	regulation of hemocyte differentiation	GO:0045610	BP	0.000934037
2h	Nematode-UP	morphogenesis of embryonic epithelium	GO:0016331	BP	0.000966059
2h	Nematode-UP	DNA binding	GO:0003677	MF	0.000970872
5h	Nematode-UP	tyrosine 3-monooxygenase activity	GO:0004511	MF	0.000776975
5h	Nematode-UP	terpene metabolic process	GO:0042214	BP	0.000776975
5h	Nematode-UP	epinephrine biosynthetic process	GO:0042418	BP	0.000776975
5h	Bead-UP	extracellular region	GO:0005576	CC	8.49201e-05
5h	Bead-UP	larval serum protein complex	GO:0005616	CC	0.000117151
5h	Bead-UP	synaptic target inhibition	GO:0016201	BP	0.00090199
10h	Nematode-UP	Toll signaling pathway	GO:0008063	BP	8.0738e-05
10h	Nematode-UP	secondary active transmembrane transporter activity	GO:0015291	MF	0.000186579
10h	Nematode-UP	negative regulation of macrophage derived foam cell differentiation	GO:0010745	BP	0.000210865
10h	Nematode-UP	larval serum protein complex	GO:0005616	CC	0.000222498
10h	Nematode-UP	regulation of macrophage derived foam cell differentiation	GO:0010743	BP	0.000347269
10h	Nematode-UP	monoatomic anion transport	GO:0006820	BP	0.000388959
10h	Nematode-UP		GO:0042895		0.000390227
10h	Nematode-UP	transmembrane transporter activity	GO:0022857	MF	0.000393011
10h	Nematode-UP	negative regulation of lipid localization	GO:1905953	BP	0.000523121
10h	Nematode-UP		GO:0042891		0.000533515
10h	Nematode-UP	active transmembrane transporter activity	GO:0022804	MF	0.000534137
10h	Nematode-UP		GO:0015238		0.000641345
