# Supplementary material for: Time-resolved transcriptomics of haemocyte discrimination between challenges by nematodes and inert material in the oriental armyworm Mythimna separata
Source: Front Immunol. 2026 Apr 29;17:1810925. doi: 10.3389/fimmu.2026.1810925 (PMC13206333; doi:10.3389/fimmu.2026.1810925)
Supplement: Supplementary Table 10 — Lists of genes differentially expressed between nematode- and bead-injection. [file Table7.xlsx]

## Sheet: SupTable10
Supplementary Table 10. Up-regulated genes after bead- or nematode-injection.
Time	Injection	Direction	Accession	Description	PFAMs	Blast	Preferred_name	GOs	EC	KEGG_ko	KEGG_Pathway	KEGG_Module	KEGG_Reaction	BRITE	COG_category	eggNOG_OGs	max_annot_lvl
1h	Bead	Up	KAJ8729093.1	K02A2.6-like	RVT_1,rve	-	-	-	-	-	-	-	-	-	L	COG2801@1|root,KOG0017@2759|Eukaryota,38F42@33154|Opisthokonta,3BA5H@33208|Metazoa,3CZSS@33213|Bilateria,4225E@6656|Arthropoda,3SQX6@50557|Insecta,3ECZ1@33342|Paraneoptera	33208|Metazoa
1h	Bead	Up	KAJ8707692.1	K02A2.6-like	RVT_1,rve	-	-	-	-	-	-	-	-	-	L	COG2801@1|root,KOG0017@2759|Eukaryota,38F42@33154|Opisthokonta,3BA5H@33208|Metazoa,3CZSS@33213|Bilateria,4225E@6656|Arthropoda,3SQX6@50557|Insecta,3ECZ1@33342|Paraneoptera	33208|Metazoa
1h	Bead	Up	KAJ8717902.1	Protein tyrosine kinase	Pkinase	serine/threonine-protein kinase PRP4 homolog isoform X2 [Helicoverpa armigera] >ref|XP_021198166.3| serine/threonine-protein kinase PRP4 homolog isoform X2 [Helicoverpa armigera] >ref|XP_021198167.3| serine/threonine-protein kinase PRP4 homolog isoform X2 [Helicoverpa armigera]	PRPF4B	GO:0000375,GO:0000377,GO:0000398,GO:0003674,GO:0003824,GO:0004672,GO:0005575,GO:0005622,GO:0005623,GO:0005634,GO:0005654,GO:0005681,GO:0005694,GO:0006139,GO:0006396,GO:0006397,GO:0006464,GO:0006468,GO:0006725,GO:0006793,GO:0006796,GO:0006807,GO:0008150,GO:0008152,GO:0008380,GO:0009987,GO:0010467,GO:0016070,GO:0016071,GO:0016301,GO:0016310,GO:0016604,GO:0016607,GO:0016740,GO:0016772,GO:0016773,GO:…	2.7.11.1	ko:K08827	-	-	-	ko00000,ko01000,ko01001,ko03041	T	KOG0667@1|root,KOG0670@2759|Eukaryota,38BTX@33154|Opisthokonta,3BFA4@33208|Metazoa,3CT64@33213|Bilateria,41U8K@6656|Arthropoda,3SJUW@50557|Insecta,441RV@7088|Lepidoptera	33208|Metazoa
1h	Bead	Up	KAJ8720030.1	-	-	-	-	-	-	-	-	-	-	-	-	2C5Z8@1|root,2T78P@2759|Eukaryota,391G4@33154|Opisthokonta,3C72K@33208|Metazoa,3DN2J@33213|Bilateria,424HX@6656|Arthropoda,3T161@50557|Insecta,449ST@7088|Lepidoptera	33208|Metazoa
1h	Bead	Up	KAJ8708308.1	Transcription activator MBF2	MBF2	-	-	-	-	-	-	-	-	-	S	2F6CD@1|root,2R0ZV@2759|Eukaryota,3920R@33154|Opisthokonta,3C7GC@33208|Metazoa,3DNGI@33213|Bilateria,42CDC@6656|Arthropoda,3SU50@50557|Insecta,44AMZ@7088|Lepidoptera	33208|Metazoa
1h	Bead	Up	KAJ8709271.1	G-patch domain	G-patch	-	PINX1	GO:0000070,GO:0000228,GO:0000278,GO:0000280,GO:0000723,GO:0000775,GO:0000776,GO:0000777,GO:0000779,GO:0000781,GO:0000784,GO:0000793,GO:0000819,GO:0003674,GO:0003676,GO:0003723,GO:0004857,GO:0005488,GO:0005575,GO:0005622,GO:0005623,GO:0005634,GO:0005694,GO:0005730,GO:0005819,GO:0005856,GO:0006139,GO:0006259,GO:0006278,GO:0006725,GO:0006807,GO:0006996,GO:0007004,GO:0007049,GO:0007059,GO:0007080,GO:…	-	ko:K11135	-	-	-	ko00000,ko03009,ko03032	AD	KOG2809@1|root,KOG2809@2759|Eukaryota,39E7U@33154|Opisthokonta,3BFW9@33208|Metazoa,3CY2T@33213|Bilateria,42057@6656|Arthropoda,3SN6B@50557|Insecta,4440T@7088|Lepidoptera	33208|Metazoa
1h	Bead	Up	KAJ8704648.1	-	-	-	-	-	-	-	-	-	-	-	-	2FAE4@1|root,2TBKT@2759|Eukaryota,396W3@33154|Opisthokonta,3CB7T@33208|Metazoa,3DSGJ@33213|Bilateria,428JT@6656|Arthropoda,3SY35@50557|Insecta,446H8@7088|Lepidoptera	33208|Metazoa
1h	Bead	Up	KAJ8726294.1	mTERF	mTERF	-	MTERFD1	GO:0001067,GO:0003674,GO:0003676,GO:0003677,GO:0003723,GO:0003727,GO:0005488,GO:0005575,GO:0005622,GO:0005623,GO:0005634,GO:0005654,GO:0005737,GO:0005739,GO:0005740,GO:0005741,GO:0006139,GO:0006355,GO:0006396,GO:0006412,GO:0006417,GO:0006518,GO:0006725,GO:0006807,GO:0006914,GO:0006996,GO:0008150,GO:0008152,GO:0008380,GO:0009056,GO:0009058,GO:0009059,GO:0009889,GO:0009890,GO:0009891,GO:0009892,GO:…	-	ko:K15032	-	-	-	ko00000,ko03012,ko03029	K	KOG1267@1|root,KOG1267@2759|Eukaryota,38FTY@33154|Opisthokonta,3BCE2@33208|Metazoa,3CWSU@33213|Bilateria,41WCU@6656|Arthropoda,3SGFH@50557|Insecta,447XC@7088|Lepidoptera	33208|Metazoa
1h	Bead	Up	KAJ8735776.1	regulation of mitochondrial mRNA stability	FAST_1,FAST_2,RAP	-	FASTKD3	GO:0005575,GO:0005622,GO:0005623,GO:0005634,GO:0005737,GO:0005739,GO:0006091,GO:0006417,GO:0006996,GO:0007005,GO:0008150,GO:0008152,GO:0008535,GO:0009889,GO:0009891,GO:0009893,GO:0009894,GO:0009987,GO:0010468,GO:0010556,GO:0010557,GO:0010604,GO:0010608,GO:0010628,GO:0015980,GO:0016043,GO:0017004,GO:0019219,GO:0019222,GO:0022607,GO:0031323,GO:0031325,GO:0031326,GO:0031328,GO:0031329,GO:0032268,GO:…	-	-	-	-	-	-	S	28M88@1|root,2QW8P@2759|Eukaryota,39N8W@33154|Opisthokonta,3BHZS@33208|Metazoa,3CVVQ@33213|Bilateria,41YP0@6656|Arthropoda,3SM7K@50557|Insecta,443QK@7088|Lepidoptera	33208|Metazoa
1h	Bead	Up	KAJ8713488.1	Belongs to the bacterial ribosomal protein bL36 family	Ribosomal_L36	-	-	GO:0000313,GO:0000315,GO:0003674,GO:0003735,GO:0005198,GO:0005575,GO:0005622,GO:0005623,GO:0005737,GO:0005739,GO:0005759,GO:0005761,GO:0005762,GO:0005840,GO:0006412,GO:0006518,GO:0006807,GO:0008150,GO:0008152,GO:0009058,GO:0009059,GO:0009987,GO:0010467,GO:0015934,GO:0019538,GO:0031974,GO:0032543,GO:0032991,GO:0034641,GO:0034645,GO:0043043,GO:0043170,GO:0043226,GO:0043227,GO:0043228,GO:0043229,GO:…	-	ko:K02919	ko03010,map03010	M00178	-	br01610,ko00000,ko00001,ko00002,ko03011	J	COG0257@1|root,KOG4122@2759|Eukaryota,3AAFM@33154|Opisthokonta,3BVA6@33208|Metazoa,3DBU1@33213|Bilateria,420X6@6656|Arthropoda,3SPPN@50557|Insecta	33208|Metazoa
1h	Bead	Up	KAJ8732584.1	Reverse transcriptase (RNA-dependent DNA polymerase)	Exo_endo_phos_2,RVT_1	-	-	-	2.3.1.15,2.4.2.29	ko:K13506,ko:K15407	ko00561,ko00564,ko01100,ko01110,map00561,map00564,map01100,map01110	M00089	R00851,R03789,R09380,R10209	ko00000,ko00001,ko00002,ko01000,ko01004,ko03016	J	KOG1075@1|root,KOG1075@2759|Eukaryota,39TZY@33154|Opisthokonta,3BI15@33208|Metazoa,3CYKV@33213|Bilateria,420TT@6656|Arthropoda,3SQX5@50557|Insecta,449FF@7088|Lepidoptera	33208|Metazoa
1h	Bead	Up	KAJ8717774.1	K02A2.6-like	RVT_1,rve	-	-	-	-	-	-	-	-	-	L	COG2801@1|root,KOG0017@2759|Eukaryota,38F42@33154|Opisthokonta,3BA5H@33208|Metazoa,3CZSS@33213|Bilateria,4225E@6656|Arthropoda,3SQX6@50557|Insecta,3ECZ1@33342|Paraneoptera	33208|Metazoa
1h	Bead	Up	KAJ8726311.1	WD domain, G-beta repeat	ANAPC4_WD40,WD40	WD repeat-containing protein 55 homolog [Spodoptera frugiperda]	WDR55	GO:0001654,GO:0001889,GO:0002376,GO:0002520,GO:0005575,GO:0005622,GO:0005623,GO:0005634,GO:0005730,GO:0005737,GO:0006139,GO:0006364,GO:0006396,GO:0006725,GO:0006807,GO:0006950,GO:0006952,GO:0007275,GO:0007423,GO:0008150,GO:0008152,GO:0009605,GO:0009607,GO:0009617,GO:0009987,GO:0010467,GO:0016070,GO:0016072,GO:0022613,GO:0031974,GO:0031981,GO:0032501,GO:0032502,GO:0034470,GO:0034641,GO:0034660,GO:…	-	-	-	-	-	-	S	KOG2444@1|root,KOG2444@2759|Eukaryota,38J6R@33154|Opisthokonta,3BEVN@33208|Metazoa,3CWMP@33213|Bilateria,41X80@6656|Arthropoda,3SJ0K@50557|Insecta,441CH@7088|Lepidoptera	33208|Metazoa
1h	Bead	Up	KAJ8721509.1	-	-	-	-	-	-	-	-	-	-	-	-	2E4MG@1|root,2SBGX@2759|Eukaryota,391ZQ@33154|Opisthokonta,3C7FG@33208|Metazoa,3DNFN@33213|Bilateria,42CC7@6656|Arthropoda,3SSRH@50557|Insecta,44AKM@7088|Lepidoptera	33208|Metazoa
1h	Bead	Up	KAJ8727679.1	DEXDc2	DEAD_2,Helicase_C_2	-	DDX11	GO:0000228,GO:0000785,GO:0000790,GO:0000819,GO:0000922,GO:0001650,GO:0003674,GO:0003676,GO:0003677,GO:0003678,GO:0003682,GO:0003688,GO:0003690,GO:0003697,GO:0003723,GO:0003727,GO:0003824,GO:0004003,GO:0004386,GO:0005488,GO:0005575,GO:0005576,GO:0005615,GO:0005622,GO:0005623,GO:0005634,GO:0005654,GO:0005694,GO:0005730,GO:0005813,GO:0005815,GO:0005819,GO:0005856,GO:0006139,GO:0006259,GO:0006260,GO:…	3.6.4.13	ko:K11273	-	-	-	ko00000,ko01000,ko03036	L	COG1199@1|root,KOG1133@2759|Eukaryota,38BI6@33154|Opisthokonta,3BCM0@33208|Metazoa,3CX8P@33213|Bilateria,41WCZ@6656|Arthropoda,3SGKF@50557|Insecta,442XN@7088|Lepidoptera	33208|Metazoa
1h	Bead	Up	KAJ8716433.1	Transport protein particle (TRAPP) component	TRAPP	-	TRAPPC5	GO:0003674,GO:0005085,GO:0005088,GO:0005488,GO:0005515,GO:0005575,GO:0005622,GO:0005623,GO:0005737,GO:0005829,GO:0006810,GO:0006888,GO:0006900,GO:0006901,GO:0006903,GO:0006996,GO:0008150,GO:0009987,GO:0016043,GO:0016050,GO:0016192,GO:0017016,GO:0017112,GO:0017137,GO:0019899,GO:0022607,GO:0030008,GO:0031267,GO:0032991,GO:0043933,GO:0044085,GO:0044424,GO:0044444,GO:0044464,GO:0046907,GO:0048193,GO:…	-	ko:K10840,ko:K20280	ko03420,map03420	-	-	ko00000,ko00001,ko03036,ko03400,ko04131	U	COG5128@1|root,KOG3315@2759|Eukaryota,38DX5@33154|Opisthokonta,3BFAD@33208|Metazoa,3CTDK@33213|Bilateria,41TCD@6656|Arthropoda,3SGCG@50557|Insecta,442ST@7088|Lepidoptera	33208|Metazoa
1h	Bead	Up	KAJ8722444.1	Mpv17 / PMP22 family	Mpv17_PMP22	-	-	GO:0005575,GO:0005622,GO:0005623,GO:0005737,GO:0005777,GO:0005778,GO:0005779,GO:0005829,GO:0016020,GO:0016021,GO:0031090,GO:0031224,GO:0031231,GO:0031300,GO:0031301,GO:0031903,GO:0042579,GO:0043226,GO:0043227,GO:0043229,GO:0043231,GO:0044422,GO:0044424,GO:0044425,GO:0044438,GO:0044439,GO:0044444,GO:0044446,GO:0044464,GO:0098588,GO:0098805	-	ko:K13347	ko04146,map04146	-	-	ko00000,ko00001	S	KOG1944@1|root,KOG1944@2759|Eukaryota,3A4H9@33154|Opisthokonta,3BRKK@33208|Metazoa,3D8TJ@33213|Bilateria,41ZUX@6656|Arthropoda,3SNFV@50557|Insecta,4460N@7088|Lepidoptera	33208|Metazoa
1h	Bead	Up	KAJ8736960.1	Reverse transcriptase (RNA-dependent DNA polymerase)	RVT_2,Retrotran_gag_2,rve	-	-	-	-	-	-	-	-	-	L	COG2801@1|root,KOG1075@1|root,KOG0017@2759|Eukaryota,KOG1075@2759|Eukaryota,38DPC@33154|Opisthokonta,3BI7U@33208|Metazoa,3CTS1@33213|Bilateria,41WYJ@6656|Arthropoda,3SQRW@50557|Insecta	33208|Metazoa
1h	Bead	Up	KAJ8737201.1	Prefoldin subunit	Prefoldin_2	-	PFDN1	GO:0001775,GO:0002376,GO:0003674,GO:0003700,GO:0005488,GO:0005515,GO:0005575,GO:0005622,GO:0005623,GO:0005737,GO:0005829,GO:0006355,GO:0006457,GO:0006996,GO:0007010,GO:0007275,GO:0007399,GO:0007417,GO:0007420,GO:0008150,GO:0009889,GO:0009987,GO:0010468,GO:0010556,GO:0016043,GO:0019219,GO:0019222,GO:0021537,GO:0021549,GO:0022037,GO:0030029,GO:0030036,GO:0030900,GO:0030902,GO:0031323,GO:0031326,GO:…	-	ko:K09548	-	-	-	ko00000,ko03110	O	KOG3501@1|root,KOG3501@2759|Eukaryota,3A73E@33154|Opisthokonta,3BSTA@33208|Metazoa,3D9IW@33213|Bilateria,420J6@6656|Arthropoda,3SNVD@50557|Insecta,447CC@7088|Lepidoptera	33208|Metazoa
1h	Bead	Up	KAJ8713456.1	RNB	RNB,Rrp44_CSD1	LOW QUALITY PROTEIN: DIS3-like exonuclease 2 [Helicoverpa armigera]	DIS3L2	GO:0000070,GO:0000175,GO:0000178,GO:0000278,GO:0000280,GO:0000287,GO:0000291,GO:0000819,GO:0000932,GO:0000956,GO:0003674,GO:0003676,GO:0003723,GO:0003727,GO:0003824,GO:0004518,GO:0004527,GO:0004532,GO:0004540,GO:0005488,GO:0005575,GO:0005622,GO:0005623,GO:0005737,GO:0005844,GO:0006139,GO:0006364,GO:0006396,GO:0006399,GO:0006401,GO:0006402,GO:0006725,GO:0006807,GO:0006996,GO:0007049,GO:0007059,GO:…	-	ko:K12585,ko:K18758	ko03018,map03018	M00391	-	ko00000,ko00001,ko00002,ko01000,ko03019	J	COG0557@1|root,KOG2102@2759|Eukaryota,38DFE@33154|Opisthokonta,3BC9R@33208|Metazoa,3CRBA@33213|Bilateria,41TZ4@6656|Arthropoda,3SKSF@50557|Insecta,443MY@7088|Lepidoptera	33208|Metazoa
1h	Bead	Up	KAJ8726461.1	It is involved in the biological process described with ribosome biogenesis	Ribosomal_L10	-	-	GO:0000313,GO:0000315,GO:0003674,GO:0003735,GO:0005198,GO:0005575,GO:0005622,GO:0005623,GO:0005737,GO:0005739,GO:0005759,GO:0005761,GO:0005762,GO:0005840,GO:0006412,GO:0006518,GO:0006807,GO:0008150,GO:0008152,GO:0009058,GO:0009059,GO:0009987,GO:0010467,GO:0015934,GO:0019538,GO:0031974,GO:0032543,GO:0032991,GO:0034641,GO:0034645,GO:0043043,GO:0043170,GO:0043226,GO:0043227,GO:0043228,GO:0043229,GO:…	-	ko:K02864	ko03010,map03010	M00178,M00179	-	br01610,ko00000,ko00001,ko00002,ko03011	J	KOG4241@1|root,KOG4241@2759|Eukaryota,3A450@33154|Opisthokonta,3BRYY@33208|Metazoa,3D84B@33213|Bilateria,41ZY8@6656|Arthropoda,3SMHQ@50557|Insecta,449IK@7088|Lepidoptera	33208|Metazoa
1h	Bead	Up	KAJ8708967.1	CSL zinc finger	zf-CSL	-	DPH3	GO:0002791,GO:0002792,GO:0003674,GO:0005488,GO:0005575,GO:0005622,GO:0005623,GO:0005634,GO:0005654,GO:0005737,GO:0005829,GO:0006417,GO:0006448,GO:0006464,GO:0006807,GO:0008150,GO:0008152,GO:0009058,GO:0009889,GO:0009987,GO:0010468,GO:0010556,GO:0010608,GO:0017182,GO:0017183,GO:0018193,GO:0018202,GO:0019222,GO:0019538,GO:0031323,GO:0031326,GO:0031974,GO:0031981,GO:0032268,GO:0032879,GO:0032880,GO:…	-	ko:K15455	-	-	-	ko00000,ko03012,ko03016	S	COG5216@1|root,KOG2923@2759|Eukaryota,3A895@33154|Opisthokonta,3BTW7@33208|Metazoa,3DAKC@33213|Bilateria,421EB@6656|Arthropoda,3SP59@50557|Insecta,44AB2@7088|Lepidoptera	33208|Metazoa
1h	Bead	Up	KAJ8714648.1	Structural constituent of ribosome. It is involved in the biological process described with	Ribosomal_L34	-	-	GO:0000313,GO:0000315,GO:0003674,GO:0003735,GO:0005198,GO:0005575,GO:0005622,GO:0005623,GO:0005737,GO:0005739,GO:0005759,GO:0005761,GO:0005762,GO:0005840,GO:0006412,GO:0006518,GO:0006807,GO:0008150,GO:0008152,GO:0009058,GO:0009059,GO:0009987,GO:0010467,GO:0015934,GO:0019538,GO:0031974,GO:0032543,GO:0032991,GO:0034641,GO:0034645,GO:0043043,GO:0043170,GO:0043226,GO:0043227,GO:0043228,GO:0043229,GO:…	-	ko:K02914	ko03010,map03010	M00178	-	br01610,ko00000,ko00001,ko00002,ko03011	J	2E4YM@1|root,2SBTE@2759|Eukaryota,3ADYP@33154|Opisthokonta,3BVFK@33208|Metazoa,3DCJ4@33213|Bilateria,421M6@6656|Arthropoda,3SPZ6@50557|Insecta	33208|Metazoa
1h	Bead	Up	KAJ8734088.1	Domain of unknown function (DUF4500)	DUF4500	-	Smim8	-	-	-	-	-	-	-	S	2BYUN@1|root,2S4X3@2759|Eukaryota,3A9RE@33154|Opisthokonta,3BUBK@33208|Metazoa,3DAQ7@33213|Bilateria,420DI@6656|Arthropoda,3SNJA@50557|Insecta,4477C@7088|Lepidoptera	33208|Metazoa
1h	Bead	Up	KAJ8713499.1	Uncharacterised conserved protein	HVSL	zinc finger CCCH domain-containing protein 3 [Spodoptera frugiperda]	USB1	GO:0000175,GO:0002376,GO:0002520,GO:0002521,GO:0002573,GO:0003674,GO:0003824,GO:0004518,GO:0004527,GO:0004532,GO:0004540,GO:0005488,GO:0005515,GO:0005575,GO:0005576,GO:0005622,GO:0005623,GO:0005634,GO:0006139,GO:0006396,GO:0006725,GO:0006807,GO:0007275,GO:0008150,GO:0008152,GO:0008380,GO:0008408,GO:0009987,GO:0010467,GO:0010468,GO:0016070,GO:0016073,GO:0016180,GO:0016787,GO:0016788,GO:0016796,GO:…	-	-	-	-	-	-	L	COG5084@1|root,KOG3102@1|root,KOG1492@2759|Eukaryota,KOG3102@2759|Eukaryota,38H18@33154|Opisthokonta,3BI4D@33208|Metazoa,3CVZQ@33213|Bilateria,420TU@6656|Arthropoda,3SN44@50557|Insecta,449SS@7088|Lepidoptera	33208|Metazoa
1h	Bead	Up	KAJ8733946.1	GRIP domain	GRIP,Rab_bind	-	GCC2	GO:0000138,GO:0000139,GO:0000226,GO:0003674,GO:0005488,GO:0005515,GO:0005575,GO:0005622,GO:0005623,GO:0005634,GO:0005654,GO:0005737,GO:0005794,GO:0005795,GO:0005802,GO:0005829,GO:0006605,GO:0006622,GO:0006623,GO:0006810,GO:0006886,GO:0006996,GO:0007010,GO:0007017,GO:0007030,GO:0007034,GO:0007041,GO:0008104,GO:0008150,GO:0009987,GO:0010256,GO:0012505,GO:0015031,GO:0015833,GO:0016020,GO:0016043,GO:…	-	ko:K20282	-	-	-	ko00000,ko04131	U	COG5171@1|root,KOG0864@2759|Eukaryota,39IRH@33154|Opisthokonta,3BAVH@33208|Metazoa,3D0YB@33213|Bilateria,41Y3Y@6656|Arthropoda,3SJAG@50557|Insecta,4418G@7088|Lepidoptera	33208|Metazoa
1h	Bead	Up	KAJ8722672.1	Nuclear cap-binding protein subunit 3	NCBP3	nuclear cap-binding protein subunit 3-like isoform X1 [Spodoptera litura]	C17orf85	GO:0000339,GO:0000340,GO:0002252,GO:0002376,GO:0003674,GO:0003676,GO:0003723,GO:0003729,GO:0005488,GO:0005575,GO:0005622,GO:0005623,GO:0005634,GO:0005654,GO:0005737,GO:0006950,GO:0006952,GO:0008150,GO:0009605,GO:0009607,GO:0009615,GO:0016604,GO:0016607,GO:0031974,GO:0031981,GO:0032991,GO:0034518,GO:0043207,GO:0043226,GO:0043227,GO:0043229,GO:0043231,GO:0043233,GO:0044422,GO:0044424,GO:0044428,GO:…	-	-	-	-	-	-	S	2CMTT@1|root,2QRX4@2759|Eukaryota,38EUP@33154|Opisthokonta,3BGEY@33208|Metazoa,3D1H9@33213|Bilateria,4208J@6656|Arthropoda,3SNI4@50557|Insecta,442GH@7088|Lepidoptera	33208|Metazoa
1h	Bead	Up	KAJ8713481.1	EXOIII	RNase_T,RRM_1	-	REXO5	GO:0005575,GO:0005622,GO:0005623,GO:0005634,GO:0005730,GO:0031974,GO:0031981,GO:0043226,GO:0043227,GO:0043228,GO:0043229,GO:0043231,GO:0043232,GO:0043233,GO:0044422,GO:0044424,GO:0044428,GO:0044446,GO:0044464,GO:0070013	-	ko:K14570	ko03008,map03008	-	-	ko00000,ko00001,ko01000,ko03009	L	COG0847@1|root,KOG2248@2759|Eukaryota,38HUD@33154|Opisthokonta,3BGUM@33208|Metazoa,3D2T8@33213|Bilateria,41VQ8@6656|Arthropoda,3SGKI@50557|Insecta,441WM@7088|Lepidoptera	33208|Metazoa
1h	Bead	Up	KAJ8732589.1	Oxidoreductase-like protein, N-terminal	FAD_binding_6,NAD_binding_1,Oxidored-like	-	CYB5RL	GO:0003674,GO:0003824,GO:0004128,GO:0005575,GO:0005622,GO:0005623,GO:0005634,GO:0005654,GO:0005737,GO:0005783,GO:0005789,GO:0006810,GO:0006811,GO:0006820,GO:0008150,GO:0008152,GO:0012505,GO:0015701,GO:0015711,GO:0016020,GO:0016491,GO:0016651,GO:0016653,GO:0031974,GO:0031981,GO:0031984,GO:0042175,GO:0043226,GO:0043227,GO:0043229,GO:0043231,GO:0043233,GO:0044422,GO:0044424,GO:0044425,GO:0044428,GO:…	1.6.2.2	ko:K00326	ko00520,map00520	-	R00100	ko00000,ko00001,ko01000	C	COG0543@1|root,KOG0534@2759|Eukaryota,38EEU@33154|Opisthokonta,3B9AF@33208|Metazoa,3CYYN@33213|Bilateria,4205M@6656|Arthropoda,3SNCN@50557|Insecta,444V1@7088|Lepidoptera	33208|Metazoa
1h	Bead	Up	KAJ8727586.1	It is involved in the biological process described with translation	Ribosomal_L32p	-	MRPL32	GO:0000313,GO:0000315,GO:0003674,GO:0003735,GO:0005198,GO:0005575,GO:0005622,GO:0005623,GO:0005737,GO:0005739,GO:0005740,GO:0005743,GO:0005759,GO:0005761,GO:0005762,GO:0005840,GO:0006412,GO:0006414,GO:0006415,GO:0006518,GO:0006807,GO:0008150,GO:0008152,GO:0009058,GO:0009059,GO:0009987,GO:0010467,GO:0015934,GO:0016020,GO:0016043,GO:0019538,GO:0019866,GO:0022411,GO:0031090,GO:0031966,GO:0031967,GO:…	-	ko:K02911	ko03010,map03010	M00178	-	br01610,ko00000,ko00001,ko00002,ko03011,ko03029	J	COG0333@1|root,KOG4080@2759|Eukaryota,3A2GA@33154|Opisthokonta,3BPSR@33208|Metazoa,3D2B1@33213|Bilateria,41ZA1@6656|Arthropoda,3SMXH@50557|Insecta,446RV@7088|Lepidoptera	33208|Metazoa
1h	Bead	Up	KAJ8712465.1	zinc finger	zf-AD,zf-C2H2,zf-met	-	-	-	-	-	-	-	-	-	S	KOG1721@1|root,KOG1721@2759|Eukaryota,39JKU@33154|Opisthokonta	33154|Opisthokonta
1h	Bead	Up	KAJ8717952.1	nucleic acid binding	RRM_1	-	NOL8	GO:0003674,GO:0003676,GO:0003723,GO:0003729,GO:0005488,GO:0005575,GO:0005622,GO:0005623,GO:0005634,GO:0005730,GO:0006139,GO:0006364,GO:0006396,GO:0006725,GO:0006807,GO:0008104,GO:0008150,GO:0008152,GO:0009987,GO:0010033,GO:0010467,GO:0016070,GO:0016072,GO:0022613,GO:0031974,GO:0031981,GO:0033036,GO:0033365,GO:0034097,GO:0034470,GO:0034504,GO:0034613,GO:0034641,GO:0034660,GO:0042221,GO:0042254,GO:…	-	-	-	-	-	-	A	KOG4365@1|root,KOG4365@2759|Eukaryota,38EGZ@33154|Opisthokonta,3BGM9@33208|Metazoa,3CW9M@33213|Bilateria,42073@6656|Arthropoda,3SN7J@50557|Insecta,44457@7088|Lepidoptera	33208|Metazoa
1h	Bead	Up	KAJ8722864.1	Myb/SANT-like DNA-binding domain	Myb_DNA-bind_4	-	-	-	-	-	-	-	-	-	S	2D56N@1|root,2SXIV@2759|Eukaryota,39IIP@33154|Opisthokonta,3CNBB@33208|Metazoa,3DKVG@33213|Bilateria,423IQ@6656|Arthropoda,3SSND@50557|Insecta	33208|Metazoa
1h	Bead	Up	KAJ8726257.1	Double-stranded DNA binding. It is involved in the biological process described with regulation of transcription, DNA-templated	mTERF	-	-	GO:0000959,GO:0003674,GO:0003676,GO:0003677,GO:0005488,GO:0005575,GO:0005622,GO:0005623,GO:0005737,GO:0005739,GO:0005759,GO:0006139,GO:0006351,GO:0006353,GO:0006390,GO:0006393,GO:0006725,GO:0006807,GO:0008150,GO:0008152,GO:0009058,GO:0009059,GO:0009987,GO:0010467,GO:0016070,GO:0018130,GO:0019438,GO:0031974,GO:0032774,GO:0034641,GO:0034645,GO:0034654,GO:0043170,GO:0043226,GO:0043227,GO:0043229,GO:…	-	-	-	-	-	-	S	2C3KT@1|root,2S44V@2759|Eukaryota,3A70I@33154|Opisthokonta,3BTR4@33208|Metazoa,3DAAN@33213|Bilateria,420HU@6656|Arthropoda,3SNEE@50557|Insecta,4435W@7088|Lepidoptera	33208|Metazoa
1h	Bead	Up	KAJ8711382.1	Mitochondrial ribosome protein 63	MRP-63	-	MRPL57	GO:0000313,GO:0003674,GO:0003735,GO:0005198,GO:0005575,GO:0005622,GO:0005623,GO:0005737,GO:0005739,GO:0005740,GO:0005743,GO:0005759,GO:0005761,GO:0005840,GO:0006412,GO:0006414,GO:0006415,GO:0006518,GO:0006807,GO:0008150,GO:0008152,GO:0009058,GO:0009059,GO:0009987,GO:0010467,GO:0016020,GO:0016043,GO:0019538,GO:0019866,GO:0022411,GO:0031090,GO:0031966,GO:0031967,GO:0031974,GO:0031975,GO:0032543,GO:…	-	-	-	-	-	-	J	2CQ5Y@1|root,2S44A@2759|Eukaryota,3A6DM@33154|Opisthokonta,3BSJX@33208|Metazoa,3D8NJ@33213|Bilateria,4210B@6656|Arthropoda,3SPJ7@50557|Insecta,44AA8@7088|Lepidoptera	33208|Metazoa
1h	Bead	Up	KAJ8725238.1	-	-	-	-	-	-	-	-	-	-	-	-	2FAM3@1|root,2TBU1@2759|Eukaryota,39758@33154|Opisthokonta,3CBFZ@33208|Metazoa,3DSR7@33213|Bilateria,428UD@6656|Arthropoda,3SYAR@50557|Insecta,4471V@7088|Lepidoptera	33208|Metazoa
1h	Bead	Up	KAJ8709139.1	ElonginA binding-protein 1	EloA-BP1,RNase_T	RNA exonuclease 1 homolog [Helicoverpa armigera]	REXO1	GO:0005575,GO:0005622,GO:0005623,GO:0005634,GO:0005654,GO:0008150,GO:0009892,GO:0010468,GO:0010605,GO:0010629,GO:0016604,GO:0019222,GO:0031974,GO:0031981,GO:0043226,GO:0043227,GO:0043229,GO:0043231,GO:0043233,GO:0044422,GO:0044424,GO:0044428,GO:0044446,GO:0044451,GO:0044464,GO:0048519,GO:0050789,GO:0060255,GO:0065007,GO:0070013	-	ko:K14570	ko03008,map03008	-	-	ko00000,ko00001,ko01000,ko03009	L	COG0847@1|root,KOG2248@2759|Eukaryota,38HUD@33154|Opisthokonta,3BBN7@33208|Metazoa,3CYAQ@33213|Bilateria,41U3D@6656|Arthropoda,3SIYD@50557|Insecta,445WP@7088|Lepidoptera	33208|Metazoa
1h	Bead	Up	KAJ8731471.1	-	-	-	-	-	-	-	-	-	-	-	-	2C2Z0@1|root,2T7TB@2759|Eukaryota,3926C@33154|Opisthokonta,3C7M2@33208|Metazoa,3DNMH@33213|Bilateria,424XJ@6656|Arthropoda,3SUB6@50557|Insecta,44AVV@7088|Lepidoptera	33208|Metazoa
1h	Bead	Up	KAJ8705965.1	Zinc finger, C2H2 type	KRAB,zf-AD,zf-C2H2,zf-C2H2_6,zf-H2C2_2	zinc finger protein 62-like [Trichoplusia ni]	ZNF560	GO:0000981,GO:0003674,GO:0003700,GO:0006355,GO:0006357,GO:0008150,GO:0009889,GO:0010468,GO:0010556,GO:0019219,GO:0019222,GO:0031323,GO:0031326,GO:0050789,GO:0050794,GO:0051171,GO:0051252,GO:0060255,GO:0065007,GO:0080090,GO:0140110,GO:1903506,GO:2000112,GO:2001141	-	ko:K09228	-	-	-	ko00000,ko03000	K	KOG1721@1|root,KOG1721@2759|Eukaryota,38BZ9@33154|Opisthokonta,3BA9A@33208|Metazoa,3D566@33213|Bilateria,4244K@6656|Arthropoda,3SX94@50557|Insecta,443RM@7088|Lepidoptera	33208|Metazoa
1h	Bead	Up	KAJ8732520.1	C2H2-type zinc finger	zf-C2H2	-	-	-	-	-	-	-	-	-	S	KOG1721@1|root,KOG1721@2759|Eukaryota,391CG@33154|Opisthokonta,3C70B@33208|Metazoa,3DN0B@33213|Bilateria,424G4@6656|Arthropoda,3STQA@50557|Insecta,449HD@7088|Lepidoptera	33208|Metazoa
1h	Bead	Up	KAJ8731284.1	Protein of unknown function (DUF1168)	DUF1168	-	PRKRIP1	GO:0001932,GO:0001933,GO:0003008,GO:0003014,GO:0003674,GO:0003676,GO:0003723,GO:0003725,GO:0004857,GO:0004860,GO:0005488,GO:0005515,GO:0005575,GO:0005622,GO:0005623,GO:0005634,GO:0005730,GO:0006469,GO:0008150,GO:0009892,GO:0010563,GO:0010605,GO:0019207,GO:0019210,GO:0019220,GO:0019222,GO:0019887,GO:0019899,GO:0019900,GO:0019901,GO:0030234,GO:0031323,GO:0031324,GO:0031399,GO:0031400,GO:0031974,GO:…	-	-	-	-	-	-	S	KOG4055@1|root,KOG4055@2759|Eukaryota,3A4EK@33154|Opisthokonta,3BRQV@33208|Metazoa,3CYYE@33213|Bilateria,41ZTV@6656|Arthropoda,3SMYX@50557|Insecta,4470J@7088|Lepidoptera	33208|Metazoa
1h	Bead	Up	KAJ8714521.1	De-etiolated protein 1 Det1	Det1	-	DET1	GO:0000003,GO:0000122,GO:0000151,GO:0003006,GO:0003674,GO:0003682,GO:0005488,GO:0005515,GO:0005575,GO:0005622,GO:0005623,GO:0005634,GO:0005694,GO:0005700,GO:0006355,GO:0006357,GO:0006464,GO:0006807,GO:0007276,GO:0007281,GO:0007292,GO:0008150,GO:0008152,GO:0009889,GO:0009890,GO:0009892,GO:0009893,GO:0009894,GO:0009896,GO:0009987,GO:0010468,GO:0010556,GO:0010558,GO:0010604,GO:0010605,GO:0010629,GO:…	-	ko:K10571	ko04120,map04120	-	-	ko00000,ko00001,ko04121	K	KOG2558@1|root,KOG2558@2759|Eukaryota,38GCZ@33154|Opisthokonta,3BAMS@33208|Metazoa,3CXWW@33213|Bilateria,41Y3G@6656|Arthropoda,3SKH0@50557|Insecta,442X4@7088|Lepidoptera	33208|Metazoa
1h	Bead	Up	KAJ8704072.1	zinc finger	-	-	-	-	-	-	-	-	-	-	S	2FBEU@1|root,2TCND@2759|Eukaryota,3986U@33154|Opisthokonta,3CCFG@33208|Metazoa,3DTRS@33213|Bilateria,42CA1@6656|Arthropoda,3SU22@50557|Insecta,44AH3@7088|Lepidoptera	33208|Metazoa
1h	Bead	Up	KAJ8732837.1	Osteopetrosis-associated transmembrane protein 1 precursor	OSTMP1	osteopetrosis-associated transmembrane protein 1 [Spodoptera frugiperda]	OSTM1	GO:0000323,GO:0002376,GO:0002520,GO:0002521,GO:0002573,GO:0005575,GO:0005622,GO:0005623,GO:0005737,GO:0005764,GO:0005765,GO:0005773,GO:0005774,GO:0005829,GO:0007275,GO:0008150,GO:0009987,GO:0016020,GO:0030097,GO:0030099,GO:0030154,GO:0030316,GO:0031090,GO:0032501,GO:0032502,GO:0043226,GO:0043227,GO:0043229,GO:0043231,GO:0044422,GO:0044424,GO:0044437,GO:0044444,GO:0044446,GO:0044464,GO:0048513,GO:…	-	-	-	-	-	-	S	KOG4617@1|root,KOG4617@2759|Eukaryota,39SFA@33154|Opisthokonta,3BBY7@33208|Metazoa,3D497@33213|Bilateria,42AB5@6656|Arthropoda,3SZST@50557|Insecta,448ZY@7088|Lepidoptera	33208|Metazoa
1h	Bead	Up	KAJ8725123.1	DIRP	DIRP	-	LIN9	GO:0000003,GO:0000122,GO:0000226,GO:0000228,GO:0000280,GO:0000785,GO:0000790,GO:0002064,GO:0002065,GO:0002066,GO:0003006,GO:0003674,GO:0003676,GO:0003677,GO:0005488,GO:0005515,GO:0005575,GO:0005622,GO:0005623,GO:0005634,GO:0005654,GO:0005694,GO:0005700,GO:0005737,GO:0006139,GO:0006259,GO:0006277,GO:0006325,GO:0006351,GO:0006352,GO:0006355,GO:0006357,GO:0006725,GO:0006807,GO:0006996,GO:0007010,GO:…	-	ko:K21773	ko04218,map04218	-	-	ko00000,ko00001	BDT	KOG1019@1|root,KOG1019@2759|Eukaryota,38GZG@33154|Opisthokonta,3BBBK@33208|Metazoa,3CS5S@33213|Bilateria,41TVG@6656|Arthropoda,3SH8P@50557|Insecta,443Q6@7088|Lepidoptera	33208|Metazoa
1h	Bead	Up	KAJ8732776.1	-	-	-	-	-	-	-	-	-	-	-	-	2FJIH@1|root,2TKZW@2759|Eukaryota,39I68@33154|Opisthokonta,3CMZE@33208|Metazoa,3E3MJ@33213|Bilateria,42CN0@6656|Arthropoda,3SYW2@50557|Insecta,4481Y@7088|Lepidoptera	33208|Metazoa
1h	Bead	Up	KAJ8731384.1	C-terminus of AA_permease	AA_permease_2,AA_permease_C	-	-	GO:0003333,GO:0003674,GO:0005215,GO:0005342,GO:0006810,GO:0006811,GO:0006820,GO:0006865,GO:0008150,GO:0008509,GO:0008514,GO:0015075,GO:0015171,GO:0015318,GO:0015711,GO:0015849,GO:0022857,GO:0034220,GO:0046942,GO:0046943,GO:0051179,GO:0051234,GO:0055085,GO:0071702,GO:0071705,GO:0098656,GO:1903825,GO:1905039	-	ko:K12796,ko:K13866	ko04621,map04621	-	-	ko00000,ko00001,ko02000	E	COG0531@1|root,COG4886@1|root,KOG0619@2759|Eukaryota,KOG1286@2759|Eukaryota,38BM3@33154|Opisthokonta,3BA2V@33208|Metazoa,3CVWA@33213|Bilateria,41UJH@6656|Arthropoda,3SFNR@50557|Insecta,448SJ@7088|Lepidoptera	33208|Metazoa
1h	Bead	Up	KAJ8713497.1	SGT1 protein	SGT1	-	ECD	GO:0000003,GO:0000375,GO:0000377,GO:0000398,GO:0001654,GO:0001655,GO:0001700,GO:0001745,GO:0002009,GO:0002164,GO:0002165,GO:0002168,GO:0002376,GO:0002520,GO:0003006,GO:0003674,GO:0003712,GO:0003713,GO:0005488,GO:0005515,GO:0005575,GO:0005622,GO:0005623,GO:0005634,GO:0005654,GO:0005737,GO:0005829,GO:0006066,GO:0006109,GO:0006110,GO:0006139,GO:0006140,GO:0006351,GO:0006355,GO:0006357,GO:0006366,GO:…	-	-	-	-	-	-	K	KOG2406@1|root,KOG2406@2759|Eukaryota,38H0J@33154|Opisthokonta,3BDYG@33208|Metazoa,3CXQ1@33213|Bilateria,41X1D@6656|Arthropoda,3SKF3@50557|Insecta,448PP@7088|Lepidoptera	33208|Metazoa
1h	Bead	Up	KAJ8734151.1	Zinc finger, C2H2 type	zf-AD,zf-C2H2,zf-C2H2_6	-	-	-	-	-	-	-	-	-	S	KOG1721@1|root,KOG1721@2759|Eukaryota,39WVU@33154|Opisthokonta,3BNMT@33208|Metazoa,3D1Z8@33213|Bilateria,41Y46@6656|Arthropoda,3SKTD@50557|Insecta,449CN@7088|Lepidoptera	33208|Metazoa
1h	Bead	Up	KAJ8732780.1	Conserved hypothetical ATP binding protein	ATP_bind_1	GPN-loop GTPase 2 [Helicoverpa zea] >ref|XP_047020754.1| GPN-loop GTPase 2 [Helicoverpa zea] >ref|XP_047020755.1| GPN-loop GTPase 2 [Helicoverpa zea] >ref|XP_047020756.1| GPN-loop GTPase 2 [Helicoverpa zea]	GPN2	GO:0003674,GO:0003824,GO:0003924,GO:0005575,GO:0005622,GO:0005623,GO:0005737,GO:0016462,GO:0016787,GO:0016817,GO:0016818,GO:0017111,GO:0044424,GO:0044464	-	ko:K06883	-	-	-	ko00000	S	COG1100@1|root,KOG1533@2759|Eukaryota,38QUZ@33154|Opisthokonta,3BH8C@33208|Metazoa,3CU5D@33213|Bilateria,41V3M@6656|Arthropoda,3SK86@50557|Insecta,444V4@7088|Lepidoptera	33208|Metazoa
1h	Bead	Up	KAJ8735722.1	Golgi casein kinase, C-terminal, Fam20	Fam20C	-	FAM20B	GO:0001501,GO:0003674,GO:0003824,GO:0004672,GO:0005575,GO:0005622,GO:0005623,GO:0005634,GO:0005654,GO:0005737,GO:0005783,GO:0005794,GO:0006029,GO:0006464,GO:0006468,GO:0006793,GO:0006796,GO:0006807,GO:0007275,GO:0008150,GO:0008152,GO:0009058,GO:0009059,GO:0009100,GO:0009101,GO:0009653,GO:0009790,GO:0009792,GO:0009887,GO:0009987,GO:0012505,GO:0016301,GO:0016310,GO:0016740,GO:0016772,GO:0016773,GO:…	-	ko:K20825	-	-	-	ko00000,ko01000,ko04131	S	KOG3829@1|root,KOG3829@2759|Eukaryota,38GS3@33154|Opisthokonta,3B9TM@33208|Metazoa,3CURK@33213|Bilateria,41WTI@6656|Arthropoda,3SG1D@50557|Insecta,449K4@7088|Lepidoptera	33208|Metazoa
1h	Bead	Up	KAJ8706095.1	EXOIII	RNase_T	exonuclease DPD1, chloroplastic/mitochondrial-like [Spodoptera litura]	TREX2	GO:0000166,GO:0000287,GO:0001817,GO:0003674,GO:0003676,GO:0003677,GO:0003690,GO:0003697,GO:0003824,GO:0004518,GO:0004527,GO:0004529,GO:0004536,GO:0005488,GO:0005515,GO:0005575,GO:0005622,GO:0005623,GO:0005634,GO:0005635,GO:0005737,GO:0005783,GO:0005789,GO:0005829,GO:0006139,GO:0006259,GO:0006260,GO:0006281,GO:0006298,GO:0006310,GO:0006725,GO:0006807,GO:0006950,GO:0006974,GO:0008150,GO:0008152,GO:…	3.1.11.2	ko:K10790,ko:K10791	ko04623,map04623	-	-	ko00000,ko00001,ko01000,ko03400	L	COG0847@1|root,KOG4793@2759|Eukaryota,3A68H@33154|Opisthokonta,3BSJR@33208|Metazoa,3CU4A@33213|Bilateria,420CN@6656|Arthropoda,3SNQH@50557|Insecta,446IB@7088|Lepidoptera	33208|Metazoa
1h	Bead	Up	KAJ8720029.1	-	-	-	-	-	-	-	-	-	-	-	-	2C5Z8@1|root,2T78P@2759|Eukaryota,391G4@33154|Opisthokonta,3C72K@33208|Metazoa,3DN2J@33213|Bilateria,424HX@6656|Arthropoda,3T161@50557|Insecta,449ST@7088|Lepidoptera	33208|Metazoa
1h	Bead	Up	KAJ8730096.1	Phosphatidylinositol N-acetylglucosaminyltransferase activity. It is involved in the biological process described with GPI anchor biosynthetic process	Gpi1	-	PIGQ	GO:0000506,GO:0005575,GO:0005622,GO:0005623,GO:0005737,GO:0005783,GO:0005789,GO:0005975,GO:0006464,GO:0006497,GO:0006505,GO:0006506,GO:0006629,GO:0006643,GO:0006644,GO:0006650,GO:0006661,GO:0006664,GO:0006793,GO:0006796,GO:0006807,GO:0008150,GO:0008152,GO:0008610,GO:0008654,GO:0009058,GO:0009059,GO:0009247,GO:0009987,GO:0012505,GO:0016020,GO:0016254,GO:0019538,GO:0019637,GO:0031984,GO:0032991,GO:…	-	ko:K03860	ko00563,ko01100,map00563,map01100	-	R05916	ko00000,ko00001	MO	KOG1183@1|root,KOG1183@2759|Eukaryota,39UWG@33154|Opisthokonta,3BF1Q@33208|Metazoa,3CS62@33213|Bilateria,41ZW2@6656|Arthropoda,3SMPV@50557|Insecta	33208|Metazoa
1h	Bead	Up	KAJ8734032.1	GRIP domain	GRIP	golgin subfamily A member 4 [Spodoptera frugiperda]	GOLGA4	GO:0000138,GO:0001558,GO:0003674,GO:0005488,GO:0005515,GO:0005575,GO:0005622,GO:0005623,GO:0005737,GO:0005794,GO:0005795,GO:0005802,GO:0005829,GO:0006810,GO:0006892,GO:0006893,GO:0007275,GO:0007399,GO:0008104,GO:0008150,GO:0008361,GO:0009987,GO:0010720,GO:0010769,GO:0010770,GO:0010975,GO:0010976,GO:0012505,GO:0015031,GO:0015833,GO:0016043,GO:0016192,GO:0017016,GO:0017137,GO:0019899,GO:0022008,GO:…	-	ko:K20283	-	-	-	ko00000,ko04131	S	28M43@1|root,2QTM0@2759|Eukaryota,39R11@33154|Opisthokonta,3BBTA@33208|Metazoa,3CZDB@33213|Bilateria,41YPY@6656|Arthropoda,3SJWE@50557|Insecta,44355@7088|Lepidoptera	33208|Metazoa
1h	Bead	Up	KAJ8722866.1	Myb/SANT-like DNA-binding domain	Myb_DNA-bind_4	-	-	-	-	-	-	-	-	-	S	2D56N@1|root,2SXIV@2759|Eukaryota,39IIP@33154|Opisthokonta,3CNBB@33208|Metazoa,3DKVG@33213|Bilateria,423IQ@6656|Arthropoda,3SSND@50557|Insecta	33208|Metazoa
1h	Bead	Up	KAJ8717713.1	Apoptosis antagonizing transcription factor	AATF-Che1,TRAUB	-	AATF	GO:0000003,GO:0003006,GO:0003674,GO:0003700,GO:0005488,GO:0005515,GO:0005575,GO:0005622,GO:0005623,GO:0005634,GO:0005730,GO:0005737,GO:0005794,GO:0005829,GO:0006355,GO:0006357,GO:0006950,GO:0006974,GO:0007155,GO:0007275,GO:0007276,GO:0007281,GO:0007292,GO:0007346,GO:0008092,GO:0008150,GO:0009790,GO:0009889,GO:0009890,GO:0009891,GO:0009892,GO:0009893,GO:0009987,GO:0010468,GO:0010556,GO:0010557,GO:…	-	ko:K14782	-	-	-	ko00000,ko03009	KU	KOG2773@1|root,KOG2773@2759|Eukaryota,38EI9@33154|Opisthokonta,3BDKI@33208|Metazoa,3CRUI@33213|Bilateria,41U44@6656|Arthropoda,3SKM1@50557|Insecta,4432A@7088|Lepidoptera	33208|Metazoa
1h	Bead	Up	KAJ8734128.1	Leucine-rich repeat-containing protein	LRR_1,LRR_4,LRR_8	leucine-rich repeat-containing protein 57 [Helicoverpa zea]	LRRC57	-	-	-	-	-	-	-	S	COG4886@1|root,KOG0619@2759|Eukaryota,39DU5@33154|Opisthokonta,3BDBD@33208|Metazoa,3D0R6@33213|Bilateria,41VT4@6656|Arthropoda,3SJRH@50557|Insecta,446Q0@7088|Lepidoptera	33208|Metazoa
1h	Bead	Up	KAJ8726299.1	Uncharacterised protein family (UPF0184)	UPF0184	-	-	-	-	-	-	-	-	-	S	2FJN4@1|root,2TM3M@2759|Eukaryota,39IAP@33154|Opisthokonta,3CN3H@33208|Metazoa,3E3RS@33213|Bilateria,42CQ5@6656|Arthropoda,3SU6W@50557|Insecta,44AQU@7088|Lepidoptera	33208|Metazoa
1h	Bead	Up	KAJ8734093.1	FK506 binding protein 15	FKBP_C	-	FKBP15	GO:0005575,GO:0005623,GO:0008150,GO:0009892,GO:0010563,GO:0010921,GO:0010923,GO:0016020,GO:0019220,GO:0019222,GO:0030424,GO:0030426,GO:0030427,GO:0031323,GO:0031324,GO:0033267,GO:0035303,GO:0035305,GO:0042995,GO:0043005,GO:0043086,GO:0044092,GO:0044463,GO:0044464,GO:0045936,GO:0048519,GO:0048523,GO:0050789,GO:0050790,GO:0050794,GO:0051174,GO:0051336,GO:0051346,GO:0065007,GO:0065009,GO:0097458,GO:…	-	ko:K17478	-	-	-	ko00000,ko01009,ko03110,ko04812	O	KOG4725@1|root,KOG4725@2759|Eukaryota,38EN4@33154|Opisthokonta,3BG14@33208|Metazoa,3CSAJ@33213|Bilateria,421DE@6656|Arthropoda,3SYXG@50557|Insecta,4485X@7088|Lepidoptera	33208|Metazoa
1h	Bead	Up	KAJ8735593.1	-	Exo_endo_phos_2,PRE_C2HC,gag-asp_proteas,zf-CCHC	-	-	-	-	-	-	-	-	-	-	2ER10@1|root,2STXA@2759|Eukaryota	2759|Eukaryota
1h	Bead	Up	KAJ8708897.1	K02A2.6-like	RVT_1,rve	-	-	-	-	-	-	-	-	-	L	COG2801@1|root,KOG0017@2759|Eukaryota,38F42@33154|Opisthokonta,3BA5H@33208|Metazoa,3CZSS@33213|Bilateria,4225E@6656|Arthropoda,3SQX6@50557|Insecta,3ECZ1@33342|Paraneoptera	33208|Metazoa
1h	Bead	Up	KAJ8722446.1	Eukaryotic protein of unknown function (DUF953)	DUF953	thioredoxin domain-containing protein 17 [Manduca sexta]	cl	GO:0003674,GO:0003824,GO:0005575,GO:0005622,GO:0005623,GO:0005737,GO:0005829,GO:0006726,GO:0008150,GO:0008152,GO:0015036,GO:0016491,GO:0016651,GO:0016667,GO:0016668,GO:0042440,GO:0042441,GO:0043324,GO:0043473,GO:0043474,GO:0044424,GO:0044444,GO:0044464,GO:0046148,GO:0047134,GO:0048066,GO:0048069,GO:0055114	-	-	-	-	-	-	S	KOG3425@1|root,KOG3425@2759|Eukaryota,3A8HV@33154|Opisthokonta,3BSHQ@33208|Metazoa,3D9RU@33213|Bilateria,420JA@6656|Arthropoda,3SNUG@50557|Insecta,446C2@7088|Lepidoptera	33208|Metazoa
1h	Bead	Up	KAJ8735667.1	ARF7 effector protein C-terminus	ARF7EP_C,THAP	-	ARL14EP	GO:0005575,GO:0005622,GO:0005623,GO:0005634,GO:0005730,GO:0005737,GO:0005829,GO:0005886,GO:0005912,GO:0005924,GO:0005925,GO:0016020,GO:0030054,GO:0030055,GO:0031974,GO:0031981,GO:0043226,GO:0043227,GO:0043228,GO:0043229,GO:0043231,GO:0043232,GO:0043233,GO:0044422,GO:0044424,GO:0044428,GO:0044444,GO:0044446,GO:0044464,GO:0070013,GO:0070161,GO:0071944	-	-	-	-	-	-	S	KOG4850@1|root,KOG4850@2759|Eukaryota,39CUZ@33154|Opisthokonta,3BDHW@33208|Metazoa,3D1F0@33213|Bilateria	33208|Metazoa
1h	Bead	Up	KAJ8722494.1	Cysteine-type endopeptidase activity. It is involved in the biological process described with	Peptidase_C14	-	Dredd	GO:0000003,GO:0002225,GO:0002230,GO:0002376,GO:0002682,GO:0002684,GO:0002697,GO:0002699,GO:0002700,GO:0002702,GO:0002759,GO:0002760,GO:0002784,GO:0002786,GO:0002803,GO:0002805,GO:0002807,GO:0002808,GO:0002813,GO:0002831,GO:0002833,GO:0002920,GO:0002922,GO:0003006,GO:0003674,GO:0003824,GO:0004175,GO:0004197,GO:0005488,GO:0005515,GO:0005575,GO:0005622,GO:0005623,GO:0005737,GO:0006508,GO:0006807,GO:…	3.4.22.56,3.4.22.61	ko:K02187,ko:K04398	ko01524,ko04010,ko04115,ko04210,ko04214,ko04215,ko04217,ko04620,ko04621,ko04622,ko04624,ko04650,ko04657,ko04668,ko04726,ko04932,ko04933,ko05010,ko05012,ko05014,ko05016,ko05120,ko05133,ko05134,ko05142,ko05145,ko05146,ko05152,ko05161,ko05165,ko05167,ko05168,ko05200,ko05203,ko05205,ko05206,ko05210,ko05222,ko05416,map01524,map04010,map04115,map04210,map04214,map04215,map04217,map04620,map04621,map046…	M00685	-	ko00000,ko00001,ko00002,ko01000,ko01002	D	KOG3573@1|root,KOG3573@2759|Eukaryota,3A1IQ@33154|Opisthokonta,3BR7Y@33208|Metazoa,3D7PV@33213|Bilateria,41Z68@6656|Arthropoda,3SMPD@50557|Insecta,443BZ@7088|Lepidoptera	33208|Metazoa
1h	Bead	Up	KAJ8708391.1	CDK-activating kinase assembly factor MAT1	MAT1,zf-C3HC4_5	-	MNAT1	GO:0000079,GO:0000082,GO:0000278,GO:0000428,GO:0001932,GO:0003674,GO:0005488,GO:0005515,GO:0005575,GO:0005622,GO:0005623,GO:0005634,GO:0005654,GO:0005667,GO:0005675,GO:0005737,GO:0005829,GO:0006139,GO:0006259,GO:0006281,GO:0006283,GO:0006289,GO:0006294,GO:0006351,GO:0006352,GO:0006353,GO:0006354,GO:0006355,GO:0006357,GO:0006360,GO:0006361,GO:0006363,GO:0006366,GO:0006367,GO:0006368,GO:0006370,GO:…	-	ko:K10842	ko03022,ko03420,map03022,map03420	M00290	-	ko00000,ko00001,ko00002,ko03021,ko03400	O	COG5220@1|root,KOG3800@2759|Eukaryota,38CBI@33154|Opisthokonta,3BDRT@33208|Metazoa,3CRG2@33213|Bilateria,41UAC@6656|Arthropoda,3SJUT@50557|Insecta,44703@7088|Lepidoptera	33208|Metazoa
1h	Bead	Up	KAJ8710013.1	Snapin/Pallidin	Snapin_Pallidin	-	-	-	-	ko:K20188	-	-	-	ko00000,ko04131	S	2FB3C@1|root,2T4T9@2759|Eukaryota,397E0@33154|Opisthokonta,3CBQ3@33208|Metazoa,3DSZN@33213|Bilateria,4292M@6656|Arthropoda,3SYJH@50557|Insecta,447I9@7088|Lepidoptera	33208|Metazoa
1h	Bead	Up	KAJ8726474.1	TIM21	TIM21	mitochondrial import inner membrane translocase subunit Tim21 [Spodoptera litura]	TIMM21	GO:0005575,GO:0005622,GO:0005623,GO:0005737,GO:0005739,GO:0005740,GO:0005743,GO:0005744,GO:0006605,GO:0006626,GO:0006810,GO:0006839,GO:0006886,GO:0006996,GO:0007005,GO:0008104,GO:0008150,GO:0008535,GO:0009987,GO:0010257,GO:0015031,GO:0015833,GO:0016020,GO:0016043,GO:0017004,GO:0017038,GO:0019866,GO:0022607,GO:0030150,GO:0031090,GO:0031966,GO:0031967,GO:0031975,GO:0032981,GO:0032991,GO:0033036,GO:…	-	ko:K17796	-	-	-	ko00000,ko02000,ko03029	S	KOG4836@1|root,KOG4836@2759|Eukaryota,3A3FB@33154|Opisthokonta,3BPG8@33208|Metazoa,3D88A@33213|Bilateria,4203U@6656|Arthropoda,3SMVX@50557|Insecta,443EG@7088|Lepidoptera	33208|Metazoa
1h	Bead	Up	KAJ8716737.1	-	-	-	-	-	-	-	-	-	-	-	-	2BVKB@1|root,2S3YA@2759|Eukaryota,3A6D1@33154|Opisthokonta,3BSZG@33208|Metazoa,3D9NF@33213|Bilateria,420TC@6656|Arthropoda,3SNV3@50557|Insecta,448PT@7088|Lepidoptera	33208|Metazoa
1h	Bead	Up	KAJ8731262.1	THAP	THAP	-	-	-	-	-	-	-	-	-	L	2E2EF@1|root,2S9N9@2759|Eukaryota,3A9DM@33154|Opisthokonta,3BV39@33208|Metazoa,3DB3B@33213|Bilateria,421BS@6656|Arthropoda,3T0UT@50557|Insecta,446VB@7088|Lepidoptera	33208|Metazoa
1h	Bead	Up	KAJ8734272.1	PLD-like domain	PLDc_2	-	PLD6	GO:0000003,GO:0000578,GO:0003002,GO:0003006,GO:0003674,GO:0003824,GO:0004518,GO:0004519,GO:0004521,GO:0004540,GO:0004620,GO:0004630,GO:0005488,GO:0005515,GO:0005575,GO:0005622,GO:0005623,GO:0005737,GO:0005739,GO:0005740,GO:0005741,GO:0005783,GO:0005789,GO:0006139,GO:0006259,GO:0006304,GO:0006305,GO:0006306,GO:0006629,GO:0006644,GO:0006650,GO:0006654,GO:0006725,GO:0006793,GO:0006796,GO:0006807,GO:…	-	ko:K16862	-	-	-	ko00000,ko01000,ko03036	G	COG1502@1|root,2RXG9@2759|Eukaryota,39VFQ@33154|Opisthokonta,3BPGT@33208|Metazoa,3D3P4@33213|Bilateria,420MF@6656|Arthropoda,3SPG8@50557|Insecta,44A1Q@7088|Lepidoptera	33208|Metazoa
1h	Bead	Up	KAJ8722740.1	aminoacyl tRNA synthase complex-interacting multifunctional protein	AIMP2_LysRS_bd,GST_C,GST_C_2,GST_C_3	-	AIMP2	GO:0003674,GO:0005198,GO:0005488,GO:0005515,GO:0005575,GO:0005622,GO:0005623,GO:0005634,GO:0005737,GO:0005829,GO:0006082,GO:0006139,GO:0006399,GO:0006412,GO:0006418,GO:0006518,GO:0006520,GO:0006725,GO:0006807,GO:0007275,GO:0008150,GO:0008152,GO:0008285,GO:0009058,GO:0009059,GO:0009888,GO:0009893,GO:0009987,GO:0010467,GO:0010604,GO:0010941,GO:0010942,GO:0016043,GO:0016070,GO:0017101,GO:0019222,GO:…	-	ko:K15438	-	-	-	ko00000,ko03016	S	28N3G@1|root,2QUNJ@2759|Eukaryota,39TNX@33154|Opisthokonta,3BJI8@33208|Metazoa,3CSY9@33213|Bilateria,41ZQK@6656|Arthropoda,3SNC3@50557|Insecta	33208|Metazoa
1h	Bead	Up	KAJ8722465.1	FG-GAP repeat	FG-GAP,Integrin_alpha2	-	ITGA9	GO:0000003,GO:0000902,GO:0000904,GO:0001555,GO:0001667,GO:0001700,GO:0001701,GO:0001704,GO:0001706,GO:0001775,GO:0001890,GO:0001892,GO:0001936,GO:0001938,GO:0001968,GO:0001974,GO:0002009,GO:0002011,GO:0002164,GO:0002376,GO:0002520,GO:0002521,GO:0002682,GO:0002684,GO:0002685,GO:0002687,GO:0002691,GO:0002693,GO:0003006,GO:0003008,GO:0003344,GO:0003366,GO:0003674,GO:0003823,GO:0005488,GO:0005515,GO:…	-	ko:K06483,ko:K06584,ko:K06585	ko04151,ko04510,ko04512,ko04514,ko04640,ko04670,ko04672,ko04810,ko05140,ko05165,ko05410,ko05412,ko05414,map04151,map04510,map04512,map04514,map04640,map04670,map04672,map04810,map05140,map05165,map05410,map05412,map05414	-	-	ko00000,ko00001,ko04090,ko04147,ko04516	W	KOG3637@1|root,KOG3637@2759|Eukaryota,38CFX@33154|Opisthokonta,3B96W@33208|Metazoa,3CSVN@33213|Bilateria,41VI5@6656|Arthropoda,3SKU6@50557|Insecta,447CM@7088|Lepidoptera	33208|Metazoa
1h	Bead	Up	KAJ8727587.1	-	-	-	spn-F	GO:0000003,GO:0000226,GO:0000578,GO:0003002,GO:0003006,GO:0003674,GO:0003774,GO:0003777,GO:0003824,GO:0005488,GO:0005515,GO:0005575,GO:0005622,GO:0005623,GO:0005737,GO:0005794,GO:0006996,GO:0007010,GO:0007017,GO:0007163,GO:0007275,GO:0007276,GO:0007281,GO:0007292,GO:0007308,GO:0007309,GO:0007314,GO:0007317,GO:0007350,GO:0007351,GO:0007389,GO:0007399,GO:0007423,GO:0008103,GO:0008104,GO:0008150,GO:…	-	-	-	-	-	-	-	2CNWZ@1|root,2S41T@2759|Eukaryota,3A6YZ@33154|Opisthokonta,3BTP1@33208|Metazoa,3DAED@33213|Bilateria,420N6@6656|Arthropoda,3SNWY@50557|Insecta,444I8@7088|Lepidoptera	33208|Metazoa
1h	Bead	Up	KAJ8712233.1	-	-	-	-	-	-	-	-	-	-	-	-	2D7W9@1|root,2T7QG@2759|Eukaryota,39237@33154|Opisthokonta,3C7IE@33208|Metazoa,3DNIP@33213|Bilateria,42B68@6656|Arthropoda,3SYH6@50557|Insecta,447DA@7088|Lepidoptera	33208|Metazoa
1h	Bead	Up	KAJ8726375.1	Mediator complex protein	Med11	-	-	GO:0003674,GO:0003712,GO:0003713,GO:0005488,GO:0005515,GO:0005575,GO:0005622,GO:0005623,GO:0005634,GO:0005654,GO:0006139,GO:0006351,GO:0006355,GO:0006357,GO:0006366,GO:0006725,GO:0006807,GO:0007275,GO:0007399,GO:0007406,GO:0008150,GO:0008152,GO:0008285,GO:0009058,GO:0009059,GO:0009889,GO:0009891,GO:0009893,GO:0009987,GO:0010467,GO:0010468,GO:0010556,GO:0010557,GO:0010604,GO:0010721,GO:0016070,GO:…	-	ko:K15131	-	-	-	ko00000,ko03021	K	KOG4057@1|root,KOG4057@2759|Eukaryota,3A5GT@33154|Opisthokonta,3BRQZ@33208|Metazoa,3D902@33213|Bilateria,4200H@6656|Arthropoda,3SN4U@50557|Insecta,446R7@7088|Lepidoptera	33208|Metazoa
1h	Bead	Up	KAJ8716714.1	Putative tRNA binding domain	tRNA_bind	-	AIMP1	GO:0000049,GO:0001936,GO:0001937,GO:0002376,GO:0002791,GO:0002793,GO:0003674,GO:0003676,GO:0003723,GO:0005102,GO:0005125,GO:0005488,GO:0005515,GO:0005575,GO:0005576,GO:0005615,GO:0005622,GO:0005623,GO:0005737,GO:0005829,GO:0006082,GO:0006139,GO:0006399,GO:0006412,GO:0006418,GO:0006518,GO:0006520,GO:0006725,GO:0006807,GO:0006928,GO:0006935,GO:0006950,GO:0006952,GO:0006954,GO:0007154,GO:0007165,GO:…	-	ko:K15437	-	-	-	ko00000,ko03016	J	COG0143@1|root,KOG2241@2759|Eukaryota,38C9W@33154|Opisthokonta,3BGHP@33208|Metazoa,3CU5M@33213|Bilateria,41YG4@6656|Arthropoda,3SZ1R@50557|Insecta,442J6@7088|Lepidoptera	33208|Metazoa
1h	Bead	Up	KAJ8722841.1	Rogdi leucine zipper containing protein	Rogdi_lz	-	ROGDI	GO:0002376,GO:0002520,GO:0005575,GO:0005622,GO:0005623,GO:0005634,GO:0005635,GO:0007275,GO:0007399,GO:0007417,GO:0007420,GO:0008150,GO:0008284,GO:0009653,GO:0009887,GO:0009987,GO:0012505,GO:0022008,GO:0030097,GO:0030154,GO:0031967,GO:0031975,GO:0032501,GO:0032502,GO:0042127,GO:0042475,GO:0042476,GO:0043226,GO:0043227,GO:0043229,GO:0043231,GO:0044422,GO:0044424,GO:0044428,GO:0044446,GO:0044464,GO:…	-	-	-	-	-	-	S	KOG3992@1|root,KOG3992@2759|Eukaryota,38C9A@33154|Opisthokonta,3BFTM@33208|Metazoa,3CVBG@33213|Bilateria,41WD7@6656|Arthropoda,3SGUM@50557|Insecta,441C4@7088|Lepidoptera	33208|Metazoa
1h	Bead	Up	KAJ8727365.1	-	-	-	-	-	-	-	-	-	-	-	-	-	-
1h	Bead	Up	KAJ8728946.1	-	-	-	-	-	-	-	-	-	-	-	-	-	-
1h	Bead	Up	KAJ8705148.1	-	-	-	-	-	-	-	-	-	-	-	-	-	-
1h	Nematode	Up	KAJ8709916.1	BTB/POZ domain	BTB	-	-	-	-	ko:K15046	ko05164,map05164	-	-	ko00000,ko00001	S	KOG4441@1|root,KOG4441@2759|Eukaryota,398B3@33154|Opisthokonta,3CCJF@33208|Metazoa,3DTVR@33213|Bilateria,42BBX@6656|Arthropoda,3SUCQ@50557|Insecta,44AXP@7088|Lepidoptera	33208|Metazoa
1h	Nematode	Up	KAJ8729088.1	Transmembrane protein 131-like	TMEM131_like	-	TMEM131	GO:0005575,GO:0016020	-	-	-	-	-	-	S	KOG3620@1|root,KOG4475@1|root,KOG3620@2759|Eukaryota,KOG4475@2759|Eukaryota,38FI0@33154|Opisthokonta,3BAE7@33208|Metazoa,3CWGQ@33213|Bilateria,41X8D@6656|Arthropoda,3SH0M@50557|Insecta,442VP@7088|Lepidoptera	33208|Metazoa
1h	Nematode	Up	KAJ8715336.1	metalloexopeptidase activity. It is involved in the biological process described with proteolysis	Peptidase_M17	-	lap-2	GO:0003674,GO:0003824,GO:0004177,GO:0006508,GO:0006807,GO:0008150,GO:0008152,GO:0008233,GO:0008236,GO:0008238,GO:0008239,GO:0008240,GO:0016787,GO:0017171,GO:0019538,GO:0043170,GO:0044238,GO:0070011,GO:0071704,GO:0140096,GO:1901564	3.4.11.1	ko:K01255	ko00480,ko01100,map00480,map01100	-	R00899,R04951	ko00000,ko00001,ko01000,ko01002	E	COG0260@1|root,KOG2597@2759|Eukaryota,38H5H@33154|Opisthokonta,3BGZP@33208|Metazoa,3D04Y@33213|Bilateria,41XH5@6656|Arthropoda,3SKST@50557|Insecta	33208|Metazoa
1h	Nematode	Up	KAJ8728478.1	Hamartin protein	Hamartin	LOW QUALITY PROTEIN: hamartin [Spodoptera frugiperda]	TSC1	GO:0000003,GO:0001558,GO:0001655,GO:0001666,GO:0001775,GO:0001822,GO:0001838,GO:0001841,GO:0001843,GO:0001932,GO:0001952,GO:0001954,GO:0002009,GO:0002065,GO:0002067,GO:0002165,GO:0002250,GO:0002252,GO:0002263,GO:0002285,GO:0002286,GO:0002292,GO:0002366,GO:0002376,GO:0002520,GO:0002521,GO:0003006,GO:0003674,GO:0004857,GO:0005488,GO:0005515,GO:0005575,GO:0005622,GO:0005623,GO:0005634,GO:0005737,GO:…	-	ko:K07206	ko04072,ko04140,ko04150,ko04151,ko04152,ko04211,ko04218,ko04714,ko04910,ko05165,ko05231,map04072,map04140,map04150,map04151,map04152,map04211,map04218,map04714,map04910,map05165,map05231	-	-	ko00000,ko00001	S	2CAZQ@1|root,2QQPT@2759|Eukaryota,38D09@33154|Opisthokonta,3BF81@33208|Metazoa,3CSD5@33213|Bilateria,41W2C@6656|Arthropoda,3SIUF@50557|Insecta,449B9@7088|Lepidoptera	33208|Metazoa
1h	Nematode	Up	KAJ8715836.1	N-acetyltransferase activity	Acetyltransf_1	-	-	-	-	-	-	-	-	-	S	2BR9F@1|root,2S1W4@2759|Eukaryota,3A4AF@33154|Opisthokonta,3BS3N@33208|Metazoa,3D8HZ@33213|Bilateria,4200G@6656|Arthropoda,3SNG3@50557|Insecta	33208|Metazoa
1h	Nematode	Up	KAJ8709447.1	Calponin homology domain	CH,EF-hand_2,EF-hand_3,Spectrin,WW,ZZ	dystrophin isoform X3 [Anticarsia gemmatalis]	-	-	-	ko:K10366	ko05410,ko05412,ko05414,ko05416,map05410,map05412,map05414,map05416	-	-	ko00000,ko00001,ko04812	Z	COG5069@1|root,KOG4286@2759|Eukaryota,38H9P@33154|Opisthokonta,3B9ZQ@33208|Metazoa,3CSW5@33213|Bilateria,4277M@6656|Arthropoda,3SJR5@50557|Insecta,3ECKH@33342|Paraneoptera	33208|Metazoa
1h	Nematode	Up	KAJ8716913.1	NRDE-2, necessary for RNA interference	NRDE-2	-	NRDE2	GO:0000375,GO:0000377,GO:0000398,GO:0005575,GO:0005622,GO:0005623,GO:0005634,GO:0005681,GO:0006139,GO:0006325,GO:0006342,GO:0006355,GO:0006396,GO:0006397,GO:0006725,GO:0006807,GO:0006996,GO:0008150,GO:0008152,GO:0008380,GO:0009889,GO:0009890,GO:0009892,GO:0009987,GO:0010467,GO:0010468,GO:0010556,GO:0010558,GO:0010605,GO:0010608,GO:0010629,GO:0016043,GO:0016070,GO:0016071,GO:0016246,GO:0016441,GO:…	-	-	-	-	-	-	S	KOG1972@1|root,KOG1972@2759|Eukaryota,38D5B@33154|Opisthokonta,3B9DC@33208|Metazoa,3CVB9@33213|Bilateria,41Y5R@6656|Arthropoda,3SK9I@50557|Insecta	33208|Metazoa
1h	Nematode	Up	KAJ8713240.1	PKS_KR	ADH_zinc_N,Acyl_transf_1,KAsynt_C_assoc,KR,Ketoacyl-synt_C,Methyltransf_12,PP-binding,PS-DH,Thioesterase,ketoacyl-synt	fatty acid synthase [Agrotis ipsilon]	FASN	GO:0000166,GO:0001885,GO:0002064,GO:0002376,GO:0002520,GO:0002521,GO:0002573,GO:0003158,GO:0003674,GO:0003676,GO:0003677,GO:0003697,GO:0003824,GO:0004312,GO:0005488,GO:0005515,GO:0005575,GO:0005622,GO:0005623,GO:0005737,GO:0005794,GO:0005829,GO:0005886,GO:0005975,GO:0005976,GO:0005977,GO:0006073,GO:0006082,GO:0006084,GO:0006089,GO:0006091,GO:0006112,GO:0006139,GO:0006163,GO:0006164,GO:0006629,GO:…	2.3.1.85	ko:K00665	ko00061,ko01100,ko01212,ko04152,ko04910,map00061,map01100,map01212,map04152,map04910	M00082,M00083	R01404,R01624,R01626,R01706,R04355,R04428,R04430,R04533,R04534,R04535,R04536,R04537,R04543,R04544,R04566,R04568,R04725,R04726,R04952,R04953,R04954,R04956,R04957,R04959,R04960,R04962,R04963,R04965,R04967,R04968,R04970,R08159	ko00000,ko00001,ko00002,ko01000,ko01004,ko04147	I	COG3321@1|root,KOG1202@2759|Eukaryota,38D6P@33154|Opisthokonta,3BJ45@33208|Metazoa,3D2W0@33213|Bilateria,41TZW@6656|Arthropoda,3SG6M@50557|Insecta,44578@7088|Lepidoptera	33208|Metazoa
1h	Nematode	Up	KAJ8703848.1	WD domain, G-beta repeat	WD40,zf-C3HC4_2	E3 ubiquitin-protein ligase COP1-like [Helicoverpa zea]	RFWD2	GO:0000139,GO:0000151,GO:0003674,GO:0003824,GO:0004842,GO:0005575,GO:0005622,GO:0005623,GO:0005634,GO:0005654,GO:0005737,GO:0005794,GO:0005829,GO:0006464,GO:0006508,GO:0006511,GO:0006807,GO:0008150,GO:0008152,GO:0009056,GO:0009057,GO:0009314,GO:0009628,GO:0009893,GO:0009894,GO:0009896,GO:0009987,GO:0010212,GO:0010498,GO:0010604,GO:0012505,GO:0016020,GO:0016567,GO:0016604,GO:0016607,GO:0016740,GO:…	2.3.2.27	ko:K10143	ko04115,ko04120,ko04712,map04115,map04120,map04712	-	-	ko00000,ko00001,ko01000,ko04121	A	COG2319@1|root,2QQ8V@2759|Eukaryota,38DJ1@33154|Opisthokonta,3BAP6@33208|Metazoa,3CWR1@33213|Bilateria,41X00@6656|Arthropoda,3SKR9@50557|Insecta,448BA@7088|Lepidoptera	33208|Metazoa
1h	Nematode	Up	KAJ8727794.1	ST7 protein	ST7	-	ST7	GO:0001558,GO:0008150,GO:0009987,GO:0016043,GO:0030198,GO:0030308,GO:0040008,GO:0043062,GO:0045595,GO:0045926,GO:0048519,GO:0048523,GO:0050789,GO:0050793,GO:0050794,GO:0051128,GO:0065007,GO:0071840	-	-	-	-	-	-	S	KOG3807@1|root,KOG3807@2759|Eukaryota,3909Y@33154|Opisthokonta,3BDGC@33208|Metazoa,3CZ4R@33213|Bilateria,41VI3@6656|Arthropoda,3SHEZ@50557|Insecta,446PW@7088|Lepidoptera	33208|Metazoa
1h	Nematode	Up	KAJ8723033.1	Vacuolar protein sorting-associated protein	Chorein_N,SHR-BD,UBA,VPS13,VPS13_C,VPS13_mid_rpt	-	VPS13D	GO:0000323,GO:0005575,GO:0005622,GO:0005623,GO:0005737,GO:0005764,GO:0005773,GO:0043226,GO:0043227,GO:0043229,GO:0043231,GO:0044424,GO:0044444,GO:0044464	-	ko:K19527	-	-	-	ko00000	U	KOG1796@1|root,KOG1796@2759|Eukaryota,3A3IN@33154|Opisthokonta,3BSC3@33208|Metazoa,3E53F@33213|Bilateria,41UB4@6656|Arthropoda,3SJDP@50557|Insecta,4486Z@7088|Lepidoptera	33208|Metazoa
1h	Nematode	Up	KAJ8712556.1	c-SKI Smad4 binding domain	Ski_Sno,c-SKI_SMAD_bind	-	SKI	GO:0000122,GO:0000902,GO:0000904,GO:0000981,GO:0001501,GO:0001654,GO:0001838,GO:0001841,GO:0001843,GO:0002009,GO:0002088,GO:0002089,GO:0003002,GO:0003674,GO:0003676,GO:0003677,GO:0003682,GO:0003700,GO:0003712,GO:0003714,GO:0004857,GO:0005488,GO:0005515,GO:0005575,GO:0005622,GO:0005623,GO:0005634,GO:0005654,GO:0005667,GO:0005737,GO:0005813,GO:0005815,GO:0005856,GO:0006355,GO:0006357,GO:0006928,GO:…	-	ko:K18499	ko04550,map04550	-	-	ko00000,ko00001	S	28KYF@1|root,2QTF6@2759|Eukaryota,38D7N@33154|Opisthokonta,3BCHE@33208|Metazoa,3D0KH@33213|Bilateria,41UDI@6656|Arthropoda,3SJAF@50557|Insecta,445EV@7088|Lepidoptera	33208|Metazoa
1h	Nematode	Up	KAJ8728477.1	Apoptosis-inducing factor, mitochondrion-associated, C-term	AIF-MLS,AIF_C,Pyr_redox_2	apoptosis-inducing factor 1, mitochondrial-like isoform X1 [Helicoverpa zea]	AIFM1	GO:0000166,GO:0000302,GO:0000737,GO:0001101,GO:0002931,GO:0003674,GO:0003676,GO:0003677,GO:0003824,GO:0004174,GO:0005488,GO:0005515,GO:0005575,GO:0005622,GO:0005623,GO:0005634,GO:0005737,GO:0005739,GO:0005740,GO:0005741,GO:0005743,GO:0005758,GO:0005829,GO:0006091,GO:0006119,GO:0006139,GO:0006163,GO:0006259,GO:0006308,GO:0006309,GO:0006323,GO:0006725,GO:0006753,GO:0006793,GO:0006796,GO:0006807,GO:…	-	ko:K04727	ko04210,ko04214,ko04217,map04210,map04214,map04217	-	-	ko00000,ko00001,ko01000	T	COG0446@1|root,KOG1346@2759|Eukaryota,38F7B@33154|Opisthokonta,3BEQX@33208|Metazoa,3CSRH@33213|Bilateria,41VP4@6656|Arthropoda,3SGKE@50557|Insecta,44197@7088|Lepidoptera	33208|Metazoa
1h	Nematode	Up	KAJ8732396.1	Central domain of human glycogen debranching enzyme	GDE_C,hDGE_amylase,hGDE_N,hGDE_central	-	AGL	GO:0000272,GO:0001775,GO:0002252,GO:0002263,GO:0002274,GO:0002275,GO:0002283,GO:0002366,GO:0002376,GO:0002443,GO:0002444,GO:0002446,GO:0003674,GO:0003824,GO:0004133,GO:0004134,GO:0004135,GO:0004553,GO:0005575,GO:0005576,GO:0005622,GO:0005623,GO:0005737,GO:0005829,GO:0005975,GO:0005976,GO:0005977,GO:0005980,GO:0006073,GO:0006091,GO:0006112,GO:0006810,GO:0006887,GO:0006955,GO:0008150,GO:0008152,GO:…	2.4.1.25,3.2.1.33	ko:K01196	ko00500,ko01100,ko01110,map00500,map01100,map01110	-	R02109,R02111	ko00000,ko00001,ko01000	G	COG3408@1|root,KOG3625@2759|Eukaryota,38BRH@33154|Opisthokonta,3BBWF@33208|Metazoa,3D09A@33213|Bilateria,41X2Y@6656|Arthropoda,3SGHX@50557|Insecta,445H4@7088|Lepidoptera	33208|Metazoa
1h	Nematode	Up	KAJ8735889.1	Nrf1 activator activation site binding domain	Nrf1_DNA-bind,Nrf1_activ_bdg	-	NRF1	GO:0000976,GO:0000977,GO:0000978,GO:0000981,GO:0000982,GO:0000987,GO:0001012,GO:0001046,GO:0001047,GO:0001067,GO:0001077,GO:0001228,GO:0001654,GO:0001894,GO:0001895,GO:0002009,GO:0002165,GO:0003407,GO:0003674,GO:0003676,GO:0003677,GO:0003690,GO:0003700,GO:0005488,GO:0005515,GO:0005575,GO:0005622,GO:0005623,GO:0005634,GO:0005654,GO:0005737,GO:0005829,GO:0006091,GO:0006139,GO:0006351,GO:0006355,GO:…	-	ko:K11831	ko04371,ko05016,map04371,map05016	-	-	ko00000,ko00001,ko03029	S	2C0QX@1|root,2QTK1@2759|Eukaryota,38CGA@33154|Opisthokonta,3BA09@33208|Metazoa,3CYRS@33213|Bilateria,41XJ6@6656|Arthropoda,3SHR6@50557|Insecta,444GM@7088|Lepidoptera	33208|Metazoa
1h	Nematode	Up	KAJ8722399.1	Component of the Mediator complex, a coactivator involved in regulated transcription of nearly all RNA polymerase II-dependent genes. Mediator functions as a bridge to convey information from gene-specific regulatory proteins to the basal RNA polymerase II transcription machinery. Mediator is recruited to promoters by direct interactions with regulatory proteins and serves as a scaffold for the a…	Med13_C,Med13_N	-	MED13L	GO:0000428,GO:0001654,GO:0001667,GO:0001755,GO:0002009,GO:0002164,GO:0002165,GO:0003002,GO:0003674,GO:0003712,GO:0003713,GO:0005102,GO:0005488,GO:0005515,GO:0005575,GO:0005622,GO:0005623,GO:0005634,GO:0005654,GO:0005667,GO:0006139,GO:0006351,GO:0006352,GO:0006355,GO:0006357,GO:0006366,GO:0006367,GO:0006725,GO:0006807,GO:0006928,GO:0007154,GO:0007165,GO:0007275,GO:0007389,GO:0007423,GO:0007444,GO:…	-	ko:K15164	ko04919,map04919	-	-	ko00000,ko00001,ko03021	K	KOG3600@1|root,KOG3600@2759|Eukaryota,38B95@33154|Opisthokonta,3BGDF@33208|Metazoa,3CRF7@33213|Bilateria,41W4M@6656|Arthropoda,3SHCU@50557|Insecta,445SS@7088|Lepidoptera	33208|Metazoa
1h	Nematode	Up	KAJ8722366.1	-	-	-	-	-	-	-	-	-	-	-	-	2C1SW@1|root,2RX0E@2759|Eukaryota,39I5X@33154|Opisthokonta,3CMZ2@33208|Metazoa,3E3M7@33213|Bilateria,4298R@6656|Arthropoda,3SYS3@50557|Insecta,447UQ@7088|Lepidoptera	33208|Metazoa
1h	Nematode	Up	KAJ8718233.1	-	-	-	-	-	-	-	-	-	-	-	-	2F5UZ@1|root,2T6WH@2759|Eukaryota,3910F@33154|Opisthokonta,3C6RW@33208|Metazoa,3DMR4@33213|Bilateria,42494@6656|Arthropoda,3SYTK@50557|Insecta,447WP@7088|Lepidoptera	33208|Metazoa
1h	Nematode	Up	KAJ8721749.1	Aminotransferase class I and II	Aminotran_1_2	serine palmitoyltransferase 2 [Helicoverpa armigera]	SPTLC2	GO:0002178,GO:0003674,GO:0003824,GO:0004758,GO:0005575,GO:0005622,GO:0005623,GO:0005737,GO:0005783,GO:0005789,GO:0005886,GO:0006066,GO:0006629,GO:0006643,GO:0006644,GO:0006665,GO:0006667,GO:0006670,GO:0006672,GO:0006684,GO:0006686,GO:0006793,GO:0006796,GO:0006807,GO:0007275,GO:0007444,GO:0008150,GO:0008152,GO:0008610,GO:0008654,GO:0009058,GO:0009888,GO:0009893,GO:0009894,GO:0009896,GO:0009987,GO:…	2.3.1.50	ko:K00654	ko00600,ko01100,ko04071,ko04138,map00600,map01100,map04071,map04138	M00094,M00099	R01281	ko00000,ko00001,ko00002,ko01000,ko01007	O	COG0156@1|root,KOG1357@2759|Eukaryota,38C0X@33154|Opisthokonta,3BF8P@33208|Metazoa,3CT3N@33213|Bilateria,41U4H@6656|Arthropoda,3SHY1@50557|Insecta,442K5@7088|Lepidoptera	33208|Metazoa
1h	Nematode	Up	KAJ8736734.1	non-membrane spanning protein tyrosine kinase activity. It is involved in the biological process described with protein phosphorylation	F_actin_bind,Pkinase_Tyr,SH2,SH3_1	tyrosine-protein kinase Abl isoform X2 [Spodoptera frugiperda]	ABL1	GO:0000003,GO:0000075,GO:0000077,GO:0000149,GO:0000166,GO:0000278,GO:0000287,GO:0000302,GO:0000902,GO:0000904,GO:0001101,GO:0001558,GO:0001654,GO:0001667,GO:0001700,GO:0001703,GO:0001726,GO:0001764,GO:0001775,GO:0001776,GO:0001782,GO:0001784,GO:0001817,GO:0001819,GO:0001838,GO:0001841,GO:0001843,GO:0001891,GO:0001922,GO:0001932,GO:0001933,GO:0001934,GO:0001952,GO:0001954,GO:0002009,GO:0002064,GO:…	2.7.10.2	ko:K03679,ko:K06619,ko:K08887	ko03018,ko04012,ko04014,ko04110,ko04360,ko04722,ko05130,ko05131,ko05200,ko05206,ko05220,ko05416,map03018,map04012,map04014,map04110,map04360,map04722,map05130,map05131,map05200,map05206,map05220,map05416	M00390,M00391	-	ko00000,ko00001,ko00002,ko01000,ko01001,ko03019	T	COG0515@1|root,KOG4278@2759|Eukaryota,38G3R@33154|Opisthokonta,3BB40@33208|Metazoa,3CSA6@33213|Bilateria,41VEK@6656|Arthropoda,3SFWC@50557|Insecta,448A7@7088|Lepidoptera	33208|Metazoa
1h	Nematode	Up	KAJ8721146.1	-	-	-	-	-	-	-	-	-	-	-	-	2F6E1@1|root,2T7G4@2759|Eukaryota,391S1@33154|Opisthokonta,3C79B@33208|Metazoa,3DN9E@33213|Bilateria,424PI@6656|Arthropoda,3SSPK@50557|Insecta,44AB6@7088|Lepidoptera	33208|Metazoa
1h	Nematode	Up	KAJ8706572.1	domain present in cyclins, TFIIB and Retinoblastoma	Cyclin_N	cyclin G [Trichoplusia ni] >ref|XP_026748050.1| cyclin G [Trichoplusia ni]	CCNG2	GO:0000003,GO:0000280,GO:0000711,GO:0000731,GO:0001932,GO:0003674,GO:0004857,GO:0004864,GO:0005575,GO:0005622,GO:0005623,GO:0005634,GO:0005694,GO:0005700,GO:0005737,GO:0006139,GO:0006259,GO:0006281,GO:0006302,GO:0006725,GO:0006807,GO:0006950,GO:0006974,GO:0006996,GO:0007049,GO:0007143,GO:0007276,GO:0007292,GO:0007346,GO:0008150,GO:0008152,GO:0008593,GO:0009058,GO:0009059,GO:0009888,GO:0009892,GO:…	-	ko:K10146	ko04068,ko04115,map04068,map04115	-	-	ko00000,ko00001	D	COG5024@1|root,KOG0653@2759|Eukaryota,39TTW@33154|Opisthokonta,3BBC1@33208|Metazoa,3CXEA@33213|Bilateria,41WWZ@6656|Arthropoda,3SJP5@50557|Insecta,4429Q@7088|Lepidoptera	33208|Metazoa
1h	Nematode	Up	KAJ8728485.1	Zinc ion binding	Bromodomain,PHD,zf-B_box,zf-RING_UBOX	transcription intermediary factor 1-alpha-like [Anticarsia gemmatalis]	TRIM24	GO:0000122,GO:0000228,GO:0000785,GO:0000790,GO:0000791,GO:0000902,GO:0000904,GO:0000976,GO:0000977,GO:0000978,GO:0000987,GO:0001012,GO:0001067,GO:0002039,GO:0002262,GO:0002376,GO:0002520,GO:0003674,GO:0003676,GO:0003677,GO:0003682,GO:0003690,GO:0003712,GO:0003713,GO:0003824,GO:0004672,GO:0004713,GO:0004842,GO:0005102,GO:0005488,GO:0005515,GO:0005575,GO:0005622,GO:0005623,GO:0005634,GO:0005654,GO:…	2.3.2.27,2.7.12.1	ko:K08825,ko:K08881,ko:K08883	-	-	-	ko00000,ko01000,ko01001,ko04121,ko04131	O	KOG2177@1|root,KOG2177@2759|Eukaryota,38G1C@33154|Opisthokonta,3B9TN@33208|Metazoa,3CU8W@33213|Bilateria,41VY3@6656|Arthropoda,3SH83@50557|Insecta,4420G@7088|Lepidoptera	33208|Metazoa
1h	Nematode	Up	KAJ8721736.1	SART-1 family	SART-1	-	SART1	GO:0000375,GO:0000377,GO:0000387,GO:0000398,GO:0000481,GO:0002682,GO:0002684,GO:0002694,GO:0002696,GO:0003674,GO:0003676,GO:0003723,GO:0005488,GO:0005575,GO:0005622,GO:0005623,GO:0005634,GO:0005654,GO:0005681,GO:0005684,GO:0005737,GO:0005794,GO:0005829,GO:0006139,GO:0006364,GO:0006396,GO:0006397,GO:0006725,GO:0006807,GO:0008150,GO:0008152,GO:0008380,GO:0009893,GO:0009987,GO:0010467,GO:0010468,GO:…	3.4.17.21	ko:K01301,ko:K11984	ko03040,map03040	M00354	-	ko00000,ko00001,ko00002,ko01000,ko01002,ko03041,ko04121	A	KOG2217@1|root,KOG2217@2759|Eukaryota,38FUE@33154|Opisthokonta,3BEM5@33208|Metazoa,3CV1W@33213|Bilateria,41V5B@6656|Arthropoda,3SIER@50557|Insecta,443DX@7088|Lepidoptera	33208|Metazoa
1h	Nematode	Up	KAJ8731652.1	Zinc ion binding	zf-UBR	-	UBR3	GO:0000151,GO:0000209,GO:0001654,GO:0001701,GO:0001967,GO:0002682,GO:0002684,GO:0003008,GO:0003674,GO:0003824,GO:0004842,GO:0005488,GO:0005575,GO:0005622,GO:0005623,GO:0005737,GO:0005829,GO:0006464,GO:0006508,GO:0006511,GO:0006807,GO:0007275,GO:0007423,GO:0007600,GO:0007606,GO:0007608,GO:0007610,GO:0007631,GO:0007635,GO:0008150,GO:0008152,GO:0008270,GO:0008589,GO:0009056,GO:0009057,GO:0009653,GO:…	2.3.2.27	ko:K11978,ko:K17455	-	-	-	ko00000,ko01000,ko04121,ko04131,ko04812	O	KOG1139@1|root,KOG1139@2759|Eukaryota,38I1K@33154|Opisthokonta,3BC0C@33208|Metazoa,3CUPK@33213|Bilateria,41YAW@6656|Arthropoda,3SI25@50557|Insecta,4455F@7088|Lepidoptera	33208|Metazoa
1h	Nematode	Up	KAJ8708216.1	copulation	-	LOW QUALITY PROTEIN: protein lingerer [Spodoptera litura]	-	-	-	-	-	-	-	-	S	2C0H4@1|root,2TBWM@2759|Eukaryota,3978J@33154|Opisthokonta,3CBJ3@33208|Metazoa,3DSUF@33213|Bilateria,428X9@6656|Arthropoda,3SYE0@50557|Insecta,4477H@7088|Lepidoptera	33208|Metazoa
1h	Nematode	Up	KAJ8714785.1	RNA recognition motif	RRM_1	poly(U)-binding-splicing factor hfp isoform X1 [Anticarsia gemmatalis]	PUF60	GO:0000003,GO:0000245,GO:0000375,GO:0000377,GO:0000380,GO:0000381,GO:0000398,GO:0001558,GO:0003006,GO:0003674,GO:0003676,GO:0003723,GO:0003727,GO:0003729,GO:0005488,GO:0005515,GO:0005575,GO:0005622,GO:0005623,GO:0005634,GO:0005654,GO:0006139,GO:0006376,GO:0006396,GO:0006397,GO:0006725,GO:0006807,GO:0007276,GO:0007281,GO:0007282,GO:0008150,GO:0008152,GO:0008187,GO:0008266,GO:0008285,GO:0008356,GO:…	-	ko:K12838	ko03040,map03040	-	-	ko00000,ko00001,ko03041	A	KOG0124@1|root,KOG0124@2759|Eukaryota,38DDH@33154|Opisthokonta,3BJ3D@33208|Metazoa,3CVAW@33213|Bilateria,41XAG@6656|Arthropoda,3SJDX@50557|Insecta,442NV@7088|Lepidoptera	33208|Metazoa
1h	Nematode	Up	KAJ8703849.1	-	Myb_DNA-bind_2	-	-	-	-	-	-	-	-	-	-	2D8YB@1|root,2TC2D@2759|Eukaryota,397FR@33154|Opisthokonta,3CBRS@33208|Metazoa,3DT18@33213|Bilateria,42943@6656|Arthropoda,3SYM2@50557|Insecta,447M5@7088|Lepidoptera	33208|Metazoa
1h	Nematode	Up	KAJ8718189.1	Homeobox KN domain	Homeobox_KN	-	TGIF1	GO:0000003,GO:0000122,GO:0000976,GO:0000977,GO:0000978,GO:0000981,GO:0000982,GO:0000987,GO:0001012,GO:0001067,GO:0001077,GO:0001078,GO:0001227,GO:0001228,GO:0001654,GO:0001838,GO:0001841,GO:0001843,GO:0002009,GO:0003002,GO:0003674,GO:0003676,GO:0003677,GO:0003682,GO:0003690,GO:0003700,GO:0003712,GO:0003714,GO:0005488,GO:0005515,GO:0005575,GO:0005622,GO:0005623,GO:0005634,GO:0005654,GO:0006139,GO:…	-	ko:K19383,ko:K19553	ko04350,map04350	-	-	ko00000,ko00001,ko03000	K	KOG0773@1|root,KOG0773@2759|Eukaryota,39S2F@33154|Opisthokonta,3BBCP@33208|Metazoa,3CRXU@33213|Bilateria,41VZ5@6656|Arthropoda,3SKVA@50557|Insecta,441GQ@7088|Lepidoptera	33208|Metazoa
1h	Nematode	Up	KAJ8717541.1	Immunoglobulin	-	basigin [Spodoptera frugiperda]	-	-	-	-	-	-	-	-	S	2C4F5@1|root,2S2VT@2759|Eukaryota,3927C@33154|Opisthokonta,3C7MZ@33208|Metazoa,3DNNE@33213|Bilateria,424Y9@6656|Arthropoda,3SUCP@50557|Insecta,44AXM@7088|Lepidoptera	33208|Metazoa
1h	Nematode	Up	KAJ8731065.1	Domain present in hormone receptors	7tm_2,HRM	calcitonin gene-related peptide type 1 receptor [Danaus plexippus] >ref|XP_032517491.1| calcitonin gene-related peptide type 1 receptor [Danaus plexippus] >ref|XP_032517492.1| calcitonin gene-related peptide type 1 receptor [Danaus plexippus] >ref|XP_061383835.1| calcitonin gene-related peptide type 1 receptor [Danaus plexippus] >ref|XP_061383836.1| calcitonin gene-related peptide type 1 receptor…	CALCRL	GO:0000323,GO:0001525,GO:0001568,GO:0001605,GO:0001635,GO:0001653,GO:0001669,GO:0001756,GO:0001932,GO:0001934,GO:0001944,GO:0002376,GO:0002520,GO:0002521,GO:0002573,GO:0003002,GO:0003674,GO:0004888,GO:0004930,GO:0004948,GO:0005215,GO:0005488,GO:0005575,GO:0005622,GO:0005623,GO:0005737,GO:0005764,GO:0005768,GO:0005773,GO:0005783,GO:0005886,GO:0005887,GO:0005929,GO:0006810,GO:0006811,GO:0006812,GO:…	-	ko:K04576,ko:K04577	ko04080,ko04270,ko04380,map04080,map04270,map04380	-	-	ko00000,ko00001,ko04030	T	KOG4564@1|root,KOG4564@2759|Eukaryota,38EUZ@33154|Opisthokonta,3BIY2@33208|Metazoa,3CX86@33213|Bilateria,41TJM@6656|Arthropoda,3SHM0@50557|Insecta,444TI@7088|Lepidoptera	33208|Metazoa
1h	Nematode	Up	KAJ8728486.1	Putative GTP-ase activating proteins for the small GTPase, ARF	ArfGap	ADP-ribosylation factor GTPase activating protein 3 [Anticarsia gemmatalis]	ARFGAP2	GO:0001654,GO:0001745,GO:0002790,GO:0003674,GO:0005096,GO:0005215,GO:0005488,GO:0005515,GO:0005575,GO:0005622,GO:0005623,GO:0005737,GO:0005794,GO:0005829,GO:0005886,GO:0006810,GO:0006886,GO:0006888,GO:0006890,GO:0007275,GO:0007423,GO:0008047,GO:0008104,GO:0008150,GO:0008565,GO:0009306,GO:0009653,GO:0009887,GO:0009987,GO:0012505,GO:0015031,GO:0015833,GO:0016020,GO:0016192,GO:0030234,GO:0030695,GO:…	-	ko:K12493	ko04144,map04144	-	-	ko00000,ko00001,ko04131	T	COG5347@1|root,KOG0706@2759|Eukaryota,38GNH@33154|Opisthokonta,3B97V@33208|Metazoa,3CRSW@33213|Bilateria,41UNA@6656|Arthropoda,3SHXC@50557|Insecta,4426T@7088|Lepidoptera	33208|Metazoa
1h	Nematode	Up	KAJ8730392.1	Forkhead associated domain	FHA,Forkhead	-	FOXK2	GO:0000287,GO:0000976,GO:0000977,GO:0000978,GO:0000981,GO:0000982,GO:0000987,GO:0001012,GO:0001067,GO:0001077,GO:0001228,GO:0001558,GO:0002252,GO:0002376,GO:0003674,GO:0003676,GO:0003677,GO:0003690,GO:0003700,GO:0005488,GO:0005575,GO:0005622,GO:0005623,GO:0005634,GO:0005654,GO:0006139,GO:0006351,GO:0006355,GO:0006357,GO:0006366,GO:0006464,GO:0006508,GO:0006725,GO:0006807,GO:0006950,GO:0006952,GO:…	-	ko:K09404	-	-	-	ko00000,ko03000	K	COG5025@1|root,KOG2294@2759|Eukaryota,390FB@33154|Opisthokonta,3BAG4@33208|Metazoa,3CSUQ@33213|Bilateria,41XXI@6656|Arthropoda,3SIJP@50557|Insecta,449KT@7088|Lepidoptera	33208|Metazoa
1h	Nematode	Up	KAJ8708534.1	Galactosyltransferase	Galactosyl_T	-	-	GO:0007275,GO:0007399,GO:0008037,GO:0008038,GO:0008039,GO:0008150,GO:0009987,GO:0022008,GO:0030154,GO:0030182,GO:0032501,GO:0032502,GO:0048468,GO:0048666,GO:0048699,GO:0048731,GO:0048856,GO:0048869	2.4.1.86	ko:K07819,ko:K07820	ko00601,ko01100,map00601,map01100	M00070	R06006	ko00000,ko00001,ko00002,ko01000,ko01003	G	KOG2287@1|root,KOG2287@2759|Eukaryota,39UB9@33154|Opisthokonta,3BK72@33208|Metazoa,3D4KA@33213|Bilateria,41V4H@6656|Arthropoda,3SJUM@50557|Insecta,441UE@7088|Lepidoptera	33208|Metazoa
1h	Nematode	Up	KAJ8705406.1	PurA ssDNA and RNA-binding protein	PurA	-	PURA	GO:0000003,GO:0000075,GO:0000228,GO:0000278,GO:0000781,GO:0000784,GO:0000900,GO:0000981,GO:0001067,GO:0003006,GO:0003674,GO:0003676,GO:0003677,GO:0003690,GO:0003691,GO:0003697,GO:0003700,GO:0003705,GO:0003723,GO:0003729,GO:0005488,GO:0005515,GO:0005575,GO:0005622,GO:0005623,GO:0005634,GO:0005657,GO:0005662,GO:0005694,GO:0005737,GO:0006139,GO:0006259,GO:0006260,GO:0006261,GO:0006268,GO:0006270,GO:…	-	ko:K21772,ko:K21799	-	-	-	ko00000,ko03019,ko03032	K	KOG3074@1|root,KOG3074@2759|Eukaryota,39T4T@33154|Opisthokonta,3BGB4@33208|Metazoa,3CS5F@33213|Bilateria,41WU2@6656|Arthropoda,3SJ2J@50557|Insecta,447P6@7088|Lepidoptera	33208|Metazoa
1h	Nematode	Up	KAJ8737317.1	Actin interacting protein 3	AIP3	-	SRCIN1	-	-	ko:K19930	-	-	-	ko00000,ko04131	S	2CN7A@1|root,2QUBF@2759|Eukaryota,39MFX@33154|Opisthokonta,3CP2T@33208|Metazoa,3E56V@33213|Bilateria,41X86@6656|Arthropoda,3SIY0@50557|Insecta,443XP@7088|Lepidoptera	33208|Metazoa
1h	Nematode	Up	KAJ8725271.1	Pfam:Ribosomal_L18e	Ribosomal_L27A	large ribosomal subunit protein uL15 [Helicoverpa armigera] >ref|XP_047023601.1| 60S ribosomal protein L27a [Helicoverpa zea]	RPL27A	GO:0002181,GO:0003674,GO:0003676,GO:0003723,GO:0003735,GO:0005198,GO:0005488,GO:0005575,GO:0005622,GO:0005623,GO:0005737,GO:0005829,GO:0005840,GO:0006412,GO:0006518,GO:0006807,GO:0008150,GO:0008152,GO:0009058,GO:0009059,GO:0009987,GO:0010467,GO:0015934,GO:0019538,GO:0022625,GO:0022626,GO:0032991,GO:0034641,GO:0034645,GO:0043043,GO:0043170,GO:0043226,GO:0043228,GO:0043229,GO:0043232,GO:0043603,GO:…	-	ko:K02900	ko03010,map03010	M00177	-	br01610,ko00000,ko00001,ko00002,ko03011	J	COG0200@1|root,KOG1742@2759|Eukaryota,3A1NK@33154|Opisthokonta,3BHMY@33208|Metazoa,3D0IR@33213|Bilateria,41YZJ@6656|Arthropoda,3SMSA@50557|Insecta,4462G@7088|Lepidoptera	33208|Metazoa
1h	Nematode	Up	KAJ8722368.1	Major intrinsic protein	MIP	-	-	GO:0003008,GO:0003014,GO:0003674,GO:0005215,GO:0005372,GO:0005575,GO:0005623,GO:0005886,GO:0005887,GO:0006810,GO:0006811,GO:0006833,GO:0008150,GO:0015250,GO:0015267,GO:0015318,GO:0016020,GO:0016021,GO:0022803,GO:0022838,GO:0022857,GO:0031224,GO:0031226,GO:0032501,GO:0034220,GO:0042044,GO:0044425,GO:0044459,GO:0044464,GO:0051179,GO:0051234,GO:0055085,GO:0071944	-	ko:K09884	-	-	-	ko00000,ko02000	G	COG0580@1|root,KOG0223@2759|Eukaryota,3A4UT@33154|Opisthokonta,3BRGU@33208|Metazoa,3D8MB@33213|Bilateria,41ZS1@6656|Arthropoda,3SZE6@50557|Insecta,448ZF@7088|Lepidoptera	33208|Metazoa
1h	Nematode	Up	KAJ8733586.1	Acetyltransferase (GNAT) domain	Acetyltransf_1	-	-	-	-	-	-	-	-	-	E	COG0454@1|root,KOG3216@2759|Eukaryota,3987N@33154|Opisthokonta,3CCGB@33208|Metazoa,3DTSM@33213|Bilateria,42CCC@6656|Arthropoda,3SU48@50557|Insecta,44AKT@7088|Lepidoptera	33208|Metazoa
1h	Nematode	Up	KAJ8709258.1	SWI/SNF-like complex subunit BAF250/Osa	ARID,BAF250_C	trithorax group protein osa-like isoform X12 [Helicoverpa zea]	ARID1B	GO:0000003,GO:0000122,GO:0000228,GO:0000785,GO:0000790,GO:0000981,GO:0001568,GO:0001654,GO:0001704,GO:0001838,GO:0001841,GO:0001843,GO:0001890,GO:0001944,GO:0002009,GO:0002072,GO:0002119,GO:0002164,GO:0002165,GO:0003002,GO:0003006,GO:0003205,GO:0003408,GO:0003674,GO:0003676,GO:0003677,GO:0003700,GO:0003712,GO:0003713,GO:0005102,GO:0005488,GO:0005515,GO:0005575,GO:0005622,GO:0005623,GO:0005634,GO:…	-	ko:K11653	ko04714,ko05225,map04714,map05225	-	-	ko00000,ko00001,ko03021,ko03036	B	KOG2510@1|root,KOG2510@2759|Eukaryota,38CGS@33154|Opisthokonta,3BAAD@33208|Metazoa,3CV25@33213|Bilateria,41W1C@6656|Arthropoda,3SHPV@50557|Insecta,44250@7088|Lepidoptera	33208|Metazoa
1h	Nematode	Up	KAJ8704150.1	It is involved in the biological process described with mRNA splicing, via spliceosome	DUF1115,PRP3,PWI	LOW QUALITY PROTEIN: U4/U6 small nuclear ribonucleoprotein Prp3 [Spodoptera frugiperda]	PRPF3	GO:0000244,GO:0000375,GO:0000377,GO:0000387,GO:0000398,GO:0003674,GO:0003676,GO:0003723,GO:0005488,GO:0005515,GO:0005575,GO:0005622,GO:0005623,GO:0005634,GO:0005654,GO:0005681,GO:0005684,GO:0005737,GO:0005829,GO:0006139,GO:0006355,GO:0006396,GO:0006397,GO:0006725,GO:0006807,GO:0008150,GO:0008152,GO:0008380,GO:0009889,GO:0009987,GO:0010467,GO:0010468,GO:0010556,GO:0015030,GO:0016043,GO:0016070,GO:…	-	ko:K12843	ko03040,map03040	M00354	-	ko00000,ko00001,ko00002,ko03041	A	KOG2769@1|root,KOG2769@2759|Eukaryota,38CXJ@33154|Opisthokonta,3BDYK@33208|Metazoa,3CUR1@33213|Bilateria,41XVR@6656|Arthropoda,3SHKI@50557|Insecta,44215@7088|Lepidoptera	33208|Metazoa
1h	Nematode	Up	KAJ8708972.1	UAA transporter family	UAA	-	SLC35B2	GO:0000003,GO:0000139,GO:0000295,GO:0003002,GO:0003006,GO:0003674,GO:0005215,GO:0005346,GO:0005575,GO:0005622,GO:0005623,GO:0005737,GO:0005783,GO:0005789,GO:0005794,GO:0006029,GO:0006082,GO:0006139,GO:0006163,GO:0006164,GO:0006725,GO:0006753,GO:0006790,GO:0006793,GO:0006796,GO:0006807,GO:0006810,GO:0006811,GO:0006820,GO:0006862,GO:0007275,GO:0007276,GO:0007281,GO:0007292,GO:0007308,GO:0007309,GO:…	-	ko:K15276	-	-	-	ko00000,ko02000	G	COG0697@1|root,KOG1581@2759|Eukaryota,394GH@33154|Opisthokonta,3BGES@33208|Metazoa,3CTYK@33213|Bilateria,41UDN@6656|Arthropoda,3SGDA@50557|Insecta,447EB@7088|Lepidoptera	33208|Metazoa
1h	Nematode	Up	KAJ8725311.1	Double-stranded RNA binding motif	dsrm	double-stranded RNA-binding protein Staufen homolog isoform X2 [Helicoverpa zea] >ref|XP_047019285.1| double-stranded RNA-binding protein Staufen homolog isoform X2 [Helicoverpa zea] >ref|XP_047019286.1| double-stranded RNA-binding protein Staufen homolog isoform X2 [Helicoverpa zea] >ref|XP_047019287.1| double-stranded RNA-binding protein Staufen homolog isoform X2 [Helicoverpa zea] >ref|XP_0470…	-	-	-	ko:K18420	-	-	-	ko00000,ko03036	KU	KOG3732@1|root,KOG3732@2759|Eukaryota,390RA@33154|Opisthokonta,3C6J2@33208|Metazoa,3DMHN@33213|Bilateria,42CR4@6656|Arthropoda,3SYEY@50557|Insecta,4479H@7088|Lepidoptera	33208|Metazoa
1h	Nematode	Up	KAJ8736748.1	RNA recognition motif	RRM_1	-	-	GO:0003674,GO:0003676,GO:0003723,GO:0003729,GO:0005488,GO:0097159,GO:1901363	-	ko:K13187,ko:K13189	-	-	-	ko00000,ko03041	A	KOG0118@1|root,KOG0118@2759|Eukaryota,3A8HI@33154|Opisthokonta,3BU42@33208|Metazoa,3DAK8@33213|Bilateria,4216J@6656|Arthropoda,3SPJJ@50557|Insecta,4469B@7088|Lepidoptera	33208|Metazoa
1h	Nematode	Up	KAJ8723918.1	RNA binding activity-knot of a chromodomain	ARID,RBB1NT,Tudor-knot	-	ARID4B	GO:0000003,GO:0000118,GO:0000228,GO:0000785,GO:0000790,GO:0000981,GO:0001067,GO:0002064,GO:0003006,GO:0003674,GO:0003676,GO:0003677,GO:0003700,GO:0003824,GO:0004407,GO:0005488,GO:0005575,GO:0005622,GO:0005623,GO:0005634,GO:0005654,GO:0005694,GO:0005737,GO:0005829,GO:0005886,GO:0006139,GO:0006325,GO:0006349,GO:0006351,GO:0006355,GO:0006357,GO:0006366,GO:0006464,GO:0006476,GO:0006479,GO:0006725,GO:…	-	ko:K07874,ko:K19194,ko:K19195	ko05134,map05134	-	-	ko00000,ko00001,ko03036,ko04031,ko04131,ko04147	K	KOG2744@1|root,KOG2744@2759|Eukaryota,38E0V@33154|Opisthokonta,3BAGC@33208|Metazoa,3CVKF@33213|Bilateria,41Y9T@6656|Arthropoda,3SGPU@50557|Insecta,441DH@7088|Lepidoptera	33208|Metazoa
1h	Nematode	Up	KAJ8718748.1	Nuclear transport factor 2 (NTF2) domain	NTF2,RRM_1	ras GTPase-activating protein-binding protein 2 [Melitaea cinxia]	G3BP2	GO:0000003,GO:0000375,GO:0000377,GO:0000398,GO:0001654,GO:0001736,GO:0001738,GO:0001745,GO:0001751,GO:0001752,GO:0001754,GO:0002009,GO:0002064,GO:0002065,GO:0002066,GO:0003002,GO:0003006,GO:0003674,GO:0003676,GO:0003678,GO:0003723,GO:0003724,GO:0003729,GO:0003824,GO:0004003,GO:0004004,GO:0004386,GO:0005198,GO:0005488,GO:0005515,GO:0005575,GO:0005622,GO:0005623,GO:0005634,GO:0005737,GO:0005829,GO:…	3.6.4.12,3.6.4.13	ko:K17265	-	-	-	ko00000,ko01000,ko03019,ko04147	T	KOG0116@1|root,KOG0116@2759|Eukaryota,390RG@33154|Opisthokonta,3B9P4@33208|Metazoa,3CZ8D@33213|Bilateria,41V5G@6656|Arthropoda,3SH97@50557|Insecta,4465G@7088|Lepidoptera	33208|Metazoa
1h	Nematode	Up	KAJ8737327.1	Fibronectin type 3 domain	I-set,Pkinase	-	-	-	-	-	-	-	-	-	T	KOG0032@1|root,KOG4240@1|root,KOG0032@2759|Eukaryota,KOG4240@2759|Eukaryota,395JP@33154|Opisthokonta,3CA4H@33208|Metazoa,3DR9A@33213|Bilateria,42C6Y@6656|Arthropoda,3SWSM@50557|Insecta,4480K@7088|Lepidoptera	33208|Metazoa
1h	Nematode	Up	KAJ8735173.1	Transferase activity. It is involved in the biological process described with metabolic process	Acyl_transf_1	-	MCAT	GO:0003674,GO:0003824,GO:0004312,GO:0004314,GO:0005575,GO:0005622,GO:0005623,GO:0005737,GO:0005739,GO:0005759,GO:0006082,GO:0006629,GO:0006631,GO:0006633,GO:0006635,GO:0008150,GO:0008152,GO:0008610,GO:0009056,GO:0009058,GO:0009062,GO:0009987,GO:0016042,GO:0016053,GO:0016054,GO:0016417,GO:0016419,GO:0016420,GO:0016740,GO:0016746,GO:0016747,GO:0019395,GO:0019752,GO:0030258,GO:0031974,GO:0032787,GO:…	2.3.1.39	ko:K00645	ko00061,ko00333,ko01100,ko01130,ko01212,map00061,map00333,map01100,map01130,map01212	M00082	R01626,R11671	ko00000,ko00001,ko00002,ko01000,ko01004	I	COG0331@1|root,KOG2926@2759|Eukaryota,38EIQ@33154|Opisthokonta,3BCU7@33208|Metazoa,3CVSC@33213|Bilateria,41VTD@6656|Arthropoda,3SGIJ@50557|Insecta,446K5@7088|Lepidoptera	33208|Metazoa
1h	Nematode	Up	KAJ8715342.1	Zn-finger in Ran binding protein and others	zf-RanBP	-	-	-	3.4.19.12	ko:K11862	-	-	-	ko00000,ko01000,ko01002,ko04121	T	KOG4345@1|root,KOG4345@2759|Eukaryota,395NJ@33154|Opisthokonta,3CA5Y@33208|Metazoa,3DRAU@33213|Bilateria,42CHE@6656|Arthropoda,3STMZ@50557|Insecta,4499S@7088|Lepidoptera	33208|Metazoa
1h	Nematode	Up	KAJ8705258.1	B-cell lymphoma 9 protein	BCL9	-	lgs	GO:0002009,GO:0002164,GO:0002165,GO:0002168,GO:0003002,GO:0005575,GO:0005622,GO:0005623,GO:0005634,GO:0005667,GO:0006139,GO:0006351,GO:0006725,GO:0006807,GO:0007154,GO:0007165,GO:0007166,GO:0007267,GO:0007275,GO:0007350,GO:0007365,GO:0007367,GO:0007389,GO:0007444,GO:0007447,GO:0007472,GO:0007476,GO:0007488,GO:0007491,GO:0007552,GO:0007560,GO:0007591,GO:0008150,GO:0008152,GO:0008363,GO:0008587,GO:…	-	ko:K19721	ko04974,map04974	-	-	ko00000,ko00001,ko00536	S	28RWI@1|root,2QYJW@2759|Eukaryota,39XPD@33154|Opisthokonta,3BNUX@33208|Metazoa,3D4BP@33213|Bilateria,41YB6@6656|Arthropoda,3SGMQ@50557|Insecta,4418F@7088|Lepidoptera	33208|Metazoa
1h	Nematode	Up	KAJ8719903.1	BOP1NT (NUC169) domain	BOP1NT,WD40	-	BOP1	GO:0000027,GO:0000448,GO:0000460,GO:0000463,GO:0000466,GO:0000469,GO:0000470,GO:0000478,GO:0000479,GO:0002682,GO:0003674,GO:0005488,GO:0005575,GO:0005622,GO:0005623,GO:0005634,GO:0005654,GO:0005730,GO:0006139,GO:0006364,GO:0006396,GO:0006725,GO:0006807,GO:0006996,GO:0008150,GO:0008152,GO:0008283,GO:0009966,GO:0009987,GO:0010467,GO:0010646,GO:0016043,GO:0016070,GO:0016072,GO:0022607,GO:0022613,GO:…	-	ko:K14824	-	-	-	ko00000,ko03009	J	KOG0650@1|root,KOG0650@2759|Eukaryota,38DR5@33154|Opisthokonta,3BEY3@33208|Metazoa,3CTES@33213|Bilateria,41VAQ@6656|Arthropoda,3SJ4C@50557|Insecta,442HN@7088|Lepidoptera	33208|Metazoa
1h	Nematode	Up	KAJ8728476.1	Protein tyrosine kinase	Pkinase_Tyr	-	-	-	-	-	-	-	-	-	T	COG0515@1|root,KOG1095@2759|Eukaryota,39MCD@33154|Opisthokonta,3CNZF@33208|Metazoa,3E537@33213|Bilateria,42AT2@6656|Arthropoda,3T06D@50557|Insecta,445XX@7088|Lepidoptera	33208|Metazoa
1h	Nematode	Up	KAJ8710448.1	Low-density lipoprotein receptor repeat class B	EGF,EGF_CA,FXa_inhibition,Ldl_recept_a,Ldl_recept_b,cEGF	-	LRP1B	GO:0001523,GO:0001568,GO:0001701,GO:0001775,GO:0001944,GO:0002020,GO:0002252,GO:0002263,GO:0002265,GO:0002376,GO:0003205,GO:0003279,GO:0003674,GO:0005041,GO:0005044,GO:0005102,GO:0005215,GO:0005488,GO:0005509,GO:0005515,GO:0005575,GO:0005622,GO:0005623,GO:0005634,GO:0005737,GO:0005768,GO:0005769,GO:0005886,GO:0005887,GO:0005905,GO:0006066,GO:0006629,GO:0006720,GO:0006721,GO:0006810,GO:0006897,GO:…	-	ko:K04550,ko:K20049	ko04979,ko05010,ko05144,map04979,map05010,map05144	-	-	ko00000,ko00001,ko04090,ko04131,ko04516	T	KOG1215@1|root,KOG1215@2759|Eukaryota,38B6M@33154|Opisthokonta,3B9HR@33208|Metazoa,3CV9D@33213|Bilateria,41XNN@6656|Arthropoda,3SKUX@50557|Insecta,448S0@7088|Lepidoptera	33208|Metazoa
1h	Nematode	Up	KAJ8722367.1	Ubiquitin-conjugating enzyme E2, catalytic domain homologues	UQ_con	-	UBE2S	GO:0000151,GO:0000152,GO:0000209,GO:0000278,GO:0000280,GO:0003674,GO:0003824,GO:0004842,GO:0005488,GO:0005515,GO:0005575,GO:0005622,GO:0005623,GO:0005634,GO:0005654,GO:0005680,GO:0005737,GO:0005829,GO:0006464,GO:0006508,GO:0006511,GO:0006807,GO:0006996,GO:0007049,GO:0008150,GO:0008152,GO:0009056,GO:0009057,GO:0009893,GO:0009987,GO:0010458,GO:0010498,GO:0010604,GO:0010992,GO:0010994,GO:0016043,GO:…	2.3.2.23	ko:K10583	ko04120,map04120	-	-	ko00000,ko00001,ko01000,ko04121	O	COG5078@1|root,KOG0423@2759|Eukaryota,38F8H@33154|Opisthokonta,3BBMW@33208|Metazoa,3CV7B@33213|Bilateria,41YJ2@6656|Arthropoda,3SJAX@50557|Insecta,44807@7088|Lepidoptera	33208|Metazoa
1h	Nematode	Up	KAJ8717561.1	EGF-like domain	EGF	-	spi	GO:0000003,GO:0000086,GO:0000165,GO:0000278,GO:0001654,GO:0001655,GO:0001667,GO:0001700,GO:0001709,GO:0001736,GO:0001738,GO:0001742,GO:0001745,GO:0001751,GO:0001754,GO:0001932,GO:0001934,GO:0002009,GO:0002064,GO:0002065,GO:0002066,GO:0002165,GO:0003002,GO:0003006,GO:0003008,GO:0003013,GO:0003015,GO:0003674,GO:0005102,GO:0005154,GO:0005488,GO:0005515,GO:0005575,GO:0005576,GO:0005622,GO:0005623,GO:…	-	ko:K16691,ko:K20229	ko04013,ko04391,map04013,map04391	-	-	ko00000,ko00001	T	2B0SD@1|root,2S08N@2759|Eukaryota,3A1J0@33154|Opisthokonta,3BQDV@33208|Metazoa,3D7SJ@33213|Bilateria,41Z85@6656|Arthropoda,3SMEW@50557|Insecta,448BP@7088|Lepidoptera	33208|Metazoa
1h	Nematode	Up	KAJ8735178.1	It is involved in the biological process described with snRNA processing	Beta-Casp,Lactamase_B_6	-	INTS9	GO:0000428,GO:0005575,GO:0005622,GO:0005623,GO:0005634,GO:0005654,GO:0005737,GO:0005829,GO:0005847,GO:0005849,GO:0006139,GO:0006351,GO:0006366,GO:0006378,GO:0006396,GO:0006397,GO:0006725,GO:0006807,GO:0008150,GO:0008152,GO:0009058,GO:0009059,GO:0009301,GO:0009987,GO:0010467,GO:0016070,GO:0016071,GO:0016073,GO:0016180,GO:0016591,GO:0018130,GO:0019438,GO:0030880,GO:0031123,GO:0031124,GO:0031974,GO:…	-	ko:K13146	-	-	-	ko00000,ko03041	A	COG1236@1|root,KOG1138@2759|Eukaryota,39CKD@33154|Opisthokonta,3BCYH@33208|Metazoa,3CZ6J@33213|Bilateria,41UTT@6656|Arthropoda,3SGE1@50557|Insecta,446GF@7088|Lepidoptera	33208|Metazoa
1h	Nematode	Up	KAJ8716909.1	Exocyst complex component Sec3	Sec3-PIP2_bind,Sec3_C	-	EXOC1	GO:0000145,GO:0002791,GO:0002793,GO:0003674,GO:0005488,GO:0005515,GO:0005543,GO:0005546,GO:0005575,GO:0005622,GO:0005623,GO:0005737,GO:0005829,GO:0005886,GO:0005938,GO:0006810,GO:0006887,GO:0006892,GO:0006893,GO:0007154,GO:0007165,GO:0008104,GO:0008150,GO:0008289,GO:0009894,GO:0009898,GO:0009987,GO:0010506,GO:0016020,GO:0016192,GO:0016241,GO:0016324,GO:0017016,GO:0017048,GO:0017049,GO:0019222,GO:…	-	ko:K19983	-	-	-	ko00000,ko04131	U	KOG2148@1|root,KOG2148@2759|Eukaryota,38EC2@33154|Opisthokonta,3B9M0@33208|Metazoa,3CWXP@33213|Bilateria,41XF3@6656|Arthropoda,3SGH2@50557|Insecta,441IC@7088|Lepidoptera	33208|Metazoa
1h	Nematode	Up	KAJ8707618.1	Surface antigen	Bac_surface_Ag	-	SAMM50	GO:0001401,GO:0001889,GO:0005575,GO:0005622,GO:0005623,GO:0005737,GO:0005739,GO:0005740,GO:0005741,GO:0006605,GO:0006626,GO:0006810,GO:0006839,GO:0006886,GO:0006996,GO:0007005,GO:0007006,GO:0007007,GO:0007275,GO:0008104,GO:0008150,GO:0009987,GO:0015031,GO:0015833,GO:0016020,GO:0016021,GO:0016043,GO:0017038,GO:0019867,GO:0022607,GO:0031090,GO:0031224,GO:0031966,GO:0031967,GO:0031968,GO:0031975,GO:…	-	ko:K07277	-	-	-	ko00000,ko02000,ko03029	M	COG4775@1|root,KOG2602@2759|Eukaryota,38E84@33154|Opisthokonta,3BDMV@33208|Metazoa,3CSCT@33213|Bilateria,41VJP@6656|Arthropoda,3SGGC@50557|Insecta,4447J@7088|Lepidoptera	33208|Metazoa
1h	Nematode	Up	KAJ8736838.1	Regulator of chromosome condensation (RCC1) repeat	RCC1	-	RCC2	GO:0000775,GO:0001667,GO:0001755,GO:0001952,GO:0001953,GO:0003674,GO:0005488,GO:0005515,GO:0005575,GO:0005622,GO:0005623,GO:0005634,GO:0005694,GO:0005730,GO:0005737,GO:0005768,GO:0005769,GO:0005819,GO:0005829,GO:0005856,GO:0005886,GO:0006928,GO:0007044,GO:0007045,GO:0007154,GO:0007155,GO:0007160,GO:0007162,GO:0007165,GO:0007166,GO:0007229,GO:0007275,GO:0007346,GO:0008017,GO:0008092,GO:0008104,GO:…	-	-	-	-	-	-	DZ	COG5184@1|root,KOG1427@2759|Eukaryota,38D92@33154|Opisthokonta,3BEPU@33208|Metazoa,3CUMF@33213|Bilateria,41VSU@6656|Arthropoda,3SJPB@50557|Insecta,4429R@7088|Lepidoptera	33208|Metazoa
1h	Nematode	Up	KAJ8709448.1	Spectrin repeats	CH,EF-hand_2,EF-hand_3,Spectrin,WW,ZZ	-	-	-	-	ko:K10366	ko05410,ko05412,ko05414,ko05416,map05410,map05412,map05414,map05416	-	-	ko00000,ko00001,ko04812	NTZ	COG5069@1|root,KOG4286@2759|Eukaryota,38H9P@33154|Opisthokonta,3B9ZQ@33208|Metazoa,3CSW5@33213|Bilateria,41YMK@6656|Arthropoda,3SX1K@50557|Insecta,448PD@7088|Lepidoptera	33208|Metazoa
1h	Nematode	Up	KAJ8729077.1	Ribosomal protein S3, C-terminal domain	KH_2,Ribosomal_S3_C	40S ribosomal protein S3, partial [Peridroma saucia]	RPS3	GO:0000184,GO:0000226,GO:0000302,GO:0000702,GO:0000956,GO:0001726,GO:0001817,GO:0001819,GO:0001932,GO:0001934,GO:0002181,GO:0002682,GO:0002684,GO:0002694,GO:0002696,GO:0003674,GO:0003676,GO:0003677,GO:0003684,GO:0003690,GO:0003723,GO:0003729,GO:0003735,GO:0003824,GO:0003906,GO:0004518,GO:0004519,GO:0004520,GO:0004536,GO:0005198,GO:0005488,GO:0005515,GO:0005575,GO:0005622,GO:0005623,GO:0005634,GO:…	-	ko:K02985	ko03010,map03010	M00177	-	br01610,ko00000,ko00001,ko00002,ko03011	J	COG0092@1|root,KOG3181@2759|Eukaryota,38CWQ@33154|Opisthokonta,3BI4I@33208|Metazoa,3CRZZ@33213|Bilateria,41VSR@6656|Arthropoda,3SGI5@50557|Insecta,443A0@7088|Lepidoptera	33208|Metazoa
1h	Nematode	Up	KAJ8735922.1	NADH-ubiquinone oxidoreductase MWFE subunit	MWFE	-	-	GO:0005575,GO:0005622,GO:0005623,GO:0005737,GO:0005739,GO:0005740,GO:0005743,GO:0005746,GO:0005747,GO:0016020,GO:0019866,GO:0030964,GO:0031090,GO:0031966,GO:0031967,GO:0031975,GO:0032991,GO:0043226,GO:0043227,GO:0043229,GO:0043231,GO:0044422,GO:0044424,GO:0044425,GO:0044429,GO:0044444,GO:0044446,GO:0044455,GO:0044464,GO:0045271,GO:0070469,GO:0098796,GO:0098798,GO:0098800,GO:0098803,GO:1902494,GO:…	-	ko:K03945	ko00190,ko01100,ko04714,ko04723,ko04932,ko05010,ko05012,ko05016,map00190,map01100,map04714,map04723,map04932,map05010,map05012,map05016	M00146	-	ko00000,ko00001,ko00002	S	2BZ36@1|root,2SC8B@2759|Eukaryota,3ABX5@33154|Opisthokonta,3BVGF@33208|Metazoa,3DC2E@33213|Bilateria,421MA@6656|Arthropoda,3SQ1B@50557|Insecta,44AJA@7088|Lepidoptera	33208|Metazoa
1h	Nematode	Up	KAJ8721402.1	Striatin family	Striatin,WD40	striatin-3 isoform X2 [Spodoptera litura]	STRN	GO:0000122,GO:0000165,GO:0001700,GO:0001932,GO:0001934,GO:0002009,GO:0003674,GO:0003700,GO:0005102,GO:0005488,GO:0005515,GO:0005516,GO:0005575,GO:0005622,GO:0005623,GO:0005634,GO:0005654,GO:0005737,GO:0005794,GO:0005886,GO:0005911,GO:0005923,GO:0006355,GO:0006357,GO:0006464,GO:0006468,GO:0006793,GO:0006796,GO:0006807,GO:0006950,GO:0007043,GO:0007154,GO:0007165,GO:0007166,GO:0007254,GO:0007267,GO:…	-	ko:K17608	ko04013,map04013	-	-	ko00000,ko00001,ko01009	D	KOG0642@1|root,KOG0642@2759|Eukaryota,38CB2@33154|Opisthokonta,3BB1Y@33208|Metazoa,3CU05@33213|Bilateria,41V8R@6656|Arthropoda,3SISS@50557|Insecta,444Z3@7088|Lepidoptera	33208|Metazoa
1h	Nematode	Up	KAJ8717817.1	Alpha-amylase domain	Alpha-amylase,Alpha-amylase_C	-	Amyrel	GO:0003674,GO:0003824,GO:0004553,GO:0004556,GO:0005488,GO:0005509,GO:0005975,GO:0008150,GO:0008152,GO:0016160,GO:0016787,GO:0016798,GO:0043167,GO:0043169,GO:0044238,GO:0046872,GO:0071704	3.2.1.1	ko:K01176	ko00500,ko01100,ko04973,map00500,map01100,map04973	-	R02108,R02112,R11262	ko00000,ko00001,ko01000	G	COG0156@1|root,COG0366@1|root,KOG1359@2759|Eukaryota,KOG2212@2759|Eukaryota,38FZ6@33154|Opisthokonta,3BEV2@33208|Metazoa,3CZ5I@33213|Bilateria,41UVV@6656|Arthropoda,3SHUI@50557|Insecta,4427C@7088|Lepidoptera	33208|Metazoa
1h	Nematode	Up	KAJ8718730.1	Unconventional myosin tail, actin- and lipid-binding	IQ,Myosin_TH1,Myosin_head	-	MYO1A	GO:0000041,GO:0000146,GO:0000166,GO:0003008,GO:0003674,GO:0003774,GO:0003779,GO:0003824,GO:0005488,GO:0005515,GO:0005516,GO:0005524,GO:0005543,GO:0005546,GO:0005547,GO:0005575,GO:0005622,GO:0005623,GO:0005737,GO:0005768,GO:0005769,GO:0005856,GO:0005884,GO:0005886,GO:0005902,GO:0005903,GO:0005938,GO:0006810,GO:0006811,GO:0006812,GO:0006826,GO:0006892,GO:0006928,GO:0006996,GO:0007010,GO:0007015,GO:…	-	ko:K10356	-	-	-	ko00000,ko01009,ko03036,ko04131,ko04147,ko04812	Z	COG5022@1|root,KOG0164@2759|Eukaryota,38EEB@33154|Opisthokonta,3BA2S@33208|Metazoa,3CVB5@33213|Bilateria,41U9F@6656|Arthropoda,3SHN0@50557|Insecta,44950@7088|Lepidoptera	33208|Metazoa
1h	Nematode	Up	KAJ8723044.1	domain in helicases and associated with SANT domains	EP400_N,HSA,Helicase_C,SNF2_N	helicase domino [Helicoverpa zea] >ref|XP_047021007.1| helicase domino [Helicoverpa zea]	EP400	GO:0000003,GO:0000123,GO:0000228,GO:0000785,GO:0000790,GO:0000812,GO:0000902,GO:0000904,GO:0002165,GO:0002376,GO:0002520,GO:0002682,GO:0002683,GO:0003002,GO:0003006,GO:0003674,GO:0003682,GO:0003712,GO:0003713,GO:0003823,GO:0003824,GO:0004402,GO:0005488,GO:0005515,GO:0005575,GO:0005622,GO:0005623,GO:0005634,GO:0005654,GO:0005694,GO:0005737,GO:0005794,GO:0006325,GO:0006338,GO:0006355,GO:0006357,GO:…	-	ko:K11320,ko:K11661	-	-	-	ko00000,ko01000,ko03036	KL	COG0553@1|root,KOG0391@2759|Eukaryota,38C85@33154|Opisthokonta,3BH39@33208|Metazoa,3CUF7@33213|Bilateria,41V48@6656|Arthropoda,3SK2V@50557|Insecta,449C8@7088|Lepidoptera	33208|Metazoa
1h	Nematode	Up	KAJ8731371.1	RNA recognition motif	RRM_1	-	RBMS1	GO:0000003,GO:0002347,GO:0002357,GO:0003674,GO:0003676,GO:0003677,GO:0003690,GO:0003697,GO:0003723,GO:0003727,GO:0003729,GO:0003730,GO:0005488,GO:0005515,GO:0005575,GO:0005622,GO:0005623,GO:0005634,GO:0005737,GO:0005829,GO:0006139,GO:0006259,GO:0006260,GO:0006396,GO:0006417,GO:0006725,GO:0006807,GO:0006950,GO:0006952,GO:0007275,GO:0007399,GO:0007552,GO:0007610,GO:0007617,GO:0007618,GO:0007619,GO:…	-	-	-	-	-	-	A	KOG4733@1|root,KOG4733@2759|Eukaryota,38GX0@33154|Opisthokonta,3BBZ2@33208|Metazoa,3CVIN@33213|Bilateria,41Y3F@6656|Arthropoda,3SIMV@50557|Insecta,4417W@7088|Lepidoptera	33208|Metazoa
1h	Nematode	Up	KAJ8705211.1	It is involved in the biological process described with protein transport	DCB,DUF1981,Mon2_C,Sec7_N	-	MON2	GO:0006810,GO:0006892,GO:0006895,GO:0008150,GO:0016192,GO:0016482,GO:0046907,GO:0048193,GO:0051179,GO:0051234,GO:0051641,GO:0051649	-	ko:K18466	ko04144,map04144	-	-	ko00000,ko00001,ko04131	S	KOG1848@1|root,KOG1848@2759|Eukaryota,38EK8@33154|Opisthokonta,3BCYV@33208|Metazoa,3CZR1@33213|Bilateria,41V4U@6656|Arthropoda,3SH66@50557|Insecta,44419@7088|Lepidoptera	33208|Metazoa
1h	Nematode	Up	KAJ8712049.1	GS motif	Activin_recp,Pkinase,Pkinase_Tyr,TGF_beta_GS	-	tkv	GO:0000003,GO:0000902,GO:0001654,GO:0001655,GO:0001700,GO:0001704,GO:0001706,GO:0001708,GO:0001709,GO:0001711,GO:0001714,GO:0001745,GO:0001763,GO:0002009,GO:0002064,GO:0002065,GO:0002066,GO:0002119,GO:0002164,GO:0002165,GO:0002376,GO:0003002,GO:0003006,GO:0003156,GO:0003674,GO:0003824,GO:0004672,GO:0004674,GO:0004675,GO:0004888,GO:0005024,GO:0005025,GO:0005488,GO:0005515,GO:0005575,GO:0005622,GO:…	2.7.11.30	ko:K13578	ko04013,ko04060,ko04350,ko04360,ko04390,ko04550,ko05418,map04013,map04060,map04350,map04360,map04390,map04550,map05418	M00679	-	ko00000,ko00001,ko00002,ko01000,ko01001,ko01020,ko04050,ko04090	T	COG0515@1|root,KOG2052@2759|Eukaryota,38CA3@33154|Opisthokonta,3BCPK@33208|Metazoa,3CRFY@33213|Bilateria,41UD3@6656|Arthropoda,3SGYB@50557|Insecta,448DV@7088|Lepidoptera	33208|Metazoa
1h	Nematode	Up	KAJ8723024.1	translational activator	HEAT	stalled ribosome sensor GCN1 [Helicoverpa armigera]	GCN1L1	GO:0001932,GO:0001934,GO:0003674,GO:0003676,GO:0003723,GO:0005488,GO:0005515,GO:0005575,GO:0005622,GO:0005623,GO:0005737,GO:0005829,GO:0005840,GO:0005844,GO:0006355,GO:0006357,GO:0006412,GO:0006417,GO:0006518,GO:0006807,GO:0006950,GO:0006970,GO:0006972,GO:0007154,GO:0008135,GO:0008150,GO:0008152,GO:0009058,GO:0009059,GO:0009267,GO:0009605,GO:0009628,GO:0009651,GO:0009889,GO:0009891,GO:0009893,GO:…	-	-	-	-	-	-	J	KOG1242@1|root,KOG1242@2759|Eukaryota,38G0Y@33154|Opisthokonta,3BA6J@33208|Metazoa,3CTE7@33213|Bilateria,41UYQ@6656|Arthropoda,3SHTD@50557|Insecta,4444G@7088|Lepidoptera	33208|Metazoa
1h	Nematode	Up	KAJ8725316.1	Mob1/phocein family	Mob1_phocein	-	MOB2	GO:0000902,GO:0001654,GO:0001745,GO:0001751,GO:0001754,GO:0001932,GO:0001934,GO:0003008,GO:0003674,GO:0005488,GO:0005515,GO:0005575,GO:0005622,GO:0005623,GO:0005634,GO:0005730,GO:0005737,GO:0005829,GO:0005886,GO:0006996,GO:0007010,GO:0007275,GO:0007399,GO:0007423,GO:0007610,GO:0007611,GO:0007613,GO:0007616,GO:0008150,GO:0008582,GO:0009653,GO:0009887,GO:0009893,GO:0009987,GO:0010562,GO:0010604,GO:…	-	-	-	-	-	-	D	KOG0440@1|root,KOG0440@2759|Eukaryota,38FUC@33154|Opisthokonta,3BIEV@33208|Metazoa,3CXIA@33213|Bilateria,41XGU@6656|Arthropoda,3SG6Q@50557|Insecta,4495F@7088|Lepidoptera	33208|Metazoa
1h	Nematode	Up	KAJ8710124.1	Domain of unknown function (DUF1897)	DUF1897,KH_1	-	FUBP3	GO:0000003,GO:0000375,GO:0000381,GO:0000976,GO:0000977,GO:0000978,GO:0000981,GO:0000982,GO:0000987,GO:0001012,GO:0001067,GO:0001077,GO:0001205,GO:0001228,GO:0001505,GO:0002376,GO:0002520,GO:0003674,GO:0003676,GO:0003677,GO:0003690,GO:0003697,GO:0003700,GO:0003705,GO:0003723,GO:0003729,GO:0003730,GO:0005488,GO:0005515,GO:0005575,GO:0005622,GO:0005623,GO:0005634,GO:0005654,GO:0005737,GO:0005829,GO:…	-	ko:K13210	-	-	-	ko00000,ko03019,ko03041	A	KOG1676@1|root,KOG1676@2759|Eukaryota,38H75@33154|Opisthokonta,3BHJ2@33208|Metazoa,3CTFY@33213|Bilateria,41TIY@6656|Arthropoda,3SGFQ@50557|Insecta,448W2@7088|Lepidoptera	33208|Metazoa
1h	Nematode	Up	KAJ8723031.1	Vacuolar protein sorting-associated protein	Chorein_N,SHR-BD,UBA,VPS13,VPS13_C,VPS13_mid_rpt	-	VPS13D	GO:0000323,GO:0005575,GO:0005622,GO:0005623,GO:0005737,GO:0005764,GO:0005773,GO:0043226,GO:0043227,GO:0043229,GO:0043231,GO:0044424,GO:0044444,GO:0044464	-	ko:K19527	-	-	-	ko00000	U	KOG1796@1|root,KOG1796@2759|Eukaryota,3A3IN@33154|Opisthokonta,3BSC3@33208|Metazoa,3E53F@33213|Bilateria,41UB4@6656|Arthropoda,3SJDP@50557|Insecta,4486Z@7088|Lepidoptera	33208|Metazoa
1h	Nematode	Up	KAJ8728708.1	Serine/Threonine protein kinases, catalytic domain	Pkinase	-	HIPK1	GO:0000045,GO:0000122,GO:0001085,GO:0001102,GO:0001654,GO:0001666,GO:0001932,GO:0001933,GO:0001934,GO:0001959,GO:0002009,GO:0002088,GO:0002089,GO:0002165,GO:0002262,GO:0002376,GO:0002520,GO:0003002,GO:0003407,GO:0003674,GO:0003712,GO:0003714,GO:0003824,GO:0004672,GO:0004674,GO:0005488,GO:0005515,GO:0005575,GO:0005622,GO:0005623,GO:0005634,GO:0005654,GO:0005667,GO:0005737,GO:0005813,GO:0005815,GO:…	2.7.11.1	ko:K08826	ko04218,map04218	-	-	ko00000,ko00001,ko01000,ko01001	T	KOG0667@1|root,KOG0667@2759|Eukaryota,38D9D@33154|Opisthokonta,3BCXE@33208|Metazoa,3CUY3@33213|Bilateria,41VTT@6656|Arthropoda,3SK18@50557|Insecta,444GE@7088|Lepidoptera	33208|Metazoa
1h	Nematode	Up	KAJ8723592.1	Notch ligand involved in the mediation of Notch signaling	DSL,EGF,EGF_2,EGF_CA,MNNL,hEGF	protein serrate-like [Trichoplusia ni]	JAG1	GO:0000003,GO:0000278,GO:0001501,GO:0001525,GO:0001568,GO:0001654,GO:0001655,GO:0001666,GO:0001701,GO:0001709,GO:0001745,GO:0001775,GO:0001822,GO:0001837,GO:0001889,GO:0001944,GO:0001952,GO:0001953,GO:0001974,GO:0002009,GO:0002011,GO:0002064,GO:0002065,GO:0002066,GO:0002164,GO:0002165,GO:0002168,GO:0002244,GO:0002250,GO:0002252,GO:0002376,GO:0002443,GO:0002449,GO:0002456,GO:0002460,GO:0002520,GO:…	-	ko:K06052,ko:K21635	ko01522,ko04330,ko04371,ko04658,ko04668,ko05165,ko05200,ko05224,map01522,map04330,map04371,map04658,map04668,map05165,map05200,map05224	-	-	ko00000,ko00001,ko04090	T	KOG1217@1|root,KOG1217@2759|Eukaryota,38BUP@33154|Opisthokonta,3BAFT@33208|Metazoa,3CYFE@33213|Bilateria,41WHF@6656|Arthropoda,3SGU8@50557|Insecta,441GA@7088|Lepidoptera	33208|Metazoa
1h	Nematode	Up	KAJ8714725.1	The coatomer is a cytosolic protein complex that binds to dilysine motifs and reversibly associates with Golgi non- clathrin-coated vesicles, which further mediate biosynthetic protein transport from the ER, via the Golgi up to the trans Golgi network. The coatomer complex is required for budding from Golgi membranes, and is essential for the retrograde Golgi-to-ER transport of dilysine-tagged pr…	Coatomer_E	coatomer subunit epsilon [Spodoptera frugiperda]	COPE	GO:0000139,GO:0005575,GO:0005622,GO:0005623,GO:0005634,GO:0005654,GO:0005737,GO:0005783,GO:0005789,GO:0005794,GO:0005798,GO:0005829,GO:0006810,GO:0006888,GO:0006890,GO:0006891,GO:0008150,GO:0012505,GO:0012506,GO:0016020,GO:0016192,GO:0030117,GO:0030120,GO:0030126,GO:0030133,GO:0030135,GO:0030137,GO:0030659,GO:0030660,GO:0030662,GO:0030663,GO:0031090,GO:0031410,GO:0031974,GO:0031981,GO:0031982,GO:…	-	ko:K17268	-	-	-	ko00000,ko04131,ko04147	U	KOG3081@1|root,KOG3081@2759|Eukaryota,38HBK@33154|Opisthokonta,3BJ6C@33208|Metazoa,3CVAE@33213|Bilateria,41TS1@6656|Arthropoda,3SJ1X@50557|Insecta,444QV@7088|Lepidoptera	33208|Metazoa
1h	Nematode	Up	KAJ8713245.1	RNA recognition motif	RRM_1	-	TARDBP	GO:0000981,GO:0001205,GO:0001228,GO:0001932,GO:0001933,GO:0003674,GO:0003676,GO:0003677,GO:0003690,GO:0003697,GO:0003700,GO:0003705,GO:0003723,GO:0003729,GO:0003730,GO:0005488,GO:0005515,GO:0005575,GO:0005622,GO:0005623,GO:0005634,GO:0005654,GO:0005737,GO:0006139,GO:0006351,GO:0006355,GO:0006357,GO:0006366,GO:0006396,GO:0006725,GO:0006807,GO:0006996,GO:0006997,GO:0006998,GO:0007154,GO:0007267,GO:…	-	-	-	-	-	-	A	28HBV@1|root,2QPQ8@2759|Eukaryota,38B4N@33154|Opisthokonta,3BCVR@33208|Metazoa,3CS2P@33213|Bilateria,41X2T@6656|Arthropoda,3STH4@50557|Insecta,448WQ@7088|Lepidoptera	33208|Metazoa
1h	Nematode	Up	KAJ8705407.1	It is involved in the biological process described with DNA repair	UDG	-	TDG	GO:0000122,GO:0000166,GO:0000287,GO:0000700,GO:0003674,GO:0003676,GO:0003677,GO:0003684,GO:0003690,GO:0003712,GO:0003824,GO:0004844,GO:0005080,GO:0005488,GO:0005515,GO:0005524,GO:0005575,GO:0005622,GO:0005623,GO:0005634,GO:0005654,GO:0005886,GO:0006139,GO:0006220,GO:0006244,GO:0006259,GO:0006281,GO:0006284,GO:0006285,GO:0006298,GO:0006304,GO:0006355,GO:0006357,GO:0006725,GO:0006753,GO:0006793,GO:…	3.2.2.29	ko:K20813	ko03410,map03410	-	-	ko00000,ko00001,ko01000,ko03400	L	COG3663@1|root,KOG4120@2759|Eukaryota,38C6W@33154|Opisthokonta,3BFC3@33208|Metazoa,3D1WB@33213|Bilateria,41UUU@6656|Arthropoda,3SGHZ@50557|Insecta,4435D@7088|Lepidoptera	33208|Metazoa
1h	Nematode	Up	KAJ8726007.1	-	-	-	-	-	-	-	-	-	-	-	-	2F5QF@1|root,2T6RN@2759|Eukaryota,390UN@33154|Opisthokonta,3C6MN@33208|Metazoa,3DMKJ@33213|Bilateria,42CPI@6656|Arthropoda,3SY6J@50557|Insecta,446ST@7088|Lepidoptera	33208|Metazoa
1h	Nematode	Up	KAJ8709451.1	-	-	-	-	-	-	-	-	-	-	-	-	2CKEK@1|root,2TB08@2759|Eukaryota,3962Q@33154|Opisthokonta,3CAGE@33208|Metazoa,3DRNF@33213|Bilateria,427UH@6656|Arthropoda,3SXI9@50557|Insecta,444YC@7088|Lepidoptera	33208|Metazoa
1h	Nematode	Up	KAJ8734409.1	-	-	-	bif	GO:0000902,GO:0000904,GO:0001558,GO:0003674,GO:0003779,GO:0005488,GO:0005515,GO:0005575,GO:0005622,GO:0005623,GO:0005737,GO:0006928,GO:0006935,GO:0007275,GO:0007399,GO:0007409,GO:0007411,GO:0008017,GO:0008092,GO:0008150,GO:0008361,GO:0009605,GO:0009653,GO:0009987,GO:0010721,GO:0010769,GO:0010771,GO:0010975,GO:0010977,GO:0015631,GO:0016043,GO:0022008,GO:0022603,GO:0022604,GO:0030030,GO:0030154,GO:…	-	-	-	-	-	-	-	2BG58@1|root,2S3KP@2759|Eukaryota,3A6ZJ@33154|Opisthokonta,3BTTR@33208|Metazoa,3DA0B@33213|Bilateria,420DG@6656|Arthropoda,3SZ7Y@50557|Insecta,4482R@7088|Lepidoptera	33208|Metazoa
1h	Nematode	Up	KAJ8719905.1	component of the eukaryotic translation initiation factor 3 (eIF-3) complex, which is involved in protein synthesis of a specialized repertoire of mRNAs and, together with other initiation factors, stimulates binding of mRNA and methionyl-tRNAi to the 40S ribosome. The eIF-3 complex specifically targets and initiates translation of a subset of mRNAs involved in cell proliferation	JAB,MitMem_reg	-	EIF3F	GO:0003674,GO:0003676,GO:0003723,GO:0003743,GO:0003824,GO:0004843,GO:0005488,GO:0005515,GO:0005575,GO:0005622,GO:0005623,GO:0005737,GO:0005829,GO:0005852,GO:0006412,GO:0006413,GO:0006464,GO:0006508,GO:0006518,GO:0006807,GO:0008135,GO:0008150,GO:0008152,GO:0008233,GO:0008234,GO:0008593,GO:0009058,GO:0009059,GO:0009966,GO:0009967,GO:0009987,GO:0010467,GO:0010646,GO:0010647,GO:0016032,GO:0016579,GO:…	-	ko:K03249	ko03013,map03013	-	-	ko00000,ko00001,ko03012,ko04147	J	COG1310@1|root,KOG2975@2759|Eukaryota,39TCT@33154|Opisthokonta,3B98D@33208|Metazoa,3CVZ3@33213|Bilateria,41USW@6656|Arthropoda,3SIEW@50557|Insecta,441D7@7088|Lepidoptera	33208|Metazoa
1h	Nematode	Up	KAJ8704443.1	It is involved in the biological process described with regulation of transcription, DNA-templated	PAH,Sin3_corepress,Sin3a_C	-	SIN3A	GO:0000003,GO:0000118,GO:0000122,GO:0000228,GO:0000775,GO:0000776,GO:0000785,GO:0000790,GO:0000791,GO:0000803,GO:0000805,GO:0000806,GO:0000976,GO:0001067,GO:0001085,GO:0001102,GO:0001103,GO:0001667,GO:0001678,GO:0001701,GO:0001708,GO:0001741,GO:0002119,GO:0002164,GO:0002218,GO:0002230,GO:0002244,GO:0002253,GO:0002376,GO:0002520,GO:0002682,GO:0002684,GO:0002697,GO:0002831,GO:0003006,GO:0003674,GO:…	-	ko:K11644	ko04139,ko04919,ko05016,ko05202,map04139,map04919,map05016,map05202	-	-	ko00000,ko00001,ko03036	B	COG5602@1|root,KOG4204@2759|Eukaryota,38BUZ@33154|Opisthokonta,3BBQ2@33208|Metazoa,3CWCC@33213|Bilateria,41V9D@6656|Arthropoda,3SG7B@50557|Insecta,443EF@7088|Lepidoptera	33208|Metazoa
1h	Nematode	Up	KAJ8737167.1	KH domain	KH_1,RRM_1	-	IGF2BP3	GO:0000003,GO:0000375,GO:0000377,GO:0000398,GO:0001654,GO:0001817,GO:0003407,GO:0003674,GO:0003676,GO:0003723,GO:0003729,GO:0003730,GO:0005488,GO:0005515,GO:0005575,GO:0005622,GO:0005623,GO:0005634,GO:0005654,GO:0005737,GO:0005829,GO:0005856,GO:0005975,GO:0006139,GO:0006396,GO:0006397,GO:0006403,GO:0006412,GO:0006417,GO:0006518,GO:0006725,GO:0006807,GO:0006950,GO:0007275,GO:0007276,GO:0007283,GO:…	-	ko:K02888,ko:K13197,ko:K17391,ko:K17392	ko03010,ko05206,map03010,map05206	M00178	-	br01610,ko00000,ko00001,ko00002,ko03011,ko03019,ko03041	A	KOG2193@1|root,KOG2193@2759|Eukaryota,38HF1@33154|Opisthokonta,3BCSA@33208|Metazoa,3CUQE@33213|Bilateria,41U84@6656|Arthropoda,3SHX0@50557|Insecta,443PH@7088|Lepidoptera	33208|Metazoa
1h	Nematode	Up	KAJ8718725.1	Anaphase-promoting complex subunit 4 WD40 domain	WD40	-	SMU1	GO:0000375,GO:0000377,GO:0000381,GO:0000398,GO:0002119,GO:0002164,GO:0003674,GO:0005488,GO:0005515,GO:0005575,GO:0005622,GO:0005623,GO:0005634,GO:0005654,GO:0005681,GO:0005684,GO:0005737,GO:0006139,GO:0006396,GO:0006397,GO:0006725,GO:0006807,GO:0007154,GO:0007267,GO:0007268,GO:0007274,GO:0007275,GO:0007399,GO:0007517,GO:0007528,GO:0007610,GO:0007638,GO:0008150,GO:0008152,GO:0008380,GO:0009605,GO:…	-	ko:K13111	-	-	-	ko00000,ko03041	S	KOG0275@1|root,KOG0275@2759|Eukaryota,38BHC@33154|Opisthokonta,3BCF9@33208|Metazoa,3CWDX@33213|Bilateria,41UIH@6656|Arthropoda,3SJHX@50557|Insecta,443KW@7088|Lepidoptera	33208|Metazoa
1h	Nematode	Up	KAJ8714764.1	Zinc ion binding	DZF,zf-met	-	ZFR	GO:0000375,GO:0000377,GO:0000398,GO:0005575,GO:0005622,GO:0005623,GO:0005634,GO:0005694,GO:0005737,GO:0006139,GO:0006396,GO:0006397,GO:0006725,GO:0006807,GO:0008150,GO:0008152,GO:0008380,GO:0009987,GO:0010467,GO:0016070,GO:0016071,GO:0034641,GO:0043170,GO:0043226,GO:0043227,GO:0043228,GO:0043229,GO:0043231,GO:0043232,GO:0044237,GO:0044238,GO:0044424,GO:0044464,GO:0046483,GO:0071704,GO:0090304,GO:…	-	ko:K13203	-	-	-	ko00000,ko03041	A	KOG3792@1|root,KOG3792@2759|Eukaryota,38ESR@33154|Opisthokonta,3BABV@33208|Metazoa,3CTKN@33213|Bilateria,41VXP@6656|Arthropoda,3SKBT@50557|Insecta,442XS@7088|Lepidoptera	33208|Metazoa
1h	Nematode	Up	KAJ8709917.1	Acetylgalactosaminyltransferase activity	CHGN	chondroitin sulfate synthase 2 [Helicoverpa armigera]	CHPF	GO:0000139,GO:0003008,GO:0003674,GO:0003824,GO:0005488,GO:0005515,GO:0005575,GO:0005622,GO:0005623,GO:0005737,GO:0005794,GO:0006022,GO:0006023,GO:0006024,GO:0006029,GO:0006082,GO:0006790,GO:0006807,GO:0007600,GO:0008150,GO:0008152,GO:0008194,GO:0008376,GO:0009058,GO:0009059,GO:0009100,GO:0009101,GO:0009987,GO:0012505,GO:0015020,GO:0016020,GO:0016740,GO:0016757,GO:0016758,GO:0019233,GO:0019538,GO:…	2.4.1.175,2.4.1.226	ko:K00747,ko:K03419	ko00532,ko01100,map00532,map01100	M00058	R04603,R05931,R05932,R05933,R05934,R07336	ko00000,ko00001,ko00002,ko01000,ko01003	G	KOG3708@1|root,KOG3708@2759|Eukaryota,38C6E@33154|Opisthokonta,3BCCR@33208|Metazoa,3CSWN@33213|Bilateria,41U6R@6656|Arthropoda,3SGAN@50557|Insecta,4484G@7088|Lepidoptera	33208|Metazoa
1h	Nematode	Up	KAJ8730461.1	Domain of unknown function (DUF3384)	DUF3384,Rap_GAP,Tuberin	tuberin isoform X11 [Helicoverpa zea]	TSC2	GO:0000003,GO:0000323,GO:0001558,GO:0001666,GO:0001838,GO:0001841,GO:0001843,GO:0001932,GO:0001933,GO:0001934,GO:0001936,GO:0001937,GO:0002009,GO:0002165,GO:0003006,GO:0003674,GO:0005096,GO:0005488,GO:0005515,GO:0005575,GO:0005622,GO:0005623,GO:0005634,GO:0005737,GO:0005764,GO:0005773,GO:0005794,GO:0005829,GO:0005856,GO:0005886,GO:0005901,GO:0006355,GO:0006357,GO:0006469,GO:0006606,GO:0006810,GO:…	-	ko:K07207	ko04072,ko04115,ko04140,ko04150,ko04151,ko04152,ko04211,ko04218,ko04714,ko04910,ko04919,ko05165,ko05231,map04072,map04115,map04140,map04150,map04151,map04152,map04211,map04218,map04714,map04910,map04919,map05165,map05231	-	-	ko00000,ko00001,ko01009	DT	KOG3687@1|root,KOG3687@2759|Eukaryota,38FNN@33154|Opisthokonta,3BFZK@33208|Metazoa,3CXZN@33213|Bilateria,41U01@6656|Arthropoda,3SIDS@50557|Insecta,441YN@7088|Lepidoptera	33208|Metazoa
1h	Nematode	Up	KAJ8730335.1	Zinc finger C-x8-C-x5-C-x3-H type (and similar)	zf-C3HC4_3,zf-CCCH	-	UNK	GO:0000209,GO:0000902,GO:0000904,GO:0000981,GO:0001654,GO:0001764,GO:0002009,GO:0002164,GO:0002165,GO:0003674,GO:0003676,GO:0003677,GO:0003700,GO:0003723,GO:0003729,GO:0003824,GO:0004842,GO:0005488,GO:0005575,GO:0005622,GO:0005623,GO:0005634,GO:0005737,GO:0005829,GO:0006355,GO:0006357,GO:0006417,GO:0006464,GO:0006807,GO:0006928,GO:0007275,GO:0007399,GO:0007423,GO:0007444,GO:0007472,GO:0007476,GO:…	-	-	-	-	-	-	O	KOG1100@1|root,KOG1595@1|root,KOG1100@2759|Eukaryota,KOG1595@2759|Eukaryota,38X00@33154|Opisthokonta,3BDMY@33208|Metazoa,3CVWP@33213|Bilateria,41XXY@6656|Arthropoda,3SGQR@50557|Insecta,441QI@7088|Lepidoptera	33208|Metazoa
1h	Nematode	Up	KAJ8733960.1	Component of the Mediator complex, a coactivator involved in the regulated transcription of nearly all RNA polymerase II-dependent genes. Mediator functions as a bridge to convey information from gene-specific regulatory proteins to the basal RNA polymerase II transcription machinery. Mediator is recruited to promoters by direct interactions with regulatory proteins and serves as a scaffold for t…	Med14	-	MED14	GO:0000428,GO:0003674,GO:0003712,GO:0003713,GO:0005102,GO:0005488,GO:0005515,GO:0005575,GO:0005622,GO:0005623,GO:0005634,GO:0005654,GO:0005667,GO:0006139,GO:0006351,GO:0006352,GO:0006355,GO:0006357,GO:0006366,GO:0006367,GO:0006725,GO:0006807,GO:0007154,GO:0007165,GO:0008134,GO:0008150,GO:0008152,GO:0009058,GO:0009059,GO:0009719,GO:0009725,GO:0009755,GO:0009889,GO:0009891,GO:0009893,GO:0009987,GO:…	-	ko:K15156	ko04919,map04919	-	-	ko00000,ko00001,ko03021	K	KOG1875@1|root,KOG1875@2759|Eukaryota,39KXG@33154|Opisthokonta,3BBFV@33208|Metazoa,3CWST@33213|Bilateria,41XJE@6656|Arthropoda,3SGBS@50557|Insecta,444UV@7088|Lepidoptera	33208|Metazoa
1h	Nematode	Up	KAJ8706608.1	Domain in the RNA-binding Lupus La protein; unknown function	La	-	LARP1B	GO:0000001,GO:0000003,GO:0000212,GO:0000226,GO:0000278,GO:0000280,GO:0000339,GO:0000932,GO:0003674,GO:0003676,GO:0003723,GO:0003727,GO:0003729,GO:0003730,GO:0005488,GO:0005515,GO:0005575,GO:0005622,GO:0005623,GO:0005737,GO:0005739,GO:0005829,GO:0006412,GO:0006413,GO:0006417,GO:0006518,GO:0006807,GO:0006950,GO:0006996,GO:0007005,GO:0007010,GO:0007017,GO:0007049,GO:0007051,GO:0007053,GO:0007140,GO:…	-	ko:K18757	-	-	-	ko00000,ko03019	JO	COG5193@1|root,KOG2590@2759|Eukaryota,38EPU@33154|Opisthokonta,3B9XE@33208|Metazoa,3CTZE@33213|Bilateria,41XZC@6656|Arthropoda,3SIJ0@50557|Insecta,446CB@7088|Lepidoptera	33208|Metazoa
1h	Nematode	Up	KAJ8710947.1	DNA binding	zf-C2H2	-	-	-	-	-	-	-	-	-	S	KOG1721@1|root,KOG1721@2759|Eukaryota,3972E@33154|Opisthokonta,3CBDE@33208|Metazoa,3DSNN@33213|Bilateria,428S2@6656|Arthropoda,3SY81@50557|Insecta,446VR@7088|Lepidoptera	33208|Metazoa
1h	Nematode	Up	KAJ8721735.1	Beige/BEACH domain	Beach,PH_BEACH,WD40	-	LYST	GO:0001562,GO:0001906,GO:0001909,GO:0002228,GO:0002250,GO:0002252,GO:0002376,GO:0002443,GO:0002444,GO:0002446,GO:0002449,GO:0002456,GO:0002460,GO:0002682,GO:0002684,GO:0002694,GO:0002696,GO:0002790,GO:0005575,GO:0005622,GO:0005623,GO:0005737,GO:0005829,GO:0005856,GO:0006629,GO:0006644,GO:0006793,GO:0006796,GO:0006810,GO:0006897,GO:0006909,GO:0006914,GO:0006928,GO:0006935,GO:0006950,GO:0006952,GO:…	-	ko:K22262	-	-	-	ko00000,ko04131	TU	KOG1786@1|root,KOG1786@2759|Eukaryota,3AMG3@33154|Opisthokonta,3BBV0@33208|Metazoa,3CWV0@33213|Bilateria,41XXZ@6656|Arthropoda,3SKJV@50557|Insecta,444MG@7088|Lepidoptera	33208|Metazoa
1h	Nematode	Up	KAJ8721742.1	WD domain, G-beta repeat	WD40	WD repeat-containing protein 26 [Spodoptera litura] >ref|XP_022814721.1| WD repeat-containing protein 26 [Spodoptera litura]	WDR26	GO:0005575,GO:0005622,GO:0005623,GO:0005634,GO:0005654,GO:0005737,GO:0005829,GO:0031974,GO:0031981,GO:0043226,GO:0043227,GO:0043229,GO:0043231,GO:0043233,GO:0044422,GO:0044424,GO:0044428,GO:0044444,GO:0044446,GO:0044464,GO:0070013	-	ko:K22382	-	-	-	ko00000,ko04121	S	KOG0293@1|root,KOG0293@2759|Eukaryota,38D6G@33154|Opisthokonta,3BA0C@33208|Metazoa,3CXYK@33213|Bilateria,41VV4@6656|Arthropoda,3SIZY@50557|Insecta,44967@7088|Lepidoptera	33208|Metazoa
1h	Nematode	Up	KAJ8729791.1	Nuclear pore localisation protein NPL4	NPL4,UN_NPL4,zf-NPL4	nuclear protein localization protein 4 homolog isoform X1 [Helicoverpa armigera]	NPLOC4	GO:0000731,GO:0001817,GO:0001818,GO:0002682,GO:0002683,GO:0002697,GO:0002698,GO:0002831,GO:0002832,GO:0003674,GO:0005488,GO:0005515,GO:0005575,GO:0005622,GO:0005623,GO:0005634,GO:0005654,GO:0005737,GO:0005783,GO:0005789,GO:0005829,GO:0006139,GO:0006259,GO:0006281,GO:0006301,GO:0006508,GO:0006511,GO:0006515,GO:0006725,GO:0006807,GO:0006810,GO:0006886,GO:0006950,GO:0006974,GO:0006996,GO:0007030,GO:…	-	ko:K14015	ko04141,map04141	M00400,M00403	-	ko00000,ko00001,ko00002	UY	COG5100@1|root,KOG2834@2759|Eukaryota,38CMA@33154|Opisthokonta,3BC9K@33208|Metazoa,3CWC1@33213|Bilateria,41WTC@6656|Arthropoda,3SI18@50557|Insecta,442YE@7088|Lepidoptera	33208|Metazoa
1h	Nematode	Up	KAJ8713243.1	Myb/SANT-like DNA-binding domain	Myb_DNA-bind_5	-	-	-	-	-	-	-	-	-	S	2D8SI@1|root,2TBCT@2759|Eukaryota,396IW@33154|Opisthokonta,3CAXD@33208|Metazoa,3DS5P@33213|Bilateria,4289V@6656|Arthropoda,3SXVX@50557|Insecta,445YK@7088|Lepidoptera	33208|Metazoa
1h	Nematode	Up	KAJ8715834.1	Ankyrin repeats (many copies)	Ank,Ank_2,Ank_3,Ank_4	protein fem-1 homolog A [Spodoptera frugiperda]	-	GO:0003674,GO:0003824,GO:0004842,GO:0006464,GO:0006807,GO:0008150,GO:0008152,GO:0009987,GO:0016567,GO:0016740,GO:0019538,GO:0019787,GO:0032446,GO:0036211,GO:0043170,GO:0043412,GO:0044237,GO:0044238,GO:0044260,GO:0044267,GO:0070647,GO:0071704,GO:0140096,GO:1901564	-	-	-	-	-	-	S	COG0666@1|root,KOG0508@2759|Eukaryota,39U97@33154|Opisthokonta,3BMDU@33208|Metazoa,3D4D7@33213|Bilateria,41THW@6656|Arthropoda,3SH45@50557|Insecta,4463Y@7088|Lepidoptera	33208|Metazoa
1h	Nematode	Up	KAJ8722369.1	SWI complex, BAF60b domains	SWIB	brahma-associated protein of 60 kDa isoform X2 [Spodoptera litura]	SMARCD2	GO:0000228,GO:0000785,GO:0000790,GO:0000791,GO:0000793,GO:0001085,GO:0001654,GO:0001672,GO:0002052,GO:0003002,GO:0003007,GO:0003128,GO:0003139,GO:0003205,GO:0003206,GO:0003207,GO:0003208,GO:0003211,GO:0003215,GO:0003219,GO:0003231,GO:0003407,GO:0003674,GO:0003676,GO:0003677,GO:0003682,GO:0003712,GO:0003713,GO:0005102,GO:0005198,GO:0005488,GO:0005515,GO:0005575,GO:0005622,GO:0005623,GO:0005634,GO:…	-	ko:K11650	ko04714,ko05225,map04714,map05225	-	-	ko00000,ko00001,ko03021,ko03036	BK	COG5531@1|root,KOG2570@2759|Eukaryota,38CY5@33154|Opisthokonta,3B98S@33208|Metazoa,3CU8T@33213|Bilateria,41W0S@6656|Arthropoda,3SJN3@50557|Insecta,448VD@7088|Lepidoptera	33208|Metazoa
1h	Nematode	Up	KAJ8733587.1	transcription, DNA-templated	-	-	-	-	-	-	-	-	-	-	K	COG5641@1|root,KOG1601@2759|Eukaryota,38VKW@33154|Opisthokonta,3C5XU@33208|Metazoa,3DKZR@33213|Bilateria,420VX@6656|Arthropoda,3SNJ9@50557|Insecta,449VY@7088|Lepidoptera	33208|Metazoa
1h	Nematode	Up	KAJ8709949.1	zinc finger	zf-AD,zf-C2H2	-	-	-	-	-	-	-	-	-	S	KOG1721@1|root,KOG1952@1|root,KOG4831@1|root,KOG1721@2759|Eukaryota,KOG1952@2759|Eukaryota,KOG4831@2759|Eukaryota,38YF6@33154|Opisthokonta,3C5Y6@33208|Metazoa,3DKZZ@33213|Bilateria,42C6E@6656|Arthropoda,3SWNM@50557|Insecta,441AV@7088|Lepidoptera	33208|Metazoa
1h	Nematode	Up	KAJ8730468.1	Sir2 family	SIR2	-	SIRT7	GO:0000122,GO:0000228,GO:0000278,GO:0000280,GO:0000785,GO:0000790,GO:0003674,GO:0003682,GO:0003824,GO:0004407,GO:0005488,GO:0005575,GO:0005622,GO:0005623,GO:0005634,GO:0005694,GO:0005730,GO:0005731,GO:0005737,GO:0006139,GO:0006325,GO:0006351,GO:0006355,GO:0006357,GO:0006464,GO:0006476,GO:0006725,GO:0006807,GO:0006996,GO:0007049,GO:0007072,GO:0008150,GO:0008152,GO:0009058,GO:0009059,GO:0009303,GO:…	2.4.2.31	ko:K11416,ko:K11417	ko04714,ko05230,map04714,map05230	-	-	ko00000,ko00001,ko01000,ko03036	BK	COG0846@1|root,KOG1905@2759|Eukaryota,39C9C@33154|Opisthokonta,3BEI0@33208|Metazoa,3CRZW@33213|Bilateria,41VRG@6656|Arthropoda,3SI36@50557|Insecta,441AN@7088|Lepidoptera	33208|Metazoa
1h	Nematode	Up	KAJ8709084.1	-	-	-	-	-	-	-	-	-	-	-	-	2D2VP@1|root,2SP6T@2759|Eukaryota,3AKRD@33154|Opisthokonta,3C0HW@33208|Metazoa,3DGQ7@33213|Bilateria,422GW@6656|Arthropoda,3SNX5@50557|Insecta,4434N@7088|Lepidoptera	33208|Metazoa
1h	Nematode	Up	KAJ8729797.1	Sulfate permease family	STAS,Sulfate_transp	-	SLC26A11	GO:0000323,GO:0003674,GO:0005215,GO:0005216,GO:0005253,GO:0005254,GO:0005310,GO:0005342,GO:0005575,GO:0005622,GO:0005623,GO:0005634,GO:0005654,GO:0005737,GO:0005764,GO:0005765,GO:0005773,GO:0005774,GO:0005783,GO:0005794,GO:0005886,GO:0005887,GO:0006810,GO:0006811,GO:0006820,GO:0006821,GO:0006835,GO:0006873,GO:0006885,GO:0008150,GO:0008272,GO:0008509,GO:0008514,GO:0009987,GO:0012505,GO:0015075,GO:…	-	ko:K14708	-	-	-	ko00000,ko02000	P	COG0659@1|root,KOG0236@2759|Eukaryota,38C1D@33154|Opisthokonta,3BE0D@33208|Metazoa,3CTB7@33213|Bilateria,41Y21@6656|Arthropoda,3SGI8@50557|Insecta,444PP@7088|Lepidoptera	33208|Metazoa
1h	Nematode	Up	KAJ8723769.1	MyTH4 domain	FERM_M,IQ,MyTH4,Myosin_head,RA	-	Myo22	-	-	-	-	-	-	-	Z	COG5022@1|root,KOG0248@1|root,KOG0248@2759|Eukaryota,KOG4229@2759|Eukaryota,38DNN@33154|Opisthokonta,3BI2S@33208|Metazoa,3D04U@33213|Bilateria,41VY0@6656|Arthropoda,3SJ6R@50557|Insecta,445QK@7088|Lepidoptera	33208|Metazoa
1h	Nematode	Up	KAJ8731069.1	Double-stranded RNA binding motif	dsrm	-	-	GO:0000003,GO:0000785,GO:0000792,GO:0002252,GO:0002376,GO:0003006,GO:0003674,GO:0003676,GO:0003723,GO:0003725,GO:0005488,GO:0005515,GO:0005575,GO:0005622,GO:0005623,GO:0005634,GO:0005694,GO:0005737,GO:0006325,GO:0006342,GO:0006355,GO:0006950,GO:0006952,GO:0006996,GO:0007275,GO:0007276,GO:0007281,GO:0007283,GO:0007286,GO:0007291,GO:0007349,GO:0008150,GO:0009605,GO:0009607,GO:0009615,GO:0009653,GO:…	-	-	-	-	-	-	S	2CDYR@1|root,2S3FH@2759|Eukaryota,3A4N6@33154|Opisthokonta,3BS4F@33208|Metazoa,3D8R6@33213|Bilateria,41ZR7@6656|Arthropoda,3SNC8@50557|Insecta,441X6@7088|Lepidoptera	33208|Metazoa
1h	Nematode	Up	KAJ8719245.1	K homology RNA-binding domain	Agenet,FXMRP1_C_core,FXMR_C2,FXR_C1,FXR_C3,KH_1	RNA-binding protein fxr1-A isoform X4 [Spodoptera frugiperda]	FXR1	GO:0000003,GO:0000226,GO:0000278,GO:0000339,GO:0000340,GO:0000381,GO:0000902,GO:0000904,GO:0001505,GO:0001541,GO:0001578,GO:0001709,GO:0001932,GO:0001934,GO:0002052,GO:0002090,GO:0002091,GO:0002092,GO:0002151,GO:0003002,GO:0003006,GO:0003008,GO:0003674,GO:0003676,GO:0003682,GO:0003723,GO:0003725,GO:0003727,GO:0003729,GO:0003730,GO:0005488,GO:0005515,GO:0005575,GO:0005622,GO:0005623,GO:0005634,GO:…	-	ko:K15516	ko03013,map03013	-	-	ko00000,ko00001,ko03019	S	2C9YP@1|root,2QPKJ@2759|Eukaryota,38C86@33154|Opisthokonta,3BE97@33208|Metazoa,3CVPX@33213|Bilateria,41Y7M@6656|Arthropoda,3SH6Z@50557|Insecta,449NF@7088|Lepidoptera	33208|Metazoa
1h	Nematode	Up	KAJ8725313.1	Protein tyrosine phosphatase activity. It is involved in the biological process described with protein dephosphorylation	Y_phosphatase,fn3	-	-	GO:0000902,GO:0000904,GO:0001708,GO:0002119,GO:0002164,GO:0003008,GO:0003674,GO:0003824,GO:0004721,GO:0004725,GO:0004888,GO:0005001,GO:0005575,GO:0005622,GO:0005623,GO:0005886,GO:0006464,GO:0006470,GO:0006793,GO:0006796,GO:0006807,GO:0006928,GO:0006935,GO:0007154,GO:0007165,GO:0007275,GO:0007399,GO:0007409,GO:0007411,GO:0007417,GO:0007424,GO:0007610,GO:0007611,GO:0007613,GO:0007616,GO:0008045,GO:…	3.1.3.48	ko:K05694	ko04520,map04520	-	-	ko00000,ko00001,ko01000,ko01009,ko04516	T	COG5599@1|root,KOG0791@2759|Eukaryota,398AJ@33154|Opisthokonta,3BGHT@33208|Metazoa,3CTHQ@33213|Bilateria,41U2F@6656|Arthropoda,3SI0B@50557|Insecta,4416X@7088|Lepidoptera	33208|Metazoa
1h	Nematode	Up	KAJ8726040.1	Ras family	Ras	-	RAB5A	GO:0000003,GO:0000166,GO:0000323,GO:0000902,GO:0000904,GO:0001505,GO:0001667,GO:0001700,GO:0001726,GO:0001775,GO:0001882,GO:0001883,GO:0002009,GO:0002064,GO:0002065,GO:0002066,GO:0002165,GO:0002252,GO:0002263,GO:0002274,GO:0002275,GO:0002283,GO:0002366,GO:0002376,GO:0002443,GO:0002444,GO:0002446,GO:0002790,GO:0003002,GO:0003006,GO:0003674,GO:0003824,GO:0003924,GO:0005488,GO:0005515,GO:0005525,GO:…	-	ko:K07887,ko:K07888,ko:K07889	ko04014,ko04144,ko04145,ko04962,ko05014,ko05146,ko05152,map04014,map04144,map04145,map04962,map05014,map05146,map05152	-	-	ko00000,ko00001,ko04031,ko04131,ko04147	U	KOG0092@1|root,KOG0092@2759|Eukaryota,38HB3@33154|Opisthokonta,3B9WF@33208|Metazoa,3CUGC@33213|Bilateria,41V12@6656|Arthropoda,3SIJ4@50557|Insecta,446R6@7088|Lepidoptera	33208|Metazoa
1h	Nematode	Up	KAJ8711235.1	SANT SWI3, ADA2, N-CoR and TFIIIB'' DNA-binding domains	-	-	-	-	-	ko:K04650	ko01522,ko04919,ko05202,map01522,map04919,map05202	-	-	ko00000,ko00001,ko01009	K	KOG1878@1|root,KOG1878@2759|Eukaryota,39XGE@33154|Opisthokonta,3CB6H@33208|Metazoa,3DSF4@33213|Bilateria,428IB@6656|Arthropoda,3STDS@50557|Insecta,448K8@7088|Lepidoptera	33208|Metazoa
1h	Nematode	Up	KAJ8706125.1	protein serine threonine kinase activity. It is involved in the biological process described with protein phosphorylation	KA1,Pkinase,UBA	-	MARK1	GO:0000003,GO:0000165,GO:0000166,GO:0000226,GO:0000287,GO:0000422,GO:0000578,GO:0001667,GO:0001709,GO:0001736,GO:0001737,GO:0001738,GO:0001764,GO:0001786,GO:0001932,GO:0001934,GO:0002009,GO:0002064,GO:0002065,GO:0002066,GO:0002165,GO:0002376,GO:0003002,GO:0003006,GO:0003674,GO:0003824,GO:0004672,GO:0004674,GO:0005488,GO:0005515,GO:0005524,GO:0005543,GO:0005546,GO:0005575,GO:0005576,GO:0005622,GO:…	2.7.11.1	ko:K08798	-	-	-	ko00000,ko01000,ko01001,ko04812	T	KOG0586@1|root,KOG0586@2759|Eukaryota,38DPZ@33154|Opisthokonta,3BBR0@33208|Metazoa,3CRTT@33213|Bilateria,41WDD@6656|Arthropoda,3SFMF@50557|Insecta	33208|Metazoa
1h	Nematode	Up	KAJ8723039.1	Rhomboid family	Rhomboid	-	-	-	3.4.21.105	ko:K02857	-	-	-	ko00000,ko01000,ko01002	T	COG0705@1|root,KOG2289@2759|Eukaryota,3956T@33154|Opisthokonta,3C9YA@33208|Metazoa,3DR2V@33213|Bilateria,4278F@6656|Arthropoda,3SX2I@50557|Insecta,4434H@7088|Lepidoptera	33208|Metazoa
1h	Nematode	Up	KAJ8719261.1	It is involved in the biological process described with signal transduction	LRRNT,LRR_8,TIR	-	Tl	GO:0000578,GO:0002164,GO:0002225,GO:0002229,GO:0002239,GO:0002376,GO:0002520,GO:0002682,GO:0002684,GO:0002697,GO:0002699,GO:0002700,GO:0002702,GO:0002759,GO:0002760,GO:0002784,GO:0002786,GO:0002788,GO:0002803,GO:0002804,GO:0002805,GO:0002807,GO:0002808,GO:0002810,GO:0002831,GO:0002833,GO:0002920,GO:0002922,GO:0003002,GO:0003674,GO:0004888,GO:0005488,GO:0005515,GO:0005575,GO:0005622,GO:0005623,GO:…	-	ko:K18809	ko04624,map04624	M00686	-	ko00000,ko00001,ko00002	T	COG4886@1|root,KOG4641@2759|Eukaryota,39Z7Y@33154|Opisthokonta,3BKD5@33208|Metazoa,3CWKH@33213|Bilateria,41VSD@6656|Arthropoda,3SGRE@50557|Insecta,449GM@7088|Lepidoptera	33208|Metazoa
1h	Nematode	Up	KAJ8706189.1	PWI, domain in splicing factors	PWI,RRM_1	-	RBM25	GO:0000375,GO:0000377,GO:0000381,GO:0000398,GO:0003674,GO:0003676,GO:0003723,GO:0003729,GO:0005488,GO:0005575,GO:0005622,GO:0005623,GO:0005634,GO:0005654,GO:0005681,GO:0005737,GO:0006139,GO:0006396,GO:0006397,GO:0006725,GO:0006807,GO:0008150,GO:0008152,GO:0008380,GO:0009987,GO:0010467,GO:0010468,GO:0010941,GO:0016070,GO:0016071,GO:0016604,GO:0016607,GO:0019219,GO:0019222,GO:0031323,GO:0031974,GO:…	-	ko:K12822	ko03040,map03040	-	-	ko00000,ko00001,ko03041	A	KOG2253@1|root,KOG2253@2759|Eukaryota,38GWG@33154|Opisthokonta,3BA7G@33208|Metazoa,3CWC3@33213|Bilateria,41XA9@6656|Arthropoda,3SRBG@50557|Insecta,448TD@7088|Lepidoptera	33208|Metazoa
1h	Nematode	Up	KAJ8712047.1	Lipopolysaccharide kinase (Kdo/WaaP) family	Pkinase	-	MAPK10	GO:0000003,GO:0000122,GO:0000165,GO:0000166,GO:0000187,GO:0000302,GO:0000902,GO:0000904,GO:0001101,GO:0001503,GO:0001505,GO:0001667,GO:0001700,GO:0001736,GO:0001738,GO:0001764,GO:0001817,GO:0001819,GO:0001836,GO:0001932,GO:0001933,GO:0001934,GO:0002009,GO:0002011,GO:0002052,GO:0002064,GO:0002065,GO:0002066,GO:0002102,GO:0002165,GO:0002237,GO:0002376,GO:0002682,GO:0002764,GO:0002768,GO:0003002,GO:…	2.7.11.24	ko:K04440	ko01522,ko04010,ko04012,ko04013,ko04014,ko04024,ko04068,ko04071,ko04137,ko04140,ko04141,ko04210,ko04212,ko04214,ko04215,ko04217,ko04310,ko04380,ko04391,ko04510,ko04530,ko04620,ko04621,ko04622,ko04624,ko04657,ko04658,ko04659,ko04664,ko04668,ko04722,ko04723,ko04728,ko04750,ko04910,ko04912,ko04914,ko04917,ko04920,ko04926,ko04930,ko04931,ko04932,ko04933,ko05120,ko05131,ko05132,ko05133,ko05142,ko05145…	M00688	-	ko00000,ko00001,ko00002,ko01000,ko01001	T	KOG0665@1|root,KOG0665@2759|Eukaryota,38CI3@33154|Opisthokonta,3BA0V@33208|Metazoa,3CVTW@33213|Bilateria,41WJK@6656|Arthropoda,3SHTM@50557|Insecta,4433Q@7088|Lepidoptera	33208|Metazoa
1h	Nematode	Up	KAJ8731080.1	Histone deacetylase domain	HDAC4_Gln,Hist_deacetyl	-	HDAC7	GO:0000118,GO:0000122,GO:0000228,GO:0000785,GO:0000790,GO:0000976,GO:0000977,GO:0000978,GO:0000981,GO:0000982,GO:0000987,GO:0001012,GO:0001047,GO:0001067,GO:0001077,GO:0001085,GO:0001221,GO:0001222,GO:0001224,GO:0001226,GO:0001228,GO:0001501,GO:0001503,GO:0001568,GO:0001570,GO:0001649,GO:0001655,GO:0001775,GO:0001817,GO:0001818,GO:0001944,GO:0002009,GO:0002076,GO:0002376,GO:0002520,GO:0002521,GO:…	3.5.1.98	ko:K11406,ko:K11408,ko:K11409	ko04371,ko05034,ko05165,ko05169,ko05203,map04371,map05034,map05165,map05169,map05203	-	-	ko00000,ko00001,ko01000,ko03036	B	COG0123@1|root,KOG1343@2759|Eukaryota,38BSE@33154|Opisthokonta,3B9NQ@33208|Metazoa,3CTME@33213|Bilateria,41U80@6656|Arthropoda,3SHJR@50557|Insecta,442N8@7088|Lepidoptera	33208|Metazoa
1h	Nematode	Up	KAJ8727796.1	Inorganic pyrophosphatase	Pyrophosphatase	-	Nurf-38	GO:0000228,GO:0000785,GO:0000790,GO:0002682,GO:0003674,GO:0003824,GO:0004427,GO:0005575,GO:0005622,GO:0005623,GO:0005634,GO:0005694,GO:0005737,GO:0005773,GO:0006139,GO:0006325,GO:0006338,GO:0006351,GO:0006725,GO:0006807,GO:0006996,GO:0007154,GO:0007165,GO:0008150,GO:0008152,GO:0008593,GO:0009058,GO:0009059,GO:0009719,GO:0009725,GO:0009755,GO:0009966,GO:0009967,GO:0009987,GO:0010033,GO:0010467,GO:…	3.6.1.1	ko:K01507,ko:K11726	ko00190,map00190	-	-	ko00000,ko00001,ko01000,ko03036	C	COG0221@1|root,KOG1626@2759|Eukaryota,38CDN@33154|Opisthokonta,3BBG1@33208|Metazoa,3CS2I@33213|Bilateria,41Y33@6656|Arthropoda,3SHB3@50557|Insecta,442G3@7088|Lepidoptera	33208|Metazoa
1h	Nematode	Up	KAJ8712602.1	PTB domain (IRS-1 type)	IRS	-	-	-	-	-	-	-	-	-	T	28N3R@1|root,2RU74@2759|Eukaryota,38W60@33154|Opisthokonta,3C6U4@33208|Metazoa,3DMTH@33213|Bilateria,426WU@6656|Arthropoda,3STHJ@50557|Insecta,448YC@7088|Lepidoptera	33208|Metazoa
1h	Nematode	Up	KAJ8723035.1	Zinc finger, C3HC4 type (RING finger)	zf-C3HC4_3	E3 ubiquitin-protein ligase rififylin [Spodoptera frugiperda] >ref|XP_050558989.1| E3 ubiquitin-protein ligase rififylin-like [Spodoptera frugiperda]	RFFL	GO:0000209,GO:0001959,GO:0001960,GO:0002020,GO:0002039,GO:0003674,GO:0003824,GO:0004842,GO:0005488,GO:0005515,GO:0005543,GO:0005575,GO:0005622,GO:0005623,GO:0005634,GO:0005654,GO:0005737,GO:0005768,GO:0005886,GO:0006464,GO:0006508,GO:0006511,GO:0006807,GO:0006810,GO:0006886,GO:0006950,GO:0007154,GO:0007165,GO:0008104,GO:0008150,GO:0008152,GO:0008270,GO:0008289,GO:0009056,GO:0009057,GO:0009266,GO:…	2.3.2.31	ko:K20804	-	-	-	ko00000,ko01000,ko04121	O	KOG4275@1|root,KOG4275@2759|Eukaryota,38HB5@33154|Opisthokonta,3BBPA@33208|Metazoa,3CX4P@33213|Bilateria,41ZID@6656|Arthropoda,3SMUJ@50557|Insecta,443N2@7088|Lepidoptera	33208|Metazoa
1h	Nematode	Up	KAJ8721640.1	C-terminal cystine knot-like domain (CTCK)	DAN	-	GREM2	GO:0003002,GO:0003674,GO:0005488,GO:0005515,GO:0005539,GO:0005575,GO:0005576,GO:0005615,GO:0006355,GO:0006357,GO:0007154,GO:0007165,GO:0007166,GO:0007167,GO:0007178,GO:0007275,GO:0007389,GO:0008150,GO:0008201,GO:0009653,GO:0009719,GO:0009790,GO:0009799,GO:0009855,GO:0009889,GO:0009953,GO:0009966,GO:0009968,GO:0009987,GO:0010033,GO:0010171,GO:0010172,GO:0010468,GO:0010469,GO:0010556,GO:0010646,GO:…	-	-	-	-	-	-	S	2C9I3@1|root,2QZFW@2759|Eukaryota,39VB9@33154|Opisthokonta,3BM5I@33208|Metazoa,3D1CN@33213|Bilateria,41ZZV@6656|Arthropoda,3SNF8@50557|Insecta,4445D@7088|Lepidoptera	33208|Metazoa
1h	Nematode	Up	KAJ8718027.1	zinc finger	-	-	ZNF608	GO:0000122,GO:0000902,GO:0000904,GO:0002009,GO:0002165,GO:0002682,GO:0002683,GO:0002694,GO:0002695,GO:0003002,GO:0003674,GO:0003712,GO:0003714,GO:0005575,GO:0005622,GO:0005623,GO:0005634,GO:0006355,GO:0006357,GO:0006928,GO:0006935,GO:0007154,GO:0007162,GO:0007275,GO:0007389,GO:0007399,GO:0007409,GO:0007411,GO:0007412,GO:0007444,GO:0007447,GO:0007450,GO:0007472,GO:0007476,GO:0007552,GO:0007560,GO:…	-	ko:K10847	ko01524,ko03420,map01524,map03420	-	-	ko00000,ko00001,ko03400	S	28KDT@1|root,2QSUK@2759|Eukaryota,38DVR@33154|Opisthokonta,3BEDV@33208|Metazoa,3CT7J@33213|Bilateria,41XI9@6656|Arthropoda,3SJ4M@50557|Insecta,442MF@7088|Lepidoptera	33208|Metazoa
1h	Nematode	Up	KAJ8704711.1	Aldo/keto reductase family	Aldo_ket_red	-	-	GO:0007275,GO:0007399,GO:0007417,GO:0007420,GO:0008150,GO:0016319,GO:0032501,GO:0032502,GO:0048513,GO:0048731,GO:0048856,GO:0060322	1.1.1.21,2.1.1.215,2.1.1.216	ko:K00011,ko:K00555	ko00040,ko00051,ko00052,ko00561,ko00790,ko01100,map00040,map00051,map00052,map00561,map00790,map01100	-	R01036,R01041,R01093,R01095,R01431,R01758,R01759,R01787,R02531,R02577,R04285,R11764	ko00000,ko00001,ko01000,ko03016	S	COG0656@1|root,KOG4341@1|root,KOG1577@2759|Eukaryota,KOG4341@2759|Eukaryota,38HH0@33154|Opisthokonta,3BB8T@33208|Metazoa,3DRB8@33213|Bilateria,4275Z@6656|Arthropoda,3SX01@50557|Insecta,445QW@7088|Lepidoptera	33208|Metazoa
1h	Nematode	Up	KAJ8712016.1	BTB And C-terminal Kelch	BACK,BTB,Kelch_1	-	KLHL3	GO:0000003,GO:0000151,GO:0000209,GO:0001655,GO:0001725,GO:0001822,GO:0002009,GO:0003006,GO:0003008,GO:0003014,GO:0003096,GO:0003674,GO:0003779,GO:0005198,GO:0005488,GO:0005515,GO:0005575,GO:0005576,GO:0005622,GO:0005623,GO:0005737,GO:0005829,GO:0005856,GO:0006464,GO:0006508,GO:0006511,GO:0006807,GO:0006810,GO:0006811,GO:0006812,GO:0006814,GO:0006996,GO:0007010,GO:0007049,GO:0007275,GO:0007276,GO:…	-	ko:K10443,ko:K10457	-	-	-	ko00000,ko04121	T	KOG4441@1|root,KOG4441@2759|Eukaryota,38FPI@33154|Opisthokonta,3BB3K@33208|Metazoa,3CS4P@33213|Bilateria,41VFR@6656|Arthropoda,3SHMR@50557|Insecta,44241@7088|Lepidoptera	33208|Metazoa
1h	Nematode	Up	KAJ8711281.1	RNA recognition motif	LSM_int_assoc,Lsm_interact,RRM_1	-	SART3	GO:0000244,GO:0000245,GO:0000375,GO:0000377,GO:0000387,GO:0000398,GO:0000902,GO:0001775,GO:0002020,GO:0002376,GO:0002520,GO:0002521,GO:0003674,GO:0003676,GO:0003723,GO:0003729,GO:0005488,GO:0005515,GO:0005575,GO:0005622,GO:0005623,GO:0005634,GO:0005654,GO:0006139,GO:0006323,GO:0006325,GO:0006333,GO:0006334,GO:0006396,GO:0006397,GO:0006725,GO:0006807,GO:0006996,GO:0007275,GO:0007399,GO:0007417,GO:…	-	-	-	-	-	-	A	KOG0128@1|root,KOG0128@2759|Eukaryota,38GYF@33154|Opisthokonta,3BEUM@33208|Metazoa,3CTV2@33213|Bilateria,41TXY@6656|Arthropoda,3SHRT@50557|Insecta,4452V@7088|Lepidoptera	33208|Metazoa
1h	Nematode	Up	KAJ8706191.1	TFIIS helical bundle-like domain	Med26	protein IWS1 homolog [Helicoverpa zea]	IWS1	GO:0000414,GO:0005575,GO:0005622,GO:0005623,GO:0005634,GO:0005654,GO:0006139,GO:0006351,GO:0006354,GO:0006355,GO:0006366,GO:0006368,GO:0006725,GO:0006807,GO:0008150,GO:0008152,GO:0009058,GO:0009059,GO:0009889,GO:0009987,GO:0010467,GO:0010468,GO:0010556,GO:0010793,GO:0016070,GO:0018130,GO:0019219,GO:0019222,GO:0019438,GO:0031056,GO:0031060,GO:0031323,GO:0031326,GO:0031399,GO:0031974,GO:0031981,GO:…	-	ko:K17498	-	-	-	ko00000,ko03021	K	COG5139@1|root,KOG1793@2759|Eukaryota,394VH@33154|Opisthokonta,3BC71@33208|Metazoa,3CSZM@33213|Bilateria,41TUS@6656|Arthropoda,3SGG7@50557|Insecta,443XQ@7088|Lepidoptera	33208|Metazoa
1h	Nematode	Up	KAJ8704409.1	-	-	-	-	-	-	-	-	-	-	-	-	2D8WD@1|root,2TBTN@2759|Eukaryota,3974V@33154|Opisthokonta,3CBFM@33208|Metazoa,3DSQU@33213|Bilateria,428U5@6656|Arthropoda,3SYAG@50557|Insecta,4470Z@7088|Lepidoptera	33208|Metazoa
1h	Nematode	Up	KAJ8727729.1	carboxy-lyase activity. It is involved in the biological process described with carboxylic acid metabolic process	Pyridoxal_deC	-	SGPL1	GO:0000003,GO:0001501,GO:0001553,GO:0001568,GO:0001570,GO:0001655,GO:0001667,GO:0001822,GO:0001944,GO:0002376,GO:0002520,GO:0003006,GO:0003674,GO:0003824,GO:0005575,GO:0005622,GO:0005623,GO:0005737,GO:0005783,GO:0005789,GO:0006082,GO:0006629,GO:0006631,GO:0006643,GO:0006665,GO:0006672,GO:0006807,GO:0006915,GO:0006928,GO:0006950,GO:0006952,GO:0007154,GO:0007165,GO:0007166,GO:0007167,GO:0007169,GO:…	4.1.2.27	ko:K01634,ko:K20704	ko00600,ko01100,ko04071,map00600,map01100,map04071	M00100	R02464,R06516	ko00000,ko00001,ko00002,ko01000,ko04131	E	COG0076@1|root,KOG1383@2759|Eukaryota,38BZ3@33154|Opisthokonta,3B9JG@33208|Metazoa,3CUNQ@33213|Bilateria,41VCA@6656|Arthropoda,3SKFJ@50557|Insecta,4432H@7088|Lepidoptera	33208|Metazoa
1h	Nematode	Up	KAJ8730343.1	Trehalase	Trehalase	-	-	GO:0005575,GO:0005623,GO:0005886,GO:0016020,GO:0016323,GO:0044425,GO:0044459,GO:0044464,GO:0071944,GO:0098590	3.2.1.28	ko:K01194	ko00500,ko01100,map00500,map01100	-	R00010	ko00000,ko00001,ko00537,ko01000	G	COG1626@1|root,KOG0602@2759|Eukaryota,38CKH@33154|Opisthokonta,3BY56@33208|Metazoa,3DET0@33213|Bilateria,422B6@6656|Arthropoda,3SQT1@50557|Insecta,442VW@7088|Lepidoptera	33208|Metazoa
1h	Nematode	Up	KAJ8723017.1	Broad-Complex, Tramtrack and Bric a brac	BACK,BTB,F5_F8_type_C	-	BTBD9	GO:0000151,GO:0001505,GO:0003008,GO:0003674,GO:0005488,GO:0005515,GO:0005575,GO:0005622,GO:0005623,GO:0005737,GO:0006508,GO:0006511,GO:0006725,GO:0006807,GO:0007600,GO:0007610,GO:0007611,GO:0007613,GO:0007616,GO:0007622,GO:0007623,GO:0007626,GO:0008150,GO:0008152,GO:0008344,GO:0009056,GO:0009057,GO:0009987,GO:0010498,GO:0010646,GO:0018958,GO:0019005,GO:0019222,GO:0019538,GO:0019899,GO:0019941,GO:…	-	ko:K10481	-	-	-	ko00000,ko04121	S	KOG4350@1|root,KOG4350@2759|Eukaryota,38IF3@33154|Opisthokonta,3BAYN@33208|Metazoa,3CV45@33213|Bilateria,41VHM@6656|Arthropoda,3SHT5@50557|Insecta,4432C@7088|Lepidoptera	33208|Metazoa
1h	Nematode	Up	KAJ8733903.1	WWE domain	HECT,WWE	-	-	GO:0003674,GO:0003824,GO:0004842,GO:0005575,GO:0005622,GO:0005623,GO:0005634,GO:0005737,GO:0006464,GO:0006508,GO:0006511,GO:0006807,GO:0008150,GO:0008152,GO:0009056,GO:0009057,GO:0009893,GO:0009894,GO:0009896,GO:0009987,GO:0010604,GO:0016567,GO:0016740,GO:0019222,GO:0019538,GO:0019787,GO:0019941,GO:0030163,GO:0032446,GO:0036211,GO:0042176,GO:0042752,GO:0042753,GO:0043170,GO:0043226,GO:0043227,GO:…	2.3.2.26	ko:K10590	ko04120,map04120	-	-	ko00000,ko00001,ko01000,ko04121	O	COG5021@1|root,KOG0168@2759|Eukaryota,KOG0170@2759|Eukaryota,38DVI@33154|Opisthokonta,3BED2@33208|Metazoa,3CSMN@33213|Bilateria,41TKA@6656|Arthropoda,3SJC2@50557|Insecta,441BJ@7088|Lepidoptera	33208|Metazoa
1h	Nematode	Up	KAJ8732376.1	DHHC palmitoyltransferase	DHHC	palmitoyltransferase ZDHHC18 [Amyelois transitella]	ZDHHC14	GO:0001736,GO:0001737,GO:0001738,GO:0002009,GO:0002165,GO:0003674,GO:0003824,GO:0005575,GO:0005622,GO:0005623,GO:0005737,GO:0005783,GO:0005794,GO:0005938,GO:0006464,GO:0006497,GO:0006807,GO:0007164,GO:0007275,GO:0007389,GO:0007399,GO:0007444,GO:0007472,GO:0007476,GO:0007552,GO:0007560,GO:0008104,GO:0008150,GO:0008152,GO:0008544,GO:0009058,GO:0009059,GO:0009653,GO:0009791,GO:0009886,GO:0009887,GO:…	2.3.1.225	ko:K16675	ko04391,map04391	-	-	ko00000,ko00001,ko01000	S	COG5273@1|root,KOG1311@2759|Eukaryota,38F6X@33154|Opisthokonta,3BGQ0@33208|Metazoa,3CS2V@33213|Bilateria,41UKU@6656|Arthropoda,3SGZ5@50557|Insecta,4491A@7088|Lepidoptera	33208|Metazoa
1h	Nematode	Up	KAJ8721754.1	Ninein-like	EF-hand_7	blastoderm-specific protein 25D-like isoform X1 [Spodoptera frugiperda]	NINL	GO:0000086,GO:0000242,GO:0000278,GO:0003674,GO:0005488,GO:0005515,GO:0005575,GO:0005576,GO:0005622,GO:0005623,GO:0005737,GO:0005813,GO:0005815,GO:0005829,GO:0005856,GO:0006996,GO:0006997,GO:0006998,GO:0007049,GO:0007346,GO:0008017,GO:0008092,GO:0008150,GO:0009987,GO:0010256,GO:0010389,GO:0010564,GO:0015630,GO:0015631,GO:0016043,GO:0022402,GO:0022406,GO:0022607,GO:0030030,GO:0030031,GO:0034994,GO:…	-	ko:K16476,ko:K16477	-	-	-	ko00000,ko03036	S	28W3C@1|root,2R2VA@2759|Eukaryota,39MV0@33154|Opisthokonta,3CPEG@33208|Metazoa,3E5JH@33213|Bilateria,41XR8@6656|Arthropoda,3SKQI@50557|Insecta,44570@7088|Lepidoptera	33208|Metazoa
1h	Nematode	Up	KAJ8719171.1	domain-containing protein	Ank_2,Ank_4,KH_1	ankyrin repeat and KH domain-containing protein 1 isoform X12 [Helicoverpa zea]	ANKRD17	GO:0000785,GO:0001568,GO:0001654,GO:0001745,GO:0001751,GO:0001754,GO:0001817,GO:0001819,GO:0001944,GO:0001955,GO:0002376,GO:0002682,GO:0002684,GO:0002697,GO:0002699,GO:0002831,GO:0002833,GO:0003674,GO:0003682,GO:0005488,GO:0005515,GO:0005575,GO:0005622,GO:0005623,GO:0005634,GO:0005635,GO:0005694,GO:0005737,GO:0006275,GO:0006950,GO:0006952,GO:0006955,GO:0006959,GO:0006996,GO:0007005,GO:0007010,GO:…	-	ko:K16726	-	-	-	ko00000,ko03036	T	KOG4369@1|root,KOG4369@2759|Eukaryota,38I05@33154|Opisthokonta,3BHRH@33208|Metazoa,3CU4I@33213|Bilateria,41XRM@6656|Arthropoda,3SIQV@50557|Insecta,445JB@7088|Lepidoptera	33208|Metazoa
1h	Nematode	Up	KAJ8720108.1	-	-	inositol-trisphosphate 3-kinase A isoform X1 [Helicoverpa armigera]	-	-	-	-	-	-	-	-	-	2F9KE@1|root,2TAS2@2759|Eukaryota,395SV@33154|Opisthokonta,3CA7X@33208|Metazoa,3DRCU@33213|Bilateria,427H7@6656|Arthropoda,3SXAM@50557|Insecta,4442R@7088|Lepidoptera	33208|Metazoa
1h	Nematode	Up	KAJ8726237.1	AMP-binding enzyme C-terminal domain	AMP-binding,AMP-binding_C	-	SLC27A4	GO:0000038,GO:0001579,GO:0001676,GO:0001932,GO:0001934,GO:0003674,GO:0003824,GO:0004467,GO:0005215,GO:0005319,GO:0005342,GO:0005488,GO:0005515,GO:0005575,GO:0005622,GO:0005623,GO:0005737,GO:0005739,GO:0005783,GO:0005789,GO:0005829,GO:0005886,GO:0005887,GO:0005901,GO:0005902,GO:0005903,GO:0006082,GO:0006575,GO:0006629,GO:0006631,GO:0006644,GO:0006646,GO:0006650,GO:0006654,GO:0006655,GO:0006656,GO:…	-	ko:K08745	ko03320,ko04931,map03320,map04931	-	-	ko00000,ko00001,ko01000,ko01004,ko02000	I	KOG1179@1|root,KOG1179@2759|Eukaryota,38B7F@33154|Opisthokonta,3BA3X@33208|Metazoa,3CRF3@33213|Bilateria,41XJA@6656|Arthropoda,3SKU3@50557|Insecta,44898@7088|Lepidoptera	33208|Metazoa
1h	Nematode	Up	KAJ8712054.1	Vesicle transport v-SNARE protein N-terminus	V-SNARE	-	-	-	-	ko:K08493	ko04130,ko04138,map04130,map04138	-	-	ko00000,ko00001,ko04131	S	KOG1666@1|root,KOG1666@2759|Eukaryota,390Y7@33154|Opisthokonta,3CBQC@33208|Metazoa,3DSZW@33213|Bilateria,4292W@6656|Arthropoda,3SYJS@50557|Insecta,447IS@7088|Lepidoptera	33208|Metazoa
1h	Nematode	Up	KAJ8736743.1	Selenoprotein SelK_SelG	SelK_SelG	-	-	GO:0001700,GO:0002376,GO:0003002,GO:0005575,GO:0005622,GO:0005623,GO:0005737,GO:0005783,GO:0005789,GO:0005794,GO:0006810,GO:0006811,GO:0006812,GO:0006816,GO:0006873,GO:0006874,GO:0006875,GO:0007275,GO:0007350,GO:0007389,GO:0007568,GO:0008150,GO:0008340,GO:0009790,GO:0009792,GO:0009880,GO:0009987,GO:0010259,GO:0010470,GO:0012505,GO:0016020,GO:0019725,GO:0022603,GO:0030001,GO:0030003,GO:0031984,GO:…	-	-	-	-	-	-	S	2E0K0@1|root,2S803@2759|Eukaryota,3ASDE@33154|Opisthokonta,3C3K9@33208|Metazoa,3DK29@33213|Bilateria,421H0@6656|Arthropoda,3T18Z@50557|Insecta,44A3T@7088|Lepidoptera	33208|Metazoa
1h	Nematode	Up	KAJ8724892.1	Sprouty protein (Spry)	Sprouty	protein sprouty [Trichoplusia ni] >ref|XP_026746453.1| protein sprouty [Trichoplusia ni] >ref|XP_026746461.1| protein sprouty [Trichoplusia ni] >ref|XP_026746468.1| protein sprouty [Trichoplusia ni] >ref|XP_026746474.1| protein sprouty [Trichoplusia ni]	-	-	-	ko:K17383,ko:K17384	ko04013,ko05206,map04013,map05206	-	-	ko00000,ko00001	S	2D81R@1|root,2T8CK@2759|Eukaryota,392WE@33154|Opisthokonta,3C877@33208|Metazoa,3DNG8@33213|Bilateria,424TI@6656|Arthropoda,3SU4R@50557|Insecta,44AMH@7088|Lepidoptera	33208|Metazoa
1h	Nematode	Up	KAJ8718857.1	Translation initiation factor activity. It is involved in the biological process described with translational initiation	IF4E	eukaryotic translation initiation factor 4E type 2 [Trichoplusia ni]	EIF4E2	GO:0000339,GO:0000340,GO:0001701,GO:0003674,GO:0003676,GO:0003723,GO:0005488,GO:0005515,GO:0005575,GO:0005622,GO:0005623,GO:0005737,GO:0005829,GO:0005845,GO:0006412,GO:0006417,GO:0006518,GO:0006807,GO:0007275,GO:0007553,GO:0007554,GO:0008135,GO:0008150,GO:0008152,GO:0009058,GO:0009059,GO:0009790,GO:0009792,GO:0009889,GO:0009890,GO:0009891,GO:0009892,GO:0009893,GO:0009987,GO:0010467,GO:0010468,GO:…	-	ko:K03259	ko01521,ko03013,ko04066,ko04150,ko04151,ko04211,ko04910,map01521,map03013,map04066,map04150,map04151,map04211,map04910	M00428	-	ko00000,ko00001,ko00002,ko03012,ko03019	J	COG5053@1|root,KOG1669@2759|Eukaryota,38GD4@33154|Opisthokonta,3BGXI@33208|Metazoa,3CYQH@33213|Bilateria,41XNU@6656|Arthropoda,3SM5V@50557|Insecta,445SR@7088|Lepidoptera	33208|Metazoa
1h	Nematode	Up	KAJ8726129.1	catalytic domain of ctd-like phosphatases	NIF	-	CTDSPL	GO:0001932,GO:0001933,GO:0003674,GO:0003824,GO:0004721,GO:0004722,GO:0005575,GO:0005622,GO:0005623,GO:0005634,GO:0005654,GO:0006355,GO:0006357,GO:0006464,GO:0006470,GO:0006793,GO:0006796,GO:0006807,GO:0007275,GO:0007346,GO:0007399,GO:0008150,GO:0008152,GO:0008420,GO:0009889,GO:0009892,GO:0009987,GO:0010468,GO:0010556,GO:0010563,GO:0010564,GO:0010605,GO:0010721,GO:0010948,GO:0016311,GO:0016787,GO:…	3.1.3.16	ko:K15731	-	-	-	ko00000,ko01000,ko01009,ko03021	K	COG5190@1|root,KOG1605@2759|Eukaryota,38D0R@33154|Opisthokonta,3BA7M@33208|Metazoa,3CXK1@33213|Bilateria,41W1J@6656|Arthropoda,3SKRB@50557|Insecta,4489E@7088|Lepidoptera	33208|Metazoa
1h	Nematode	Up	KAJ8705392.1	PLU-1-like protein	ARID,JmjC,JmjN,PHD,PLU-1,zf-C5HC2	-	KDM5A	GO:0000003,GO:0000118,GO:0000122,GO:0000228,GO:0000785,GO:0000790,GO:0000976,GO:0000981,GO:0001046,GO:0001047,GO:0001067,GO:0001085,GO:0001650,GO:0001763,GO:0002009,GO:0002164,GO:0002250,GO:0002252,GO:0002376,GO:0002443,GO:0002449,GO:0002456,GO:0002457,GO:0002460,GO:0003006,GO:0003674,GO:0003676,GO:0003677,GO:0003682,GO:0003690,GO:0003700,GO:0003712,GO:0003713,GO:0003714,GO:0003824,GO:0005102,GO:…	-	ko:K11446,ko:K12495,ko:K19952	ko04144,map04144	-	-	ko00000,ko00001,ko01000,ko01009,ko03036,ko04131	K	COG0055@1|root,KOG1246@2759|Eukaryota,38D5X@33154|Opisthokonta,3BA87@33208|Metazoa,3CRN2@33213|Bilateria,41WIG@6656|Arthropoda,3SGN2@50557|Insecta,442EM@7088|Lepidoptera	33208|Metazoa
1h	Nematode	Up	KAJ8718738.1	BRO1-like domain	ALIX_LYPXL_bnd,BRO1	-	PDCD6IP	GO:0000003,GO:0000278,GO:0000281,GO:0000910,GO:0000912,GO:0000915,GO:0000920,GO:0001664,GO:0001772,GO:0001932,GO:0001934,GO:0003006,GO:0003674,GO:0005102,GO:0005112,GO:0005488,GO:0005515,GO:0005575,GO:0005576,GO:0005615,GO:0005622,GO:0005623,GO:0005737,GO:0005768,GO:0005770,GO:0005771,GO:0005783,GO:0005813,GO:0005815,GO:0005829,GO:0005856,GO:0005886,GO:0006508,GO:0006511,GO:0006807,GO:0006810,GO:…	-	ko:K12200	ko04144,map04144	-	-	ko00000,ko00001,ko04131,ko04147	S	KOG2220@1|root,KOG2220@2759|Eukaryota,38CYR@33154|Opisthokonta,3BA8V@33208|Metazoa,3CT6G@33213|Bilateria,41UV1@6656|Arthropoda,3SIXE@50557|Insecta,445RR@7088|Lepidoptera	33208|Metazoa
1h	Nematode	Up	KAJ8723042.1	Sulfotransferase family	Sulfotransfer_3	-	TPST2	GO:0000003,GO:0000139,GO:0001775,GO:0002790,GO:0003674,GO:0003824,GO:0005488,GO:0005515,GO:0005575,GO:0005622,GO:0005623,GO:0005737,GO:0005783,GO:0005794,GO:0005802,GO:0006082,GO:0006139,GO:0006163,GO:0006464,GO:0006477,GO:0006478,GO:0006725,GO:0006753,GO:0006790,GO:0006793,GO:0006796,GO:0006807,GO:0006810,GO:0006950,GO:0006952,GO:0006954,GO:0007275,GO:0007338,GO:0007342,GO:0007343,GO:0008104,GO:…	2.8.2.20	ko:K01021	-	-	-	ko00000,ko01000	O	COG0457@1|root,KOG3988@2759|Eukaryota,38FAU@33154|Opisthokonta,3BEU7@33208|Metazoa,3CS0P@33213|Bilateria,41XMQ@6656|Arthropoda,3SFXA@50557|Insecta,4423P@7088|Lepidoptera	33208|Metazoa
1h	Nematode	Up	KAJ8712162.1	Wiskott Aldrich syndrome homology region 2	WH2	LOW QUALITY PROTEIN: actin-binding protein WASF3 [Helicoverpa armigera]	WASF1	GO:0000003,GO:0000768,GO:0000902,GO:0000904,GO:0001501,GO:0001525,GO:0001568,GO:0001654,GO:0001667,GO:0001726,GO:0001745,GO:0001764,GO:0001944,GO:0002252,GO:0002253,GO:0002376,GO:0002429,GO:0002431,GO:0002433,GO:0002520,GO:0002682,GO:0002684,GO:0002757,GO:0002764,GO:0002768,GO:0003006,GO:0003674,GO:0003779,GO:0005488,GO:0005515,GO:0005575,GO:0005622,GO:0005623,GO:0005634,GO:0005737,GO:0005739,GO:…	-	ko:K05748,ko:K05753,ko:K06083,ko:K06220	ko04520,ko04666,ko04810,ko05100,ko05131,ko05132,ko05231,map04520,map04666,map04810,map05100,map05131,map05132,map05231	-	-	ko00000,ko00001,ko04812	Z	KOG1830@1|root,KOG1830@2759|Eukaryota,38FJQ@33154|Opisthokonta,3BBVV@33208|Metazoa,3CRUH@33213|Bilateria,41V9M@6656|Arthropoda,3SHBA@50557|Insecta,4481X@7088|Lepidoptera	33208|Metazoa
1h	Nematode	Up	KAJ8706903.1	Zinc-finger associated domain (zf-AD)	zf-AD,zf-C2H2,zf-C2H2_jaz	-	-	-	-	-	-	-	-	-	S	KOG1721@1|root,KOG1721@2759|Eukaryota,38VKN@33154|Opisthokonta,3C5S4@33208|Metazoa,3DKZM@33213|Bilateria,4270I@6656|Arthropoda,3SWS2@50557|Insecta,441JZ@7088|Lepidoptera	33208|Metazoa
1h	Nematode	Up	KAJ8721173.1	WD40 repeats	WD40	-	DCAF7	GO:0000151,GO:0005575,GO:0005622,GO:0005623,GO:0005634,GO:0005654,GO:0005737,GO:0005829,GO:0006464,GO:0006807,GO:0006950,GO:0006970,GO:0007275,GO:0007517,GO:0008150,GO:0008152,GO:0009266,GO:0009408,GO:0009628,GO:0009966,GO:0009968,GO:0009987,GO:0010646,GO:0010648,GO:0016363,GO:0016604,GO:0019538,GO:0023051,GO:0023057,GO:0030154,GO:0031461,GO:0031974,GO:0031981,GO:0032501,GO:0032502,GO:0032991,GO:…	-	ko:K11805	-	-	-	ko00000,ko04121	S	KOG0290@1|root,KOG0290@2759|Eukaryota,38I4D@33154|Opisthokonta,3BD3I@33208|Metazoa,3CVIU@33213|Bilateria,41V7R@6656|Arthropoda,3SIKH@50557|Insecta,441XI@7088|Lepidoptera	33208|Metazoa
1h	Nematode	Up	KAJ8731067.1	Ras subfamily of RAS small GTPases	Ras	-	MRAS	GO:0003674,GO:0003824,GO:0003924,GO:0005488,GO:0005515,GO:0005575,GO:0005623,GO:0005886,GO:0006996,GO:0007010,GO:0007154,GO:0007165,GO:0007264,GO:0007265,GO:0007275,GO:0007517,GO:0008150,GO:0009987,GO:0010033,GO:0016020,GO:0016043,GO:0016462,GO:0016787,GO:0016817,GO:0016818,GO:0017111,GO:0023052,GO:0030029,GO:0030036,GO:0030742,GO:0032501,GO:0032502,GO:0034097,GO:0035556,GO:0042221,GO:0044464,GO:…	-	ko:K07831	ko04010,ko04014,ko04015,ko04072,ko04137,ko04140,ko04218,ko04371,ko04810,ko05166,ko05205,map04010,map04014,map04015,map04072,map04137,map04140,map04218,map04371,map04810,map05166,map05205	-	-	ko00000,ko00001,ko04031	S	COG1100@1|root,KOG0395@2759|Eukaryota,38IGN@33154|Opisthokonta,3BD1I@33208|Metazoa,3CX8C@33213|Bilateria,41VF4@6656|Arthropoda,3SKQS@50557|Insecta,4465A@7088|Lepidoptera	33208|Metazoa
1h	Nematode	Up	KAJ8717580.1	Calcium ion binding	EF-hand_4	-	Eps-15	GO:0006810,GO:0006897,GO:0006898,GO:0008150,GO:0008582,GO:0008593,GO:0009966,GO:0009968,GO:0010646,GO:0010648,GO:0016192,GO:0023051,GO:0023057,GO:0036465,GO:0040008,GO:0044087,GO:0045746,GO:0048488,GO:0048519,GO:0048523,GO:0048583,GO:0048585,GO:0048638,GO:0050789,GO:0050793,GO:0050794,GO:0050803,GO:0050807,GO:0051128,GO:0051179,GO:0051234,GO:0051239,GO:0051641,GO:0051649,GO:0051960,GO:0051963,GO:…	-	ko:K12472	ko04144,map04144	-	-	ko00000,ko00001,ko04131	TU	KOG0998@1|root,KOG0998@2759|Eukaryota,38GSU@33154|Opisthokonta,3BCZJ@33208|Metazoa,3CRGM@33213|Bilateria,41X77@6656|Arthropoda,3SH7E@50557|Insecta,449C4@7088|Lepidoptera	33208|Metazoa
1h	Nematode	Up	KAJ8704174.1	Class II Aldolase and Adducin N-terminal domain	Aldolase_II	protein hu-li tai shao isoform X5 [Spodoptera litura]	add-1	GO:0000003,GO:0000212,GO:0000226,GO:0000902,GO:0000904,GO:0001709,GO:0003006,GO:0003008,GO:0003674,GO:0003779,GO:0005488,GO:0005515,GO:0005575,GO:0005576,GO:0005622,GO:0005623,GO:0005737,GO:0005886,GO:0006810,GO:0006928,GO:0006935,GO:0006996,GO:0007010,GO:0007015,GO:0007017,GO:0007049,GO:0007051,GO:0007098,GO:0007275,GO:0007276,GO:0007281,GO:0007282,GO:0007283,GO:0007292,GO:0007293,GO:0007294,GO:…	-	ko:K18622	-	-	-	ko00000,ko04812	TZ	COG0235@1|root,KOG3699@2759|Eukaryota,38BZP@33154|Opisthokonta,3B943@33208|Metazoa,3CR88@33213|Bilateria,41TEA@6656|Arthropoda,3SK2P@50557|Insecta,445PR@7088|Lepidoptera	33208|Metazoa
1h	Nematode	Up	KAJ8730454.1	Raptor N-terminal CASPase like domain	HEAT,Raptor_N,WD40	-	RPTOR	GO:0000003,GO:0000182,GO:0000323,GO:0001016,GO:0001025,GO:0001030,GO:0001031,GO:0001032,GO:0001067,GO:0001101,GO:0001156,GO:0001558,GO:0001932,GO:0001933,GO:0001934,GO:0001936,GO:0001938,GO:0002119,GO:0002164,GO:0002165,GO:0002791,GO:0002792,GO:0003006,GO:0003674,GO:0003676,GO:0003677,GO:0003690,GO:0004857,GO:0004860,GO:0005488,GO:0005515,GO:0005575,GO:0005622,GO:0005623,GO:0005634,GO:0005654,GO:…	-	ko:K07204	ko04136,ko04138,ko04140,ko04150,ko04151,ko04152,ko04211,ko04213,ko04714,ko04910,ko05206,map04136,map04138,map04140,map04150,map04151,map04152,map04211,map04213,map04714,map04910,map05206	-	-	ko00000,ko00001,ko04131	D	KOG1517@1|root,KOG1517@2759|Eukaryota,38C2A@33154|Opisthokonta,3BB5D@33208|Metazoa,3CT1B@33213|Bilateria,41W8E@6656|Arthropoda,3SK3U@50557|Insecta,444MR@7088|Lepidoptera	33208|Metazoa
1h	Nematode	Up	KAJ8714717.1	RNA recognition motif	RRM_1	heterogeneous nuclear ribonucleoprotein 27C isoform X3 [Helicoverpa armigera] >ref|XP_047029456.1| heterogeneous nuclear ribonucleoprotein 27C isoform X2 [Helicoverpa zea]	DAZAP1	GO:0000003,GO:0000578,GO:0000902,GO:0000904,GO:0001667,GO:0001890,GO:0001893,GO:0002064,GO:0002065,GO:0002066,GO:0003002,GO:0003006,GO:0003674,GO:0003676,GO:0003677,GO:0003697,GO:0003723,GO:0003727,GO:0003729,GO:0003730,GO:0005488,GO:0005515,GO:0005575,GO:0005622,GO:0005623,GO:0005634,GO:0005654,GO:0005737,GO:0005829,GO:0006403,GO:0006417,GO:0006928,GO:0006935,GO:0007028,GO:0007275,GO:0007276,GO:…	-	ko:K12741,ko:K14411	ko03015,ko03040,map03015,map03040	-	-	ko00000,ko00001,ko03019,ko03041	A	KOG4205@1|root,KOG4205@2759|Eukaryota,38F25@33154|Opisthokonta,3BIB5@33208|Metazoa,3CT1F@33213|Bilateria,41XZW@6656|Arthropoda,3SIZ7@50557|Insecta,444KP@7088|Lepidoptera	33208|Metazoa
1h	Nematode	Up	KAJ8733900.1	GTPase-activator protein for Ras-like GTPases	BTK,C2,PH,RasGAP	-	RASA2	GO:0000165,GO:0000578,GO:0002009,GO:0002165,GO:0003002,GO:0003008,GO:0003674,GO:0005096,GO:0005215,GO:0005216,GO:0005217,GO:0005261,GO:0005262,GO:0005575,GO:0005622,GO:0005623,GO:0005737,GO:0005829,GO:0005886,GO:0006355,GO:0006357,GO:0006464,GO:0006468,GO:0006793,GO:0006796,GO:0006807,GO:0006810,GO:0006811,GO:0006812,GO:0006816,GO:0006873,GO:0006874,GO:0006875,GO:0006950,GO:0007154,GO:0007165,GO:…	-	ko:K08053,ko:K12380	ko04010,ko04013,ko04014,ko05203,map04010,map04013,map04014,map05203	-	-	ko00000,ko00001	T	KOG2059@1|root,KOG2059@2759|Eukaryota,38CMR@33154|Opisthokonta,3BAER@33208|Metazoa,3D06M@33213|Bilateria,41V5Y@6656|Arthropoda,3SGFU@50557|Insecta,443MV@7088|Lepidoptera	33208|Metazoa
1h	Nematode	Up	KAJ8737179.1	Cold shock protein domain	CSD	Y-box factor homolog [Spodoptera litura]	YBX2	GO:0000003,GO:0000122,GO:0000375,GO:0000377,GO:0000398,GO:0000976,GO:0000977,GO:0000978,GO:0000981,GO:0000982,GO:0000987,GO:0001012,GO:0001067,GO:0001077,GO:0001228,GO:0001650,GO:0001701,GO:0002039,GO:0003006,GO:0003674,GO:0003676,GO:0003677,GO:0003682,GO:0003690,GO:0003697,GO:0003700,GO:0003723,GO:0003729,GO:0003730,GO:0005488,GO:0005515,GO:0005575,GO:0005576,GO:0005622,GO:0005623,GO:0005634,GO:…	-	ko:K06099,ko:K09276,ko:K09277	ko04530,map04530	-	-	ko00000,ko00001,ko03000,ko03019,ko03041	J	COG1278@1|root,KOG3070@2759|Eukaryota,38WUV@33154|Opisthokonta,3BRDB@33208|Metazoa,3CWFW@33213|Bilateria,41YMT@6656|Arthropoda,3SMBR@50557|Insecta,443Y8@7088|Lepidoptera	33208|Metazoa
1h	Nematode	Up	KAJ8704117.1	ubiquitin-protein transferase activity	-	-	-	-	2.3.2.27	ko:K19041	-	-	-	ko00000,ko01000,ko04121	O	COG1184@1|root,KOG0800@1|root,KOG0800@2759|Eukaryota,KOG1465@2759|Eukaryota,390UR@33154|Opisthokonta,3C6MQ@33208|Metazoa,3DMKM@33213|Bilateria,4245H@6656|Arthropoda,3STB7@50557|Insecta,448RE@7088|Lepidoptera	33208|Metazoa
1h	Nematode	Up	KAJ8726053.1	Dock homology region 2	DHR-2,DOCK-C2,DUF3398	-	DOCK6	GO:0000226,GO:0000902,GO:0000904,GO:0001932,GO:0001934,GO:0002244,GO:0002252,GO:0002376,GO:0002520,GO:0003674,GO:0005085,GO:0005088,GO:0005089,GO:0005488,GO:0005515,GO:0005575,GO:0005622,GO:0005623,GO:0005737,GO:0005829,GO:0006582,GO:0006725,GO:0006810,GO:0006897,GO:0006909,GO:0006950,GO:0006952,GO:0006955,GO:0006996,GO:0007010,GO:0007017,GO:0007097,GO:0007163,GO:0007275,GO:0007399,GO:0007405,GO:…	-	ko:K21852	-	-	-	ko00000,ko04131	T	KOG1997@1|root,KOG1997@2759|Eukaryota,38C96@33154|Opisthokonta,3BA61@33208|Metazoa,3CR5D@33213|Bilateria,41VQU@6656|Arthropoda,3SJTF@50557|Insecta,4452J@7088|Lepidoptera	33208|Metazoa
1h	Nematode	Up	KAJ8720421.1	domain present in translation initiation factor eIF2B and eIF5	W2,eIF-5_eIF-2B	-	EIF5	GO:0000122,GO:0001731,GO:0002181,GO:0002183,GO:0003674,GO:0003676,GO:0003723,GO:0003743,GO:0003824,GO:0003924,GO:0005488,GO:0005515,GO:0005575,GO:0005622,GO:0005623,GO:0005737,GO:0005829,GO:0005886,GO:0006355,GO:0006357,GO:0006412,GO:0006413,GO:0006417,GO:0006446,GO:0006518,GO:0006807,GO:0008135,GO:0008150,GO:0008152,GO:0009058,GO:0009059,GO:0009889,GO:0009890,GO:0009892,GO:0009987,GO:0010467,GO:…	-	ko:K03262	ko03013,ko04214,map03013,map04214	-	-	ko00000,ko00001,ko03012	J	COG1601@1|root,KOG2767@2759|Eukaryota,38DWM@33154|Opisthokonta,3BE4X@33208|Metazoa,3CWRX@33213|Bilateria,41WE8@6656|Arthropoda,3SIPA@50557|Insecta,443RA@7088|Lepidoptera	33208|Metazoa
1h	Nematode	Up	KAJ8709159.1	Drought induced 19 protein (Di19), zinc-binding	ZZ,zf-Di19	-	KCMF1	GO:0001775,GO:0002252,GO:0002263,GO:0002274,GO:0002275,GO:0002283,GO:0002366,GO:0002376,GO:0002443,GO:0002444,GO:0002446,GO:0003674,GO:0003824,GO:0004842,GO:0005575,GO:0005576,GO:0005622,GO:0005623,GO:0005737,GO:0005829,GO:0006464,GO:0006807,GO:0006810,GO:0006887,GO:0006955,GO:0008150,GO:0008152,GO:0009987,GO:0012505,GO:0016192,GO:0016567,GO:0016740,GO:0019538,GO:0019787,GO:0030141,GO:0031410,GO:…	2.3.2.27	ko:K22376	-	-	-	ko00000,ko01000,ko04121	S	KOG1280@1|root,KOG1280@2759|Eukaryota,38D3B@33154|Opisthokonta,3BCNG@33208|Metazoa,3CSXC@33213|Bilateria,41WID@6656|Arthropoda,3SHGD@50557|Insecta,4477X@7088|Lepidoptera	33208|Metazoa
1h	Nematode	Up	KAJ8723797.1	ATP synthase alpha/beta family, beta-barrel domain	ATP-synt_ab,ATP-synt_ab_N	ATP synthase subunit beta, mitochondrial-like [Trichoplusia ni]	ATP5B	GO:0000003,GO:0000166,GO:0000275,GO:0001525,GO:0001568,GO:0001944,GO:0002119,GO:0002164,GO:0003006,GO:0003008,GO:0003674,GO:0003824,GO:0005102,GO:0005215,GO:0005488,GO:0005509,GO:0005515,GO:0005524,GO:0005575,GO:0005622,GO:0005623,GO:0005737,GO:0005739,GO:0005740,GO:0005743,GO:0005753,GO:0005754,GO:0005759,GO:0005886,GO:0005929,GO:0006091,GO:0006119,GO:0006139,GO:0006163,GO:0006164,GO:0006629,GO:…	3.6.3.14	ko:K02133	ko00190,ko01100,ko04714,ko05010,ko05012,ko05016,map00190,map01100,map04714,map05010,map05012,map05016	M00158	-	ko00000,ko00001,ko00002,ko01000	C	COG0055@1|root,COG1499@1|root,KOG3770@1|root,KOG1350@2759|Eukaryota,KOG2613@2759|Eukaryota,KOG3770@2759|Eukaryota,38CQ6@33154|Opisthokonta,3BAHK@33208|Metazoa,3CV2G@33213|Bilateria,41UH5@6656|Arthropoda,3SI8U@50557|Insecta,449CB@7088|Lepidoptera	33208|Metazoa
1h	Nematode	Up	KAJ8731362.1	Ring finger domain	Filamin,NHL,zf-B_box,zf-C3HC4_3,zf-RING_2,zf-RING_UBOX	-	-	-	2.3.2.27	ko:K11997,ko:K12021,ko:K12035	ko05206,map05206	-	-	ko00000,ko00001,ko01000,ko03019,ko04121	O	KOG2177@1|root,KOG2177@2759|Eukaryota,38EA3@33154|Opisthokonta,3BFJH@33208|Metazoa,3CRTV@33213|Bilateria,41V3H@6656|Arthropoda,3SIEE@50557|Insecta,441WQ@7088|Lepidoptera	33208|Metazoa
1h	Nematode	Up	KAJ8736776.1	Zinc ion binding	CH,DUF3585,FAD_binding_2,LIM	-	Mical	GO:0000166,GO:0000902,GO:0000904,GO:0003674,GO:0003779,GO:0003824,GO:0004497,GO:0005488,GO:0005515,GO:0005575,GO:0005622,GO:0005623,GO:0005737,GO:0005829,GO:0006464,GO:0006807,GO:0006928,GO:0006935,GO:0006996,GO:0007010,GO:0007015,GO:0007275,GO:0007399,GO:0007409,GO:0007411,GO:0007416,GO:0008092,GO:0008150,GO:0008152,GO:0008154,GO:0009605,GO:0009653,GO:0009987,GO:0010927,GO:0014041,GO:0014866,GO:…	1.14.13.225	ko:K19947	-	-	-	ko00000,ko01000,ko04131	Z	COG5069@1|root,KOG1700@2759|Eukaryota,38ECY@33154|Opisthokonta,3BC2Z@33208|Metazoa,3CUP2@33213|Bilateria,41U1U@6656|Arthropoda,3SHTE@50557|Insecta,4451J@7088|Lepidoptera	33208|Metazoa
1h	Nematode	Up	KAJ8705412.1	Phosphotyrosine-binding domain	PTB,SH3_1	-	EPS8	GO:0000278,GO:0000280,GO:0001726,GO:0002009,GO:0002119,GO:0002164,GO:0002376,GO:0003008,GO:0003674,GO:0003779,GO:0005070,GO:0005488,GO:0005515,GO:0005575,GO:0005622,GO:0005623,GO:0005737,GO:0005829,GO:0005886,GO:0005887,GO:0005903,GO:0005938,GO:0006928,GO:0006996,GO:0007010,GO:0007015,GO:0007049,GO:0007154,GO:0007165,GO:0007166,GO:0007167,GO:0007169,GO:0007173,GO:0007264,GO:0007265,GO:0007266,GO:…	-	ko:K17277	-	-	-	ko00000,ko04131,ko04147	T	KOG3557@1|root,KOG3557@2759|Eukaryota,38HDZ@33154|Opisthokonta,3BAD9@33208|Metazoa,3CXNX@33213|Bilateria,41WXS@6656|Arthropoda,3SKAN@50557|Insecta,4430A@7088|Lepidoptera	33208|Metazoa
1h	Nematode	Up	KAJ8735723.1	Furin-like cysteine rich region	Furin-like,Pkinase_Tyr,Recep_L_domain,fn3	-	InR	GO:0000003,GO:0000768,GO:0000902,GO:0000904,GO:0001558,GO:0001700,GO:0002064,GO:0002065,GO:0002066,GO:0002791,GO:0002792,GO:0003006,GO:0003674,GO:0003824,GO:0004672,GO:0004713,GO:0004714,GO:0004888,GO:0005009,GO:0005488,GO:0005515,GO:0005520,GO:0005575,GO:0005576,GO:0005615,GO:0005623,GO:0005886,GO:0005887,GO:0005899,GO:0005975,GO:0006464,GO:0006468,GO:0006629,GO:0006793,GO:0006796,GO:0006807,GO:…	2.7.10.1	ko:K04527,ko:K05087	ko01521,ko01522,ko04010,ko04014,ko04015,ko04022,ko04066,ko04068,ko04072,ko04114,ko04140,ko04144,ko04150,ko04151,ko04152,ko04211,ko04212,ko04213,ko04510,ko04520,ko04550,ko04730,ko04910,ko04913,ko04914,ko04923,ko04930,ko04931,ko04932,ko04960,ko05200,ko05202,ko05205,ko05214,ko05215,ko05218,ko05224,ko05225,map01521,map01522,map04010,map04014,map04015,map04022,map04066,map04068,map04072,map04114,map04…	M00676	-	ko00000,ko00001,ko00002,ko01000,ko01001,ko01020,ko04050,ko04090	T	COG0515@1|root,KOG4258@2759|Eukaryota,38BN2@33154|Opisthokonta,3BBBA@33208|Metazoa,3CWHQ@33213|Bilateria,41WPS@6656|Arthropoda,3SGUP@50557|Insecta,441QS@7088|Lepidoptera	33208|Metazoa
1h	Nematode	Up	KAJ8713233.1	STAG domain	STAG	cohesin subunit SA-1 isoform X1 [Trichoplusia ni]	STAG2	GO:0000003,GO:0000070,GO:0000228,GO:0000278,GO:0000280,GO:0000775,GO:0000779,GO:0000780,GO:0000785,GO:0000792,GO:0000793,GO:0000794,GO:0000798,GO:0000819,GO:0000922,GO:0000981,GO:0001228,GO:0003674,GO:0003676,GO:0003677,GO:0003682,GO:0003700,GO:0005488,GO:0005575,GO:0005622,GO:0005623,GO:0005634,GO:0005654,GO:0005694,GO:0005721,GO:0005737,GO:0005819,GO:0005829,GO:0005856,GO:0006139,GO:0006275,GO:…	-	ko:K06671,ko:K13055	ko04110,ko04111,ko04113,ko04114,map04110,map04111,map04113,map04114	-	-	ko00000,ko00001,ko03036	D	COG5537@1|root,KOG2011@2759|Eukaryota,38I10@33154|Opisthokonta,3BBXN@33208|Metazoa,3CRTY@33213|Bilateria,41XUJ@6656|Arthropoda,3SGVW@50557|Insecta,442US@7088|Lepidoptera	33208|Metazoa
1h	Nematode	Up	KAJ8718856.1	Anaphase-promoting complex, cyclosome, subunit 3	ANAPC3,TPR_1,TPR_7,TPR_8	-	CDC16	GO:0000003,GO:0000151,GO:0000152,GO:0000209,GO:0000278,GO:0003002,GO:0003006,GO:0003674,GO:0003824,GO:0004842,GO:0005575,GO:0005622,GO:0005623,GO:0005634,GO:0005654,GO:0005680,GO:0005737,GO:0005813,GO:0005815,GO:0005819,GO:0005829,GO:0005856,GO:0006464,GO:0006508,GO:0006511,GO:0006807,GO:0007049,GO:0007088,GO:0007275,GO:0007276,GO:0007281,GO:0007292,GO:0007346,GO:0007389,GO:0008150,GO:0008152,GO:…	-	ko:K03353	ko04110,ko04111,ko04113,ko04114,ko04120,ko04914,ko05166,map04110,map04111,map04113,map04114,map04120,map04914,map05166	M00389	-	ko00000,ko00001,ko00002,ko01009,ko03036,ko04121	DO	KOG1173@1|root,KOG1173@2759|Eukaryota,38DIV@33154|Opisthokonta,3BC0I@33208|Metazoa,3CY6I@33213|Bilateria,41W0J@6656|Arthropoda,3SI10@50557|Insecta,445FQ@7088|Lepidoptera	33208|Metazoa
1h	Nematode	Up	KAJ8718227.1	RING-type zinc-finger	CUE,zf-RING_2	-	AMFR	GO:0000209,GO:0002020,GO:0003674,GO:0003824,GO:0004842,GO:0005488,GO:0005515,GO:0005575,GO:0005622,GO:0005623,GO:0005634,GO:0005737,GO:0005783,GO:0005789,GO:0005794,GO:0005886,GO:0005887,GO:0006457,GO:0006464,GO:0006508,GO:0006511,GO:0006517,GO:0006807,GO:0006950,GO:0006986,GO:0007154,GO:0007165,GO:0008150,GO:0008152,GO:0009056,GO:0009057,GO:0009100,GO:0009987,GO:0010033,GO:0010243,GO:0010498,GO:…	2.3.2.27	ko:K10636	ko04141,map04141	-	-	ko00000,ko00001,ko01000,ko04121	O	COG5243@1|root,KOG0802@2759|Eukaryota,38F9G@33154|Opisthokonta,3BE7A@33208|Metazoa,3CS1E@33213|Bilateria,41TNZ@6656|Arthropoda,3SIK9@50557|Insecta	33208|Metazoa
1h	Nematode	Up	KAJ8736899.1	binding. It is involved in the biological process described with regulation of transcription, DNA-templated	Homeobox,LIM	-	LHX2	GO:0000003,GO:0000902,GO:0000904,GO:0000976,GO:0000977,GO:0000978,GO:0000981,GO:0000982,GO:0000987,GO:0000988,GO:0000989,GO:0001012,GO:0001067,GO:0001076,GO:0001077,GO:0001228,GO:0001558,GO:0001654,GO:0001708,GO:0001838,GO:0001841,GO:0001843,GO:0001942,GO:0002009,GO:0002119,GO:0002164,GO:0002165,GO:0003002,GO:0003006,GO:0003008,GO:0003674,GO:0003676,GO:0003677,GO:0003682,GO:0003690,GO:0003700,GO:…	-	ko:K09373	-	-	-	ko00000,ko03000	K	KOG0490@1|root,KOG0490@2759|Eukaryota,38BZF@33154|Opisthokonta,3BD2S@33208|Metazoa,3CTZ6@33213|Bilateria,41YA0@6656|Arthropoda,3SIAI@50557|Insecta,44985@7088|Lepidoptera	33208|Metazoa
1h	Nematode	Up	KAJ8711383.1	Presenilin, signal peptide peptidase, family	Peptidase_A22B	-	SPPL3	GO:0000323,GO:0002253,GO:0002376,GO:0002429,GO:0002682,GO:0002684,GO:0002757,GO:0002764,GO:0002768,GO:0003674,GO:0003824,GO:0004175,GO:0004190,GO:0005488,GO:0005515,GO:0005575,GO:0005622,GO:0005623,GO:0005737,GO:0005764,GO:0005765,GO:0005773,GO:0005774,GO:0005783,GO:0005789,GO:0005791,GO:0005793,GO:0005794,GO:0005798,GO:0005886,GO:0006465,GO:0006508,GO:0006518,GO:0006807,GO:0006873,GO:0006874,GO:…	-	ko:K09598	-	-	-	ko00000,ko01000,ko01002	S	KOG2443@1|root,KOG2443@2759|Eukaryota,38GVD@33154|Opisthokonta,3BDWV@33208|Metazoa,3CRWP@33213|Bilateria,41U1J@6656|Arthropoda,3SHUM@50557|Insecta,443IT@7088|Lepidoptera	33208|Metazoa
1h	Nematode	Up	KAJ8707870.1	ATP binding. It is involved in the biological process described with protein phosphorylation	Pkinase	-	TTBK2	GO:0000226,GO:0001932,GO:0001934,GO:0002682,GO:0002684,GO:0002694,GO:0002696,GO:0003008,GO:0003674,GO:0003824,GO:0004672,GO:0004674,GO:0005488,GO:0005515,GO:0005575,GO:0005622,GO:0005623,GO:0005634,GO:0005654,GO:0005737,GO:0005814,GO:0005815,GO:0005819,GO:0005829,GO:0005856,GO:0005875,GO:0005929,GO:0006464,GO:0006468,GO:0006793,GO:0006796,GO:0006807,GO:0006928,GO:0006996,GO:0007010,GO:0007017,GO:…	2.7.11.26	ko:K08204,ko:K08815	ko04976,map04976	-	-	ko00000,ko00001,ko01000,ko01001,ko02000	T	KOG1164@1|root,KOG1164@2759|Eukaryota,38ER3@33154|Opisthokonta,3B9A4@33208|Metazoa,3CWBQ@33213|Bilateria,41UFF@6656|Arthropoda,3SJQD@50557|Insecta,443DR@7088|Lepidoptera	33208|Metazoa
1h	Nematode	Up	KAJ8711453.1	Myotubularin-like phosphatase domain	FYVE,Myotub-related	-	MTMR4	GO:0003674,GO:0003824,GO:0004438,GO:0004721,GO:0004722,GO:0004725,GO:0005488,GO:0005515,GO:0005575,GO:0005622,GO:0005623,GO:0005737,GO:0005768,GO:0005769,GO:0005829,GO:0006464,GO:0006470,GO:0006629,GO:0006644,GO:0006650,GO:0006661,GO:0006793,GO:0006796,GO:0006807,GO:0006914,GO:0006950,GO:0007154,GO:0008138,GO:0008150,GO:0008152,GO:0008610,GO:0008654,GO:0009056,GO:0009058,GO:0009267,GO:0009605,GO:…	3.1.3.48,3.1.3.64,3.1.3.95	ko:K18082	ko00562,ko01100,ko04070,ko04140,map00562,map01100,map04070,map04140	-	-	ko00000,ko00001,ko01000,ko01009	IU	KOG4471@1|root,KOG4471@2759|Eukaryota,38BG4@33154|Opisthokonta,3B9C0@33208|Metazoa,3CVST@33213|Bilateria,41TY2@6656|Arthropoda,3SHS6@50557|Insecta,4421J@7088|Lepidoptera	33208|Metazoa
1h	Nematode	Up	KAJ8729878.1	Protein tweety homolog	Tweety	protein tweety-like isoform X1 [Spodoptera frugiperda] >ref|XP_050560661.1| protein tweety-like isoform X1 [Spodoptera frugiperda] >ref|XP_050560662.1| protein tweety-like isoform X1 [Spodoptera frugiperda]	TTYH2	GO:0003674,GO:0005215,GO:0005216,GO:0005253,GO:0005254,GO:0005575,GO:0005623,GO:0005886,GO:0006810,GO:0006811,GO:0006820,GO:0006821,GO:0008150,GO:0008509,GO:0015075,GO:0015103,GO:0015108,GO:0015267,GO:0015318,GO:0015698,GO:0016020,GO:0016021,GO:0022803,GO:0022838,GO:0022857,GO:0031224,GO:0034220,GO:0044425,GO:0044464,GO:0051179,GO:0051234,GO:0055085,GO:0071944,GO:0098656,GO:0098660,GO:0098661,GO:…	-	-	-	-	-	-	P	KOG4433@1|root,KOG4433@2759|Eukaryota,39U89@33154|Opisthokonta,3B9PB@33208|Metazoa,3CTWR@33213|Bilateria,41UJ4@6656|Arthropoda,3SFUZ@50557|Insecta,447JI@7088|Lepidoptera	33208|Metazoa
1h	Nematode	Up	KAJ8721231.1	-	-	-	-	-	-	-	-	-	-	-	-	2E0EB@1|root,2S7V0@2759|Eukaryota,3A90F@33154|Opisthokonta,3BUAA@33208|Metazoa,3DB76@33213|Bilateria,4210I@6656|Arthropoda,3SPEW@50557|Insecta,447DY@7088|Lepidoptera	33208|Metazoa
1h	Nematode	Up	KAJ8731105.1	Amyloid protein-binding protein	TPR_10,TPR_12	-	APPBP2	GO:0000003,GO:0000578,GO:0003002,GO:0003006,GO:0003674,GO:0003774,GO:0003777,GO:0003824,GO:0005575,GO:0005622,GO:0005623,GO:0005634,GO:0005737,GO:0005856,GO:0005871,GO:0005875,GO:0006403,GO:0006810,GO:0006886,GO:0006928,GO:0007017,GO:0007018,GO:0007028,GO:0007275,GO:0007276,GO:0007281,GO:0007292,GO:0007308,GO:0007309,GO:0007314,GO:0007315,GO:0007316,GO:0007350,GO:0007351,GO:0007389,GO:0008104,GO:…	-	-	-	-	-	-	Z	COG0457@1|root,KOG1840@2759|Eukaryota,38GPH@33154|Opisthokonta,3BE82@33208|Metazoa,3CWCE@33213|Bilateria,41W6K@6656|Arthropoda,3SI05@50557|Insecta,445IE@7088|Lepidoptera	33208|Metazoa
1h	Nematode	Up	KAJ8705917.1	-	-	-	-	-	-	-	-	-	-	-	-	2D8GB@1|root,2TA3U@2759|Eukaryota,394YV@33154|Opisthokonta,3C9UG@33208|Metazoa,3DQZ3@33213|Bilateria,4274M@6656|Arthropoda,3SWYD@50557|Insecta,442J4@7088|Lepidoptera	33208|Metazoa
1h	Nematode	Up	KAJ8728489.1	Oxoglutarate and iron-dependent oxygenase degradation C-term	2OG-FeII_Oxy_4,Ofd1_CTDD	-	OGFOD1	GO:0003674,GO:0003824,GO:0005575,GO:0005622,GO:0005623,GO:0005634,GO:0005737,GO:0005829,GO:0006417,GO:0006449,GO:0006464,GO:0006807,GO:0006996,GO:0008150,GO:0008152,GO:0008283,GO:0009889,GO:0009987,GO:0010468,GO:0010494,GO:0010556,GO:0010608,GO:0016043,GO:0016491,GO:0016705,GO:0016706,GO:0018126,GO:0018193,GO:0018208,GO:0019222,GO:0019511,GO:0019538,GO:0022607,GO:0022613,GO:0022618,GO:0031323,GO:…	-	-	-	-	-	-	B	COG3751@1|root,KOG3844@2759|Eukaryota,38GJE@33154|Opisthokonta,3BA3J@33208|Metazoa,3CX1W@33213|Bilateria,41X51@6656|Arthropoda,3SMCJ@50557|Insecta,446SG@7088|Lepidoptera	33208|Metazoa
1h	Nematode	Up	KAJ8720468.1	Protein kinase C terminal domain	PH,Pkinase,Pkinase_C	-	AKT3	GO:0000002,GO:0000003,GO:0000060,GO:0000079,GO:0000166,GO:0000271,GO:0000302,GO:0000768,GO:0001101,GO:0001503,GO:0001505,GO:0001558,GO:0001568,GO:0001649,GO:0001666,GO:0001667,GO:0001701,GO:0001726,GO:0001776,GO:0001890,GO:0001892,GO:0001893,GO:0001894,GO:0001932,GO:0001933,GO:0001934,GO:0001936,GO:0001938,GO:0001944,GO:0002028,GO:0002237,GO:0002260,GO:0002376,GO:0002682,GO:0002684,GO:0002694,GO:…	2.7.11.1	ko:K04456	ko01521,ko01522,ko01524,ko04010,ko04012,ko04014,ko04015,ko04022,ko04024,ko04062,ko04066,ko04068,ko04071,ko04072,ko04140,ko04150,ko04151,ko04152,ko04210,ko04211,ko04212,ko04213,ko04218,ko04261,ko04370,ko04371,ko04380,ko04510,ko04550,ko04611,ko04620,ko04630,ko04660,ko04662,ko04664,ko04666,ko04668,ko04722,ko04725,ko04728,ko04910,ko04914,ko04915,ko04917,ko04919,ko04920,ko04922,ko04923,ko04926,ko04931…	M00676	-	ko00000,ko00001,ko00002,ko01000,ko01001	T	COG0515@1|root,KOG0690@2759|Eukaryota,3AEGX@33154|Opisthokonta,3BA4G@33208|Metazoa,3CRYE@33213|Bilateria,41U7S@6656|Arthropoda,3SJSB@50557|Insecta,4441W@7088|Lepidoptera	33208|Metazoa
1h	Nematode	Up	KAJ8737156.1	PH domain	PH	-	GAB1	GO:0000003,GO:0000165,GO:0000187,GO:0000578,GO:0000902,GO:0000904,GO:0001525,GO:0001568,GO:0001654,GO:0001701,GO:0001745,GO:0001751,GO:0001752,GO:0001754,GO:0001890,GO:0001892,GO:0001932,GO:0001934,GO:0001944,GO:0002376,GO:0002520,GO:0002521,GO:0002573,GO:0002682,GO:0002684,GO:0002694,GO:0002696,GO:0002697,GO:0002699,GO:0002703,GO:0002705,GO:0002886,GO:0002888,GO:0003002,GO:0003006,GO:0003674,GO:…	-	ko:K08091,ko:K09593,ko:K20231	ko01521,ko04012,ko04013,ko04014,ko04071,ko04072,ko04380,ko04664,ko04666,ko04722,ko05100,ko05205,ko05211,ko05220,ko05225,ko05226,map01521,map04012,map04013,map04014,map04071,map04072,map04380,map04664,map04666,map04722,map05100,map05205,map05211,map05220,map05225,map05226	-	-	ko00000,ko00001	T	KOG3751@1|root,KOG3751@2759|Eukaryota,39Z26@33154|Opisthokonta,3BH08@33208|Metazoa,3CS03@33213|Bilateria,41XC5@6656|Arthropoda,3SFSK@50557|Insecta,447M3@7088|Lepidoptera	33208|Metazoa
1h	Nematode	Up	KAJ8735175.1	alpha/beta hydrolase fold	Abhydrolase_1,Hydrolase_4	-	ABHD3	GO:0003674,GO:0003824,GO:0004620,GO:0004623,GO:0005575,GO:0005623,GO:0005886,GO:0006629,GO:0006644,GO:0006650,GO:0006656,GO:0006793,GO:0006796,GO:0006807,GO:0008150,GO:0008152,GO:0008610,GO:0008654,GO:0008970,GO:0009058,GO:0009987,GO:0016020,GO:0016021,GO:0016298,GO:0016787,GO:0016788,GO:0019637,GO:0031224,GO:0044237,GO:0044238,GO:0044249,GO:0044255,GO:0044425,GO:0044464,GO:0045017,GO:0046470,GO:…	-	ko:K13696,ko:K13697	-	-	-	ko00000	S	COG0429@1|root,KOG1838@2759|Eukaryota,38D8H@33154|Opisthokonta,3BEQ1@33208|Metazoa,3D0UN@33213|Bilateria,41UX8@6656|Arthropoda,3SJDQ@50557|Insecta,443AE@7088|Lepidoptera	33208|Metazoa
1h	Nematode	Up	KAJ8708968.1	Arfaptin-like domain	Arfaptin	-	ARFIP1	GO:0000139,GO:0002791,GO:0003674,GO:0005488,GO:0005515,GO:0005543,GO:0005575,GO:0005622,GO:0005623,GO:0005737,GO:0005794,GO:0005802,GO:0005829,GO:0006810,GO:0006886,GO:0007610,GO:0008064,GO:0008092,GO:0008104,GO:0008150,GO:0008289,GO:0008582,GO:0009636,GO:0009987,GO:0010033,GO:0012505,GO:0015031,GO:0015833,GO:0016020,GO:0016043,GO:0030534,GO:0030832,GO:0030833,GO:0031090,GO:0031984,GO:0032271,GO:…	-	ko:K20314	-	-	-	ko00000,ko04131	T	KOG3876@1|root,KOG3876@2759|Eukaryota,38FVB@33154|Opisthokonta,3B9RS@33208|Metazoa,3CSSE@33213|Bilateria,41VKE@6656|Arthropoda,3SIA7@50557|Insecta,44571@7088|Lepidoptera	33208|Metazoa
1h	Nematode	Up	KAJ8713239.1	Myosin. Large ATPases.	IQ,Myosin_head	-	Myo20	GO:0001654,GO:0001736,GO:0001738,GO:0001745,GO:0002009,GO:0002165,GO:0003674,GO:0003779,GO:0005198,GO:0005488,GO:0005515,GO:0005575,GO:0005622,GO:0005623,GO:0005737,GO:0005829,GO:0005886,GO:0007163,GO:0007164,GO:0007275,GO:0007423,GO:0007444,GO:0007472,GO:0007476,GO:0007552,GO:0007560,GO:0008092,GO:0008104,GO:0008150,GO:0008586,GO:0009653,GO:0009791,GO:0009886,GO:0009887,GO:0009888,GO:0009966,GO:…	-	ko:K16677	ko04391,map04391	-	-	ko00000,ko00001	Z	COG5022@1|root,KOG0160@2759|Eukaryota,38G58@33154|Opisthokonta,3BB5V@33208|Metazoa,3D5BE@33213|Bilateria,41Y4F@6656|Arthropoda,3SH5S@50557|Insecta,444Z5@7088|Lepidoptera	33208|Metazoa
1h	Nematode	Up	KAJ8710957.1	TLD	TLD	-	-	-	-	-	-	-	-	-	S	KOG4636@1|root,KOG4636@2759|Eukaryota,39TGW@33154|Opisthokonta,3BIPZ@33208|Metazoa,3D4IP@33213|Bilateria,41U9T@6656|Arthropoda,3SHIX@50557|Insecta,4465W@7088|Lepidoptera	33208|Metazoa
1h	Nematode	Up	KAJ8703789.1	Single-stranded DNA binding protein, SSDP	SSDP	-	SSBP2	GO:0000976,GO:0000977,GO:0000978,GO:0000981,GO:0000982,GO:0000987,GO:0001012,GO:0001067,GO:0001077,GO:0001228,GO:0002244,GO:0002376,GO:0002520,GO:0003002,GO:0003674,GO:0003676,GO:0003677,GO:0003690,GO:0003697,GO:0003700,GO:0005488,GO:0005575,GO:0005622,GO:0005623,GO:0005634,GO:0005737,GO:0006139,GO:0006351,GO:0006355,GO:0006357,GO:0006366,GO:0006725,GO:0006807,GO:0007275,GO:0007389,GO:0007399,GO:…	-	-	-	-	-	-	KL	KOG4594@1|root,KOG4594@2759|Eukaryota,38DRR@33154|Opisthokonta,3BAHP@33208|Metazoa,3CYRI@33213|Bilateria,41TBN@6656|Arthropoda,3SHH0@50557|Insecta,445QI@7088|Lepidoptera	33208|Metazoa
1h	Nematode	Up	KAJ8720339.1	SERTA motif	SERTA	-	-	GO:0008150,GO:0050789,GO:0050794,GO:0051726,GO:0065007	-	-	-	-	-	-	S	2E2MX@1|root,2S9V2@2759|Eukaryota,3A8T6@33154|Opisthokonta,3BV2C@33208|Metazoa,3DAVN@33213|Bilateria,421CI@6656|Arthropoda,3SPBW@50557|Insecta,444QX@7088|Lepidoptera	33208|Metazoa
1h	Nematode	Up	KAJ8704501.1	Pentapeptide repeats (9 copies)	MFS_1,Pentapeptide_4,Sugar_tr	-	SV2A	GO:0003674,GO:0005215,GO:0005488,GO:0005515,GO:0005575,GO:0005622,GO:0005623,GO:0005737,GO:0005783,GO:0005886,GO:0005911,GO:0006810,GO:0006836,GO:0006873,GO:0006874,GO:0006875,GO:0007154,GO:0007267,GO:0007268,GO:0008021,GO:0008150,GO:0009987,GO:0012505,GO:0012506,GO:0014052,GO:0016020,GO:0016021,GO:0019725,GO:0019899,GO:0019900,GO:0019901,GO:0023052,GO:0030003,GO:0030054,GO:0030133,GO:0030285,GO:…	-	ko:K06258	ko04512,map04512	-	-	ko00000,ko00001,ko02000	S	KOG0255@1|root,KOG0255@2759|Eukaryota,38BDZ@33154|Opisthokonta,3B9V0@33208|Metazoa,3CVDU@33213|Bilateria,41XX9@6656|Arthropoda,3SJZ8@50557|Insecta,443MM@7088|Lepidoptera	33208|Metazoa
1h	Nematode	Up	KAJ8726702.1	Tyrosine kinase, catalytic domain	ANF_receptor,Pkinase_Tyr	-	Vkr	-	2.7.10.1	ko:K04527	ko04010,ko04014,ko04015,ko04022,ko04066,ko04068,ko04072,ko04150,ko04151,ko04152,ko04211,ko04212,ko04213,ko04520,ko04910,ko04913,ko04923,ko04930,ko04931,ko04932,ko04960,map04010,map04014,map04015,map04022,map04066,map04068,map04072,map04150,map04151,map04152,map04211,map04212,map04213,map04520,map04910,map04913,map04923,map04930,map04931,map04932,map04960	M00676	-	ko00000,ko00001,ko00002,ko01000,ko01001,ko01020,ko04050,ko04090	T	COG0515@1|root,KOG4258@2759|Eukaryota,39VZ2@33154|Opisthokonta,3BJE8@33208|Metazoa,3D5VC@33213|Bilateria,41TG5@6656|Arthropoda,3SJ6G@50557|Insecta,445JV@7088|Lepidoptera	33208|Metazoa
1h	Nematode	Up	KAJ8703758.1	Dynein associated protein	CAP_GLY,Dynactin	-	DCTN1	GO:0000003,GO:0000022,GO:0000070,GO:0000086,GO:0000132,GO:0000226,GO:0000235,GO:0000278,GO:0000280,GO:0000775,GO:0000776,GO:0000819,GO:0000902,GO:0000904,GO:0000922,GO:0001505,GO:0001654,GO:0001709,GO:0001738,GO:0001745,GO:0001751,GO:0001754,GO:0002009,GO:0002252,GO:0002376,GO:0002478,GO:0002495,GO:0002504,GO:0003006,GO:0003008,GO:0003674,GO:0005488,GO:0005515,GO:0005575,GO:0005622,GO:0005623,GO:…	-	ko:K04648	ko04962,ko05016,map04962,map05016	-	-	ko00000,ko00001,ko03036,ko04131,ko04812	DZ	COG5244@1|root,KOG0971@2759|Eukaryota,38CZ9@33154|Opisthokonta,3BIBV@33208|Metazoa,3CR4T@33213|Bilateria,41U6J@6656|Arthropoda,3SG5F@50557|Insecta,444TQ@7088|Lepidoptera	33208|Metazoa
1h	Nematode	Up	KAJ8723596.1	Homeodomain-like domain	PAX	-	PAX9	GO:0000902,GO:0000904,GO:0000976,GO:0000977,GO:0000978,GO:0000981,GO:0000982,GO:0000987,GO:0001012,GO:0001067,GO:0001077,GO:0001228,GO:0001501,GO:0001756,GO:0001775,GO:0002164,GO:0002376,GO:0002520,GO:0002521,GO:0003002,GO:0003674,GO:0003676,GO:0003677,GO:0003690,GO:0003700,GO:0005488,GO:0005575,GO:0005622,GO:0005623,GO:0005634,GO:0005667,GO:0006139,GO:0006351,GO:0006355,GO:0006357,GO:0006366,GO:…	-	ko:K09382	-	-	-	ko00000,ko03000	K	KOG3517@1|root,KOG3517@2759|Eukaryota,39I4H@33154|Opisthokonta,3BA08@33208|Metazoa,3CYI8@33213|Bilateria,41YV9@6656|Arthropoda,3SJJ7@50557|Insecta,441S3@7088|Lepidoptera	33208|Metazoa
1h	Nematode	Up	KAJ8712013.1	Lipoprotein amino terminal region	Vitellogenin_N	microsomal triacylglycerol transfer protein isoform X2 [Helicoverpa zea]	MTTP	GO:0000902,GO:0000904,GO:0001525,GO:0001568,GO:0001579,GO:0001944,GO:0002040,GO:0002790,GO:0003674,GO:0005215,GO:0005319,GO:0005488,GO:0005515,GO:0005548,GO:0005575,GO:0005622,GO:0005623,GO:0005737,GO:0005783,GO:0005788,GO:0005791,GO:0005794,GO:0005886,GO:0005902,GO:0005903,GO:0006464,GO:0006497,GO:0006629,GO:0006638,GO:0006639,GO:0006641,GO:0006807,GO:0006810,GO:0006811,GO:0006820,GO:0006869,GO:…	-	ko:K14463	ko04975,map04975	-	-	ko00000,ko00001	IU	KOG4337@1|root,KOG4337@2759|Eukaryota,39R6A@33154|Opisthokonta,3BCSK@33208|Metazoa,3D3PM@33213|Bilateria,41Y6X@6656|Arthropoda,3SGFA@50557|Insecta,4431H@7088|Lepidoptera	33208|Metazoa
1h	Nematode	Up	KAJ8711519.1	Ubiquitin carboxyl-terminal hydrolase	DUSP,EF-hand_5,UCH,Ubiquitin_3	-	USP32	GO:0000323,GO:0003674,GO:0003676,GO:0003824,GO:0004175,GO:0004197,GO:0004843,GO:0005096,GO:0005488,GO:0005515,GO:0005575,GO:0005622,GO:0005623,GO:0005737,GO:0005764,GO:0005768,GO:0005773,GO:0005794,GO:0005829,GO:0005886,GO:0006464,GO:0006508,GO:0006807,GO:0006810,GO:0006886,GO:0008047,GO:0008104,GO:0008150,GO:0008152,GO:0008233,GO:0008234,GO:0009987,GO:0012505,GO:0015031,GO:0015833,GO:0016020,GO:…	3.4.19.12	ko:K11837	-	-	-	ko00000,ko01000,ko01002,ko04121	O	COG5560@1|root,KOG1870@2759|Eukaryota,38FGF@33154|Opisthokonta,3BCZZ@33208|Metazoa,3CU7C@33213|Bilateria,41XN8@6656|Arthropoda,3SIHA@50557|Insecta,445WC@7088|Lepidoptera	33208|Metazoa
1h	Nematode	Up	KAJ8712425.1	Zc3h12a-like Ribonuclease NYN domain	RNase_Zc3h12a	-	ZC3H12C	GO:0000294,GO:0000932,GO:0000956,GO:0001101,GO:0001505,GO:0001558,GO:0001817,GO:0001818,GO:0001932,GO:0001933,GO:0001934,GO:0002230,GO:0002237,GO:0002253,GO:0002376,GO:0002429,GO:0002682,GO:0002683,GO:0002684,GO:0002694,GO:0002695,GO:0002697,GO:0002698,GO:0002757,GO:0002764,GO:0002768,GO:0002791,GO:0002792,GO:0002819,GO:0002820,GO:0002822,GO:0002823,GO:0002831,GO:0003674,GO:0003676,GO:0003677,GO:…	-	ko:K18668	-	-	-	ko00000,ko01000,ko03019	S	KOG3777@1|root,KOG3777@2759|Eukaryota,38F0B@33154|Opisthokonta,3BAC8@33208|Metazoa,3CWP5@33213|Bilateria,41VCJ@6656|Arthropoda,3SKQN@50557|Insecta,447XR@7088|Lepidoptera	33208|Metazoa
1h	Nematode	Up	KAJ8723593.1	Protein kinase C terminal domain	C1_1,C2,Pkinase,Pkinase_C	-	-	GO:0003002,GO:0003008,GO:0003674,GO:0003824,GO:0004672,GO:0004674,GO:0004697,GO:0005575,GO:0005622,GO:0005623,GO:0005886,GO:0006464,GO:0006468,GO:0006793,GO:0006796,GO:0006807,GO:0006996,GO:0007030,GO:0007275,GO:0007389,GO:0007610,GO:0007611,GO:0007613,GO:0007616,GO:0008150,GO:0008152,GO:0008285,GO:0009636,GO:0009798,GO:0009950,GO:0009953,GO:0009987,GO:0010033,GO:0010256,GO:0016020,GO:0016043,GO:…	2.7.11.13	ko:K18050	ko04022,ko04071,ko04270,ko04371,ko04530,ko04666,ko04750,ko04925,ko04930,ko04931,ko04933,ko05206,map04022,map04071,map04270,map04371,map04530,map04666,map04750,map04925,map04930,map04931,map04933,map05206	-	-	ko00000,ko00001,ko01000,ko01001	T	KOG0694@1|root,KOG0694@2759|Eukaryota,38B5Z@33154|Opisthokonta,3BDW7@33208|Metazoa,3CRM6@33213|Bilateria,41W4F@6656|Arthropoda,3SHHZ@50557|Insecta,444UW@7088|Lepidoptera	33208|Metazoa
1h	Nematode	Up	KAJ8709449.1	May play a role in anchoring the cytoskeleton to the plasma membrane	CH,EF-hand_2,EF-hand_3,Spectrin,WW,ZZ	-	-	-	-	-	-	-	-	-	Z	COG5069@1|root,KOG4286@2759|Eukaryota,38H9P@33154|Opisthokonta,3B9ZQ@33208|Metazoa,3CSW5@33213|Bilateria	33208|Metazoa
1h	Nematode	Up	KAJ8728479.1	GTPase activator activity	BAR_3,PH,RhoGAP,SH3_9	-	-	-	-	ko:K03234,ko:K20071	ko04152,ko04921,map04152,map04921	-	-	ko00000,ko00001,ko03012,ko04131,ko04147	S	KOG1451@1|root,KOG1451@2759|Eukaryota	2759|Eukaryota
1h	Nematode	Up	KAJ8712018.1	Component of the FACT complex, a general chromatin factor that acts to reorganize nucleosomes. The FACT complex is involved in multiple processes that require DNA as a template such as mRNA elongation, DNA replication and DNA repair. During transcription elongation the FACT complex acts as a histone chaperone that both destabilizes and restores nucleosomal structure. It facilitates the passage of…	HMG_box,POB3_N,Rtt106,SSrecog	-	SSRP1	GO:0000003,GO:0000981,GO:0001672,GO:0001932,GO:0001933,GO:0002064,GO:0002065,GO:0002066,GO:0003006,GO:0003674,GO:0003676,GO:0003677,GO:0003682,GO:0003700,GO:0005488,GO:0005515,GO:0005575,GO:0005622,GO:0005623,GO:0005634,GO:0005654,GO:0005730,GO:0006139,GO:0006351,GO:0006354,GO:0006355,GO:0006357,GO:0006366,GO:0006368,GO:0006725,GO:0006807,GO:0007276,GO:0007281,GO:0007292,GO:0008023,GO:0008064,GO:…	-	ko:K09272	-	-	-	ko00000,ko03000	B	COG5165@1|root,KOG0526@2759|Eukaryota,38CT0@33154|Opisthokonta,3B9AQ@33208|Metazoa,3CXEP@33213|Bilateria,41WRQ@6656|Arthropoda,3SJ4Y@50557|Insecta	33208|Metazoa
1h	Nematode	Up	KAJ8730469.1	-	-	-	-	-	-	-	-	-	-	-	-	2FAYD@1|root,2TC5M@2759|Eukaryota,397JQ@33154|Opisthokonta,3CBVH@33208|Metazoa,3DT50@33213|Bilateria,4297Y@6656|Arthropoda,3SYR8@50557|Insecta,447TI@7088|Lepidoptera	33208|Metazoa
1h	Nematode	Up	KAJ8723955.1	SERTA motif	SERTA	-	-	GO:0003002,GO:0006325,GO:0006338,GO:0006355,GO:0006996,GO:0007275,GO:0007389,GO:0007444,GO:0007447,GO:0007450,GO:0007610,GO:0007622,GO:0007623,GO:0007626,GO:0008150,GO:0009888,GO:0009889,GO:0009891,GO:0009893,GO:0009953,GO:0009987,GO:0010468,GO:0010556,GO:0010557,GO:0010604,GO:0010628,GO:0016043,GO:0019219,GO:0019222,GO:0030431,GO:0031323,GO:0031325,GO:0031326,GO:0031328,GO:0032501,GO:0032502,GO:…	-	-	-	-	-	-	K	2BVEV@1|root,2S26U@2759|Eukaryota,3A35V@33154|Opisthokonta,3BR0S@33208|Metazoa,3DRY9@33213|Bilateria,41Z6U@6656|Arthropoda,3STR9@50557|Insecta,449NI@7088|Lepidoptera	33208|Metazoa
1h	Nematode	Up	KAJ8726689.1	Src homology 2 domains	SH2,SH3_1,SH3_9	-	NCK2	GO:0000122,GO:0000164,GO:0000768,GO:0000902,GO:0000904,GO:0001771,GO:0001775,GO:0001784,GO:0001932,GO:0001933,GO:0002252,GO:0002253,GO:0002376,GO:0002429,GO:0002431,GO:0002433,GO:0002682,GO:0002684,GO:0002694,GO:0002696,GO:0002757,GO:0002764,GO:0002768,GO:0003674,GO:0004857,GO:0004860,GO:0005070,GO:0005102,GO:0005158,GO:0005198,GO:0005488,GO:0005515,GO:0005575,GO:0005622,GO:0005623,GO:0005634,GO:…	-	ko:K07365,ko:K19862	ko04012,ko04360,ko04660,ko05130,map04012,map04360,map04660,map05130	-	-	ko00000,ko00001	T	KOG4226@1|root,KOG4226@2759|Eukaryota,39157@33154|Opisthokonta,3BBJM@33208|Metazoa,3CYIK@33213|Bilateria,41XA2@6656|Arthropoda,3SJPJ@50557|Insecta,441GF@7088|Lepidoptera	33208|Metazoa
1h	Nematode	Up	KAJ8708530.1	Mitochondrial ribosomal protein L37	Ribosomal_L37	-	MRPL54	GO:0000313,GO:0000315,GO:0003674,GO:0003735,GO:0005198,GO:0005575,GO:0005622,GO:0005623,GO:0005737,GO:0005739,GO:0005740,GO:0005743,GO:0005759,GO:0005761,GO:0005762,GO:0005840,GO:0006412,GO:0006414,GO:0006415,GO:0006518,GO:0006807,GO:0008150,GO:0008152,GO:0009058,GO:0009059,GO:0009987,GO:0010467,GO:0015934,GO:0016020,GO:0016043,GO:0019538,GO:0019866,GO:0022411,GO:0031090,GO:0031966,GO:0031967,GO:…	-	ko:K17435	-	-	-	br01610,ko00000,ko03011	J	KOG3435@1|root,KOG3435@2759|Eukaryota,3A8DC@33154|Opisthokonta,3BUGP@33208|Metazoa,3D9JT@33213|Bilateria,4210E@6656|Arthropoda,3SNYV@50557|Insecta,447NN@7088|Lepidoptera	33208|Metazoa
1h	Nematode	Up	KAJ8723609.1	K homology RNA-binding domain	KH_1	-	NOVA1	GO:0000375,GO:0000377,GO:0000381,GO:0000398,GO:0003674,GO:0003676,GO:0003723,GO:0003729,GO:0005488,GO:0005515,GO:0005575,GO:0005622,GO:0005623,GO:0005634,GO:0005730,GO:0006139,GO:0006396,GO:0006397,GO:0006725,GO:0006807,GO:0007154,GO:0007267,GO:0007268,GO:0007275,GO:0007399,GO:0007417,GO:0007610,GO:0007626,GO:0008150,GO:0008152,GO:0008380,GO:0009987,GO:0010467,GO:0010468,GO:0016070,GO:0016071,GO:…	-	ko:K14944	-	-	-	ko00000,ko03041	A	KOG2191@1|root,KOG2191@2759|Eukaryota,38BV5@33154|Opisthokonta,3BBMF@33208|Metazoa,3D00T@33213|Bilateria,41WUB@6656|Arthropoda,3SGBE@50557|Insecta,4462P@7088|Lepidoptera	33208|Metazoa
1h	Nematode	Up	KAJ8718179.1	endopeptidase inhibitor activity	A2M,A2M_N,A2M_N_2,A2M_comp,A2M_recep,Ldl_recept_a,Thiol-ester_cl	-	Tep6	GO:0001700,GO:0002009,GO:0003674,GO:0005198,GO:0005575,GO:0005576,GO:0005615,GO:0005623,GO:0005886,GO:0005911,GO:0005918,GO:0006810,GO:0006897,GO:0006909,GO:0006910,GO:0006950,GO:0006952,GO:0007043,GO:0007275,GO:0007391,GO:0007424,GO:0008037,GO:0008150,GO:0008258,GO:0009605,GO:0009607,GO:0009620,GO:0009653,GO:0009790,GO:0009792,GO:0009888,GO:0009987,GO:0016020,GO:0016021,GO:0016043,GO:0016192,GO:…	-	-	-	-	-	-	O	COG2373@1|root,KOG1366@2759|Eukaryota,38DGN@33154|Opisthokonta,3BCF2@33208|Metazoa,3CTZZ@33213|Bilateria,41VIF@6656|Arthropoda,3SHW0@50557|Insecta,442W6@7088|Lepidoptera	33208|Metazoa
1h	Nematode	Up	KAJ8721178.1	Domain A in dwarfin family proteins	MH1,MH2	-	Mad	GO:0000003,GO:0000976,GO:0000977,GO:0000980,GO:0000981,GO:0001012,GO:0001067,GO:0001085,GO:0001102,GO:0001158,GO:0001558,GO:0001654,GO:0001655,GO:0001700,GO:0001704,GO:0001706,GO:0001708,GO:0001711,GO:0001714,GO:0001745,GO:0002009,GO:0002064,GO:0002065,GO:0002066,GO:0002119,GO:0002164,GO:0002165,GO:0002376,GO:0003002,GO:0003006,GO:0003156,GO:0003674,GO:0003676,GO:0003677,GO:0003690,GO:0003700,GO:…	-	ko:K04676,ko:K16790	ko04350,ko04390,ko04391,ko04550,ko05202,map04350,map04390,map04391,map04550,map05202	M00679	-	ko00000,ko00001,ko00002	KT	KOG3701@1|root,KOG3701@2759|Eukaryota,38BD4@33154|Opisthokonta,3BA66@33208|Metazoa,3CRAN@33213|Bilateria,41VB3@6656|Arthropoda,3SGXC@50557|Insecta,442G7@7088|Lepidoptera	33208|Metazoa
1h	Nematode	Up	KAJ8703577.1	Potential DNA-binding domain	zf-C3Hc3H	-	KANSL2	GO:0000123,GO:0005575,GO:0005622,GO:0005623,GO:0005634,GO:0005654,GO:0005737,GO:0005829,GO:0005856,GO:0005886,GO:0006325,GO:0006464,GO:0006473,GO:0006475,GO:0006807,GO:0006996,GO:0008150,GO:0008152,GO:0009987,GO:0015629,GO:0016020,GO:0016043,GO:0016569,GO:0016570,GO:0016573,GO:0018193,GO:0018205,GO:0018393,GO:0018394,GO:0019538,GO:0031248,GO:0031974,GO:0031981,GO:0032991,GO:0036211,GO:0043170,GO:…	-	ko:K18401	-	-	-	ko00000,ko03036	S	2CC1T@1|root,2QTMA@2759|Eukaryota,38DKX@33154|Opisthokonta,3BCCP@33208|Metazoa,3CUVE@33213|Bilateria,41XZT@6656|Arthropoda,3SIAR@50557|Insecta,44531@7088|Lepidoptera	33208|Metazoa
1h	Nematode	Up	KAJ8719173.1	In Between Ring fingers	IBR	-	RNF19B	GO:0000151,GO:0000209,GO:0000226,GO:0000323,GO:0001816,GO:0001906,GO:0001909,GO:0002228,GO:0002252,GO:0002376,GO:0002443,GO:0002449,GO:0002790,GO:0003674,GO:0003824,GO:0004842,GO:0005488,GO:0005515,GO:0005575,GO:0005622,GO:0005623,GO:0005737,GO:0005764,GO:0005773,GO:0005813,GO:0005815,GO:0005829,GO:0005856,GO:0006464,GO:0006807,GO:0006810,GO:0006950,GO:0006952,GO:0006955,GO:0006996,GO:0007010,GO:…	2.3.2.31	ko:K11972,ko:K11973	-	-	-	ko00000,ko01000,ko04121	O	KOG1815@1|root,KOG1815@2759|Eukaryota,38I5J@33154|Opisthokonta,3B9VP@33208|Metazoa,3CW0U@33213|Bilateria,41VCT@6656|Arthropoda,3SKSJ@50557|Insecta,448Z3@7088|Lepidoptera	33208|Metazoa
1h	Nematode	Up	KAJ8713320.1	Protein N-terminal asparagine amidohydrolase	N_Asn_amidohyd	-	NTAN1	GO:0003008,GO:0003674,GO:0003824,GO:0005575,GO:0005622,GO:0005623,GO:0005634,GO:0005737,GO:0006508,GO:0006511,GO:0006807,GO:0007610,GO:0007611,GO:0007613,GO:0007626,GO:0008150,GO:0008152,GO:0008344,GO:0008418,GO:0009056,GO:0009057,GO:0009987,GO:0016787,GO:0016810,GO:0016811,GO:0019538,GO:0019941,GO:0030163,GO:0030534,GO:0032501,GO:0043170,GO:0043226,GO:0043227,GO:0043229,GO:0043231,GO:0043632,GO:…	3.5.1.121	ko:K14662	-	-	R11559	ko00000,ko01000	S	28KA5@1|root,2QSQW@2759|Eukaryota,38RR1@33154|Opisthokonta,3BD7P@33208|Metazoa,3D100@33213|Bilateria,41Y2B@6656|Arthropoda,3SIBG@50557|Insecta,446V6@7088|Lepidoptera	33208|Metazoa
1h	Nematode	Up	KAJ8719906.1	XRCC1 N terminal domain	BRCT,BRCT_2,PTCB-BRCT,XRCC1_N	DNA repair protein XRCC1-like [Anticarsia gemmatalis]	XRCC1	GO:0000109,GO:0000228,GO:0000722,GO:0000723,GO:0000724,GO:0000725,GO:0000726,GO:0000781,GO:0000784,GO:0000785,GO:0000790,GO:0001666,GO:0003674,GO:0003676,GO:0003677,GO:0003684,GO:0003824,GO:0003909,GO:0005488,GO:0005515,GO:0005575,GO:0005622,GO:0005623,GO:0005634,GO:0005654,GO:0005694,GO:0005730,GO:0006139,GO:0006259,GO:0006266,GO:0006281,GO:0006282,GO:0006283,GO:0006284,GO:0006288,GO:0006289,GO:…	-	ko:K10803	ko03410,map03410	M00296	-	ko00000,ko00001,ko00002,ko03400	L	KOG3226@1|root,KOG3226@2759|Eukaryota,38SZ8@33154|Opisthokonta,3BG2B@33208|Metazoa,3CYYA@33213|Bilateria,41YM0@6656|Arthropoda,3SI11@50557|Insecta,446XZ@7088|Lepidoptera	33208|Metazoa
1h	Nematode	Up	KAJ8717542.1	Peptidase family M28	Peptidase_M28	-	ERMP1	GO:0000003,GO:0001541,GO:0003006,GO:0005575,GO:0005622,GO:0005623,GO:0005737,GO:0005783,GO:0007275,GO:0007548,GO:0008150,GO:0008406,GO:0008585,GO:0012505,GO:0022414,GO:0032501,GO:0032502,GO:0043226,GO:0043227,GO:0043229,GO:0043231,GO:0044424,GO:0044444,GO:0044464,GO:0045137,GO:0046545,GO:0046660,GO:0048513,GO:0048608,GO:0048731,GO:0048856,GO:0061458	-	-	-	-	-	-	O	COG2234@1|root,KOG2194@2759|Eukaryota,38F29@33154|Opisthokonta,3BCDX@33208|Metazoa,3CTWE@33213|Bilateria,41V7T@6656|Arthropoda,3SI3R@50557|Insecta,448BN@7088|Lepidoptera	33208|Metazoa
1h	Nematode	Up	KAJ8728832.1	Domain of unknown function (DUF1726)	DUF1726,GNAT_acetyltr_2,Helicase_RecD,tRNA_bind_2	-	NAT10	GO:0000049,GO:0000154,GO:0002097,GO:0002101,GO:0003674,GO:0003676,GO:0003723,GO:0003824,GO:0005488,GO:0005515,GO:0005575,GO:0005622,GO:0005623,GO:0005634,GO:0005654,GO:0005697,GO:0005730,GO:0006139,GO:0006325,GO:0006364,GO:0006396,GO:0006399,GO:0006400,GO:0006464,GO:0006473,GO:0006475,GO:0006725,GO:0006807,GO:0006996,GO:0008033,GO:0008080,GO:0008150,GO:0008152,GO:0009451,GO:0009889,GO:0009890,GO:…	-	ko:K14521	ko03008,map03008	-	-	ko00000,ko00001,ko01000,ko03009	S	COG1444@1|root,KOG2036@2759|Eukaryota,38FQJ@33154|Opisthokonta,3B9XC@33208|Metazoa,3CUWZ@33213|Bilateria,41WTS@6656|Arthropoda,3SHUD@50557|Insecta,443KD@7088|Lepidoptera	33208|Metazoa
1h	Nematode	Up	KAJ8726433.1	Mib_herc2	Ank_2,Ank_3,Ank_4,MIB_HERC2,ZZ,zf-C3HC4_3	-	MIB1	GO:0000151,GO:0000209,GO:0001525,GO:0001568,GO:0001570,GO:0001654,GO:0001655,GO:0001701,GO:0001708,GO:0001756,GO:0001822,GO:0001838,GO:0001841,GO:0001885,GO:0001944,GO:0001947,GO:0002009,GO:0002040,GO:0002064,GO:0002072,GO:0002090,GO:0002244,GO:0002376,GO:0002520,GO:0003002,GO:0003007,GO:0003143,GO:0003158,GO:0003407,GO:0003408,GO:0003674,GO:0003824,GO:0004842,GO:0005488,GO:0005515,GO:0005575,GO:…	2.3.2.27	ko:K10645	-	-	-	ko00000,ko01000,ko04121	O	COG0666@1|root,KOG4582@1|root,KOG0504@2759|Eukaryota,KOG4582@2759|Eukaryota,38F7S@33154|Opisthokonta,3BDUD@33208|Metazoa,3CT54@33213|Bilateria,41TDA@6656|Arthropoda,3SJGY@50557|Insecta,46JZ1@7399|Hymenoptera	33208|Metazoa
1h	Nematode	Up	KAJ8734185.1	sequence-specific DNA binding. It is involved in the biological process described with regulation of transcription, DNA-templated	Homeobox	-	BARHL1	GO:0000122,GO:0000976,GO:0000977,GO:0000981,GO:0000982,GO:0001012,GO:0001067,GO:0001077,GO:0001228,GO:0001558,GO:0001654,GO:0001709,GO:0001745,GO:0001751,GO:0001754,GO:0001764,GO:0002009,GO:0002165,GO:0003002,GO:0003008,GO:0003674,GO:0003676,GO:0003677,GO:0003690,GO:0003700,GO:0003705,GO:0005488,GO:0005575,GO:0005622,GO:0005623,GO:0005634,GO:0006139,GO:0006351,GO:0006355,GO:0006357,GO:0006366,GO:…	-	ko:K09360	-	-	-	ko00000,ko03000	K	KOG0488@1|root,KOG0488@2759|Eukaryota,38CMZ@33154|Opisthokonta,3BA4Z@33208|Metazoa,3CUSB@33213|Bilateria,41ZBU@6656|Arthropoda,3SMTY@50557|Insecta,4494F@7088|Lepidoptera	33208|Metazoa
1h	Nematode	Up	KAJ8726703.1	It is involved in the biological process described with intracellular protein transport	SH3_1,UIM,VHS	-	STAM2	GO:0000003,GO:0001505,GO:0001932,GO:0001933,GO:0003674,GO:0005070,GO:0005488,GO:0005515,GO:0005575,GO:0005622,GO:0005623,GO:0005634,GO:0005654,GO:0005737,GO:0005768,GO:0005769,GO:0005829,GO:0005929,GO:0006464,GO:0006508,GO:0006807,GO:0006810,GO:0006836,GO:0006897,GO:0006914,GO:0006950,GO:0006996,GO:0007032,GO:0007034,GO:0007041,GO:0007154,GO:0007165,GO:0007166,GO:0007167,GO:0007169,GO:0007267,GO:…	-	ko:K04705	ko04144,ko04630,map04144,map04630	M00408	-	ko00000,ko00001,ko00002,ko04131	T	KOG2199@1|root,KOG2199@2759|Eukaryota,38HGY@33154|Opisthokonta,3BE6G@33208|Metazoa,3CVJP@33213|Bilateria,41XQ9@6656|Arthropoda,3SH54@50557|Insecta,44706@7088|Lepidoptera	33208|Metazoa
1h	Nematode	Up	KAJ8705257.1	Armadillo/beta-catenin-like repeat	Arm	-	PKP4	GO:0000902,GO:0000904,GO:0000922,GO:0001533,GO:0001654,GO:0001655,GO:0001738,GO:0001745,GO:0001763,GO:0001822,GO:0001932,GO:0001934,GO:0002009,GO:0003008,GO:0003674,GO:0003824,GO:0005102,GO:0005488,GO:0005515,GO:0005575,GO:0005622,GO:0005623,GO:0005634,GO:0005737,GO:0005813,GO:0005815,GO:0005819,GO:0005829,GO:0005856,GO:0005886,GO:0005901,GO:0005911,GO:0005912,GO:0005913,GO:0005915,GO:0005923,GO:…	-	ko:K05690	ko04015,ko04520,ko04670,map04015,map04520,map04670	-	-	ko00000,ko00001	TW	KOG1048@1|root,KOG1048@2759|Eukaryota,38B3V@33154|Opisthokonta,3BC5P@33208|Metazoa,3CSQE@33213|Bilateria,41XNC@6656|Arthropoda,3SHHH@50557|Insecta,448H0@7088|Lepidoptera	33208|Metazoa
1h	Nematode	Up	KAJ8733589.1	zinc finger binding to DNA consensus sequence [AT]GATA[AG]	GATA,GATA-N	-	GATA4	GO:0000003,GO:0000122,GO:0000228,GO:0000785,GO:0000790,GO:0000976,GO:0000977,GO:0000978,GO:0000981,GO:0000983,GO:0000987,GO:0000988,GO:0000989,GO:0001012,GO:0001067,GO:0001076,GO:0001085,GO:0001101,GO:0001103,GO:0001158,GO:0001228,GO:0001568,GO:0001570,GO:0001655,GO:0001678,GO:0001700,GO:0001701,GO:0001702,GO:0001704,GO:0001706,GO:0001709,GO:0001817,GO:0001819,GO:0001932,GO:0001934,GO:0001944,GO:…	-	ko:K09183	ko04022,ko04218,ko04530,ko04919,map04022,map04218,map04530,map04919	-	-	ko00000,ko00001,ko03000	K	COG5641@1|root,KOG1601@2759|Eukaryota,38D41@33154|Opisthokonta,3BA12@33208|Metazoa,3CSBC@33213|Bilateria,41X13@6656|Arthropoda,3SJK3@50557|Insecta,442BC@7088|Lepidoptera	33208|Metazoa
1h	Nematode	Up	KAJ8731657.1	Amino acid permease	AA_permease_2,AA_permease_C	-	SLC7A1	GO:0000064,GO:0001505,GO:0001775,GO:0002274,GO:0002376,GO:0002532,GO:0002537,GO:0002682,GO:0002694,GO:0003333,GO:0003674,GO:0005215,GO:0005287,GO:0005289,GO:0005292,GO:0005342,GO:0005575,GO:0005622,GO:0005623,GO:0005737,GO:0005794,GO:0005886,GO:0005887,GO:0006082,GO:0006520,GO:0006807,GO:0006809,GO:0006810,GO:0006811,GO:0006812,GO:0006820,GO:0006855,GO:0006865,GO:0006950,GO:0006952,GO:0006954,GO:…	-	ko:K13863,ko:K13864,ko:K13865	ko05206,map05206	-	-	ko00000,ko00001,ko02000	E	COG0531@1|root,KOG1286@2759|Eukaryota,38BM3@33154|Opisthokonta,3BA2V@33208|Metazoa,3CVWA@33213|Bilateria,41WSB@6656|Arthropoda,3SIP5@50557|Insecta,441P1@7088|Lepidoptera	33208|Metazoa
1h	Nematode	Up	KAJ8708975.1	Transketolase, pyrimidine binding domain	Transket_pyr,Transketolase_C,Transketolase_N	transketolase-like protein 2 [Spodoptera frugiperda]	TKT	GO:0000287,GO:0003674,GO:0003824,GO:0004802,GO:0005488,GO:0005515,GO:0005575,GO:0005622,GO:0005623,GO:0005634,GO:0005654,GO:0005737,GO:0005777,GO:0005783,GO:0005789,GO:0005829,GO:0005975,GO:0005996,GO:0005997,GO:0005999,GO:0006081,GO:0006098,GO:0006139,GO:0006355,GO:0006725,GO:0006732,GO:0006733,GO:0006739,GO:0006753,GO:0006793,GO:0006796,GO:0006807,GO:0008150,GO:0008152,GO:0009052,GO:0009058,GO:…	2.2.1.1	ko:K00615	ko00030,ko00710,ko01051,ko01100,ko01110,ko01120,ko01130,ko01200,ko01230,map00030,map00710,map01051,map01100,map01110,map01120,map01130,map01200,map01230	M00004,M00007,M00165,M00167	R01067,R01641,R01830,R06590	ko00000,ko00001,ko00002,ko01000	G	COG0021@1|root,KOG0523@2759|Eukaryota,38B8B@33154|Opisthokonta,3BG4D@33208|Metazoa,3CXK5@33213|Bilateria,41VZS@6656|Arthropoda,3SIM2@50557|Insecta,443KR@7088|Lepidoptera	33208|Metazoa
1h	Nematode	Up	KAJ8717538.1	Cytochrome B561, N terminal	CytochromB561_N	transmembrane protein 209 [Trichoplusia ni]	TMEM209	GO:0006810,GO:0006897,GO:0006909,GO:0008150,GO:0016192,GO:0051179,GO:0051234,GO:0098657	-	-	-	-	-	-	S	KOG4670@1|root,KOG4670@2759|Eukaryota,38XKT@33154|Opisthokonta,3BCEZ@33208|Metazoa,3CZIJ@33213|Bilateria,41Y3I@6656|Arthropoda,3SKUZ@50557|Insecta,4477V@7088|Lepidoptera	33208|Metazoa
1h	Nematode	Up	KAJ8707810.1	N-terminal of Homeobox Meis and PKNOX1	Homeobox_KN,Meis_PKNOX_N	-	PKNOX2	GO:0000976,GO:0000977,GO:0000981,GO:0001012,GO:0001067,GO:0001228,GO:0001525,GO:0001568,GO:0001654,GO:0001775,GO:0001944,GO:0002262,GO:0002376,GO:0002520,GO:0002521,GO:0003674,GO:0003676,GO:0003677,GO:0003690,GO:0003700,GO:0003705,GO:0003779,GO:0003785,GO:0005488,GO:0005515,GO:0005575,GO:0005576,GO:0005622,GO:0005623,GO:0005634,GO:0005654,GO:0005667,GO:0005737,GO:0005856,GO:0006139,GO:0006351,GO:…	-	-	-	-	-	-	K	KOG0773@1|root,KOG0773@2759|Eukaryota,38GSB@33154|Opisthokonta,3BCC8@33208|Metazoa,3CXHS@33213|Bilateria,41UIA@6656|Arthropoda,3SKMP@50557|Insecta,444F1@7088|Lepidoptera	33208|Metazoa
1h	Nematode	Up	KAJ8717544.1	Acyltransferase	Acyltransferase	-	TAZ	GO:0000003,GO:0002376,GO:0002520,GO:0003006,GO:0003008,GO:0003012,GO:0003013,GO:0003015,GO:0003674,GO:0003824,GO:0003841,GO:0005575,GO:0005622,GO:0005623,GO:0005737,GO:0005739,GO:0005740,GO:0005743,GO:0006091,GO:0006119,GO:0006139,GO:0006163,GO:0006629,GO:0006644,GO:0006650,GO:0006655,GO:0006725,GO:0006753,GO:0006793,GO:0006796,GO:0006807,GO:0006936,GO:0006941,GO:0006996,GO:0007005,GO:0007006,GO:…	-	ko:K13511	ko00564,map00564	-	R09037	ko00000,ko00001,ko01000,ko01004	I	KOG2847@1|root,KOG2847@2759|Eukaryota,38FYN@33154|Opisthokonta,3BCQT@33208|Metazoa,3CWXC@33213|Bilateria,41XUS@6656|Arthropoda,3SFNB@50557|Insecta,446CT@7088|Lepidoptera	33208|Metazoa
1h	Nematode	Up	KAJ8714416.1	Cytochrome P450	p450	-	Cyp6g1	GO:0002165,GO:0003008,GO:0003674,GO:0003824,GO:0006066,GO:0006629,GO:0006694,GO:0006697,GO:0006805,GO:0007275,GO:0007600,GO:0007606,GO:0007608,GO:0008150,GO:0008152,GO:0008202,GO:0008205,GO:0008610,GO:0009056,GO:0009058,GO:0009404,GO:0009407,GO:0009410,GO:0009636,GO:0009791,GO:0009987,GO:0010033,GO:0010035,GO:0010038,GO:0010817,GO:0014070,GO:0016125,GO:0016126,GO:0016491,GO:0017085,GO:0017143,GO:…	-	ko:K14999	-	-	-	ko00000,ko00199,ko01000	Q	COG2124@1|root,KOG0158@2759|Eukaryota,39RVP@33154|Opisthokonta,3BMY8@33208|Metazoa,3D605@33213|Bilateria,41WDN@6656|Arthropoda,3SKRH@50557|Insecta,4490E@7088|Lepidoptera	33208|Metazoa
1h	Nematode	Up	KAJ8726185.1	Zinc-binding domain present in Lin-11, Isl-1, Mec-3.	LIM	LIM domain transcription factor LMO4 [Anticarsia gemmatalis] >ref|XP_075992036.1| LIM domain transcription factor LMO4 [Anticarsia gemmatalis]	-	-	-	-	-	-	-	-	K	KOG0490@1|root,KOG0490@2759|Eukaryota,391IU@33154|Opisthokonta,3C742@33208|Metazoa,3DN47@33213|Bilateria,424J8@6656|Arthropoda,3T179@50557|Insecta,44A0T@7088|Lepidoptera	33208|Metazoa
1h	Nematode	Up	KAJ8723631.1	Protein of unknown function (DUF3677)	DUF3677	-	INTS1	GO:0000428,GO:0001701,GO:0001824,GO:0001832,GO:0001833,GO:0005575,GO:0005622,GO:0005623,GO:0005634,GO:0005654,GO:0006139,GO:0006351,GO:0006366,GO:0006396,GO:0006725,GO:0006807,GO:0007275,GO:0008150,GO:0008152,GO:0008283,GO:0009058,GO:0009059,GO:0009301,GO:0009790,GO:0009792,GO:0009892,GO:0009987,GO:0010466,GO:0010467,GO:0010605,GO:0010941,GO:0010951,GO:0016070,GO:0016073,GO:0016180,GO:0016591,GO:…	-	ko:K13138	-	-	-	ko00000,ko03041	S	KOG4596@1|root,KOG4596@2759|Eukaryota,38CPI@33154|Opisthokonta,3BGWJ@33208|Metazoa,3CTV0@33213|Bilateria,41UBT@6656|Arthropoda,3SGI3@50557|Insecta,443FQ@7088|Lepidoptera	33208|Metazoa
1h	Nematode	Up	KAJ8709231.1	Trypsin-like serine protease	Trypsin	-	CLIPD1	-	3.4.21.7	ko:K01315	ko04080,ko04610,ko05150,ko05164,map04080,map04610,map05150,map05164	-	-	ko00000,ko00001,ko01000,ko01002,ko04147,ko04516	O	COG5640@1|root,KOG3627@2759|Eukaryota,39U1D@33154|Opisthokonta,3BD9F@33208|Metazoa,3D0WC@33213|Bilateria,41TUX@6656|Arthropoda,3SKEX@50557|Insecta,4450S@7088|Lepidoptera	33208|Metazoa
1h	Nematode	Up	KAJ8703776.1	NF-kappa-B-activating protein	DUF3669,NKAP	-	-	-	-	-	-	-	-	-	S	2CXXY@1|root,2S0JR@2759|Eukaryota,3A1Z4@33154|Opisthokonta,3BQC0@33208|Metazoa,3D7VX@33213|Bilateria,41Z8I@6656|Arthropoda,3SM8E@50557|Insecta,444MY@7088|Lepidoptera	33208|Metazoa
1h	Nematode	Up	KAJ8716403.1	FERM C-terminal PH-like domain	FERM_C,FERM_M,FERM_N,Y_phosphatase	-	PTPN14	GO:0001944,GO:0001945,GO:0001946,GO:0003674,GO:0003712,GO:0003824,GO:0004721,GO:0004725,GO:0005102,GO:0005488,GO:0005515,GO:0005575,GO:0005622,GO:0005623,GO:0005634,GO:0005654,GO:0005737,GO:0005856,GO:0005938,GO:0006464,GO:0006470,GO:0006793,GO:0006796,GO:0006807,GO:0006996,GO:0007010,GO:0007275,GO:0008092,GO:0008150,GO:0008152,GO:0008285,GO:0009653,GO:0009889,GO:0009966,GO:0009967,GO:0009987,GO:…	3.1.3.48	ko:K18025	-	-	-	ko00000,ko01000,ko01009	T	COG5599@1|root,KOG0792@2759|Eukaryota,38DER@33154|Opisthokonta,3BBEY@33208|Metazoa,3CV2R@33213|Bilateria,41UDR@6656|Arthropoda,3SGBQ@50557|Insecta,444V2@7088|Lepidoptera	33208|Metazoa
1h	Nematode	Up	KAJ8732382.1	Sterile alpha motif.	CRIC_ras_sig,DUF1170,PDZ,PH,SAM_1	LOW QUALITY PROTEIN: connector enhancer of ksr [Anticarsia gemmatalis]	CNKSR2	GO:0003674,GO:0005488,GO:0005515,GO:0005575,GO:0005622,GO:0005623,GO:0005737,GO:0005886,GO:0007154,GO:0007165,GO:0008150,GO:0009987,GO:0014069,GO:0016020,GO:0019899,GO:0019900,GO:0019901,GO:0023052,GO:0032279,GO:0035556,GO:0036477,GO:0042802,GO:0042995,GO:0043005,GO:0043025,GO:0043226,GO:0044297,GO:0044424,GO:0044425,GO:0044456,GO:0044459,GO:0044464,GO:0045202,GO:0045211,GO:0050789,GO:0050794,GO:…	-	ko:K17536	ko04013,map04013	-	-	ko00000,ko00001,ko01001	F	KOG1738@1|root,KOG1738@2759|Eukaryota,39RBI@33154|Opisthokonta,3BE3R@33208|Metazoa,3CVF1@33213|Bilateria,41TF5@6656|Arthropoda,3SIZQ@50557|Insecta,448DQ@7088|Lepidoptera	33208|Metazoa
1h	Nematode	Up	KAJ8726005.1	BTB And C-terminal Kelch	BACK,BTB,Kelch_1	-	KLHL20	GO:0000151,GO:0000209,GO:0003674,GO:0003779,GO:0003824,GO:0004842,GO:0005488,GO:0005515,GO:0005575,GO:0005622,GO:0005623,GO:0005634,GO:0005654,GO:0005737,GO:0005794,GO:0005802,GO:0005829,GO:0005856,GO:0006464,GO:0006508,GO:0006511,GO:0006807,GO:0006810,GO:0006892,GO:0006895,GO:0006996,GO:0007010,GO:0008092,GO:0008150,GO:0008152,GO:0008582,GO:0009056,GO:0009057,GO:0009987,GO:0010033,GO:0010498,GO:…	-	ko:K10457	-	-	-	ko00000,ko04121	T	KOG4441@1|root,KOG4441@2759|Eukaryota,38BR7@33154|Opisthokonta,3BB6C@33208|Metazoa,3CTSM@33213|Bilateria,41V82@6656|Arthropoda,3SI2M@50557|Insecta,4417F@7088|Lepidoptera	33208|Metazoa
1h	Nematode	Up	KAJ8734353.1	116 kDa U5 small nuclear ribonucleoprotein component N-terminus	EFG_C,EFG_II,EFG_IV,EFTUD2,GTP_EFTU,GTP_EFTU_D2	-	EFTUD2	GO:0000375,GO:0000377,GO:0000398,GO:0003674,GO:0003676,GO:0003723,GO:0003746,GO:0003824,GO:0003924,GO:0005488,GO:0005575,GO:0005622,GO:0005623,GO:0005634,GO:0005654,GO:0005681,GO:0005682,GO:0005684,GO:0005737,GO:0005829,GO:0006139,GO:0006396,GO:0006397,GO:0006412,GO:0006414,GO:0006518,GO:0006725,GO:0006807,GO:0008135,GO:0008150,GO:0008152,GO:0008380,GO:0009058,GO:0009059,GO:0009893,GO:0009987,GO:…	-	ko:K12852	ko03040,map03040	M00354,M00355	-	ko00000,ko00001,ko00002,ko03041	J	COG0480@1|root,KOG0468@2759|Eukaryota,3ANBS@33154|Opisthokonta,3BHXV@33208|Metazoa,3CWVN@33213|Bilateria,41TTK@6656|Arthropoda,3SIA9@50557|Insecta,444A8@7088|Lepidoptera	33208|Metazoa
1h	Nematode	Up	KAJ8718854.1	Smg8_Smg9	Smg8_Smg9	-	SMG8	GO:0000184,GO:0000956,GO:0001932,GO:0005575,GO:0005622,GO:0005623,GO:0005737,GO:0005829,GO:0006139,GO:0006401,GO:0006402,GO:0006725,GO:0006807,GO:0008150,GO:0008152,GO:0009056,GO:0009057,GO:0009892,GO:0009987,GO:0010468,GO:0010605,GO:0010629,GO:0016070,GO:0016071,GO:0019220,GO:0019222,GO:0019439,GO:0031323,GO:0031399,GO:0032268,GO:0034641,GO:0034655,GO:0042325,GO:0043170,GO:0043549,GO:0044237,GO:…	-	ko:K18734	-	-	-	ko00000,ko03019	S	KOG3692@1|root,KOG3692@2759|Eukaryota,38SW2@33154|Opisthokonta,3BC92@33208|Metazoa,3CV1F@33213|Bilateria,41VX2@6656|Arthropoda,3SGQJ@50557|Insecta,441ZT@7088|Lepidoptera	33208|Metazoa
1h	Nematode	Up	KAJ8730341.1	PHD zinc finger	zf-HC5HC2H	nascent polypeptide-associated complex subunit alpha, muscle-specific form isoform X5 [Helicoverpa armigera]	TCF20	GO:0000976,GO:0000977,GO:0000978,GO:0000981,GO:0000982,GO:0000987,GO:0001012,GO:0001067,GO:0001077,GO:0001228,GO:0003674,GO:0003676,GO:0003677,GO:0003690,GO:0003700,GO:0003712,GO:0003713,GO:0005488,GO:0005575,GO:0005622,GO:0005623,GO:0005634,GO:0005654,GO:0006139,GO:0006351,GO:0006355,GO:0006357,GO:0006366,GO:0006725,GO:0006807,GO:0008150,GO:0008152,GO:0009058,GO:0009059,GO:0009889,GO:0009891,GO:…	-	ko:K19749	-	-	-	ko00000,ko03000	K	COG2940@1|root,KOG1084@2759|Eukaryota,38GS2@33154|Opisthokonta,3BFV9@33208|Metazoa,3E4DS@33213|Bilateria,42A38@6656|Arthropoda,3SZIP@50557|Insecta,445QF@7088|Lepidoptera	33208|Metazoa
1h	Nematode	Up	KAJ8721658.1	RNA recognition motif	RRM_1	-	RBM42	GO:0000375,GO:0000377,GO:0000398,GO:0001654,GO:0002088,GO:0003674,GO:0003676,GO:0003723,GO:0003729,GO:0005488,GO:0006139,GO:0006396,GO:0006397,GO:0006725,GO:0006807,GO:0007275,GO:0007423,GO:0008150,GO:0008152,GO:0008380,GO:0009892,GO:0009987,GO:0010467,GO:0010468,GO:0010605,GO:0010629,GO:0016070,GO:0016071,GO:0019219,GO:0019222,GO:0031323,GO:0031324,GO:0032501,GO:0032502,GO:0033119,GO:0034641,GO:…	-	-	-	-	-	-	A	KOG0226@1|root,KOG0226@2759|Eukaryota,38DU1@33154|Opisthokonta,3B94F@33208|Metazoa,3CSIQ@33213|Bilateria,41YRB@6656|Arthropoda,3SM51@50557|Insecta,447Q0@7088|Lepidoptera	33208|Metazoa
1h	Nematode	Up	KAJ8703847.1	bromo domain	Bromodomain,WD40	-	BRWD3	GO:0001932,GO:0001934,GO:0002165,GO:0003674,GO:0005102,GO:0005158,GO:0005488,GO:0005515,GO:0005575,GO:0005622,GO:0005623,GO:0005634,GO:0005654,GO:0005730,GO:0005737,GO:0005829,GO:0006325,GO:0006355,GO:0006357,GO:0006606,GO:0006810,GO:0006886,GO:0006913,GO:0006996,GO:0007010,GO:0007088,GO:0007154,GO:0007165,GO:0007166,GO:0007167,GO:0007169,GO:0007275,GO:0007346,GO:0007399,GO:0007431,GO:0007435,GO:…	-	ko:K11797,ko:K11798	-	-	-	ko00000,ko04121	S	COG2319@1|root,KOG0644@2759|Eukaryota,38CE8@33154|Opisthokonta,3BB2M@33208|Metazoa,3CYU5@33213|Bilateria,41VHC@6656|Arthropoda,3SIWS@50557|Insecta,44X63@7147|Diptera	33208|Metazoa
1h	Nematode	Up	KAJ8728728.1	Sigma factor PP2C-like phosphatases	PP2C	-	-	GO:0001558,GO:0003674,GO:0003824,GO:0004721,GO:0004722,GO:0005488,GO:0005515,GO:0005575,GO:0005622,GO:0005623,GO:0005737,GO:0005829,GO:0006464,GO:0006470,GO:0006793,GO:0006796,GO:0006807,GO:0007275,GO:0007399,GO:0008150,GO:0008152,GO:0008361,GO:0009987,GO:0010721,GO:0010769,GO:0010771,GO:0010975,GO:0010977,GO:0016043,GO:0016311,GO:0016787,GO:0016788,GO:0016791,GO:0019538,GO:0019899,GO:0022008,GO:…	3.1.3.16	ko:K14803	-	-	-	ko00000,ko01000,ko01009,ko03009	T	COG0631@1|root,KOG0698@2759|Eukaryota,39J7S@33154|Opisthokonta,3BGKM@33208|Metazoa,3D3YV@33213|Bilateria,41XAV@6656|Arthropoda,3SFS5@50557|Insecta,444P0@7088|Lepidoptera	33208|Metazoa
1h	Nematode	Up	KAJ8726039.1	Calcium ion binding	EF-hand_5,EF-hand_7,EF-hand_8	-	RCN2	GO:0003674,GO:0005488,GO:0005509,GO:0005575,GO:0005622,GO:0005623,GO:0005634,GO:0005730,GO:0005737,GO:0005783,GO:0005788,GO:0006996,GO:0007030,GO:0008150,GO:0009987,GO:0010256,GO:0012505,GO:0016043,GO:0031974,GO:0031981,GO:0043167,GO:0043169,GO:0043226,GO:0043227,GO:0043228,GO:0043229,GO:0043231,GO:0043232,GO:0043233,GO:0044422,GO:0044424,GO:0044428,GO:0044432,GO:0044444,GO:0044446,GO:0044464,GO:…	-	-	-	-	-	-	TU	KOG4223@1|root,KOG4223@2759|Eukaryota,39T0S@33154|Opisthokonta,3BAGW@33208|Metazoa,3D0YJ@33213|Bilateria,41UR6@6656|Arthropoda,3SIIF@50557|Insecta	33208|Metazoa
1h	Nematode	Up	KAJ8735566.1	Domain present in PSD-95, Dlg, and ZO-1/2.	PDZ	-	-	GO:0000902,GO:0000904,GO:0001736,GO:0001738,GO:0001894,GO:0001895,GO:0002009,GO:0002165,GO:0003674,GO:0005080,GO:0005488,GO:0005515,GO:0005575,GO:0005622,GO:0005623,GO:0005634,GO:0005635,GO:0005737,GO:0005886,GO:0005911,GO:0005912,GO:0005918,GO:0005938,GO:0007043,GO:0007163,GO:0007164,GO:0007275,GO:0007399,GO:0008092,GO:0008104,GO:0008150,GO:0008594,GO:0009653,GO:0009790,GO:0009791,GO:0009888,GO:…	-	ko:K06095	ko04391,ko04530,map04391,map04530	-	-	ko00000,ko00001	S	KOG3528@1|root,KOG3528@2759|Eukaryota,38Q0G@33154|Opisthokonta,3BF0Y@33208|Metazoa,3CVXZ@33213|Bilateria,41XQ2@6656|Arthropoda,3SI7M@50557|Insecta,44204@7088|Lepidoptera	33208|Metazoa
1h	Nematode	Up	KAJ8719233.1	Rab GTPase binding	WD40	-	WDR44	GO:0003674,GO:0005488,GO:0005515,GO:0005575,GO:0005622,GO:0005623,GO:0005737,GO:0005768,GO:0005794,GO:0005802,GO:0005829,GO:0005856,GO:0005874,GO:0008150,GO:0010008,GO:0012505,GO:0015630,GO:0016020,GO:0017016,GO:0017137,GO:0019899,GO:0030334,GO:0031090,GO:0031267,GO:0031410,GO:0031982,GO:0031984,GO:0032879,GO:0040012,GO:0043226,GO:0043227,GO:0043228,GO:0043229,GO:0043231,GO:0043232,GO:0044422,GO:…	-	ko:K20241	-	-	-	ko00000,ko04131	S	KOG0283@1|root,KOG0283@2759|Eukaryota,38EG2@33154|Opisthokonta,3BDGI@33208|Metazoa,3CRHX@33213|Bilateria,41W4N@6656|Arthropoda,3SJC0@50557|Insecta,442T2@7088|Lepidoptera	33208|Metazoa
1h	Nematode	Up	KAJ8723921.1	erythroblast transformation specific domain	Ets,SAM_PNT	-	ETS1	GO:0000003,GO:0000122,GO:0000302,GO:0000578,GO:0000976,GO:0000977,GO:0000978,GO:0000981,GO:0000982,GO:0000987,GO:0001012,GO:0001067,GO:0001077,GO:0001078,GO:0001227,GO:0001228,GO:0001501,GO:0001525,GO:0001568,GO:0001569,GO:0001654,GO:0001655,GO:0001666,GO:0001667,GO:0001702,GO:0001704,GO:0001705,GO:0001712,GO:0001736,GO:0001738,GO:0001742,GO:0001745,GO:0001751,GO:0001752,GO:0001754,GO:0001763,GO:…	-	ko:K02678,ko:K21932	ko04013,ko04014,ko04218,ko04320,ko05166,ko05200,ko05211,map04013,map04014,map04218,map04320,map05166,map05200,map05211	-	-	ko00000,ko00001,ko03000	K	KOG3806@1|root,KOG3806@2759|Eukaryota,38EII@33154|Opisthokonta,3BBGE@33208|Metazoa,3CSSW@33213|Bilateria,41XUK@6656|Arthropoda,3SG55@50557|Insecta,441UW@7088|Lepidoptera	33208|Metazoa
1h	Nematode	Up	KAJ8705207.1	TFIIS helical bundle-like domain	Med26,Med26_C,Med26_M	-	MED26	GO:0003674,GO:0003712,GO:0003713,GO:0005575,GO:0005622,GO:0005623,GO:0005634,GO:0005654,GO:0006139,GO:0006351,GO:0006352,GO:0006355,GO:0006357,GO:0006366,GO:0006367,GO:0006725,GO:0006807,GO:0008150,GO:0008152,GO:0009058,GO:0009059,GO:0009889,GO:0009891,GO:0009893,GO:0009987,GO:0010467,GO:0010468,GO:0010556,GO:0010557,GO:0010604,GO:0016070,GO:0016592,GO:0018130,GO:0019219,GO:0019222,GO:0019438,GO:…	-	ko:K15169	-	-	-	ko00000,ko03021	K	COG1594@1|root,KOG1105@2759|Eukaryota,39TCJ@33154|Opisthokonta,3BFN2@33208|Metazoa,3D1EX@33213|Bilateria,42AK5@6656|Arthropoda,3T00E@50557|Insecta	33208|Metazoa
1h	Nematode	Up	KAJ8711081.1	DNA-binding transcription factor activity	DAO,FAO_M,GCV_T,GCV_T_C,T-box	-	PDPR	GO:0000122,GO:0000976,GO:0000977,GO:0000978,GO:0000987,GO:0001012,GO:0001067,GO:0001654,GO:0001745,GO:0002009,GO:0002165,GO:0003002,GO:0003674,GO:0003676,GO:0003677,GO:0003690,GO:0003700,GO:0003824,GO:0004721,GO:0004741,GO:0005488,GO:0005515,GO:0005575,GO:0005622,GO:0005623,GO:0005634,GO:0005737,GO:0005739,GO:0005759,GO:0006140,GO:0006355,GO:0006357,GO:0006464,GO:0006470,GO:0006793,GO:0006796,GO:…	-	ko:K10176,ko:K10177,ko:K17509	ko04013,ko04550,map04013,map04550	-	-	ko00000,ko00001,ko01009,ko03000	K	COG0404@1|root,KOG3585@1|root,KOG2844@2759|Eukaryota,KOG3585@2759|Eukaryota	2759|Eukaryota
1h	Nematode	Up	KAJ8705414.1	It is involved in the biological process described with pseudouridine synthesis	-	-	PUS10	GO:0001522,GO:0003674,GO:0003824,GO:0006139,GO:0006396,GO:0006399,GO:0006400,GO:0006725,GO:0006807,GO:0008033,GO:0008150,GO:0008152,GO:0009451,GO:0009982,GO:0009987,GO:0010467,GO:0016070,GO:0016853,GO:0016866,GO:0031119,GO:0034470,GO:0034641,GO:0034660,GO:0043170,GO:0043412,GO:0044237,GO:0044238,GO:0046483,GO:0071704,GO:0090304,GO:1901360	5.4.99.25	ko:K07583	-	-	-	ko00000,ko01000,ko03016	J	COG1258@1|root,KOG2364@2759|Eukaryota,38BDV@33154|Opisthokonta,3BDXU@33208|Metazoa,3CUPW@33213|Bilateria,41XGN@6656|Arthropoda,3SH34@50557|Insecta,445WI@7088|Lepidoptera	33208|Metazoa
1h	Nematode	Up	KAJ8718032.1	PHAX RNA-binding domain	RNA_GG_bind	-	PHAX	GO:0003674,GO:0003676,GO:0003723,GO:0005488,GO:0005575,GO:0005622,GO:0005623,GO:0005634,GO:0005654,GO:0005737,GO:0005813,GO:0005815,GO:0005829,GO:0005856,GO:0006139,GO:0006351,GO:0006366,GO:0006403,GO:0006405,GO:0006408,GO:0006725,GO:0006807,GO:0006810,GO:0006913,GO:0008150,GO:0008152,GO:0009058,GO:0009059,GO:0009301,GO:0009987,GO:0010467,GO:0015630,GO:0015643,GO:0015931,GO:0016070,GO:0016073,GO:…	-	ko:K14291	ko03013,map03013	-	-	ko00000,ko00001	A	KOG3948@1|root,KOG3948@2759|Eukaryota,38CJ2@33154|Opisthokonta,3BIGQ@33208|Metazoa,3D2WG@33213|Bilateria,41Z5P@6656|Arthropoda,3SMFY@50557|Insecta,4417Z@7088|Lepidoptera	33208|Metazoa
1h	Nematode	Up	KAJ8713737.1	Uracil phosphoribosyltransferase	PRK,UPRTase	-	UCKL1	GO:0003674,GO:0003824,GO:0004849,GO:0005575,GO:0005622,GO:0005623,GO:0005634,GO:0005737,GO:0005829,GO:0006139,GO:0006206,GO:0006213,GO:0006220,GO:0006221,GO:0006222,GO:0006725,GO:0006753,GO:0006793,GO:0006796,GO:0006807,GO:0007275,GO:0008150,GO:0008152,GO:0008655,GO:0009058,GO:0009112,GO:0009116,GO:0009117,GO:0009119,GO:0009123,GO:0009124,GO:0009129,GO:0009130,GO:0009156,GO:0009161,GO:0009163,GO:…	2.7.1.48	ko:K00876	ko00240,ko00983,ko01100,map00240,map00983,map01100	-	R00513,R00516,R00517,R00962,R00964,R00967,R00968,R00970,R01548,R01549,R01880,R02091,R02096,R02097,R02327,R02332,R02371,R02372,R08232	ko00000,ko00001,ko01000	F	COG0572@1|root,KOG4203@2759|Eukaryota,38HW6@33154|Opisthokonta,3BBTZ@33208|Metazoa,3CWFI@33213|Bilateria,41V7I@6656|Arthropoda,3SHPM@50557|Insecta,44294@7088|Lepidoptera	33208|Metazoa
1h	Nematode	Up	KAJ8714733.1	GTPase activator activity. It is involved in the biological process described with regulation of small GTPase mediated signal transduction	-	-	RALGAPB	GO:0003674,GO:0005096,GO:0005488,GO:0005515,GO:0005575,GO:0005622,GO:0005623,GO:0005737,GO:0005829,GO:0007154,GO:0007165,GO:0007264,GO:0007265,GO:0007275,GO:0007568,GO:0008047,GO:0008150,GO:0008340,GO:0009987,GO:0010259,GO:0023052,GO:0030234,GO:0030695,GO:0032484,GO:0032501,GO:0032502,GO:0032879,GO:0032880,GO:0035556,GO:0043085,GO:0043087,GO:0043547,GO:0044093,GO:0044424,GO:0044444,GO:0044464,GO:…	-	-	-	-	-	-	S	KOG3652@1|root,KOG3652@2759|Eukaryota,38D4X@33154|Opisthokonta,3BI23@33208|Metazoa,3CTPA@33213|Bilateria,41UFS@6656|Arthropoda,3SRKJ@50557|Insecta,445SV@7088|Lepidoptera	33208|Metazoa
1h	Nematode	Up	KAJ8732378.1	Hsp90 protein	HATPase_c,HSP90	heat shock protein 90 [Mythimna separata]	HSP90B1	GO:0001666,GO:0002218,GO:0002221,GO:0002224,GO:0002253,GO:0002376,GO:0002682,GO:0002684,GO:0002757,GO:0002758,GO:0002764,GO:0003674,GO:0003676,GO:0003723,GO:0005102,GO:0005488,GO:0005509,GO:0005515,GO:0005575,GO:0005576,GO:0005615,GO:0005622,GO:0005623,GO:0005737,GO:0005783,GO:0005788,GO:0005789,GO:0005790,GO:0005829,GO:0005886,GO:0006457,GO:0006464,GO:0006508,GO:0006511,GO:0006807,GO:0006810,GO:…	-	ko:K09487	ko04141,ko04151,ko04626,ko04657,ko04915,ko04918,ko05200,ko05215,ko05418,map04141,map04151,map04626,map04657,map04915,map04918,map05200,map05215,map05418	-	-	ko00000,ko00001,ko03110	O	COG0326@1|root,KOG0020@2759|Eukaryota,39KMU@33154|Opisthokonta,3CNVB@33208|Metazoa,3E51N@33213|Bilateria,41WB5@6656|Arthropoda,3SJJB@50557|Insecta,441FR@7088|Lepidoptera	33208|Metazoa
1h	Nematode	Up	KAJ8718747.1	Follistatin/Osteonectin-like EGF domain	FOLN,Kazal_1,Kazal_2,SPARC_Ca_bdg	SPARC [Trichoplusia ni]	SPARC	GO:0001101,GO:0001501,GO:0001503,GO:0001655,GO:0001936,GO:0001937,GO:0002009,GO:0002164,GO:0002165,GO:0002168,GO:0002237,GO:0002576,GO:0003674,GO:0005488,GO:0005509,GO:0005518,GO:0005575,GO:0005576,GO:0005604,GO:0005615,GO:0005622,GO:0005623,GO:0005634,GO:0005737,GO:0006810,GO:0006887,GO:0006897,GO:0006898,GO:0006950,GO:0007155,GO:0007275,GO:0007423,GO:0007442,GO:0007443,GO:0007498,GO:0007503,GO:…	-	-	-	-	-	-	W	KOG4004@1|root,KOG4004@2759|Eukaryota,39F8J@33154|Opisthokonta,3BAIU@33208|Metazoa,3CSM6@33213|Bilateria,41XM3@6656|Arthropoda,3SI0V@50557|Insecta,4430J@7088|Lepidoptera	33208|Metazoa
1h	Nematode	Up	KAJ8725315.1	eIF4-gamma/eIF5/eIF2-epsilon	MA3,MIF4G,W2	-	EIF4G2	GO:0001558,GO:0003674,GO:0003676,GO:0003723,GO:0003729,GO:0003743,GO:0005488,GO:0005575,GO:0005622,GO:0005623,GO:0005737,GO:0005829,GO:0006412,GO:0006413,GO:0006417,GO:0006446,GO:0006518,GO:0006807,GO:0007049,GO:0007050,GO:0007275,GO:0007399,GO:0007423,GO:0008135,GO:0008150,GO:0008152,GO:0008219,GO:0008361,GO:0009058,GO:0009059,GO:0009889,GO:0009891,GO:0009892,GO:0009893,GO:0009894,GO:0009895,GO:…	-	ko:K03260,ko:K17682	ko03013,ko05416,map03013,map05416	M00428	-	ko00000,ko00001,ko00002,ko03012,ko03019,ko03029	J	KOG0401@1|root,KOG0401@2759|Eukaryota,38C69@33154|Opisthokonta,3BD2F@33208|Metazoa,3CUP3@33213|Bilateria,41XU4@6656|Arthropoda,3SHP6@50557|Insecta,4482I@7088|Lepidoptera	33208|Metazoa
1h	Nematode	Up	KAJ8704408.1	Mediator of RNA polymerase II transcription subunit	Med16	-	MED16	GO:0002237,GO:0003674,GO:0003712,GO:0003713,GO:0005102,GO:0005488,GO:0005515,GO:0005575,GO:0005622,GO:0005623,GO:0005634,GO:0005654,GO:0006139,GO:0006351,GO:0006352,GO:0006355,GO:0006357,GO:0006366,GO:0006367,GO:0006725,GO:0006807,GO:0006950,GO:0007154,GO:0007165,GO:0008134,GO:0008150,GO:0008152,GO:0009058,GO:0009059,GO:0009266,GO:0009408,GO:0009605,GO:0009607,GO:0009617,GO:0009628,GO:0009719,GO:…	-	ko:K15159	ko04919,map04919	-	-	ko00000,ko00001,ko03021	K	28HS7@1|root,2QQ3H@2759|Eukaryota,38FRT@33154|Opisthokonta,3BAJY@33208|Metazoa,3CS3U@33213|Bilateria,41YH1@6656|Arthropoda,3SIW2@50557|Insecta,448J7@7088|Lepidoptera	33208|Metazoa
1h	Nematode	Up	KAJ8720470.1	histone H4-K16 acetylation	-	-	-	-	-	ko:K16719	-	-	-	ko00000,ko03036	S	COG3571@1|root,KOG3253@2759|Eukaryota,391C3@33154|Opisthokonta,3C6ZZ@33208|Metazoa,3DN00@33213|Bilateria,42BF1@6656|Arthropoda,3STPX@50557|Insecta,449G5@7088|Lepidoptera	33208|Metazoa
1h	Nematode	Up	KAJ8719974.1	Trypsin-like serine protease	Trypsin	-	KLK13	GO:0003674,GO:0003824,GO:0004175,GO:0004252,GO:0005575,GO:0005576,GO:0005615,GO:0005622,GO:0005623,GO:0005737,GO:0006508,GO:0006807,GO:0007275,GO:0008150,GO:0008152,GO:0008219,GO:0008233,GO:0008236,GO:0008544,GO:0009888,GO:0009913,GO:0009987,GO:0012501,GO:0012505,GO:0016787,GO:0017171,GO:0019538,GO:0030141,GO:0030154,GO:0030216,GO:0030855,GO:0031410,GO:0031424,GO:0031982,GO:0032501,GO:0032502,GO:…	3.4.21.119,3.4.21.4,3.4.21.9	ko:K01312,ko:K01316,ko:K09463,ko:K09614,ko:K09618,ko:K09621,ko:K09623,ko:K09640,ko:K17495,ko:K20676	ko04080,ko04624,ko04972,ko04974,ko05164,map04080,map04624,map04972,map04974,map05164	-	-	ko00000,ko00001,ko01000,ko01002,ko01009,ko04147	O	COG5640@1|root,KOG3627@2759|Eukaryota,38CGF@33154|Opisthokonta,3BGUI@33208|Metazoa,3CRKT@33213|Bilateria,41ZTE@6656|Arthropoda,3SZ92@50557|Insecta,44B1G@7088|Lepidoptera	33208|Metazoa
1h	Nematode	Up	KAJ8735393.1	A domain family that is part of the cupin metalloenzyme superfamily.	JmjC,TPR_16,TPR_8	-	KDM6A	GO:0000578,GO:0000976,GO:0000977,GO:0000978,GO:0000987,GO:0001012,GO:0001067,GO:0001701,GO:0001704,GO:0001707,GO:0001708,GO:0001756,GO:0001838,GO:0001841,GO:0001843,GO:0002009,GO:0002165,GO:0003002,GO:0003007,GO:0003008,GO:0003012,GO:0003013,GO:0003015,GO:0003016,GO:0003674,GO:0003676,GO:0003677,GO:0003682,GO:0003690,GO:0003824,GO:0005102,GO:0005488,GO:0005515,GO:0005575,GO:0005622,GO:0005623,GO:…	-	ko:K11447	ko05202,map05202	-	-	ko00000,ko00001,ko01000,ko03036	C	COG0055@1|root,COG0457@1|root,KOG1124@2759|Eukaryota,KOG1246@2759|Eukaryota,38CAZ@33154|Opisthokonta,3BB09@33208|Metazoa,3CTXB@33213|Bilateria,41USI@6656|Arthropoda,3SHST@50557|Insecta,44459@7088|Lepidoptera	33208|Metazoa
1h	Nematode	Up	KAJ8731655.1	Belongs to the TRAFAC class myosin-kinesin ATPase superfamily. Myosin family	IQ,Myosin_TH1,Myosin_head	-	MYO1D	GO:0000003,GO:0000146,GO:0001891,GO:0002009,GO:0002165,GO:0002250,GO:0002252,GO:0002253,GO:0002376,GO:0002429,GO:0002431,GO:0002433,GO:0002443,GO:0002449,GO:0002456,GO:0002460,GO:0002682,GO:0002684,GO:0002757,GO:0002764,GO:0002768,GO:0003006,GO:0003674,GO:0003774,GO:0003779,GO:0003824,GO:0005488,GO:0005515,GO:0005516,GO:0005543,GO:0005546,GO:0005547,GO:0005575,GO:0005622,GO:0005623,GO:0005737,GO:…	-	ko:K10356	-	-	-	ko00000,ko01009,ko03036,ko04131,ko04147,ko04812	Z	COG5022@1|root,KOG0164@2759|Eukaryota,38EEB@33154|Opisthokonta,3BA2S@33208|Metazoa,3CSGY@33213|Bilateria,41V9Y@6656|Arthropoda,3SGG1@50557|Insecta	33208|Metazoa
1h	Nematode	Up	KAJ8735816.1	Aldose 1-epimerase	Aldose_epim	-	-	GO:0002252,GO:0002376,GO:0003674,GO:0003824,GO:0006950,GO:0006952,GO:0006996,GO:0007030,GO:0008150,GO:0009605,GO:0009607,GO:0009615,GO:0009987,GO:0010256,GO:0016043,GO:0016853,GO:0016854,GO:0016857,GO:0034389,GO:0043207,GO:0047938,GO:0050896,GO:0051607,GO:0051704,GO:0051707,GO:0071840,GO:0098542	5.1.3.15	ko:K01792	ko00010,ko01100,ko01110,ko01120,ko01130,map00010,map01100,map01110,map01120,map01130	-	R02739	ko00000,ko00001,ko01000	G	COG0676@1|root,KOG1594@2759|Eukaryota,39SA3@33154|Opisthokonta,3BN97@33208|Metazoa,3D0HI@33213|Bilateria,41TKT@6656|Arthropoda,3SGWR@50557|Insecta,443VS@7088|Lepidoptera	33208|Metazoa
1h	Nematode	Up	KAJ8712571.1	MA3 domain	MA3,MIF4G	-	NOM1	GO:0001942,GO:0003674,GO:0003676,GO:0003723,GO:0005488,GO:0005575,GO:0005622,GO:0005623,GO:0005634,GO:0005730,GO:0007275,GO:0007399,GO:0008150,GO:0008544,GO:0009888,GO:0009987,GO:0021700,GO:0022008,GO:0022404,GO:0022405,GO:0022613,GO:0030154,GO:0031974,GO:0031981,GO:0032501,GO:0032502,GO:0042254,GO:0042274,GO:0042303,GO:0042633,GO:0043226,GO:0043227,GO:0043228,GO:0043229,GO:0043231,GO:0043232,GO:…	-	ko:K17583	-	-	-	ko00000,ko01009	T	KOG2141@1|root,KOG2141@2759|Eukaryota,38DDX@33154|Opisthokonta,3BH83@33208|Metazoa,3CST6@33213|Bilateria,41XMH@6656|Arthropoda,3SGNP@50557|Insecta,4462D@7088|Lepidoptera	33208|Metazoa
1h	Nematode	Up	KAJ8730337.1	-	-	-	-	-	-	-	-	-	-	-	-	28JM8@1|root,2QS0F@2759|Eukaryota,39WDK@33154|Opisthokonta,3BISB@33208|Metazoa,3D4R8@33213|Bilateria,41XQB@6656|Arthropoda,3SHSU@50557|Insecta,44454@7088|Lepidoptera	33208|Metazoa
1h	Nematode	Up	KAJ8736802.1	ARF GTPase activator activity. It is involved in the biological process described with regulation of ARF GTPase activity	ArfGap	-	ARFGAP1	GO:0000139,GO:0003674,GO:0005096,GO:0005575,GO:0005622,GO:0005623,GO:0005737,GO:0005794,GO:0005795,GO:0005829,GO:0006810,GO:0006888,GO:0006890,GO:0006950,GO:0006986,GO:0007154,GO:0007165,GO:0008047,GO:0008150,GO:0009966,GO:0009987,GO:0010033,GO:0010646,GO:0012505,GO:0014069,GO:0016020,GO:0016192,GO:0023051,GO:0023052,GO:0030100,GO:0030234,GO:0030695,GO:0030968,GO:0031090,GO:0031984,GO:0032012,GO:…	-	ko:K12492	ko04144,map04144	-	-	ko00000,ko00001,ko04131	TUZ	COG5347@1|root,KOG0704@2759|Eukaryota,38GP3@33154|Opisthokonta,3BBZY@33208|Metazoa,3D20B@33213|Bilateria,41TXI@6656|Arthropoda,3SI55@50557|Insecta,4482W@7088|Lepidoptera	33208|Metazoa
1h	Nematode	Up	KAJ8735172.1	XPA protein N-terminal	XPA_C,XPA_N	-	XPA	GO:0000003,GO:0000109,GO:0000110,GO:0000715,GO:0002119,GO:0002164,GO:0003674,GO:0003676,GO:0003677,GO:0003684,GO:0005488,GO:0005515,GO:0005575,GO:0005576,GO:0005622,GO:0005623,GO:0005634,GO:0005654,GO:0005737,GO:0006139,GO:0006259,GO:0006281,GO:0006283,GO:0006284,GO:0006289,GO:0006293,GO:0006294,GO:0006296,GO:0006725,GO:0006807,GO:0006915,GO:0006950,GO:0006974,GO:0006979,GO:0006996,GO:0007154,GO:…	-	ko:K10847	ko01524,ko03420,map01524,map03420	-	-	ko00000,ko00001,ko03400	L	COG5145@1|root,KOG4017@2759|Eukaryota,39FN8@33154|Opisthokonta,3BGIZ@33208|Metazoa,3CXXZ@33213|Bilateria,41UN8@6656|Arthropoda,3SG15@50557|Insecta,447PD@7088|Lepidoptera	33208|Metazoa
1h	Nematode	Up	KAJ8713242.1	tRNA synthetases class I (W and Y)	tRNA-synt_1b	-	WARS2	GO:0001568,GO:0001570,GO:0001944,GO:0003674,GO:0003824,GO:0004812,GO:0004830,GO:0005575,GO:0005622,GO:0005623,GO:0005737,GO:0005739,GO:0005759,GO:0005886,GO:0006082,GO:0006139,GO:0006399,GO:0006412,GO:0006418,GO:0006436,GO:0006518,GO:0006520,GO:0006725,GO:0006807,GO:0007275,GO:0008150,GO:0008152,GO:0009058,GO:0009059,GO:0009653,GO:0009987,GO:0010467,GO:0016020,GO:0016070,GO:0016874,GO:0016875,GO:…	6.1.1.2	ko:K01867,ko:K13346	ko00970,ko04146,map00970,map04146	M00359,M00360	R03664	ko00000,ko00001,ko00002,ko01000,ko01007,ko03016,ko04121	J	COG0180@1|root,KOG2713@2759|Eukaryota,398SQ@33154|Opisthokonta,3BDZ2@33208|Metazoa,3CTFJ@33213|Bilateria,41UEU@6656|Arthropoda,3SJW4@50557|Insecta,4457G@7088|Lepidoptera	33208|Metazoa
1h	Nematode	Up	KAJ8737208.1	-	-	-	-	-	-	-	-	-	-	-	-	-	-
1h	Nematode	Up	KAJ8715835.1	-	-	-	-	-	-	-	-	-	-	-	-	-	-
1h	Nematode	Up	KAJ8731174.1	-	-	-	-	-	-	-	-	-	-	-	-	-	-
1h	Nematode	Up	KAJ8708529.1	-	-	-	-	-	-	-	-	-	-	-	-	-	-
2h	Bead	Up	KAJ8726146.1	response to abiotic stimulus	Ank,Ank_2,Ank_3,Ank_4	-	-	-	-	ko:K06867	-	-	-	ko00000	G	COG0666@1|root,COG0666@2|Bacteria	2|Bacteria
2h	Bead	Up	KAJ8710014.1	Reverse transcriptase (RNA-dependent DNA polymerase)	Exo_endo_phos_2,RVT_1	-	-	-	2.3.1.15,2.4.2.29	ko:K13506,ko:K15407	ko00561,ko00564,ko01100,ko01110,map00561,map00564,map01100,map01110	M00089	R00851,R03789,R09380,R10209	ko00000,ko00001,ko00002,ko01000,ko01004,ko03016	J	KOG1075@1|root,KOG1075@2759|Eukaryota,39TZY@33154|Opisthokonta,3BI15@33208|Metazoa,3CYKV@33213|Bilateria,420TT@6656|Arthropoda,3SQX5@50557|Insecta,449FF@7088|Lepidoptera	33208|Metazoa
2h	Bead	Up	KAJ8726140.1	-	NACHT	-	-	-	-	-	-	-	-	-	-	2E6BF@1|root,2SD1W@2759|Eukaryota,3AJIY@33154|Opisthokonta,3BTMP@33208|Metazoa,3DGFU@33213|Bilateria,420E1@6656|Arthropoda	2759|Eukaryota
2h	Bead	Up	KAJ8726147.1	response to abiotic stimulus	Ank,Ank_2,Ank_3,Ank_4	-	-	-	-	ko:K06867	-	-	-	ko00000	G	COG0666@1|root,COG0666@2|Bacteria	2|Bacteria
2h	Bead	Up	KAJ8731262.1	THAP	THAP	-	-	-	-	-	-	-	-	-	L	2E2EF@1|root,2S9N9@2759|Eukaryota,3A9DM@33154|Opisthokonta,3BV39@33208|Metazoa,3DB3B@33213|Bilateria,421BS@6656|Arthropoda,3T0UT@50557|Insecta,446VB@7088|Lepidoptera	33208|Metazoa
2h	Bead	Up	KAJ8708308.1	Transcription activator MBF2	MBF2	-	-	-	-	-	-	-	-	-	S	2F6CD@1|root,2R0ZV@2759|Eukaryota,3920R@33154|Opisthokonta,3C7GC@33208|Metazoa,3DNGI@33213|Bilateria,42CDC@6656|Arthropoda,3SU50@50557|Insecta,44AMZ@7088|Lepidoptera	33208|Metazoa
2h	Bead	Up	KAJ8712505.1	response to abiotic stimulus	Ank,Ank_2,Ank_3,Ank_4	-	-	-	-	ko:K06867	-	-	-	ko00000	G	COG0666@1|root,COG0666@2|Bacteria	2|Bacteria
2h	Bead	Up	KAJ8715439.1	C-type lectin (CTL) or carbohydrate-recognition domain (CRD)	Lectin_C	IML28, partial [Mythimna separata]	-	-	-	-	-	-	-	-	S	2E93Y@1|root,2SFHR@2759|Eukaryota,3AAH2@33154|Opisthokonta,3BV1N@33208|Metazoa,3DBKW@33213|Bilateria,423JQ@6656|Arthropoda,3SRS0@50557|Insecta,444UY@7088|Lepidoptera	33208|Metazoa
2h	Bead	Up	KAJ8720203.1	-	-	-	-	-	-	-	-	-	-	-	-	2BXBV@1|root,2TKMB@2759|Eukaryota,39HQM@33154|Opisthokonta,3CMIB@33208|Metazoa,3E35D@33213|Bilateria,42CA0@6656|Arthropoda,3SX1F@50557|Insecta,44309@7088|Lepidoptera	33208|Metazoa
2h	Bead	Up	KAJ8712507.1	response to abiotic stimulus	Ank,Ank_2,Ank_3,Ank_4	-	-	-	-	ko:K06867	-	-	-	ko00000	G	COG0666@1|root,COG0666@2|Bacteria	2|Bacteria
2h	Bead	Up	KAJ8714647.1	YEATS family	YEATS	-	MLLT3	GO:0000428,GO:0000981,GO:0000988,GO:0000990,GO:0000991,GO:0001650,GO:0003002,GO:0003674,GO:0003676,GO:0003677,GO:0003682,GO:0003700,GO:0005488,GO:0005515,GO:0005575,GO:0005622,GO:0005623,GO:0005634,GO:0005654,GO:0005667,GO:0005669,GO:0005674,GO:0005730,GO:0005737,GO:0005829,GO:0006139,GO:0006351,GO:0006352,GO:0006354,GO:0006355,GO:0006357,GO:0006366,GO:0006367,GO:0006368,GO:0006725,GO:0006807,GO:…	-	ko:K15187	ko05202,map05202	-	-	ko00000,ko00001,ko03021	K	COG5033@1|root,KOG3149@2759|Eukaryota,38WY3@33154|Opisthokonta,3BBUX@33208|Metazoa,3CVHA@33213|Bilateria,41VGE@6656|Arthropoda,3SHRJ@50557|Insecta,444BH@7088|Lepidoptera	33208|Metazoa
2h	Bead	Up	KAJ8715500.1	Nacht domain	Ank_2,Ank_4,DUF4062,NACHT	-	-	-	-	-	-	-	-	-	T	COG0666@1|root,COG5635@1|root,COG0666@2|Bacteria,COG5635@2|Bacteria	2|Bacteria
2h	Bead	Up	KAJ8722819.1	C4-type zinc-finger of DNA polymerase delta	DNA_pol_B,DNA_pol_B_exo1,zf-C4pol	DNA polymerase delta catalytic subunit [Helicoverpa zea]	POLD1	GO:0000109,GO:0000228,GO:0000723,GO:0000731,GO:0003674,GO:0003676,GO:0003677,GO:0003682,GO:0003684,GO:0003824,GO:0003887,GO:0004518,GO:0004527,GO:0004529,GO:0004536,GO:0005488,GO:0005515,GO:0005575,GO:0005622,GO:0005623,GO:0005634,GO:0005654,GO:0005657,GO:0005694,GO:0005737,GO:0005829,GO:0006139,GO:0006259,GO:0006260,GO:0006261,GO:0006281,GO:0006283,GO:0006284,GO:0006287,GO:0006289,GO:0006296,GO:…	2.7.7.7	ko:K02327	ko00230,ko00240,ko01100,ko03030,ko03410,ko03420,ko03430,ko03440,ko05166,map00230,map00240,map01100,map03030,map03410,map03420,map03430,map03440,map05166	M00262	R00375,R00376,R00377,R00378	ko00000,ko00001,ko00002,ko01000,ko03032,ko03400	L	COG0417@1|root,KOG0969@2759|Eukaryota,38DSD@33154|Opisthokonta,3C0ZN@33208|Metazoa,3CT03@33213|Bilateria,41WFZ@6656|Arthropoda,3SJV7@50557|Insecta,445MM@7088|Lepidoptera	33208|Metazoa
2h	Bead	Up	KAJ8726350.1	Ankyrin repeat	Ank_2,Ank_4,Ank_5	-	ANKRD39	-	-	-	-	-	-	-	S	COG0666@1|root,KOG0504@2759|Eukaryota,3A1B8@33154|Opisthokonta,3BPK3@33208|Metazoa,3CZH5@33213|Bilateria,41ZK6@6656|Arthropoda,3SMP8@50557|Insecta,447FE@7088|Lepidoptera	33208|Metazoa
2h	Bead	Up	KAJ8722763.1	Phosphatidylinositol binding	PX,RUN	-	SNX29	-	-	ko:K17935	-	-	-	ko00000	DTUZ	KOG2101@1|root,KOG4381@1|root,KOG2101@2759|Eukaryota,KOG4381@2759|Eukaryota,38BIA@33154|Opisthokonta,3BBEI@33208|Metazoa,3CXCR@33213|Bilateria,41WG7@6656|Arthropoda,3SJAS@50557|Insecta	33208|Metazoa
2h	Bead	Up	KAJ8717952.1	nucleic acid binding	RRM_1	-	NOL8	GO:0003674,GO:0003676,GO:0003723,GO:0003729,GO:0005488,GO:0005575,GO:0005622,GO:0005623,GO:0005634,GO:0005730,GO:0006139,GO:0006364,GO:0006396,GO:0006725,GO:0006807,GO:0008104,GO:0008150,GO:0008152,GO:0009987,GO:0010033,GO:0010467,GO:0016070,GO:0016072,GO:0022613,GO:0031974,GO:0031981,GO:0033036,GO:0033365,GO:0034097,GO:0034470,GO:0034504,GO:0034613,GO:0034641,GO:0034660,GO:0042221,GO:0042254,GO:…	-	-	-	-	-	-	A	KOG4365@1|root,KOG4365@2759|Eukaryota,38EGZ@33154|Opisthokonta,3BGM9@33208|Metazoa,3CW9M@33213|Bilateria,42073@6656|Arthropoda,3SN7J@50557|Insecta,44457@7088|Lepidoptera	33208|Metazoa
2h	Bead	Up	KAJ8730146.1	SDA1	NUC130_3NT,SDA1	protein SDA1 homolog [Helicoverpa zea]	SDAD1	GO:0005575,GO:0005622,GO:0005623,GO:0005634,GO:0005730,GO:0006996,GO:0007010,GO:0008150,GO:0009987,GO:0010033,GO:0016043,GO:0022613,GO:0030029,GO:0030036,GO:0031974,GO:0031981,GO:0034097,GO:0042221,GO:0042254,GO:0042273,GO:0043226,GO:0043227,GO:0043228,GO:0043229,GO:0043231,GO:0043232,GO:0043233,GO:0044085,GO:0044422,GO:0044424,GO:0044428,GO:0044446,GO:0044464,GO:0050896,GO:0051716,GO:0070013,GO:…	-	ko:K14856	-	-	-	ko00000,ko03009	DZ	KOG2229@1|root,KOG4107@1|root,KOG2229@2759|Eukaryota,KOG4107@2759|Eukaryota,38BYQ@33154|Opisthokonta,3B9QQ@33208|Metazoa,3CZ14@33213|Bilateria,41TNV@6656|Arthropoda,3SKRE@50557|Insecta,443WE@7088|Lepidoptera	33208|Metazoa
2h	Bead	Up	KAJ8730198.1	Ankyrin repeat	Ank,Ank_2,Ank_3,Ank_4,Ank_5,VPS9	-	ANKRD27	GO:0000149,GO:0000323,GO:0000902,GO:0003674,GO:0005085,GO:0005088,GO:0005488,GO:0005515,GO:0005575,GO:0005622,GO:0005623,GO:0005737,GO:0005764,GO:0005768,GO:0005769,GO:0005770,GO:0005773,GO:0005829,GO:0005886,GO:0006810,GO:0007275,GO:0007399,GO:0008150,GO:0009605,GO:0009653,GO:0009987,GO:0010639,GO:0010720,GO:0010769,GO:0010770,GO:0010975,GO:0010976,GO:0012505,GO:0016020,GO:0016043,GO:0016192,GO:…	-	ko:K20175	-	-	-	ko00000,ko04131	U	COG0666@1|root,KOG2319@2759|Eukaryota,38D3T@33154|Opisthokonta,3BCTI@33208|Metazoa,3CU8I@33213|Bilateria,41UZH@6656|Arthropoda,3SKG3@50557|Insecta,444BW@7088|Lepidoptera	33208|Metazoa
2h	Bead	Up	KAJ8736927.1	Glycosyl hydrolase family 79, N-terminal domain	Glyco_hydro_79n	-	HPSE	GO:0000323,GO:0001525,GO:0001568,GO:0001775,GO:0001817,GO:0001819,GO:0001944,GO:0002252,GO:0002263,GO:0002274,GO:0002275,GO:0002283,GO:0002366,GO:0002376,GO:0002443,GO:0002444,GO:0002446,GO:0003674,GO:0003824,GO:0004553,GO:0004566,GO:0005488,GO:0005515,GO:0005575,GO:0005576,GO:0005622,GO:0005623,GO:0005634,GO:0005654,GO:0005737,GO:0005764,GO:0005765,GO:0005773,GO:0005774,GO:0005775,GO:0005886,GO:…	3.2.1.166	ko:K07964,ko:K07965	ko00531,ko01100,ko05205,map00531,map01100,map05205	M00078	R07811	ko00000,ko00001,ko00002,ko00536,ko01000	S	28IFX@1|root,2QQST@2759|Eukaryota,38CR7@33154|Opisthokonta,3BE35@33208|Metazoa,3CRIP@33213|Bilateria,41V8X@6656|Arthropoda,3SGWJ@50557|Insecta,443V6@7088|Lepidoptera	33208|Metazoa
2h	Bead	Up	KAJ8719095.1	DNA ligase 3 BRCT domain	DNA_ligase_A_C,DNA_ligase_A_M,DNA_ligase_A_N,LIG3_BRCT,zf-CCHH,zf-PARP	-	LIG3	GO:0000002,GO:0000018,GO:0000228,GO:0000724,GO:0000725,GO:0000726,GO:0000793,GO:0000794,GO:0000795,GO:0003674,GO:0003824,GO:0003909,GO:0003910,GO:0005575,GO:0005622,GO:0005623,GO:0005634,GO:0005654,GO:0005694,GO:0005737,GO:0005739,GO:0006139,GO:0006259,GO:0006266,GO:0006275,GO:0006281,GO:0006283,GO:0006284,GO:0006288,GO:0006289,GO:0006297,GO:0006302,GO:0006303,GO:0006310,GO:0006725,GO:0006807,GO:…	6.5.1.1	ko:K10776	ko03410,map03410	M00296	R00381	ko00000,ko00001,ko00002,ko01000,ko03400	L	COG1793@1|root,KOG4437@2759|Eukaryota,398WS@33154|Opisthokonta,3BH62@33208|Metazoa,3CZ7J@33213|Bilateria,41WKY@6656|Arthropoda,3SKW6@50557|Insecta,4485Q@7088|Lepidoptera	33208|Metazoa
2h	Bead	Up	KAJ8722692.1	Protein tyrosine kinase	POLO_box,Pkinase	-	PLK4	GO:0000003,GO:0000086,GO:0000226,GO:0000278,GO:0000280,GO:0000803,GO:0001578,GO:0001701,GO:0001741,GO:0001890,GO:0001892,GO:0003006,GO:0003674,GO:0003824,GO:0004672,GO:0004674,GO:0005488,GO:0005515,GO:0005575,GO:0005622,GO:0005623,GO:0005634,GO:0005694,GO:0005730,GO:0005737,GO:0005813,GO:0005814,GO:0005815,GO:0005829,GO:0005856,GO:0005886,GO:0006464,GO:0006468,GO:0006793,GO:0006796,GO:0006807,GO:…	2.7.11.21	ko:K08863	ko04068,map04068	-	-	ko00000,ko00001,ko01000,ko01001,ko03036	T	KOG0575@1|root,KOG0575@2759|Eukaryota,38FF0@33154|Opisthokonta,3B9H9@33208|Metazoa,3CZ7U@33213|Bilateria,41VBM@6656|Arthropoda,3SIBH@50557|Insecta,442KT@7088|Lepidoptera	33208|Metazoa
2h	Bead	Up	KAJ8725225.1	-	-	-	-	-	-	-	-	-	-	-	-	2FAHZ@1|root,2TBQS@2759|Eukaryota,39715@33154|Opisthokonta,3CBCB@33208|Metazoa,3DSMI@33213|Bilateria,428QY@6656|Arthropoda,3SY6Y@50557|Insecta,446TH@7088|Lepidoptera	33208|Metazoa
2h	Bead	Up	KAJ8712504.1	response to abiotic stimulus	Ank,Ank_2,Ank_3,Ank_4	-	-	-	-	ko:K06867	-	-	-	ko00000	G	COG0666@1|root,COG0666@2|Bacteria	2|Bacteria
2h	Bead	Up	KAJ8717575.1	Pyroglutamyl peptidase	Peptidase_C15	-	PGPEP1	GO:0003674,GO:0003824,GO:0005575,GO:0005622,GO:0005623,GO:0005737,GO:0005829,GO:0006508,GO:0006807,GO:0008150,GO:0008152,GO:0008233,GO:0016787,GO:0019538,GO:0043170,GO:0044238,GO:0044424,GO:0044444,GO:0044464,GO:0071704,GO:0140096,GO:1901564	3.4.19.3	ko:K01304	-	-	-	ko00000,ko01000,ko01002	O	COG2039@1|root,KOG4755@2759|Eukaryota,39R8H@33154|Opisthokonta,3BGBR@33208|Metazoa,3CS55@33213|Bilateria,41ZY9@6656|Arthropoda,3SNDP@50557|Insecta,44663@7088|Lepidoptera	33208|Metazoa
2h	Bead	Up	KAJ8731200.1	Ribonuclease H protein	RVT_1	-	-	-	-	-	-	-	-	-	S	KOG1075@1|root,KOG1075@2759|Eukaryota,39Y9N@33154|Opisthokonta,3BKRZ@33208|Metazoa,3CWQ0@33213|Bilateria,48JHI@7711|Chordata,49GGM@7742|Vertebrata,4A99S@7898|Actinopterygii	33208|Metazoa
2h	Bead	Up	KAJ8714467.1	Metal ion binding	BTB,zf-C2H2	-	Cp190	GO:0000242,GO:0000793,GO:0001700,GO:0003674,GO:0003676,GO:0003677,GO:0003682,GO:0005488,GO:0005515,GO:0005575,GO:0005622,GO:0005623,GO:0005634,GO:0005694,GO:0005700,GO:0005704,GO:0005737,GO:0005813,GO:0005815,GO:0005819,GO:0005856,GO:0005874,GO:0005875,GO:0005876,GO:0006325,GO:0006355,GO:0006357,GO:0006810,GO:0006996,GO:0007017,GO:0007097,GO:0007275,GO:0008017,GO:0008092,GO:0008150,GO:0009790,GO:…	-	-	-	-	-	-	S	KOG1181@1|root,KOG1181@2759|Eukaryota,3A061@33154|Opisthokonta,3BPHR@33208|Metazoa,3D68Y@33213|Bilateria,41YNR@6656|Arthropoda,3SMCS@50557|Insecta,4486V@7088|Lepidoptera	33208|Metazoa
2h	Bead	Up	KAJ8720438.1	-	-	probable GPI-anchored adhesin-like protein PGA55 isoform X1 [Helicoverpa zea]	-	-	-	-	-	-	-	-	-	2F5PV@1|root,2T6R1@2759|Eukaryota,390TV@33154|Opisthokonta,3C6M7@33208|Metazoa,3DMK0@33213|Bilateria,424X7@6656|Arthropoda,3STAJ@50557|Insecta,448A5@7088|Lepidoptera	33208|Metazoa
2h	Bead	Up	KAJ8725037.1	Domain of unknown function (DUF4801)	DUF4801	-	-	-	-	-	-	-	-	-	K	KOG3585@1|root,KOG3585@2759|Eukaryota,3AD2J@33154|Opisthokonta,3BVKK@33208|Metazoa,3DBYW@33213|Bilateria,421NS@6656|Arthropoda,3SZJ5@50557|Insecta	33208|Metazoa
2h	Bead	Up	KAJ8726351.1	-	-	-	-	-	-	-	-	-	-	-	-	2BJPB@1|root,2S1GR@2759|Eukaryota,3A4MS@33154|Opisthokonta,3BRQM@33208|Metazoa,3D8MI@33213|Bilateria,42088@6656|Arthropoda,3SMYF@50557|Insecta,449PI@7088|Lepidoptera	33208|Metazoa
2h	Bead	Up	KAJ8734032.1	GRIP domain	GRIP	golgin subfamily A member 4 [Spodoptera frugiperda]	GOLGA4	GO:0000138,GO:0001558,GO:0003674,GO:0005488,GO:0005515,GO:0005575,GO:0005622,GO:0005623,GO:0005737,GO:0005794,GO:0005795,GO:0005802,GO:0005829,GO:0006810,GO:0006892,GO:0006893,GO:0007275,GO:0007399,GO:0008104,GO:0008150,GO:0008361,GO:0009987,GO:0010720,GO:0010769,GO:0010770,GO:0010975,GO:0010976,GO:0012505,GO:0015031,GO:0015833,GO:0016043,GO:0016192,GO:0017016,GO:0017137,GO:0019899,GO:0022008,GO:…	-	ko:K20283	-	-	-	ko00000,ko04131	S	28M43@1|root,2QTM0@2759|Eukaryota,39R11@33154|Opisthokonta,3BBTA@33208|Metazoa,3CZDB@33213|Bilateria,41YPY@6656|Arthropoda,3SJWE@50557|Insecta,44355@7088|Lepidoptera	33208|Metazoa
2h	Bead	Up	KAJ8717774.1	K02A2.6-like	RVT_1,rve	-	-	-	-	-	-	-	-	-	L	COG2801@1|root,KOG0017@2759|Eukaryota,38F42@33154|Opisthokonta,3BA5H@33208|Metazoa,3CZSS@33213|Bilateria,4225E@6656|Arthropoda,3SQX6@50557|Insecta,3ECZ1@33342|Paraneoptera	33208|Metazoa
2h	Bead	Up	KAJ8712142.1	-	-	-	-	-	-	-	-	-	-	-	-	2CX3F@1|root,2RW62@2759|Eukaryota,396I7@33154|Opisthokonta,3CAWS@33208|Metazoa,3DS4W@33213|Bilateria,42899@6656|Arthropoda,3SXV9@50557|Insecta,445X2@7088|Lepidoptera	33208|Metazoa
2h	Bead	Up	KAJ8712503.1	response to abiotic stimulus	Ank,Ank_2,Ank_3,Ank_4	-	-	-	-	ko:K06867	-	-	-	ko00000	G	COG0666@1|root,COG0666@2|Bacteria	2|Bacteria
2h	Bead	Up	KAJ8713497.1	SGT1 protein	SGT1	-	ECD	GO:0000003,GO:0000375,GO:0000377,GO:0000398,GO:0001654,GO:0001655,GO:0001700,GO:0001745,GO:0002009,GO:0002164,GO:0002165,GO:0002168,GO:0002376,GO:0002520,GO:0003006,GO:0003674,GO:0003712,GO:0003713,GO:0005488,GO:0005515,GO:0005575,GO:0005622,GO:0005623,GO:0005634,GO:0005654,GO:0005737,GO:0005829,GO:0006066,GO:0006109,GO:0006110,GO:0006139,GO:0006140,GO:0006351,GO:0006355,GO:0006357,GO:0006366,GO:…	-	-	-	-	-	-	K	KOG2406@1|root,KOG2406@2759|Eukaryota,38H0J@33154|Opisthokonta,3BDYG@33208|Metazoa,3CXQ1@33213|Bilateria,41X1D@6656|Arthropoda,3SKF3@50557|Insecta,448PP@7088|Lepidoptera	33208|Metazoa
2h	Bead	Up	KAJ8708391.1	CDK-activating kinase assembly factor MAT1	MAT1,zf-C3HC4_5	-	MNAT1	GO:0000079,GO:0000082,GO:0000278,GO:0000428,GO:0001932,GO:0003674,GO:0005488,GO:0005515,GO:0005575,GO:0005622,GO:0005623,GO:0005634,GO:0005654,GO:0005667,GO:0005675,GO:0005737,GO:0005829,GO:0006139,GO:0006259,GO:0006281,GO:0006283,GO:0006289,GO:0006294,GO:0006351,GO:0006352,GO:0006353,GO:0006354,GO:0006355,GO:0006357,GO:0006360,GO:0006361,GO:0006363,GO:0006366,GO:0006367,GO:0006368,GO:0006370,GO:…	-	ko:K10842	ko03022,ko03420,map03022,map03420	M00290	-	ko00000,ko00001,ko00002,ko03021,ko03400	O	COG5220@1|root,KOG3800@2759|Eukaryota,38CBI@33154|Opisthokonta,3BDRT@33208|Metazoa,3CRG2@33213|Bilateria,41UAC@6656|Arthropoda,3SJUT@50557|Insecta,44703@7088|Lepidoptera	33208|Metazoa
2h	Bead	Up	KAJ8726349.1	Ankyrin repeat	Ank_2	ankyrin repeat domain-containing protein 39 [Spodoptera frugiperda]	-	-	-	-	-	-	-	-	S	COG0666@1|root,KOG0504@2759|Eukaryota,3A1B8@33154|Opisthokonta,3P7ZG@4751|Fungi	4751|Fungi
2h	Bead	Up	KAJ8732765.1	Death domain	DED,Death	fas-associated death domain protein [Spodoptera litura]	FADD	GO:0000003,GO:0002225,GO:0002230,GO:0002376,GO:0002682,GO:0002684,GO:0002697,GO:0002699,GO:0002700,GO:0002702,GO:0002759,GO:0002760,GO:0002784,GO:0002786,GO:0002803,GO:0002805,GO:0002807,GO:0002808,GO:0002831,GO:0002833,GO:0002920,GO:0002922,GO:0003006,GO:0003674,GO:0005488,GO:0005515,GO:0005575,GO:0005622,GO:0005623,GO:0005737,GO:0006915,GO:0006919,GO:0006950,GO:0006952,GO:0006955,GO:0006963,GO:…	-	ko:K02373	ko01524,ko04210,ko04215,ko04217,ko04620,ko04621,ko04622,ko04624,ko04657,ko04668,ko05010,ko05142,ko05152,ko05161,ko05165,ko05167,ko05168,ko05200,map01524,map04210,map04215,map04217,map04620,map04621,map04622,map04624,map04657,map04668,map05010,map05142,map05152,map05161,map05165,map05167,map05168,map05200	-	-	ko00000,ko00001	S	2CGXI@1|root,2SE91@2759|Eukaryota,3AD2N@33154|Opisthokonta,3BW6S@33208|Metazoa,3DC80@33213|Bilateria,421JN@6656|Arthropoda,3SPWW@50557|Insecta,4476E@7088|Lepidoptera	33208|Metazoa
2h	Bead	Up	KAJ8720357.1	Leucine Rich Repeat	LRR_8	-	Con	GO:0005575,GO:0005623,GO:0005886,GO:0006935,GO:0007155,GO:0007156,GO:0007275,GO:0007399,GO:0007413,GO:0008037,GO:0008038,GO:0008039,GO:0008150,GO:0009605,GO:0009986,GO:0009987,GO:0016020,GO:0016043,GO:0016200,GO:0022008,GO:0022610,GO:0030030,GO:0030154,GO:0030182,GO:0030424,GO:0030426,GO:0030427,GO:0031175,GO:0031594,GO:0032501,GO:0032502,GO:0033267,GO:0040011,GO:0042221,GO:0042330,GO:0042995,GO:…	-	ko:K13023	-	-	-	ko00000,ko01002	S	COG4886@1|root,KOG0619@2759|Eukaryota,3A186@33154|Opisthokonta,3BPKA@33208|Metazoa,3D6AB@33213|Bilateria,41YVA@6656|Arthropoda,3SKZ8@50557|Insecta,4448I@7088|Lepidoptera	33208|Metazoa
2h	Bead	Up	KAJ8733946.1	GRIP domain	GRIP,Rab_bind	-	GCC2	GO:0000138,GO:0000139,GO:0000226,GO:0003674,GO:0005488,GO:0005515,GO:0005575,GO:0005622,GO:0005623,GO:0005634,GO:0005654,GO:0005737,GO:0005794,GO:0005795,GO:0005802,GO:0005829,GO:0006605,GO:0006622,GO:0006623,GO:0006810,GO:0006886,GO:0006996,GO:0007010,GO:0007017,GO:0007030,GO:0007034,GO:0007041,GO:0008104,GO:0008150,GO:0009987,GO:0010256,GO:0012505,GO:0015031,GO:0015833,GO:0016020,GO:0016043,GO:…	-	ko:K20282	-	-	-	ko00000,ko04131	U	COG5171@1|root,KOG0864@2759|Eukaryota,39IRH@33154|Opisthokonta,3BAVH@33208|Metazoa,3D0YB@33213|Bilateria,41Y3Y@6656|Arthropoda,3SJAG@50557|Insecta,4418G@7088|Lepidoptera	33208|Metazoa
2h	Bead	Up	KAJ8709290.1	Glycosyltransferase family 28 C-terminal domain	UDPGT	-	Ugt37b1	GO:0003674,GO:0003824,GO:0005575,GO:0005622,GO:0005623,GO:0006011,GO:0006139,GO:0006725,GO:0006793,GO:0006807,GO:0008150,GO:0008152,GO:0008194,GO:0009225,GO:0009987,GO:0015020,GO:0016020,GO:0016021,GO:0016740,GO:0016757,GO:0016758,GO:0031224,GO:0034641,GO:0043226,GO:0043227,GO:0043229,GO:0043231,GO:0044237,GO:0044238,GO:0044281,GO:0044424,GO:0044425,GO:0044464,GO:0046483,GO:0055086,GO:0071704,GO:…	2.4.1.17,2.4.1.47	ko:K00699,ko:K04628	ko00040,ko00053,ko00140,ko00565,ko00600,ko00830,ko00860,ko00980,ko00982,ko00983,ko01100,ko01110,ko05204,map00040,map00053,map00140,map00565,map00600,map00830,map00860,map00980,map00982,map00983,map01100,map01110,map05204	M00014,M00067,M00129	R01383,R01500,R02358,R02389,R02478,R02502,R02902,R03091,R04322,R04352,R04353,R04354,R04683,R06277,R07106,R08259,R08261,R08262,R08263,R08615,R09426,R09427,R09428,R10804	ko00000,ko00001,ko00002,ko01000,ko01003	CG	KOG1192@1|root,KOG1192@2759|Eukaryota,3ABE4@33154|Opisthokonta,3BZ0V@33208|Metazoa,3CWJW@33213|Bilateria,422E9@6656|Arthropoda,3SHWX@50557|Insecta,4494D@7088|Lepidoptera	33208|Metazoa
2h	Bead	Up	KAJ8729975.1	Snf7	Snf7	-	CHMP6	GO:0000070,GO:0000278,GO:0000280,GO:0000815,GO:0000819,GO:0000920,GO:0001932,GO:0001933,GO:0003674,GO:0005488,GO:0005515,GO:0005575,GO:0005622,GO:0005623,GO:0005737,GO:0005768,GO:0005829,GO:0006469,GO:0006508,GO:0006511,GO:0006807,GO:0006810,GO:0006914,GO:0006996,GO:0006997,GO:0007032,GO:0007049,GO:0007059,GO:0007080,GO:0007175,GO:0007176,GO:0008150,GO:0008152,GO:0008593,GO:0009056,GO:0009057,GO:…	-	ko:K12195	ko04144,ko04217,map04144,map04217	M00412	-	ko00000,ko00001,ko00002,ko04131,ko04147	U	KOG2910@1|root,KOG2910@2759|Eukaryota,39TG5@33154|Opisthokonta,3BB52@33208|Metazoa,3D5AA@33213|Bilateria,41ZF4@6656|Arthropoda,3SMNM@50557|Insecta,443D3@7088|Lepidoptera	33208|Metazoa
2h	Bead	Up	KAJ8713693.1	Peptidase family M3	Peptidase_M3	-	-	GO:0003674,GO:0003824,GO:0004175,GO:0004222,GO:0005575,GO:0005622,GO:0005623,GO:0005737,GO:0005739,GO:0005740,GO:0005758,GO:0006508,GO:0006518,GO:0006807,GO:0008150,GO:0008152,GO:0008233,GO:0008237,GO:0009987,GO:0016787,GO:0019538,GO:0031967,GO:0031970,GO:0031974,GO:0031975,GO:0034641,GO:0043170,GO:0043226,GO:0043227,GO:0043229,GO:0043231,GO:0043233,GO:0043603,GO:0044237,GO:0044238,GO:0044422,GO:…	3.4.24.70	ko:K01414,ko:K08202	ko05231,map05231	-	-	ko00000,ko00001,ko01000,ko01002,ko02000	O	COG0339@1|root,KOG0255@1|root,KOG0255@2759|Eukaryota,KOG2089@2759|Eukaryota,38SFI@33154|Opisthokonta,3B98M@33208|Metazoa,3CT8Z@33213|Bilateria,41XWQ@6656|Arthropoda,3SIZ3@50557|Insecta,448XK@7088|Lepidoptera	33208|Metazoa
2h	Bead	Up	KAJ8703774.1	DIE2/ALG10 family	DIE2_ALG10	-	ALG10	GO:0002064,GO:0002065,GO:0002066,GO:0003008,GO:0003674,GO:0003824,GO:0004583,GO:0005575,GO:0005622,GO:0005623,GO:0005737,GO:0005783,GO:0005789,GO:0006464,GO:0006486,GO:0006487,GO:0006807,GO:0007275,GO:0007399,GO:0007423,GO:0007600,GO:0007605,GO:0008150,GO:0008152,GO:0008544,GO:0009058,GO:0009059,GO:0009100,GO:0009101,GO:0009888,GO:0009889,GO:0009891,GO:0009893,GO:0009913,GO:0009987,GO:0010556,GO:…	2.4.1.256	ko:K03850	ko00510,ko01100,map00510,map01100	M00055	R06264	ko00000,ko00001,ko00002,ko01000,ko01003	IKOT	KOG2642@1|root,KOG2642@2759|Eukaryota,39INY@33154|Opisthokonta,3BDZV@33208|Metazoa,3CY07@33213|Bilateria,41X9R@6656|Arthropoda,3SG8D@50557|Insecta,443ZT@7088|Lepidoptera	33208|Metazoa
2h	Bead	Up	KAJ8712375.1	Histone acetyltransferases subunit 3	Ada3	-	TADA3	GO:0000123,GO:0000124,GO:0000278,GO:0000428,GO:0001932,GO:0003674,GO:0003682,GO:0003700,GO:0003712,GO:0003713,GO:0003824,GO:0005102,GO:0005488,GO:0005515,GO:0005575,GO:0005622,GO:0005623,GO:0005634,GO:0005654,GO:0005667,GO:0005671,GO:0005694,GO:0005700,GO:0005703,GO:0005705,GO:0005819,GO:0005856,GO:0006325,GO:0006338,GO:0006355,GO:0006357,GO:0006464,GO:0006468,GO:0006473,GO:0006475,GO:0006508,GO:…	-	ko:K11315	ko05165,map05165	-	-	ko00000,ko00001,ko03021,ko03036	B	KOG4191@1|root,KOG4191@2759|Eukaryota,38BR0@33154|Opisthokonta,3BA38@33208|Metazoa,3CSQC@33213|Bilateria,41XNI@6656|Arthropoda,3SMCG@50557|Insecta,445TZ@7088|Lepidoptera	33208|Metazoa
2h	Bead	Up	KAJ8734108.1	Gcd10p family	Gcd10p	-	TRMT6	GO:0001510,GO:0005575,GO:0005622,GO:0005623,GO:0005634,GO:0005654,GO:0006139,GO:0006725,GO:0006807,GO:0007154,GO:0007267,GO:0008150,GO:0008152,GO:0009451,GO:0009987,GO:0016070,GO:0016071,GO:0016556,GO:0023052,GO:0030154,GO:0031974,GO:0031981,GO:0032259,GO:0032502,GO:0034641,GO:0043170,GO:0043226,GO:0043227,GO:0043229,GO:0043231,GO:0043233,GO:0043412,GO:0043414,GO:0044237,GO:0044238,GO:0044260,GO:…	-	ko:K03256	-	-	-	ko00000,ko03016	J	KOG1416@1|root,KOG1416@2759|Eukaryota,39QJG@33154|Opisthokonta,3BDJG@33208|Metazoa,3CUEZ@33213|Bilateria,41WF6@6656|Arthropoda,3SIE3@50557|Insecta,442K7@7088|Lepidoptera	33208|Metazoa
2h	Bead	Up	KAJ8726428.1	Conserved oligomeric complex COG6	COG6	conserved oligomeric Golgi complex subunit 6 [Spodoptera frugiperda]	COG6	GO:0000003,GO:0000139,GO:0003006,GO:0005575,GO:0005622,GO:0005623,GO:0005737,GO:0005794,GO:0005802,GO:0006810,GO:0006888,GO:0006891,GO:0007275,GO:0007548,GO:0008150,GO:0008152,GO:0008406,GO:0009653,GO:0009887,GO:0012505,GO:0016020,GO:0016192,GO:0017119,GO:0022414,GO:0030334,GO:0031090,GO:0031984,GO:0032501,GO:0032502,GO:0032588,GO:0032879,GO:0032991,GO:0035262,GO:0040012,GO:0043226,GO:0043227,GO:…	-	ko:K20293	-	-	-	ko00000,ko04131	S	KOG3758@1|root,KOG3758@2759|Eukaryota,38DBZ@33154|Opisthokonta,3BC45@33208|Metazoa,3CTIF@33213|Bilateria,41TCU@6656|Arthropoda,3SGV4@50557|Insecta,4454Y@7088|Lepidoptera	33208|Metazoa
2h	Bead	Up	KAJ8730111.1	Elongation complex protein 6	ELP6	-	-	GO:0000003,GO:0000226,GO:0002252,GO:0002376,GO:0003006,GO:0003674,GO:0005102,GO:0005158,GO:0005488,GO:0005515,GO:0005575,GO:0005622,GO:0005623,GO:0005634,GO:0005737,GO:0005829,GO:0006582,GO:0006725,GO:0006950,GO:0006952,GO:0006955,GO:0006996,GO:0007010,GO:0007017,GO:0007163,GO:0007275,GO:0007276,GO:0007281,GO:0007292,GO:0007308,GO:0007309,GO:0007389,GO:0008103,GO:0008150,GO:0008152,GO:0009798,GO:…	-	-	-	-	-	-	S	2E31D@1|root,2SA6Q@2759|Eukaryota,395JG@33154|Opisthokonta,3CA4G@33208|Metazoa,3DR99@33213|Bilateria,420YF@6656|Arthropoda,3SPHC@50557|Insecta,4472A@7088|Lepidoptera	33208|Metazoa
2h	Bead	Up	KAJ8726340.1	It is involved in the biological process described with snRNA processing	-	integrator complex subunit 10 [Helicoverpa armigera]	INTS10	GO:0000428,GO:0005575,GO:0005622,GO:0005623,GO:0005634,GO:0005654,GO:0006139,GO:0006351,GO:0006366,GO:0006396,GO:0006725,GO:0006807,GO:0008150,GO:0008152,GO:0009058,GO:0009059,GO:0009301,GO:0009987,GO:0010467,GO:0016070,GO:0016073,GO:0016180,GO:0016591,GO:0018130,GO:0019438,GO:0030880,GO:0031974,GO:0031981,GO:0032039,GO:0032774,GO:0032991,GO:0034470,GO:0034641,GO:0034645,GO:0034654,GO:0034660,GO:…	-	ko:K13147	-	-	-	ko00000,ko03041	S	28HQX@1|root,2QQ28@2759|Eukaryota,38BPD@33154|Opisthokonta,3B9ZV@33208|Metazoa,3CSUT@33213|Bilateria,41V8K@6656|Arthropoda,3SG7J@50557|Insecta,443KB@7088|Lepidoptera	33208|Metazoa
2h	Bead	Up	KAJ8727599.1	Carboxylesterase family	COesterase	-	-	-	-	-	-	-	-	-	I	COG2272@1|root,KOG1516@2759|Eukaryota,38W66@33154|Opisthokonta,3C6AT@33208|Metazoa,3DMCJ@33213|Bilateria,42557@6656|Arthropoda,3SWSZ@50557|Insecta,448IA@7088|Lepidoptera	33208|Metazoa
2h	Bead	Up	KAJ8724872.1	response to abiotic stimulus	Ank,Ank_2,Ank_3,Ank_4	-	-	-	-	ko:K06867	-	-	-	ko00000	G	COG0666@1|root,COG0666@2|Bacteria	2|Bacteria
2h	Bead	Up	KAJ8724927.1	-	-	-	lva	GO:0000137,GO:0003674,GO:0005488,GO:0005515,GO:0005575,GO:0005622,GO:0005623,GO:0005737,GO:0005794,GO:0005795,GO:0007275,GO:0007349,GO:0007399,GO:0008017,GO:0008092,GO:0008150,GO:0009653,GO:0009987,GO:0010720,GO:0010769,GO:0010770,GO:0010975,GO:0010976,GO:0012505,GO:0015631,GO:0022008,GO:0022603,GO:0022604,GO:0030154,GO:0030507,GO:0031344,GO:0031346,GO:0031984,GO:0031985,GO:0032501,GO:0032502,GO:…	-	ko:K20478	-	-	-	ko00000,ko04131	-	2D99R@1|root,2S5D8@2759|Eukaryota,39UHJ@33154|Opisthokonta,3BHWC@33208|Metazoa,3D4M1@33213|Bilateria,41ZP0@6656|Arthropoda,3SIYM@50557|Insecta,4456J@7088|Lepidoptera	33208|Metazoa
2h	Bead	Up	KAJ8718096.1	insulin-like growth factor binding	LRR_8	-	-	-	-	ko:K13023,ko:K17256	-	-	-	ko00000,ko01002,ko04147	T	COG4886@1|root,KOG0619@2759|Eukaryota,38GJI@33154|Opisthokonta,3BF9C@33208|Metazoa,3CYMA@33213|Bilateria	33208|Metazoa
2h	Bead	Up	KAJ8730097.1	Nuclear distribution protein	NUDE_C	-	NDE1	GO:0000003,GO:0000070,GO:0000086,GO:0000132,GO:0000226,GO:0000278,GO:0000280,GO:0000775,GO:0000776,GO:0000777,GO:0000779,GO:0000793,GO:0000819,GO:0000902,GO:0000904,GO:0000922,GO:0001558,GO:0001667,GO:0001701,GO:0001709,GO:0001764,GO:0001824,GO:0001832,GO:0001833,GO:0002064,GO:0002065,GO:0002066,GO:0003006,GO:0003674,GO:0003824,GO:0005488,GO:0005515,GO:0005575,GO:0005622,GO:0005623,GO:0005634,GO:…	-	ko:K16738,ko:K16739	-	-	-	ko00000,ko03036	Z	KOG1853@1|root,KOG1853@2759|Eukaryota,38DN4@33154|Opisthokonta,3BD6A@33208|Metazoa,3CRJH@33213|Bilateria,41ZQ6@6656|Arthropoda,3SMYJ@50557|Insecta,443ET@7088|Lepidoptera	33208|Metazoa
2h	Bead	Up	KAJ8712496.1	Nacht domain	Ank_2,Ank_4,DUF4062,NACHT	-	-	-	-	-	-	-	-	-	T	COG0666@1|root,COG5635@1|root,COG0666@2|Bacteria,COG5635@2|Bacteria	2|Bacteria
2h	Bead	Up	KAJ8722522.1	Tetratricopeptide repeat	TPR_16,TPR_8	-	PEX5L	GO:0000038,GO:0000268,GO:0001764,GO:0002119,GO:0002164,GO:0002791,GO:0002793,GO:0003008,GO:0003674,GO:0005048,GO:0005052,GO:0005215,GO:0005216,GO:0005217,GO:0005221,GO:0005261,GO:0005488,GO:0005515,GO:0005575,GO:0005622,GO:0005623,GO:0005737,GO:0005777,GO:0005778,GO:0005782,GO:0005794,GO:0005829,GO:0006082,GO:0006464,GO:0006605,GO:0006612,GO:0006625,GO:0006629,GO:0006631,GO:0006635,GO:0006807,GO:…	-	ko:K13342,ko:K20915	ko04146,ko04621,map04146,map04621	-	-	ko00000,ko00001,ko04131	S	KOG1125@1|root,KOG1125@2759|Eukaryota,38C1T@33154|Opisthokonta,3BFN9@33208|Metazoa,3D0KU@33213|Bilateria,41U3X@6656|Arthropoda,3SG61@50557|Insecta,443EI@7088|Lepidoptera	33208|Metazoa
2h	Bead	Up	KAJ8716629.1	family with sequence similarity 175, member A	-	BRISC complex subunit FAM175B isoform X1 [Helicoverpa armigera] >ref|XP_063891559.1| BRISC complex subunit FAM175B isoform X1 [Helicoverpa armigera]	FAM175A	GO:0000075,GO:0000077,GO:0000726,GO:0003674,GO:0005488,GO:0005515,GO:0005575,GO:0005622,GO:0005623,GO:0005634,GO:0005654,GO:0006139,GO:0006259,GO:0006281,GO:0006282,GO:0006302,GO:0006303,GO:0006464,GO:0006508,GO:0006725,GO:0006807,GO:0006950,GO:0006974,GO:0007154,GO:0007165,GO:0008150,GO:0008152,GO:0009314,GO:0009628,GO:0009893,GO:0009987,GO:0010212,GO:0010564,GO:0010604,GO:0010948,GO:0016579,GO:…	-	ko:K20774,ko:K20799	ko03440,map03440	-	-	ko00000,ko00001,ko03036,ko03400,ko04121	S	28NSC@1|root,2QVCD@2759|Eukaryota,38G1D@33154|Opisthokonta,3BHQ2@33208|Metazoa,3D1RM@33213|Bilateria,421DP@6656|Arthropoda,3SP76@50557|Insecta,443FY@7088|Lepidoptera	33208|Metazoa
2h	Bead	Up	KAJ8734404.1	2 iron, 2 sulfur cluster binding	zf-CDGSH	CDGSH iron-sulfur domain-containing protein 3, mitochondrial [Helicoverpa zea]	CISD3	-	5.3.4.1	ko:K09580	ko04141,map04141	-	-	ko00000,ko00001,ko01000,ko03110,ko04131,ko04147	S	KOG4605@1|root,KOG4605@2759|Eukaryota,3A6E0@33154|Opisthokonta,3BTQK@33208|Metazoa,3D9ED@33213|Bilateria,420AG@6656|Arthropoda	33208|Metazoa
2h	Bead	Up	KAJ8734151.1	Zinc finger, C2H2 type	zf-AD,zf-C2H2,zf-C2H2_6	-	-	-	-	-	-	-	-	-	S	KOG1721@1|root,KOG1721@2759|Eukaryota,39WVU@33154|Opisthokonta,3BNMT@33208|Metazoa,3D1Z8@33213|Bilateria,41Y46@6656|Arthropoda,3SKTD@50557|Insecta,449CN@7088|Lepidoptera	33208|Metazoa
2h	Bead	Up	KAJ8726431.1	Helicase associated domain (HA2) Add an annotation	DEAD,HA2,Helicase_C,OB_NTP_bind	-	DHX16	GO:0000003,GO:0000375,GO:0000377,GO:0000398,GO:0003006,GO:0003674,GO:0003676,GO:0003723,GO:0003724,GO:0003824,GO:0004004,GO:0004386,GO:0005488,GO:0005515,GO:0005575,GO:0005622,GO:0005623,GO:0005634,GO:0005654,GO:0005681,GO:0005737,GO:0006139,GO:0006396,GO:0006397,GO:0006725,GO:0006807,GO:0007275,GO:0007276,GO:0007281,GO:0007530,GO:0008026,GO:0008150,GO:0008152,GO:0008186,GO:0008380,GO:0009653,GO:…	3.6.4.13	ko:K12813	ko03040,map03040	-	-	ko00000,ko00001,ko01000,ko03041	A	COG1643@1|root,KOG0923@2759|Eukaryota,3AI4W@33154|Opisthokonta,3B97J@33208|Metazoa,3CW66@33213|Bilateria,41TPB@6656|Arthropoda,3SKS5@50557|Insecta,442CK@7088|Lepidoptera	33208|Metazoa
2h	Bead	Up	KAJ8721507.1	-	-	-	-	-	-	-	-	-	-	-	-	2F6K7@1|root,2T7NG@2759|Eukaryota,3920M@33154|Opisthokonta,3C7G8@33208|Metazoa,3DNGE@33213|Bilateria,42CD8@6656|Arthropoda,3SSRN@50557|Insecta,44AMU@7088|Lepidoptera	33208|Metazoa
2h	Bead	Up	KAJ8733610.1	Galactose oxidase, central domain	BTB	-	-	-	-	-	-	-	-	-	S	KOG1075@1|root,KOG1075@2759|Eukaryota,39NFK@33154|Opisthokonta,3CPZW@33208|Metazoa	33208|Metazoa
2h	Bead	Up	KAJ8731271.1	HIT zinc finger	zf-HIT	-	ZNHIT3	GO:0003674,GO:0005102,GO:0005488,GO:0005515,GO:0005575,GO:0005622,GO:0005623,GO:0005634,GO:0005737,GO:0006355,GO:0008134,GO:0008150,GO:0009889,GO:0010468,GO:0010556,GO:0019219,GO:0019222,GO:0031323,GO:0031326,GO:0035257,GO:0043226,GO:0043227,GO:0043229,GO:0043231,GO:0044424,GO:0044464,GO:0046966,GO:0050789,GO:0050794,GO:0051171,GO:0051252,GO:0051427,GO:0060255,GO:0065007,GO:0080090,GO:1903506,GO:…	-	-	-	-	-	-	K	KOG2857@1|root,KOG2857@2759|Eukaryota,3A8DH@33154|Opisthokonta,3BUPR@33208|Metazoa,3DARF@33213|Bilateria,4215X@6656|Arthropoda,3SPKH@50557|Insecta,447TC@7088|Lepidoptera	33208|Metazoa
2h	Bead	Up	KAJ8724069.1	Clp protease	CLP_protease	-	CLPP	GO:0003674,GO:0003824,GO:0004175,GO:0004252,GO:0005488,GO:0005515,GO:0005575,GO:0005622,GO:0005623,GO:0005737,GO:0005739,GO:0005759,GO:0006508,GO:0006515,GO:0006807,GO:0006950,GO:0006986,GO:0008150,GO:0008152,GO:0008233,GO:0008236,GO:0009056,GO:0009057,GO:0009368,GO:0009987,GO:0010033,GO:0016043,GO:0016787,GO:0017171,GO:0019538,GO:0022607,GO:0030163,GO:0031974,GO:0032991,GO:0033554,GO:0034514,GO:…	3.4.21.92	ko:K01358	ko04112,ko04212,map04112,map04212	-	-	ko00000,ko00001,ko01000,ko01002	O	COG0740@1|root,KOG0840@2759|Eukaryota,38PE0@33154|Opisthokonta,3BEPT@33208|Metazoa,3CVZ0@33213|Bilateria,41UZT@6656|Arthropoda,3SFTD@50557|Insecta,449MH@7088|Lepidoptera	33208|Metazoa
2h	Bead	Up	KAJ8713499.1	Uncharacterised conserved protein	HVSL	zinc finger CCCH domain-containing protein 3 [Spodoptera frugiperda]	USB1	GO:0000175,GO:0002376,GO:0002520,GO:0002521,GO:0002573,GO:0003674,GO:0003824,GO:0004518,GO:0004527,GO:0004532,GO:0004540,GO:0005488,GO:0005515,GO:0005575,GO:0005576,GO:0005622,GO:0005623,GO:0005634,GO:0006139,GO:0006396,GO:0006725,GO:0006807,GO:0007275,GO:0008150,GO:0008152,GO:0008380,GO:0008408,GO:0009987,GO:0010467,GO:0010468,GO:0016070,GO:0016073,GO:0016180,GO:0016787,GO:0016788,GO:0016796,GO:…	-	-	-	-	-	-	L	COG5084@1|root,KOG3102@1|root,KOG1492@2759|Eukaryota,KOG3102@2759|Eukaryota,38H18@33154|Opisthokonta,3BI4D@33208|Metazoa,3CVZQ@33213|Bilateria,420TU@6656|Arthropoda,3SN44@50557|Insecta,449SS@7088|Lepidoptera	33208|Metazoa
2h	Bead	Up	KAJ8715438.1	C-type lectin (CTL) or carbohydrate-recognition domain (CRD)	Lectin_C	-	-	-	-	-	-	-	-	-	S	2E93Y@1|root,2SFHR@2759|Eukaryota,3AAH2@33154|Opisthokonta,3BV1N@33208|Metazoa,3DBKW@33213|Bilateria,423JQ@6656|Arthropoda,3SRS0@50557|Insecta,444UY@7088|Lepidoptera	33208|Metazoa
2h	Bead	Up	KAJ8735699.1	MBOAT, membrane-bound O-acyltransferase family	MBOAT	protein-cysteine N-palmitoyltransferase Rasp [Helicoverpa armigera]	HHAT	GO:0000003,GO:0002064,GO:0002065,GO:0002066,GO:0003002,GO:0003006,GO:0003674,GO:0003824,GO:0005575,GO:0005622,GO:0005623,GO:0005737,GO:0005783,GO:0005789,GO:0006464,GO:0006497,GO:0006498,GO:0006500,GO:0006807,GO:0007154,GO:0007165,GO:0007166,GO:0007224,GO:0007275,GO:0007276,GO:0007281,GO:0007292,GO:0007304,GO:0007306,GO:0007350,GO:0007365,GO:0007367,GO:0007389,GO:0008150,GO:0008152,GO:0008374,GO:…	-	-	-	-	-	-	T	COG1696@1|root,KOG3860@2759|Eukaryota,38E5S@33154|Opisthokonta,3BHXN@33208|Metazoa,3CURR@33213|Bilateria,41ZAT@6656|Arthropoda,3SNHS@50557|Insecta,449KQ@7088|Lepidoptera	33208|Metazoa
2h	Bead	Up	KAJ8722468.1	FG-GAP repeat	FG-GAP,Integrin_alpha2	-	ITGA9	GO:0000003,GO:0000902,GO:0000904,GO:0001555,GO:0001667,GO:0001700,GO:0001701,GO:0001704,GO:0001706,GO:0001775,GO:0001890,GO:0001892,GO:0001936,GO:0001938,GO:0001968,GO:0001974,GO:0002009,GO:0002011,GO:0002164,GO:0002376,GO:0002520,GO:0002521,GO:0002682,GO:0002684,GO:0002685,GO:0002687,GO:0002691,GO:0002693,GO:0003006,GO:0003008,GO:0003344,GO:0003366,GO:0003674,GO:0003823,GO:0005488,GO:0005515,GO:…	-	ko:K06483,ko:K06584,ko:K06585	ko04151,ko04510,ko04512,ko04514,ko04640,ko04670,ko04672,ko04810,ko05140,ko05165,ko05410,ko05412,ko05414,map04151,map04510,map04512,map04514,map04640,map04670,map04672,map04810,map05140,map05165,map05410,map05412,map05414	-	-	ko00000,ko00001,ko04090,ko04147,ko04516	W	KOG3637@1|root,KOG3637@2759|Eukaryota,38CFX@33154|Opisthokonta,3B96W@33208|Metazoa,3CSVN@33213|Bilateria,41VI5@6656|Arthropoda,3SKU6@50557|Insecta,447CM@7088|Lepidoptera	33208|Metazoa
2h	Bead	Up	KAJ8713478.1	Oxidative stress-responsive serine-rich protein	DUF776	oxidative stress-responsive serine-rich protein 1 [Helicoverpa zea]	OSER1	GO:0000302,GO:0006950,GO:0006979,GO:0008150,GO:0009636,GO:0009987,GO:0010035,GO:0033554,GO:0034599,GO:0034614,GO:0035690,GO:0042221,GO:0042493,GO:0042542,GO:0046677,GO:0050896,GO:0051716,GO:0070301,GO:0070887,GO:0071236,GO:0097237,GO:1901700,GO:1901701	-	-	-	-	-	-	S	28N14@1|root,2QUK0@2759|Eukaryota,39CTQ@33154|Opisthokonta,3BIPQ@33208|Metazoa,3CX15@33213|Bilateria,421IQ@6656|Arthropoda,3SPXA@50557|Insecta,447DI@7088|Lepidoptera	33208|Metazoa
2h	Bead	Up	KAJ8707721.1	Arf6-interacting domain of mitotic kinesin-like protein 1	Kinesin,MKLP1_Arf_bdg	-	KIF23	GO:0000003,GO:0000022,GO:0000070,GO:0000166,GO:0000226,GO:0000278,GO:0000280,GO:0000281,GO:0000819,GO:0000910,GO:0000912,GO:0000915,GO:0000916,GO:0001578,GO:0001709,GO:0002376,GO:0002478,GO:0002495,GO:0002504,GO:0003674,GO:0003774,GO:0003777,GO:0003824,GO:0005488,GO:0005515,GO:0005524,GO:0005575,GO:0005576,GO:0005622,GO:0005623,GO:0005634,GO:0005654,GO:0005737,GO:0005813,GO:0005815,GO:0005819,GO:…	-	ko:K17387	ko05206,map05206	-	-	ko00000,ko00001,ko03036,ko04131,ko04812	Z	COG5059@1|root,KOG0247@2759|Eukaryota,38FXQ@33154|Opisthokonta,3BAN0@33208|Metazoa,3CRVQ@33213|Bilateria,41XPB@6656|Arthropoda,3SIK6@50557|Insecta,44322@7088|Lepidoptera	33208|Metazoa
2h	Bead	Up	KAJ8713751.1	Ribosomal RNA-processing protein 7 (RRP7)	RRM_1,RRP7	-	RRP7A	GO:0000028,GO:0001701,GO:0001824,GO:0001825,GO:0005575,GO:0005622,GO:0005623,GO:0005634,GO:0005654,GO:0005730,GO:0005737,GO:0006139,GO:0006364,GO:0006396,GO:0006725,GO:0006807,GO:0006996,GO:0007275,GO:0008150,GO:0008152,GO:0009653,GO:0009790,GO:0009792,GO:0009987,GO:0010467,GO:0016043,GO:0016070,GO:0016072,GO:0022607,GO:0022613,GO:0022618,GO:0030684,GO:0030686,GO:0031974,GO:0031981,GO:0032501,GO:…	-	ko:K14545	ko03008,map03008	-	-	ko00000,ko00001,ko03009	A	KOG4008@1|root,KOG4008@2759|Eukaryota,38UCC@33154|Opisthokonta,3BIH6@33208|Metazoa,3CT4J@33213|Bilateria,42027@6656|Arthropoda,3SN4E@50557|Insecta,445ZX@7088|Lepidoptera	33208|Metazoa
2h	Bead	Up	KAJ8722493.1	Cysteine-type endopeptidase activity. It is involved in the biological process described with	Peptidase_C14	caspase-6, partial [Heliothis virescens]	Dredd	GO:0000003,GO:0002225,GO:0002230,GO:0002376,GO:0002682,GO:0002684,GO:0002697,GO:0002699,GO:0002700,GO:0002702,GO:0002759,GO:0002760,GO:0002784,GO:0002786,GO:0002803,GO:0002805,GO:0002807,GO:0002808,GO:0002813,GO:0002831,GO:0002833,GO:0002920,GO:0002922,GO:0003006,GO:0003674,GO:0003824,GO:0004175,GO:0004197,GO:0005488,GO:0005515,GO:0005575,GO:0005622,GO:0005623,GO:0005737,GO:0006508,GO:0006807,GO:…	3.4.22.56,3.4.22.61	ko:K02187,ko:K04398	ko01524,ko04010,ko04115,ko04210,ko04214,ko04215,ko04217,ko04620,ko04621,ko04622,ko04624,ko04650,ko04657,ko04668,ko04726,ko04932,ko04933,ko05010,ko05012,ko05014,ko05016,ko05120,ko05133,ko05134,ko05142,ko05145,ko05146,ko05152,ko05161,ko05165,ko05167,ko05168,ko05200,ko05203,ko05205,ko05206,ko05210,ko05222,ko05416,map01524,map04010,map04115,map04210,map04214,map04215,map04217,map04620,map04621,map046…	M00685	-	ko00000,ko00001,ko00002,ko01000,ko01002	D	KOG3573@1|root,KOG3573@2759|Eukaryota,3A1IQ@33154|Opisthokonta,3BR7Y@33208|Metazoa,3D7PV@33213|Bilateria,41Z68@6656|Arthropoda,3SMPD@50557|Insecta,443BZ@7088|Lepidoptera	33208|Metazoa
2h	Bead	Up	KAJ8725238.1	-	-	-	-	-	-	-	-	-	-	-	-	2FAM3@1|root,2TBU1@2759|Eukaryota,39758@33154|Opisthokonta,3CBFZ@33208|Metazoa,3DSR7@33213|Bilateria,428UD@6656|Arthropoda,3SYAR@50557|Insecta,4471V@7088|Lepidoptera	33208|Metazoa
2h	Bead	Up	KAJ8729897.1	Nucleolar protein 12 (25kDa)	Nop25	-	-	GO:0001558,GO:0005575,GO:0005622,GO:0005623,GO:0005634,GO:0005730,GO:0006996,GO:0006997,GO:0007000,GO:0007275,GO:0007444,GO:0008150,GO:0008284,GO:0009888,GO:0009987,GO:0010941,GO:0016043,GO:0030307,GO:0031974,GO:0031981,GO:0032501,GO:0032502,GO:0035214,GO:0035295,GO:0040008,GO:0042127,GO:0042981,GO:0043066,GO:0043067,GO:0043069,GO:0043226,GO:0043227,GO:0043228,GO:0043229,GO:0043231,GO:0043232,GO:…	-	ko:K14851	-	-	-	ko00000,ko03009	D	KOG0601@1|root,KOG0601@2759|Eukaryota,3A69I@33154|Opisthokonta,3BSYU@33208|Metazoa,3DAHC@33213|Bilateria,420RX@6656|Arthropoda,3SP47@50557|Insecta,446AE@7088|Lepidoptera	33208|Metazoa
2h	Bead	Up	KAJ8719012.1	Immunoglobulin V-set domain	I-set,Ig_3	-	-	GO:0005575,GO:0005623,GO:0005886,GO:0005887,GO:0005911,GO:0005918,GO:0007043,GO:0008150,GO:0009987,GO:0016020,GO:0016021,GO:0016043,GO:0019991,GO:0022607,GO:0030054,GO:0031224,GO:0031226,GO:0034329,GO:0034330,GO:0043296,GO:0043297,GO:0044085,GO:0044425,GO:0044459,GO:0044464,GO:0045216,GO:0070160,GO:0071840,GO:0071944	-	-	-	-	-	-	T	KOG3510@1|root,KOG3510@2759|Eukaryota,39RTX@33154|Opisthokonta,3BFKY@33208|Metazoa,3D2R9@33213|Bilateria,41XHU@6656|Arthropoda,3SJF2@50557|Insecta,4499E@7088|Lepidoptera	33208|Metazoa
2h	Bead	Up	KAJ8716441.1	Leucine rich repeat C-terminal domain	LRR_1,LRR_5,LRR_8	-	-	GO:0000902,GO:0000904,GO:0005575,GO:0005576,GO:0005615,GO:0007275,GO:0007399,GO:0007409,GO:0008150,GO:0009653,GO:0009987,GO:0016043,GO:0022008,GO:0030030,GO:0030154,GO:0030182,GO:0031175,GO:0032501,GO:0032502,GO:0032989,GO:0032990,GO:0044421,GO:0048468,GO:0048666,GO:0048667,GO:0048699,GO:0048731,GO:0048812,GO:0048856,GO:0048858,GO:0048869,GO:0061564,GO:0071840,GO:0120036,GO:0120039	-	-	-	-	-	-	S	COG4886@1|root,KOG0619@2759|Eukaryota,3A6DY@33154|Opisthokonta,3BSZQ@33208|Metazoa,3DABH@33213|Bilateria,420NV@6656|Arthropoda,3SNJK@50557|Insecta,44548@7088|Lepidoptera	33208|Metazoa
2h	Bead	Up	KAJ8704069.1	Ankyrin repeat	Ank_2,Ank_3,Ank_4,Death	-	-	-	-	ko:K15502,ko:K15503	-	-	-	ko00000,ko01009,ko03400	M	COG0666@1|root,KOG4177@2759|Eukaryota,38BVK@33154|Opisthokonta,3BGGV@33208|Metazoa,3CT1S@33213|Bilateria,41TUY@6656|Arthropoda,3SQI9@50557|Insecta,44ZE5@7147|Diptera,45KCJ@7148|Nematocera	33208|Metazoa
2h	Bead	Up	KAJ8709158.1	25S rRNA (adenine(2142)-N(1))-methyltransferase, Bmt2	Bmt2	-	C7orf60	GO:0000154,GO:0001510,GO:0003674,GO:0003824,GO:0005488,GO:0005575,GO:0005622,GO:0005623,GO:0005634,GO:0005730,GO:0006139,GO:0006364,GO:0006396,GO:0006725,GO:0006807,GO:0006950,GO:0007154,GO:0008144,GO:0008150,GO:0008152,GO:0008168,GO:0008173,GO:0008649,GO:0008757,GO:0009267,GO:0009451,GO:0009605,GO:0009966,GO:0009968,GO:0009987,GO:0009991,GO:0010467,GO:0010646,GO:0010648,GO:0016070,GO:0016072,GO:…	2.1.1.286	ko:K18849	-	-	-	ko00000,ko01000,ko03009	H	28J7Q@1|root,2QRK4@2759|Eukaryota,38WJC@33154|Opisthokonta,3BBG7@33208|Metazoa,3CUZ3@33213|Bilateria,41YRK@6656|Arthropoda,3SM4F@50557|Insecta,441XR@7088|Lepidoptera	33208|Metazoa
2h	Bead	Up	KAJ8713282.1	-	-	-	-	-	-	ko:K14010	ko04141,map04141	-	-	ko00000,ko00001	-	2EA16@1|root,2SGAV@2759|Eukaryota,3ADU4@33154|Opisthokonta,3BWHJ@33208|Metazoa,3DC1B@33213|Bilateria,421V5@6656|Arthropoda,3SPVR@50557|Insecta,44963@7088|Lepidoptera	33208|Metazoa
2h	Bead	Up	KAJ8732672.1	Kringle domain	Fz,I-set,Ig_3,Kringle,Pkinase_Tyr	-	MUSK	GO:0000902,GO:0000904,GO:0001654,GO:0001745,GO:0001751,GO:0001754,GO:0001932,GO:0001934,GO:0001941,GO:0003008,GO:0003674,GO:0003824,GO:0004672,GO:0004713,GO:0004714,GO:0004888,GO:0005488,GO:0005515,GO:0005575,GO:0005623,GO:0005886,GO:0005887,GO:0006355,GO:0006464,GO:0006468,GO:0006793,GO:0006796,GO:0006807,GO:0006928,GO:0006935,GO:0006950,GO:0006996,GO:0007154,GO:0007165,GO:0007166,GO:0007167,GO:…	2.7.10.1	ko:K05122,ko:K05129	-	-	-	ko00000,ko01000,ko01001,ko01020,ko04050	T	COG0515@1|root,KOG1026@2759|Eukaryota,38CP6@33154|Opisthokonta,3BC7R@33208|Metazoa,3CUG8@33213|Bilateria,41WZ1@6656|Arthropoda,3SG0E@50557|Insecta,448NT@7088|Lepidoptera	33208|Metazoa
2h	Bead	Up	KAJ8732811.1	-	-	-	-	-	-	-	-	-	-	-	-	2C9VS@1|root,2SDUG@2759|Eukaryota,3AC5C@33154|Opisthokonta,3BVI2@33208|Metazoa,3DCX5@33213|Bilateria,421M9@6656|Arthropoda,3SPXE@50557|Insecta	33208|Metazoa
2h	Bead	Up	KAJ8737201.1	Prefoldin subunit	Prefoldin_2	-	PFDN1	GO:0001775,GO:0002376,GO:0003674,GO:0003700,GO:0005488,GO:0005515,GO:0005575,GO:0005622,GO:0005623,GO:0005737,GO:0005829,GO:0006355,GO:0006457,GO:0006996,GO:0007010,GO:0007275,GO:0007399,GO:0007417,GO:0007420,GO:0008150,GO:0009889,GO:0009987,GO:0010468,GO:0010556,GO:0016043,GO:0019219,GO:0019222,GO:0021537,GO:0021549,GO:0022037,GO:0030029,GO:0030036,GO:0030900,GO:0030902,GO:0031323,GO:0031326,GO:…	-	ko:K09548	-	-	-	ko00000,ko03110	O	KOG3501@1|root,KOG3501@2759|Eukaryota,3A73E@33154|Opisthokonta,3BSTA@33208|Metazoa,3D9IW@33213|Bilateria,420J6@6656|Arthropoda,3SNVD@50557|Insecta,447CC@7088|Lepidoptera	33208|Metazoa
2h	Bead	Up	KAJ8722449.1	Putative GRINL1B complex locus protein 2	GCOM2	RNA polymerase II subunit M [Anticarsia gemmatalis]	POLR2M	GO:0000428,GO:0005575,GO:0005622,GO:0005623,GO:0005634,GO:0005635,GO:0005654,GO:0008150,GO:0009987,GO:0012505,GO:0016591,GO:0030880,GO:0031967,GO:0031974,GO:0031975,GO:0031981,GO:0032991,GO:0036477,GO:0043025,GO:0043226,GO:0043227,GO:0043229,GO:0043231,GO:0043233,GO:0044297,GO:0044422,GO:0044424,GO:0044428,GO:0044446,GO:0044451,GO:0044464,GO:0051179,GO:0051235,GO:0051640,GO:0051641,GO:0051643,GO:…	-	ko:K21987,ko:K22031	-	-	-	ko00000,ko03021,ko04812	S	2CYC7@1|root,2S3HI@2759|Eukaryota,39SBY@33154|Opisthokonta,3BN1P@33208|Metazoa,3D901@33213|Bilateria,42098@6656|Arthropoda,3SN95@50557|Insecta,4486X@7088|Lepidoptera	33208|Metazoa
2h	Bead	Up	KAJ8707605.1	WASH complex subunit CAP-Z interacting, central region	CAP-ZIP_m	-	FAM21A	GO:0003674,GO:0005488,GO:0005543,GO:0005546,GO:0005547,GO:0005575,GO:0005622,GO:0005623,GO:0005634,GO:0005730,GO:0005737,GO:0005768,GO:0005769,GO:0005829,GO:0005886,GO:0006810,GO:0008064,GO:0008150,GO:0008289,GO:0009987,GO:0010314,GO:0010638,GO:0010769,GO:0010810,GO:0012505,GO:0016020,GO:0016043,GO:0016192,GO:0016197,GO:0016482,GO:0022603,GO:0022604,GO:0030155,GO:0030832,GO:0030833,GO:0030834,GO:…	-	ko:K18462	ko04144,map04144	-	-	ko00000,ko00001,ko04131	S	28M29@1|root,2QTIY@2759|Eukaryota,38ZFT@33154|Opisthokonta,3BHH7@33208|Metazoa,3CUWP@33213|Bilateria,420ES@6656|Arthropoda,3SYIW@50557|Insecta,447GT@7088|Lepidoptera	33208|Metazoa
2h	Bead	Up	KAJ8726294.1	mTERF	mTERF	-	MTERFD1	GO:0001067,GO:0003674,GO:0003676,GO:0003677,GO:0003723,GO:0003727,GO:0005488,GO:0005575,GO:0005622,GO:0005623,GO:0005634,GO:0005654,GO:0005737,GO:0005739,GO:0005740,GO:0005741,GO:0006139,GO:0006355,GO:0006396,GO:0006412,GO:0006417,GO:0006518,GO:0006725,GO:0006807,GO:0006914,GO:0006996,GO:0008150,GO:0008152,GO:0008380,GO:0009056,GO:0009058,GO:0009059,GO:0009889,GO:0009890,GO:0009891,GO:0009892,GO:…	-	ko:K15032	-	-	-	ko00000,ko03012,ko03029	K	KOG1267@1|root,KOG1267@2759|Eukaryota,38FTY@33154|Opisthokonta,3BCE2@33208|Metazoa,3CWSU@33213|Bilateria,41WCU@6656|Arthropoda,3SGFH@50557|Insecta,447XC@7088|Lepidoptera	33208|Metazoa
2h	Bead	Up	KAJ8726299.1	Uncharacterised protein family (UPF0184)	UPF0184	-	-	-	-	-	-	-	-	-	S	2FJN4@1|root,2TM3M@2759|Eukaryota,39IAP@33154|Opisthokonta,3CN3H@33208|Metazoa,3E3RS@33213|Bilateria,42CQ5@6656|Arthropoda,3SU6W@50557|Insecta,44AQU@7088|Lepidoptera	33208|Metazoa
2h	Bead	Up	KAJ8727571.1	Required for the formation of N(7)-methylguanine at position 46 (m7G46) in tRNA. In the complex, it is required to stabilize and induce conformational changes of the catalytic subunit	WD40	-	WDR4	GO:0000003,GO:0001673,GO:0001674,GO:0003006,GO:0005575,GO:0005622,GO:0005623,GO:0005634,GO:0005737,GO:0005829,GO:0006139,GO:0006396,GO:0006399,GO:0006400,GO:0006725,GO:0006807,GO:0007276,GO:0007281,GO:0007283,GO:0007292,GO:0008033,GO:0008150,GO:0008152,GO:0009451,GO:0009987,GO:0010467,GO:0016070,GO:0019953,GO:0022412,GO:0022414,GO:0030154,GO:0032501,GO:0032502,GO:0032504,GO:0032991,GO:0034470,GO:…	-	ko:K15443	-	-	-	ko00000,ko03016	J	KOG3914@1|root,KOG3914@2759|Eukaryota,38GWF@33154|Opisthokonta,3BDQ2@33208|Metazoa,3D1ZJ@33213|Bilateria,41ZGU@6656|Arthropoda,3SMEP@50557|Insecta,444DY@7088|Lepidoptera	33208|Metazoa
2h	Bead	Up	KAJ8726138.1	response to abiotic stimulus	Ank,Ank_2,Ank_3,Ank_4	-	-	-	-	ko:K06867	-	-	-	ko00000	G	COG0666@1|root,COG0666@2|Bacteria	2|Bacteria
2h	Bead	Up	KAJ8724174.1	ionotropic glutamate receptor activity	Lig_chan,Lig_chan-Glu_bd,SBP_bac_3	-	-	GO:0003674,GO:0005215,GO:0005216,GO:0005575,GO:0006810,GO:0006811,GO:0008150,GO:0009593,GO:0015075,GO:0015267,GO:0015276,GO:0015318,GO:0016020,GO:0016021,GO:0022803,GO:0022834,GO:0022836,GO:0022838,GO:0022839,GO:0022857,GO:0031224,GO:0034220,GO:0042221,GO:0044425,GO:0050896,GO:0051179,GO:0051234,GO:0051606,GO:0055085	-	-	-	-	-	-	EPT	KOG1052@1|root,KOG1052@2759|Eukaryota,3A46R@33154|Opisthokonta,3BSFW@33208|Metazoa,3D8WF@33213|Bilateria,41ZRN@6656|Arthropoda,3SNFC@50557|Insecta,442TZ@7088|Lepidoptera	33208|Metazoa
2h	Bead	Up	KAJ8734197.1	meiotic DNA recombinase assembly	Rad51	-	XRCC2	GO:0000003,GO:0000150,GO:0000217,GO:0000226,GO:0000278,GO:0000280,GO:0000400,GO:0000707,GO:0000724,GO:0000725,GO:0000730,GO:0001701,GO:0001756,GO:0003002,GO:0003674,GO:0003676,GO:0003677,GO:0003690,GO:0003697,GO:0003824,GO:0005488,GO:0005575,GO:0005622,GO:0005623,GO:0005634,GO:0005654,GO:0005657,GO:0005694,GO:0005813,GO:0005815,GO:0005856,GO:0006139,GO:0006259,GO:0006281,GO:0006302,GO:0006310,GO:…	-	ko:K10879	ko03440,map03440	-	-	ko00000,ko00001,ko03400	L	KOG2859@1|root,KOG2859@2759|Eukaryota,38DE8@33154|Opisthokonta,3BGAK@33208|Metazoa,3CYCF@33213|Bilateria,421C1@6656|Arthropoda,3SNZ7@50557|Insecta	33208|Metazoa
2h	Bead	Up	KAJ8732835.1	Acyltransferase C-terminus	Acyltransf_C,Acyltransferase	-	AGPAT3	GO:0000139,GO:0003674,GO:0003824,GO:0003841,GO:0005575,GO:0005622,GO:0005623,GO:0005634,GO:0005635,GO:0005737,GO:0005739,GO:0005740,GO:0005741,GO:0005783,GO:0005789,GO:0005794,GO:0006629,GO:0006644,GO:0006650,GO:0006654,GO:0006793,GO:0006796,GO:0008150,GO:0008152,GO:0008374,GO:0008610,GO:0008654,GO:0009058,GO:0009987,GO:0012505,GO:0016020,GO:0016411,GO:0016740,GO:0016746,GO:0016747,GO:0019637,GO:…	2.3.1.51	ko:K13523	ko00561,ko00564,ko01100,ko01110,ko04072,map00561,map00564,map01100,map01110,map04072	M00089	R02241,R09034,R09381	ko00000,ko00001,ko00002,ko01000,ko01004	I	COG0204@1|root,KOG1505@2759|Eukaryota,38HYV@33154|Opisthokonta,3BEKY@33208|Metazoa,3CTTY@33213|Bilateria,41XIA@6656|Arthropoda,3SHMS@50557|Insecta,443B1@7088|Lepidoptera	33208|Metazoa
2h	Bead	Up	KAJ8735533.1	Coiled-coil domain-containing protein 55 (DUF2040)	DUF2040	-	NSRP1	GO:0000375,GO:0000377,GO:0000381,GO:0000398,GO:0002119,GO:0002164,GO:0003674,GO:0003676,GO:0003723,GO:0003729,GO:0005488,GO:0005575,GO:0005622,GO:0005623,GO:0005634,GO:0005654,GO:0005737,GO:0006139,GO:0006396,GO:0006397,GO:0006725,GO:0006807,GO:0006928,GO:0007275,GO:0008150,GO:0008152,GO:0008380,GO:0009791,GO:0009987,GO:0010467,GO:0010468,GO:0016070,GO:0016071,GO:0016477,GO:0016604,GO:0016607,GO:…	-	ko:K13206	-	-	-	ko00000,ko03041	S	KOG2117@1|root,KOG2117@2759|Eukaryota,39IAK@33154|Opisthokonta,3BERM@33208|Metazoa,3CX73@33213|Bilateria,41Z60@6656|Arthropoda,3SM0A@50557|Insecta,448R7@7088|Lepidoptera	33208|Metazoa
2h	Bead	Up	KAJ8712397.1	Cyclophilin type peptidyl-prolyl cis-trans isomerase/CLD	Pro_isomerase,RRM_1	-	PPIL4	GO:0000375,GO:0000377,GO:0000398,GO:0000413,GO:0000414,GO:0000416,GO:0000785,GO:0000993,GO:0001098,GO:0001099,GO:0001932,GO:0001934,GO:0002119,GO:0002164,GO:0003674,GO:0003676,GO:0003723,GO:0003729,GO:0003755,GO:0003824,GO:0005488,GO:0005515,GO:0005575,GO:0005622,GO:0005623,GO:0005634,GO:0005654,GO:0005694,GO:0005737,GO:0005829,GO:0006139,GO:0006351,GO:0006355,GO:0006357,GO:0006396,GO:0006397,GO:…	5.2.1.8	ko:K09517,ko:K12735	ko04141,map04141	-	-	ko00000,ko00001,ko01000,ko03041,ko03110	A	COG0652@1|root,KOG0415@2759|Eukaryota,38CRB@33154|Opisthokonta,3BB91@33208|Metazoa,3CWTV@33213|Bilateria,41TZB@6656|Arthropoda,3SFPY@50557|Insecta,444DP@7088|Lepidoptera	33208|Metazoa
2h	Bead	Up	KAJ8732781.1	Proteasome assembly chaperone 3	PAC3	-	PSMG3	-	-	ko:K11877	-	-	-	ko00000,ko03051	S	KOG4828@1|root,KOG4828@2759|Eukaryota,3A1TM@33154|Opisthokonta,3BQWS@33208|Metazoa,3D7AT@33213|Bilateria,48EW1@7711|Chordata,49BPM@7742|Vertebrata	33208|Metazoa
2h	Bead	Up	KAJ8717994.1	Peroxisomal biogenesis factor 11 (PEX11)	PEX11	-	PEX11B	GO:0003674,GO:0005488,GO:0005515,GO:0005575,GO:0005622,GO:0005623,GO:0005737,GO:0005739,GO:0005777,GO:0005778,GO:0005779,GO:0006996,GO:0007031,GO:0007154,GO:0007165,GO:0008150,GO:0009987,GO:0016020,GO:0016021,GO:0016043,GO:0016559,GO:0022607,GO:0023052,GO:0031090,GO:0031224,GO:0031231,GO:0031300,GO:0031301,GO:0031903,GO:0032535,GO:0032991,GO:0042579,GO:0042802,GO:0042803,GO:0043226,GO:0043227,GO:…	-	ko:K13352	ko04146,map04146	-	-	ko00000,ko00001,ko02000	U	KOG4186@1|root,KOG4186@2759|Eukaryota,39RIQ@33154|Opisthokonta,3BHKR@33208|Metazoa,3D27D@33213|Bilateria,41YWZ@6656|Arthropoda,3SM0D@50557|Insecta,448FR@7088|Lepidoptera	33208|Metazoa
2h	Bead	Up	KAJ8724929.1	Family of unknown function (DUF572)	DUF572	-	CCDC94	GO:0008150,GO:0009966,GO:0009968,GO:0010646,GO:0010648,GO:0010941,GO:0023051,GO:0023057,GO:0030431,GO:0032501,GO:0042981,GO:0043066,GO:0043067,GO:0043069,GO:0043516,GO:0043518,GO:0043523,GO:0043524,GO:0048519,GO:0048523,GO:0048583,GO:0048585,GO:0050789,GO:0050794,GO:0060548,GO:0065007,GO:0080134,GO:0080135,GO:1901214,GO:1901215,GO:1901796,GO:1901797,GO:1902531,GO:1902532,GO:2001020,GO:2001021	-	-	-	-	-	-	S	COG5134@1|root,KOG2989@2759|Eukaryota,38FX9@33154|Opisthokonta,3BCG7@33208|Metazoa,3CX2B@33213|Bilateria,41WZG@6656|Arthropoda,3SH4M@50557|Insecta,441ZP@7088|Lepidoptera	33208|Metazoa
2h	Bead	Up	KAJ8721262.1	Ribonuclease T2 family	Ribonuclease_T2	-	RNaseX25	GO:0003674,GO:0003824,GO:0004518,GO:0004540,GO:0005575,GO:0005576,GO:0005615,GO:0006139,GO:0006401,GO:0006725,GO:0006807,GO:0008150,GO:0008152,GO:0009056,GO:0009057,GO:0009987,GO:0016070,GO:0016787,GO:0016788,GO:0019439,GO:0034641,GO:0034655,GO:0043170,GO:0044237,GO:0044238,GO:0044248,GO:0044260,GO:0044265,GO:0044270,GO:0044421,GO:0046483,GO:0046700,GO:0071704,GO:0090304,GO:0090305,GO:0090501,GO:…	3.1.27.1	ko:K01166	-	-	-	ko00000,ko01000,ko03016	A	KOG1642@1|root,KOG1642@2759|Eukaryota,38KSQ@33154|Opisthokonta,3BFI0@33208|Metazoa,3D4GW@33213|Bilateria,41ZD4@6656|Arthropoda,3SMU8@50557|Insecta,46JIH@7399|Hymenoptera	33208|Metazoa
2h	Bead	Up	KAJ8706522.1	Domain of unknown function (DUF384)	DUF383,DUF384	-	HGH1	-	-	-	-	-	-	-	S	KOG2973@1|root,KOG2973@2759|Eukaryota,38K2T@33154|Opisthokonta,3B9XV@33208|Metazoa,3CV0K@33213|Bilateria,41WEI@6656|Arthropoda,3SG5P@50557|Insecta,443DY@7088|Lepidoptera	33208|Metazoa
2h	Bead	Up	KAJ8726041.1	Fcf1	Fcf1	-	UTP23	GO:0000462,GO:0000469,GO:0000478,GO:0000479,GO:0000480,GO:0003674,GO:0003676,GO:0003723,GO:0003729,GO:0003730,GO:0005488,GO:0005575,GO:0005622,GO:0005623,GO:0005634,GO:0005730,GO:0006139,GO:0006364,GO:0006396,GO:0006725,GO:0006807,GO:0008150,GO:0008152,GO:0009987,GO:0010467,GO:0016070,GO:0016072,GO:0019843,GO:0022613,GO:0030490,GO:0030684,GO:0031974,GO:0031981,GO:0032040,GO:0032991,GO:0034470,GO:…	-	ko:K14773	-	-	-	ko00000,ko03009	S	COG1412@1|root,KOG3164@2759|Eukaryota,38GU1@33154|Opisthokonta,3BBJX@33208|Metazoa,3CSXP@33213|Bilateria,41YSR@6656|Arthropoda,3SMF0@50557|Insecta,4461H@7088|Lepidoptera	33208|Metazoa
2h	Bead	Up	KAJ8715610.1	Domain of unknown function (DUF4147)	DUF4147,MOFRL	-	-	GO:0003674,GO:0003824,GO:0005575,GO:0005622,GO:0005623,GO:0005737,GO:0006464,GO:0006468,GO:0006793,GO:0006796,GO:0006807,GO:0008150,GO:0008152,GO:0008887,GO:0009987,GO:0016301,GO:0016310,GO:0016740,GO:0016772,GO:0016773,GO:0019538,GO:0036211,GO:0043170,GO:0043412,GO:0044237,GO:0044238,GO:0044260,GO:0044267,GO:0044424,GO:0044464,GO:0071704,GO:1901564	2.7.1.165	ko:K11529	ko00030,ko00260,ko00561,ko00630,ko00680,ko01100,ko01120,ko01130,ko01200,map00030,map00260,map00561,map00630,map00680,map01100,map01120,map01130,map01200	M00346	R08572	ko00000,ko00001,ko00002,ko01000	G	COG2379@1|root,KOG3935@2759|Eukaryota,38FCB@33154|Opisthokonta,3BA2C@33208|Metazoa,3D0MD@33213|Bilateria,41VDX@6656|Arthropoda,3SH2H@50557|Insecta,443YF@7088|Lepidoptera	33208|Metazoa
2h	Bead	Up	KAJ8726375.1	Mediator complex protein	Med11	-	-	GO:0003674,GO:0003712,GO:0003713,GO:0005488,GO:0005515,GO:0005575,GO:0005622,GO:0005623,GO:0005634,GO:0005654,GO:0006139,GO:0006351,GO:0006355,GO:0006357,GO:0006366,GO:0006725,GO:0006807,GO:0007275,GO:0007399,GO:0007406,GO:0008150,GO:0008152,GO:0008285,GO:0009058,GO:0009059,GO:0009889,GO:0009891,GO:0009893,GO:0009987,GO:0010467,GO:0010468,GO:0010556,GO:0010557,GO:0010604,GO:0010721,GO:0016070,GO:…	-	ko:K15131	-	-	-	ko00000,ko03021	K	KOG4057@1|root,KOG4057@2759|Eukaryota,3A5GT@33154|Opisthokonta,3BRQZ@33208|Metazoa,3D902@33213|Bilateria,4200H@6656|Arthropoda,3SN4U@50557|Insecta,446R7@7088|Lepidoptera	33208|Metazoa
2h	Bead	Up	KAJ8704455.1	-	Myb_DNA-bind_5	-	-	-	-	-	-	-	-	-	-	2F9NT@1|root,2TAUG@2759|Eukaryota,395VT@33154|Opisthokonta,3CA9Y@33208|Metazoa,3DREW@33213|Bilateria,427JN@6656|Arthropoda,3T0UW@50557|Insecta,444BI@7088|Lepidoptera	33208|Metazoa
2h	Bead	Up	KAJ8713459.1	negative regulation of intrinsic apoptotic signaling pathway in response to DNA damage by p53 class mediator	AAA	-	ATAD5	GO:0000003,GO:0000018,GO:0001775,GO:0002200,GO:0002204,GO:0002208,GO:0002250,GO:0002252,GO:0002263,GO:0002285,GO:0002312,GO:0002366,GO:0002376,GO:0002377,GO:0002381,GO:0002440,GO:0002443,GO:0002449,GO:0002460,GO:0002520,GO:0002562,GO:0002637,GO:0002639,GO:0002682,GO:0002684,GO:0002694,GO:0002696,GO:0002697,GO:0002699,GO:0002700,GO:0002702,GO:0002703,GO:0002705,GO:0002706,GO:0002708,GO:0002712,GO:…	-	-	-	-	-	-	L	COG5275@1|root,KOG1968@2759|Eukaryota,39RVH@33154|Opisthokonta,3BANC@33208|Metazoa,3CZ10@33213|Bilateria,41ZQW@6656|Arthropoda,3SMFN@50557|Insecta,447J8@7088|Lepidoptera	33208|Metazoa
2h	Bead	Up	KAJ8726155.1	zinc finger	BEN,BTB	-	-	-	-	-	-	-	-	-	S	2BUV4@1|root,2S23W@2759|Eukaryota,3A3VW@33154|Opisthokonta,3BRGH@33208|Metazoa,3D8ZW@33213|Bilateria,4202H@6656|Arthropoda,3SNBD@50557|Insecta,448N2@7088|Lepidoptera	33208|Metazoa
2h	Bead	Up	KAJ8721255.1	-	GEMIN8	gem-associated protein 8-like [Spodoptera frugiperda]	-	-	-	ko:K13136	ko03013,map03013	M00426	-	ko00000,ko00001,ko00002,ko03041	-	2E8T4@1|root,2SF89@2759|Eukaryota,3ADI9@33154|Opisthokonta,3BVJ8@33208|Metazoa,3DCCK@33213|Bilateria,421KP@6656|Arthropoda,3SP77@50557|Insecta,4476K@7088|Lepidoptera	33208|Metazoa
2h	Bead	Up	KAJ8734128.1	Leucine-rich repeat-containing protein	LRR_1,LRR_4,LRR_8	leucine-rich repeat-containing protein 57 [Helicoverpa zea]	LRRC57	-	-	-	-	-	-	-	S	COG4886@1|root,KOG0619@2759|Eukaryota,39DU5@33154|Opisthokonta,3BDBD@33208|Metazoa,3D0R6@33213|Bilateria,41VT4@6656|Arthropoda,3SJRH@50557|Insecta,446Q0@7088|Lepidoptera	33208|Metazoa
2h	Bead	Up	KAJ8726461.1	It is involved in the biological process described with ribosome biogenesis	Ribosomal_L10	-	-	GO:0000313,GO:0000315,GO:0003674,GO:0003735,GO:0005198,GO:0005575,GO:0005622,GO:0005623,GO:0005737,GO:0005739,GO:0005759,GO:0005761,GO:0005762,GO:0005840,GO:0006412,GO:0006518,GO:0006807,GO:0008150,GO:0008152,GO:0009058,GO:0009059,GO:0009987,GO:0010467,GO:0015934,GO:0019538,GO:0031974,GO:0032543,GO:0032991,GO:0034641,GO:0034645,GO:0043043,GO:0043170,GO:0043226,GO:0043227,GO:0043228,GO:0043229,GO:…	-	ko:K02864	ko03010,map03010	M00178,M00179	-	br01610,ko00000,ko00001,ko00002,ko03011	J	KOG4241@1|root,KOG4241@2759|Eukaryota,3A450@33154|Opisthokonta,3BRYY@33208|Metazoa,3D84B@33213|Bilateria,41ZY8@6656|Arthropoda,3SMHQ@50557|Insecta,449IK@7088|Lepidoptera	33208|Metazoa
2h	Bead	Up	KAJ8721510.1	Domain of unknown function (DUF4604)	DUF4604	-	KIAA1143	-	-	-	-	-	-	-	S	2CY7T@1|root,2S2KJ@2759|Eukaryota,3A2T8@33154|Opisthokonta,3BQC5@33208|Metazoa,3D36E@33213|Bilateria,42AN4@6656|Arthropoda,3T017@50557|Insecta,447H6@7088|Lepidoptera	33208|Metazoa
2h	Bead	Up	KAJ8737057.1	-	-	-	-	-	-	-	-	-	-	-	-	2F5ZT@1|root,2T71I@2759|Eukaryota,39179@33154|Opisthokonta,3C6WP@33208|Metazoa,3DMWC@33213|Bilateria,424DC@6656|Arthropoda,3T137@50557|Insecta,44951@7088|Lepidoptera	33208|Metazoa
2h	Bead	Up	KAJ8706144.1	Protein of unknown function (DUF1349)	DUF1349	-	-	-	-	-	-	-	-	-	S	COG3506@1|root,2RZMY@2759|Eukaryota,398Z6@33154|Opisthokonta,3BVGZ@33208|Metazoa,3DCSM@33213|Bilateria,424DI@6656|Arthropoda,3STKB@50557|Insecta,44961@7088|Lepidoptera	33208|Metazoa
2h	Bead	Up	KAJ8713654.1	C-5 cytosine-specific DNA methylase	DNA_methylase	-	TRDMT1	GO:0000723,GO:0001510,GO:0001975,GO:0002230,GO:0002682,GO:0002684,GO:0002697,GO:0002831,GO:0003674,GO:0003824,GO:0003886,GO:0005575,GO:0005622,GO:0005623,GO:0005634,GO:0005654,GO:0005737,GO:0006139,GO:0006259,GO:0006304,GO:0006305,GO:0006306,GO:0006396,GO:0006399,GO:0006400,GO:0006725,GO:0006807,GO:0006950,GO:0006979,GO:0006996,GO:0007275,GO:0007568,GO:0008033,GO:0008150,GO:0008152,GO:0008168,GO:…	2.1.1.204	ko:K15336	-	-	-	ko00000,ko01000,ko03016	K	COG0270@1|root,KOG0919@2759|Eukaryota,38EMY@33154|Opisthokonta,3BGXA@33208|Metazoa,3CS3R@33213|Bilateria,41Y39@6656|Arthropoda,3SFQJ@50557|Insecta,448YA@7088|Lepidoptera	33208|Metazoa
2h	Bead	Up	KAJ8710045.1	Zinc-finger associated domain (zf-AD)	zf-AD,zf-C2H2,zf-met	-	-	-	-	-	-	-	-	-	S	KOG1721@1|root,KOG1721@2759|Eukaryota,3947B@33154|Opisthokonta,3C9CX@33208|Metazoa,3DQGV@33213|Bilateria,426NP@6656|Arthropoda,3SWPT@50557|Insecta,441S6@7088|Lepidoptera	33208|Metazoa
2h	Bead	Up	KAJ8729093.1	K02A2.6-like	RVT_1,rve	-	-	-	-	-	-	-	-	-	L	COG2801@1|root,KOG0017@2759|Eukaryota,38F42@33154|Opisthokonta,3BA5H@33208|Metazoa,3CZSS@33213|Bilateria,4225E@6656|Arthropoda,3SQX6@50557|Insecta,3ECZ1@33342|Paraneoptera	33208|Metazoa
2h	Bead	Up	KAJ8712610.1	maintenance of centrosome location	-	-	-	-	-	-	-	-	-	-	S	28NFK@1|root,2QV16@2759|Eukaryota,38CZ7@33154|Opisthokonta,3CCB4@33208|Metazoa,3DTM3@33213|Bilateria,42CNH@6656|Arthropoda,3SWNP@50557|Insecta,441B3@7088|Lepidoptera	33208|Metazoa
2h	Bead	Up	KAJ8731298.1	Histone RNA hairpin-binding protein RNA-binding domain	SLBP_RNA_bind	-	SLBP	GO:0000070,GO:0000278,GO:0000280,GO:0000819,GO:0003674,GO:0003676,GO:0003723,GO:0003729,GO:0003730,GO:0005488,GO:0005515,GO:0005575,GO:0005622,GO:0005623,GO:0005634,GO:0005654,GO:0005730,GO:0005737,GO:0005829,GO:0006139,GO:0006259,GO:0006260,GO:0006261,GO:0006323,GO:0006351,GO:0006353,GO:0006366,GO:0006369,GO:0006396,GO:0006397,GO:0006398,GO:0006403,GO:0006405,GO:0006406,GO:0006611,GO:0006725,GO:…	-	ko:K18710	-	-	-	ko00000,ko03019	A	KOG3934@1|root,KOG3934@2759|Eukaryota,3A8HS@33154|Opisthokonta,3BHMF@33208|Metazoa,3DAPD@33213|Bilateria,421FC@6656|Arthropoda,3SP3H@50557|Insecta,447F8@7088|Lepidoptera	33208|Metazoa
2h	Bead	Up	KAJ8732481.1	GNS1/SUR4 family	ELO	-	-	GO:0000003,GO:0000038,GO:0000212,GO:0000226,GO:0000280,GO:0000910,GO:0000912,GO:0000915,GO:0003674,GO:0003824,GO:0004312,GO:0005575,GO:0005622,GO:0005623,GO:0005737,GO:0005783,GO:0005789,GO:0006082,GO:0006629,GO:0006631,GO:0006633,GO:0006643,GO:0006665,GO:0006807,GO:0006996,GO:0007010,GO:0007017,GO:0007049,GO:0007051,GO:0007110,GO:0007111,GO:0007112,GO:0007140,GO:0007276,GO:0008150,GO:0008152,GO:…	2.3.1.199	ko:K10249	ko00062,ko01110,map00062,map01110	M00415	R09419,R10825	ko00000,ko00001,ko00002,ko01000,ko01004	I	KOG3071@1|root,KOG3071@2759|Eukaryota,38BJ3@33154|Opisthokonta,3BJY8@33208|Metazoa,3D62I@33213|Bilateria,41WT7@6656|Arthropoda,3SFW6@50557|Insecta,4454I@7088|Lepidoptera	33208|Metazoa
2h	Bead	Up	KAJ8706048.1	Zinc finger, C2H2 type	zf-C2H2	-	-	-	-	-	-	-	-	-	K	KOG1721@1|root,KOG1721@2759|Eukaryota,38FMF@33154|Opisthokonta,3BKV4@33208|Metazoa,3D38D@33213|Bilateria,41UPY@6656|Arthropoda,3SYUZ@50557|Insecta,447ZM@7088|Lepidoptera	33208|Metazoa
2h	Bead	Up	KAJ8735659.1	tRNA (Guanine-1)-methyltransferase	tRNA_m1G_MT	mitochondrial ribonuclease P protein 1 homolog [Spodoptera litura]	TRMT10C	GO:0000049,GO:0000959,GO:0000963,GO:0000964,GO:0000965,GO:0000966,GO:0001510,GO:0003674,GO:0003676,GO:0003723,GO:0003824,GO:0005488,GO:0005575,GO:0005622,GO:0005623,GO:0005634,GO:0005654,GO:0005737,GO:0005739,GO:0005759,GO:0006139,GO:0006396,GO:0006399,GO:0006400,GO:0006417,GO:0006725,GO:0006807,GO:0008033,GO:0008150,GO:0008152,GO:0008168,GO:0008173,GO:0008174,GO:0008175,GO:0008757,GO:0009019,GO:…	2.1.1.221	ko:K15445,ko:K17654	-	-	-	ko00000,ko01000,ko03016,ko03029	S	KOG2967@1|root,KOG2967@2759|Eukaryota,38I2S@33154|Opisthokonta,3BA5N@33208|Metazoa,3CYJG@33213|Bilateria,41WM0@6656|Arthropoda,3SJGK@50557|Insecta,444D8@7088|Lepidoptera	33208|Metazoa
2h	Bead	Up	KAJ8730302.1	SNF2 family N-terminal domain	Helicase_C,SNF2_N	-	ERCC6	GO:0000166,GO:0001932,GO:0001934,GO:0003674,GO:0003676,GO:0003677,GO:0003682,GO:0003824,GO:0005488,GO:0005515,GO:0005524,GO:0005575,GO:0005622,GO:0005623,GO:0005634,GO:0005654,GO:0005730,GO:0006139,GO:0006259,GO:0006281,GO:0006283,GO:0006284,GO:0006289,GO:0006351,GO:0006355,GO:0006366,GO:0006725,GO:0006807,GO:0006950,GO:0006974,GO:0006979,GO:0008022,GO:0008023,GO:0008047,GO:0008094,GO:0008144,GO:…	-	ko:K10841	ko03420,map03420	-	-	ko00000,ko00001,ko03036,ko03400	KL	COG0553@1|root,KOG0387@2759|Eukaryota,38BYH@33154|Opisthokonta,3BB1V@33208|Metazoa,3CTYM@33213|Bilateria,41UIV@6656|Arthropoda,3SKN9@50557|Insecta,443R6@7088|Lepidoptera	33208|Metazoa
2h	Bead	Up	KAJ8722533.1	Cytochrome b5-like Heme/Steroid binding domain	Cyt-b5	neuferricin homolog [Spodoptera litura]	CYB5D2	GO:0003674,GO:0005488,GO:0005575,GO:0005576,GO:0005623,GO:0007275,GO:0007399,GO:0008150,GO:0009987,GO:0010720,GO:0012505,GO:0016020,GO:0020037,GO:0022008,GO:0030154,GO:0032501,GO:0032502,GO:0044464,GO:0045595,GO:0045597,GO:0045664,GO:0045666,GO:0046906,GO:0048037,GO:0048518,GO:0048522,GO:0048699,GO:0048731,GO:0048856,GO:0048869,GO:0050767,GO:0050769,GO:0050789,GO:0050793,GO:0050794,GO:0051094,GO:…	-	-	-	-	-	-	S	KOG1110@1|root,KOG1108@2759|Eukaryota,39ZCE@33154|Opisthokonta,3BKJJ@33208|Metazoa,3CTP1@33213|Bilateria,41ZFF@6656|Arthropoda,3SMJD@50557|Insecta,44AC0@7088|Lepidoptera	33208|Metazoa
2h	Bead	Up	KAJ8730323.1	Leucine rich repeat	LRR_8	-	-	-	-	-	-	-	-	-	S	COG4886@1|root,KOG0619@2759|Eukaryota,39194@33154|Opisthokonta,3C6Y4@33208|Metazoa,3DMY1@33213|Bilateria,424EA@6656|Arthropoda,3SRXQ@50557|Insecta,44996@7088|Lepidoptera	33208|Metazoa
2h	Bead	Up	KAJ8733941.1	Zinc finger, C3HC4 type (RING finger)	Prok-RING_4,zf-C3HC4,zf-C3HC4_2,zf-C3HC4_3	-	RNF168	GO:0000122,GO:0000151,GO:0000209,GO:0000726,GO:0001775,GO:0002200,GO:0002204,GO:0002208,GO:0002250,GO:0002252,GO:0002263,GO:0002285,GO:0002312,GO:0002366,GO:0002376,GO:0002377,GO:0002381,GO:0002440,GO:0002443,GO:0002449,GO:0002460,GO:0002520,GO:0002562,GO:0003674,GO:0003682,GO:0003824,GO:0004842,GO:0005488,GO:0005515,GO:0005575,GO:0005622,GO:0005623,GO:0005634,GO:0005654,GO:0005694,GO:0005737,GO:…	2.3.2.31	ko:K20779	-	-	-	ko00000,ko01000,ko03400,ko04121	O	COG2802@1|root,KOG4159@2759|Eukaryota,38DJA@33154|Opisthokonta,3BJ5P@33208|Metazoa,3D0WG@33213|Bilateria,420JE@6656|Arthropoda,3SNTU@50557|Insecta,44247@7088|Lepidoptera	33208|Metazoa
2h	Bead	Up	KAJ8737323.1	-	Beta_helix,LRR_5	-	-	GO:0003008,GO:0007154,GO:0007267,GO:0007268,GO:0007274,GO:0007610,GO:0007611,GO:0007613,GO:0007616,GO:0008150,GO:0009987,GO:0023052,GO:0032501,GO:0050877,GO:0050890,GO:0098916,GO:0099536,GO:0099537	-	-	-	-	-	-	-	28PF1@1|root,2QW2Z@2759|Eukaryota,38F45@33154|Opisthokonta,3BKYX@33208|Metazoa,3D34G@33213|Bilateria,41YBU@6656|Arthropoda,3SICC@50557|Insecta,443RW@7088|Lepidoptera	33208|Metazoa
2h	Bead	Up	KAJ8732936.1	Cupin-like domain	Cupin_8	-	KDM8	GO:0000086,GO:0000278,GO:0003674,GO:0003682,GO:0003824,GO:0005488,GO:0005575,GO:0005622,GO:0005623,GO:0005634,GO:0005654,GO:0005737,GO:0005829,GO:0006325,GO:0006355,GO:0006464,GO:0006482,GO:0006807,GO:0006996,GO:0007049,GO:0008150,GO:0008152,GO:0008214,GO:0009889,GO:0009891,GO:0009893,GO:0009987,GO:0010468,GO:0010556,GO:0010557,GO:0010604,GO:0010628,GO:0016043,GO:0016491,GO:0016569,GO:0016570,GO:…	1.14.11.27	ko:K10277	-	-	-	ko00000,ko01000,ko03036	BT	KOG2132@1|root,KOG2132@2759|Eukaryota,38CB5@33154|Opisthokonta,3B9PX@33208|Metazoa,3CUMR@33213|Bilateria,41U0U@6656|Arthropoda,3SKKE@50557|Insecta,441H5@7088|Lepidoptera	33208|Metazoa
2h	Bead	Up	KAJ8724183.1	BESS motif	BESS,MADF_DNA_bdg	-	-	-	-	-	-	-	-	-	K	2E8EB@1|root,2SEWX@2759|Eukaryota,3AC3W@33154|Opisthokonta,3BVZU@33208|Metazoa,3DC2J@33213|Bilateria,421HI@6656|Arthropoda,3SQ0D@50557|Insecta	33208|Metazoa
2h	Bead	Up	KAJ8707746.1	-	His_Phos_2	glucose-1-phosphatase [Helicoverpa armigera]	-	-	-	-	-	-	-	-	-	2CXYP@1|root,2S0RU@2759|Eukaryota,3AISE@33154|Opisthokonta,3BXGY@33208|Metazoa,3DDF7@33213|Bilateria,42267@6656|Arthropoda,3SQU9@50557|Insecta,448PM@7088|Lepidoptera	33208|Metazoa
2h	Bead	Up	KAJ8722668.1	Regulator of G protein signalling domain	RGS	A-kinase anchor protein 10, mitochondrial [Spodoptera frugiperda]	AKAP10	GO:0003674,GO:0005488,GO:0005515,GO:0005575,GO:0005622,GO:0005623,GO:0005737,GO:0005739,GO:0005829,GO:0005886,GO:0006950,GO:0007154,GO:0007165,GO:0007596,GO:0007599,GO:0008104,GO:0008150,GO:0009611,GO:0009987,GO:0016020,GO:0023052,GO:0032501,GO:0032991,GO:0033036,GO:0042060,GO:0043226,GO:0043227,GO:0043229,GO:0043231,GO:0044424,GO:0044444,GO:0044464,GO:0050789,GO:0050794,GO:0050817,GO:0050878,GO:…	-	ko:K16526	-	-	-	ko00000,ko04131	T	KOG3590@1|root,KOG3590@2759|Eukaryota,393S8@33154|Opisthokonta,3BABA@33208|Metazoa,3CT9G@33213|Bilateria,41XTH@6656|Arthropoda,3SJ2K@50557|Insecta,442PX@7088|Lepidoptera	33208|Metazoa
2h	Bead	Up	KAJ8706588.1	Zinc-finger associated domain (zf-AD)	zf-AD	-	-	-	-	-	-	-	-	-	S	KOG1721@1|root,KOG1721@2759|Eukaryota,390CN@33154|Opisthokonta,3C6B0@33208|Metazoa,3DMCR@33213|Bilateria,426Q6@6656|Arthropoda,3SWR5@50557|Insecta,4491K@7088|Lepidoptera	33208|Metazoa
2h	Bead	Up	KAJ8705906.1	It is involved in the biological process described with protein targeting to Golgi	-	-	TRIP11	GO:0000137,GO:0000139,GO:0003674,GO:0003712,GO:0003713,GO:0005488,GO:0005515,GO:0005575,GO:0005622,GO:0005623,GO:0005634,GO:0005654,GO:0005737,GO:0005794,GO:0005795,GO:0006139,GO:0006351,GO:0006366,GO:0006725,GO:0006807,GO:0006810,GO:0006928,GO:0006996,GO:0007017,GO:0007018,GO:0007030,GO:0008150,GO:0008152,GO:0009058,GO:0009059,GO:0009889,GO:0009891,GO:0009893,GO:0009987,GO:0010256,GO:0010467,GO:…	-	-	-	-	-	-	S	28JI4@1|root,2QRXC@2759|Eukaryota,39JX8@33154|Opisthokonta,3BH7Q@33208|Metazoa,3CR91@33213|Bilateria,41YCJ@6656|Arthropoda,3SIDZ@50557|Insecta,4446N@7088|Lepidoptera	33208|Metazoa
2h	Bead	Up	KAJ8733653.1	-	-	-	-	-	-	-	-	-	-	-	-	2F5M8@1|root,2T6N9@2759|Eukaryota,390QS@33154|Opisthokonta,3C6IP@33208|Metazoa,3DMH8@33213|Bilateria,42434@6656|Arthropoda,3SUC5@50557|Insecta,44AWZ@7088|Lepidoptera	33208|Metazoa
2h	Bead	Up	KAJ8719131.1	YL1 nuclear protein	YL1,YL1_C	-	VPS72	GO:0000122,GO:0000123,GO:0003674,GO:0005488,GO:0005515,GO:0005575,GO:0005622,GO:0005623,GO:0005634,GO:0005654,GO:0006325,GO:0006338,GO:0006355,GO:0006357,GO:0006464,GO:0006473,GO:0006475,GO:0006807,GO:0006996,GO:0008150,GO:0008152,GO:0009889,GO:0009890,GO:0009892,GO:0009987,GO:0010468,GO:0010556,GO:0010558,GO:0010605,GO:0010629,GO:0016043,GO:0016569,GO:0016570,GO:0016573,GO:0016604,GO:0016607,GO:…	-	ko:K11664	-	-	-	ko00000,ko03036	S	KOG2897@1|root,KOG2897@2759|Eukaryota,38DRG@33154|Opisthokonta,3BCI2@33208|Metazoa,3CY5P@33213|Bilateria,41WZ7@6656|Arthropoda,3SGNE@50557|Insecta,449JA@7088|Lepidoptera	33208|Metazoa
2h	Bead	Up	KAJ8723951.1	G-protein coupled receptor activity. It is involved in the biological process described with G-protein coupled receptor signaling pathway	7tm_2	-	GPRMTH5	GO:0003007,GO:0003674,GO:0004888,GO:0004930,GO:0005575,GO:0006950,GO:0007154,GO:0007165,GO:0007186,GO:0007275,GO:0007507,GO:0007568,GO:0008150,GO:0008340,GO:0009605,GO:0009653,GO:0009887,GO:0009987,GO:0009991,GO:0010259,GO:0016020,GO:0016021,GO:0023052,GO:0031224,GO:0031667,GO:0032501,GO:0032502,GO:0038023,GO:0042594,GO:0044425,GO:0048513,GO:0048731,GO:0048856,GO:0050789,GO:0050794,GO:0050896,GO:…	-	ko:K04599	-	-	-	ko00000,ko04030	T	KOG4193@1|root,KOG4193@2759|Eukaryota,39UEQ@33154|Opisthokonta,3BKY3@33208|Metazoa,3CYI4@33213|Bilateria,41U1B@6656|Arthropoda,3SG4X@50557|Insecta,4473I@7088|Lepidoptera	33208|Metazoa
2h	Bead	Up	KAJ8724768.1	WD domain, G-beta repeat	Utp12,WD40	-	PWP2	GO:0000028,GO:0000462,GO:0003674,GO:0003676,GO:0003723,GO:0005488,GO:0005575,GO:0005622,GO:0005623,GO:0005634,GO:0005654,GO:0005730,GO:0006139,GO:0006364,GO:0006396,GO:0006725,GO:0006807,GO:0006996,GO:0008150,GO:0008152,GO:0009987,GO:0010467,GO:0016043,GO:0016070,GO:0016072,GO:0022607,GO:0022613,GO:0022618,GO:0030490,GO:0030515,GO:0030684,GO:0030686,GO:0031974,GO:0031981,GO:0032040,GO:0032991,GO:…	-	ko:K14558	ko03008,map03008	-	-	ko00000,ko00001,ko03009	A	KOG0291@1|root,KOG0291@2759|Eukaryota,38DVV@33154|Opisthokonta,3BDVP@33208|Metazoa,3CXD8@33213|Bilateria,41TTY@6656|Arthropoda,3SIAB@50557|Insecta,441SX@7088|Lepidoptera	33208|Metazoa
2h	Bead	Up	KAJ8715663.1	Zinc-finger associated domain (zf-AD)	zf-AD,zf-C2H2	-	-	-	-	-	-	-	-	-	S	KOG1721@1|root,KOG1721@2759|Eukaryota,391BD@33154|Opisthokonta,3C6ZI@33208|Metazoa,3DMZK@33213|Bilateria,424FI@6656|Arthropoda,3T14J@50557|Insecta,449DH@7088|Lepidoptera	33208|Metazoa
2h	Bead	Up	KAJ8730427.1	RF-1 domain	RF-1	-	-	GO:0000313,GO:0000315,GO:0003674,GO:0003676,GO:0003723,GO:0003747,GO:0003824,GO:0004045,GO:0005488,GO:0005575,GO:0005622,GO:0005623,GO:0005737,GO:0005739,GO:0005759,GO:0005761,GO:0005762,GO:0005840,GO:0006412,GO:0006414,GO:0006415,GO:0006417,GO:0006518,GO:0006807,GO:0008079,GO:0008135,GO:0008150,GO:0008152,GO:0009058,GO:0009059,GO:0009889,GO:0009987,GO:0010467,GO:0010468,GO:0010556,GO:0010608,GO:…	3.1.1.29	ko:K15033	-	-	-	ko00000,ko01000,ko03012	J	COG1186@1|root,KOG3429@2759|Eukaryota,3A880@33154|Opisthokonta,3BQKR@33208|Metazoa,3D7ZM@33213|Bilateria,41ZP2@6656|Arthropoda,3SMWT@50557|Insecta,446GW@7088|Lepidoptera	33208|Metazoa
2h	Bead	Up	KAJ8721587.1	COMM domain	COMM_domain	-	COMMD8	GO:0005575,GO:0005622,GO:0005623,GO:0005634,GO:0005654,GO:0005737,GO:0005829,GO:0031974,GO:0031981,GO:0043226,GO:0043227,GO:0043229,GO:0043231,GO:0043233,GO:0044422,GO:0044424,GO:0044428,GO:0044444,GO:0044446,GO:0044464,GO:0070013	-	ko:K09655	-	-	R07609	ko00000,ko01000,ko01003	S	2BZDV@1|root,2S00F@2759|Eukaryota,39XKT@33154|Opisthokonta,3BJCQ@33208|Metazoa,3D30F@33213|Bilateria,421RR@6656|Arthropoda,3SQ4J@50557|Insecta,46IQK@7399|Hymenoptera	33208|Metazoa
2h	Bead	Up	KAJ8710335.1	Ankyrin repeats (many copies)	Ank,Ank_2,Ank_4,Ank_5,Ion_trans	-	-	-	-	ko:K21442	-	-	-	ko00000,ko04131	S	COG0666@1|root,KOG0510@2759|Eukaryota,39X06@33154|Opisthokonta,3BJCD@33208|Metazoa,3D4W4@33213|Bilateria,41XD7@6656|Arthropoda,3SKVI@50557|Insecta,4427H@7088|Lepidoptera	33208|Metazoa
2h	Bead	Up	KAJ8705184.1	UPF0428 protein	-	-	CXorf56	GO:0000375,GO:0000377,GO:0000398,GO:0005575,GO:0005622,GO:0005623,GO:0005634,GO:0006139,GO:0006396,GO:0006397,GO:0006725,GO:0006807,GO:0008150,GO:0008152,GO:0008380,GO:0009987,GO:0010467,GO:0016070,GO:0016071,GO:0034641,GO:0043170,GO:0043226,GO:0043227,GO:0043229,GO:0043231,GO:0044237,GO:0044238,GO:0044297,GO:0044424,GO:0044464,GO:0046483,GO:0071704,GO:0090304,GO:1901360	-	-	-	-	-	-	S	KOG4397@1|root,KOG4397@2759|Eukaryota,38HXW@33154|Opisthokonta,3B94G@33208|Metazoa,3D10N@33213|Bilateria,41W6G@6656|Arthropoda,3SGYH@50557|Insecta,441MF@7088|Lepidoptera	33208|Metazoa
2h	Bead	Up	KAJ8715794.1	Nop14-like family	Nop14	-	NOP14	GO:0000447,GO:0000460,GO:0000462,GO:0000466,GO:0000469,GO:0000472,GO:0000478,GO:0000479,GO:0000480,GO:0000966,GO:0000967,GO:0003674,GO:0003676,GO:0003723,GO:0005488,GO:0005515,GO:0005575,GO:0005622,GO:0005623,GO:0005634,GO:0005654,GO:0005730,GO:0006139,GO:0006364,GO:0006396,GO:0006725,GO:0006807,GO:0008150,GO:0008152,GO:0009987,GO:0010467,GO:0016070,GO:0016072,GO:0019899,GO:0022613,GO:0030490,GO:…	-	ko:K14766	-	-	-	ko00000,ko03009	J	KOG2147@1|root,KOG2147@2759|Eukaryota,38BJG@33154|Opisthokonta,3BGEZ@33208|Metazoa,3CWNR@33213|Bilateria,41WWN@6656|Arthropoda,3SKRV@50557|Insecta,441KK@7088|Lepidoptera	33208|Metazoa
2h	Bead	Up	KAJ8706535.1	-	PH	-	-	-	-	ko:K17254	-	-	-	ko00000,ko04147	-	2CI3E@1|root,2QPSN@2759|Eukaryota,39W62@33154|Opisthokonta,3BFJK@33208|Metazoa,3D49E@33213|Bilateria,41VI6@6656|Arthropoda,3SGVN@50557|Insecta,442AI@7088|Lepidoptera	33208|Metazoa
2h	Bead	Up	KAJ8718102.1	Leucine-rich repeats, typical (most populated) subfamily	LRR_6,LRR_8	-	-	-	-	ko:K17256	-	-	-	ko00000,ko04147	T	COG4886@1|root,KOG0619@2759|Eukaryota,38GJI@33154|Opisthokonta,3BF9C@33208|Metazoa,3CYMA@33213|Bilateria,42BDE@6656|Arthropoda,3SWRW@50557|Insecta,448R2@7088|Lepidoptera	33208|Metazoa
2h	Bead	Up	KAJ8733751.1	Zinc-finger associated domain (zf-AD)	zf-AD	-	-	-	-	-	-	-	-	-	S	29K76@1|root,2RTG3@2759|Eukaryota,38Y1S@33154|Opisthokonta,3C5RI@33208|Metazoa,3DT33@33213|Bilateria,4295V@6656|Arthropoda,3SYP1@50557|Insecta,447Q8@7088|Lepidoptera	33208|Metazoa
2h	Bead	Up	KAJ8712163.1	Inhibitor of growth proteins N-terminal histone-binding	ING	-	ING4	GO:0000123,GO:0003674,GO:0003682,GO:0003712,GO:0003713,GO:0005488,GO:0005515,GO:0005575,GO:0005622,GO:0005623,GO:0005634,GO:0005654,GO:0005737,GO:0005829,GO:0005856,GO:0006139,GO:0006259,GO:0006260,GO:0006325,GO:0006355,GO:0006464,GO:0006473,GO:0006475,GO:0006725,GO:0006807,GO:0006915,GO:0006950,GO:0006974,GO:0006978,GO:0006996,GO:0007049,GO:0007050,GO:0007154,GO:0007165,GO:0008150,GO:0008152,GO:…	-	ko:K11345,ko:K11346	-	-	-	ko00000,ko03036	B	COG5034@1|root,KOG1973@2759|Eukaryota,38MUR@33154|Opisthokonta,3BFWJ@33208|Metazoa,3CTNK@33213|Bilateria,41WMJ@6656|Arthropoda,3SG8W@50557|Insecta,44284@7088|Lepidoptera	33208|Metazoa
2h	Bead	Up	KAJ8713526.1	N-terminal domain of CBF1 interacting co-repressor CIR	Cir_N	-	LENG1	-	-	-	-	-	-	-	S	2CXRJ@1|root,2RZ97@2759|Eukaryota,39ZMV@33154|Opisthokonta,3BN2A@33208|Metazoa,3D2RI@33213|Bilateria,41YPG@6656|Arthropoda,3SME2@50557|Insecta,44439@7088|Lepidoptera	33208|Metazoa
2h	Bead	Up	KAJ8712369.1	Ribonuclease H protein	Exo_endo_phos,Exo_endo_phos_2,RVT_1	-	-	-	-	-	-	-	-	-	G	KOG1075@1|root,KOG1075@2759|Eukaryota,39TZY@33154|Opisthokonta,3BI15@33208|Metazoa,3CYKV@33213|Bilateria,40I2I@6231|Nematoda,1KY58@119089|Chromadorea,414S3@6236|Rhabditida	33208|Metazoa
2h	Bead	Up	KAJ8708893.1	-	FLYWCH,MULE	-	-	-	-	-	-	-	-	-	-	2AM6E@1|root,2RZB7@2759|Eukaryota,3A2X3@33154|Opisthokonta,3BQZ2@33208|Metazoa,3D7EP@33213|Bilateria	33208|Metazoa
2h	Bead	Up	KAJ8704170.1	Nacht domain	Ank_2,Ank_4,DUF4062,NACHT	-	-	-	-	-	-	-	-	-	T	COG0666@1|root,COG5635@1|root,COG0666@2|Bacteria,COG5635@2|Bacteria	2|Bacteria
2h	Bead	Up	KAJ8730148.1	Allows the formation of correctly charged Gln-tRNA(Gln) through the transamidation of misacylated Glu-tRNA(Gln) in the mitochondria. The reaction takes place in the presence of glutamine and ATP through an activated gamma-phospho-Glu- tRNA(Gln)	HGTP_anticodon	-	POLG2	GO:0000002,GO:0000229,GO:0000262,GO:0000959,GO:0001701,GO:0003674,GO:0003824,GO:0003887,GO:0004812,GO:0004820,GO:0005488,GO:0005515,GO:0005575,GO:0005622,GO:0005623,GO:0005694,GO:0005737,GO:0005739,GO:0005759,GO:0006082,GO:0006091,GO:0006139,GO:0006259,GO:0006260,GO:0006261,GO:0006281,GO:0006399,GO:0006412,GO:0006418,GO:0006426,GO:0006518,GO:0006520,GO:0006725,GO:0006807,GO:0006950,GO:0006974,GO:…	-	ko:K02333	ko01100,map01100	M00294	-	ko00000,ko00002,ko03029,ko03032	J	COG0423@1|root,KOG2298@2759|Eukaryota,38K0J@33154|Opisthokonta,3BGIR@33208|Metazoa,3CV9Y@33213|Bilateria,420BX@6656|Arthropoda,3STHR@50557|Insecta,448YQ@7088|Lepidoptera	33208|Metazoa
2h	Bead	Up	KAJ8725011.1	Anaphase-promoting complex, cyclosome, subunit 4	ANAPC4,ANAPC4_WD40	-	ANAPC4	GO:0000151,GO:0000152,GO:0000209,GO:0003674,GO:0003824,GO:0004842,GO:0005488,GO:0005515,GO:0005575,GO:0005622,GO:0005623,GO:0005634,GO:0005654,GO:0005680,GO:0005737,GO:0005829,GO:0006464,GO:0006508,GO:0006511,GO:0006807,GO:0008150,GO:0008152,GO:0009056,GO:0009057,GO:0009987,GO:0010498,GO:0016567,GO:0016740,GO:0019538,GO:0019787,GO:0019899,GO:0019902,GO:0019903,GO:0019941,GO:0030163,GO:0031145,GO:…	-	ko:K03351	ko04110,ko04111,ko04113,ko04114,ko04120,ko04914,ko05166,map04110,map04111,map04113,map04114,map04120,map04914,map05166	M00389	-	ko00000,ko00001,ko00002,ko03036,ko04121	DO	KOG4640@1|root,KOG4640@2759|Eukaryota,38HEC@33154|Opisthokonta,3BHP2@33208|Metazoa,3CYGY@33213|Bilateria,41UHC@6656|Arthropoda,3SJ7P@50557|Insecta,444US@7088|Lepidoptera	33208|Metazoa
2h	Bead	Up	KAJ8735308.1	-	-	-	-	-	-	-	-	-	-	-	-	29K97@1|root,2RTI5@2759|Eukaryota,39N2N@33154|Opisthokonta,3CPN1@33208|Metazoa,3E5T1@33213|Bilateria,42AV2@6656|Arthropoda,3T08S@50557|Insecta,442EQ@7088|Lepidoptera	7091.BGIBMGA013600-TA|-
2h	Bead	Up	KAJ8706836.1	Zinc finger, C2H2 type	-	-	-	-	-	-	-	-	-	-	S	KOG1721@1|root,KOG1721@2759|Eukaryota,394EE@33154|Opisthokonta,3C9IK@33208|Metazoa,3DQNX@33213|Bilateria,426VC@6656|Arthropoda,3SWJE@50557|Insecta,45AT7@7147|Diptera,45M2K@7148|Nematocera	7159.AAEL009798-PA|-
2h	Bead	Up	KAJ8720110.1	Ion channel	Ion_trans_2	-	-	GO:0002027,GO:0003674,GO:0005215,GO:0005216,GO:0005261,GO:0005267,GO:0005488,GO:0005515,GO:0005575,GO:0005623,GO:0005886,GO:0005887,GO:0006810,GO:0006811,GO:0006812,GO:0006813,GO:0007610,GO:0007622,GO:0007623,GO:0007626,GO:0008016,GO:0008150,GO:0008324,GO:0009987,GO:0015075,GO:0015077,GO:0015079,GO:0015267,GO:0015318,GO:0015672,GO:0016020,GO:0016021,GO:0022803,GO:0022838,GO:0022840,GO:0022841,GO:…	-	ko:K04920	ko04971,map04971	-	-	ko00000,ko00001,ko01009,ko04040	P	KOG1418@1|root,KOG1418@2759|Eukaryota,39YPZ@33154|Opisthokonta,3BMBQ@33208|Metazoa,3CS9F@33213|Bilateria,41X5T@6656|Arthropoda,3SJVD@50557|Insecta,444DT@7088|Lepidoptera	33208|Metazoa
2h	Bead	Up	KAJ8714732.1	It is involved in the biological process described with intracellular protein transport	Bap31	-	BCAP31	GO:0000003,GO:0000139,GO:0002376,GO:0002474,GO:0003674,GO:0005102,GO:0005488,GO:0005515,GO:0005575,GO:0005622,GO:0005623,GO:0005737,GO:0005783,GO:0005789,GO:0005794,GO:0005795,GO:0005811,GO:0005829,GO:0005886,GO:0005887,GO:0006810,GO:0006873,GO:0006874,GO:0006875,GO:0006888,GO:0007154,GO:0007165,GO:0007204,GO:0007276,GO:0007283,GO:0008104,GO:0008150,GO:0009893,GO:0009894,GO:0009896,GO:0009966,GO:…	-	ko:K14009	ko04141,ko05165,map04141,map05165	-	-	ko00000,ko00001	U	KOG1962@1|root,KOG1962@2759|Eukaryota,39R55@33154|Opisthokonta,3BEMS@33208|Metazoa,3D1V0@33213|Bilateria,41XWV@6656|Arthropoda,3SIFR@50557|Insecta,44ZJ0@7147|Diptera,45N9Y@7214|Drosophilidae	33208|Metazoa
2h	Bead	Up	KAJ8719003.1	RING-H2 zinc finger domain	zf-RING_2	-	RNF181	GO:0000209,GO:0003674,GO:0003824,GO:0004842,GO:0006464,GO:0006508,GO:0006511,GO:0006807,GO:0008150,GO:0008152,GO:0009056,GO:0009057,GO:0009987,GO:0010498,GO:0016567,GO:0016740,GO:0019538,GO:0019787,GO:0019941,GO:0030163,GO:0032446,GO:0036211,GO:0043161,GO:0043170,GO:0043412,GO:0043632,GO:0044237,GO:0044238,GO:0044248,GO:0044257,GO:0044260,GO:0044265,GO:0044267,GO:0051603,GO:0061630,GO:0061659,GO:…	2.3.2.27	ko:K22378	-	-	-	ko00000,ko01000,ko04121	O	KOG0800@1|root,KOG0800@2759|Eukaryota,3A415@33154|Opisthokonta,3BSCT@33208|Metazoa,3E401@33213|Bilateria,4200A@6656|Arthropoda,3SZMP@50557|Insecta,44A2Z@7088|Lepidoptera	33208|Metazoa
2h	Bead	Up	KAJ8718085.1	Det1 complexing ubiquitin ligase	DDA1	-	DDA1	GO:0000151,GO:0005575,GO:0005622,GO:0005623,GO:0005634,GO:0005654,GO:0006464,GO:0006807,GO:0008150,GO:0008152,GO:0009987,GO:0019538,GO:0031461,GO:0031974,GO:0031981,GO:0032991,GO:0036211,GO:0043170,GO:0043226,GO:0043227,GO:0043229,GO:0043231,GO:0043233,GO:0043412,GO:0043687,GO:0044237,GO:0044238,GO:0044260,GO:0044267,GO:0044422,GO:0044424,GO:0044428,GO:0044446,GO:0044464,GO:0070013,GO:0071704,GO:…	-	ko:K11792	-	-	-	ko00000,ko04121	S	KOG4816@1|root,KOG4816@2759|Eukaryota,3A6VH@33154|Opisthokonta,3BST3@33208|Metazoa,3D76Y@33213|Bilateria,420I9@6656|Arthropoda,3SPQT@50557|Insecta	33208|Metazoa
2h	Bead	Up	KAJ8714515.1	Mannosyltransferase involved in glycosylphosphatidylinositol-anchor biosynthesis	Mannosyl_trans2	-	PIGV	GO:0000030,GO:0001654,GO:0001745,GO:0001751,GO:0001754,GO:0003674,GO:0003824,GO:0004376,GO:0004584,GO:0005575,GO:0005622,GO:0005623,GO:0005737,GO:0005783,GO:0005789,GO:0006464,GO:0006497,GO:0006505,GO:0006506,GO:0006629,GO:0006643,GO:0006644,GO:0006650,GO:0006661,GO:0006664,GO:0006793,GO:0006796,GO:0006807,GO:0006996,GO:0007029,GO:0007275,GO:0007399,GO:0007423,GO:0008104,GO:0008150,GO:0008152,GO:…	-	ko:K07542	ko00563,ko01100,map00563,map01100	M00065	R05921	ko00000,ko00001,ko00002,ko01000,ko01003	G	COG5542@1|root,KOG2647@2759|Eukaryota,38F3K@33154|Opisthokonta,3B9NV@33208|Metazoa,3CWFT@33213|Bilateria,41WHU@6656|Arthropoda,3SIQZ@50557|Insecta	33208|Metazoa
2h	Bead	Up	KAJ8725042.1	Translation initiation factor activity. It is involved in the biological process described with translational initiation	LRAT	-	HRASLS	GO:0001558,GO:0003674,GO:0003676,GO:0003723,GO:0003743,GO:0003824,GO:0004620,GO:0005488,GO:0005575,GO:0005622,GO:0005623,GO:0005634,GO:0005635,GO:0005641,GO:0005737,GO:0005739,GO:0005777,GO:0006412,GO:0006413,GO:0006518,GO:0006629,GO:0006662,GO:0006807,GO:0006996,GO:0007031,GO:0007154,GO:0007165,GO:0007264,GO:0007265,GO:0008135,GO:0008150,GO:0008152,GO:0009058,GO:0009059,GO:0009987,GO:0010467,GO:…	3.1.1.32,3.1.1.4	ko:K02520,ko:K16817	ko00564,ko00565,ko00590,ko00591,ko00592,ko01100,ko01110,ko04014,ko04923,map00564,map00565,map00590,map00591,map00592,map01100,map01110,map04014,map04923	-	R01315,R01316,R01317,R02053,R02054,R04034,R07064,R07379,R07387,R07859,R07860	ko00000,ko00001,ko01000,ko03012,ko03029	J	2CN5R@1|root,2QU0S@2759|Eukaryota,39YX1@33154|Opisthokonta,3BJAY@33208|Metazoa,3CVTA@33213|Bilateria,420RK@6656|Arthropoda,3SNNX@50557|Insecta,446W7@7088|Lepidoptera	33208|Metazoa
2h	Bead	Up	KAJ8720255.1	DnaJ molecular chaperone homology domain	DnaJ,RRM_1	dnaJ homolog subfamily C member 17 [Helicoverpa armigera]	DNAJC17	GO:0000122,GO:0000375,GO:0000377,GO:0000398,GO:0005575,GO:0005622,GO:0005623,GO:0005634,GO:0005737,GO:0006139,GO:0006355,GO:0006357,GO:0006396,GO:0006397,GO:0006725,GO:0006807,GO:0006810,GO:0008150,GO:0008152,GO:0008380,GO:0009889,GO:0009890,GO:0009892,GO:0009987,GO:0010467,GO:0010468,GO:0010556,GO:0010558,GO:0010605,GO:0010629,GO:0016070,GO:0016071,GO:0019219,GO:0019222,GO:0031323,GO:0031324,GO:…	-	ko:K09537	-	-	-	ko00000,ko03110	O	COG2214@1|root,KOG0691@2759|Eukaryota,38H5J@33154|Opisthokonta,3BACE@33208|Metazoa,3CUU7@33213|Bilateria,41X72@6656|Arthropoda,3SJRW@50557|Insecta,442D8@7088|Lepidoptera	33208|Metazoa
2h	Bead	Up	KAJ8704099.1	response to abiotic stimulus	Ank,Ank_2,Ank_3,Ank_4	-	-	-	-	ko:K06867	-	-	-	ko00000	G	COG0666@1|root,COG0666@2|Bacteria	2|Bacteria
2h	Bead	Up	KAJ8734190.1	RNA binding	ECR1_N,KH_6	-	EXOSC2	GO:0000175,GO:0000176,GO:0000177,GO:0000178,GO:0000288,GO:0000291,GO:0000459,GO:0000460,GO:0000466,GO:0000467,GO:0000469,GO:0000956,GO:0001558,GO:0002252,GO:0002376,GO:0003674,GO:0003676,GO:0003723,GO:0003824,GO:0004518,GO:0004527,GO:0004532,GO:0004540,GO:0005488,GO:0005575,GO:0005622,GO:0005623,GO:0005634,GO:0005652,GO:0005654,GO:0005730,GO:0005737,GO:0005829,GO:0006139,GO:0006364,GO:0006396,GO:…	-	ko:K03679	ko03018,map03018	M00390,M00391	-	ko00000,ko00001,ko00002,ko03019	A	COG1097@1|root,KOG3013@2759|Eukaryota,38E1V@33154|Opisthokonta,3BAN1@33208|Metazoa,3CTV9@33213|Bilateria,41VY9@6656|Arthropoda,3SKMQ@50557|Insecta,447VX@7088|Lepidoptera	33208|Metazoa
2h	Bead	Up	KAJ8714344.1	Dolichol-phosphate mannosyltransferase subunit 3 (DPM3)	DPM3	-	DPM3	GO:0005575,GO:0005622,GO:0005623,GO:0005737,GO:0005783,GO:0005789,GO:0005975,GO:0006464,GO:0006486,GO:0006493,GO:0006497,GO:0006505,GO:0006506,GO:0006629,GO:0006643,GO:0006644,GO:0006650,GO:0006661,GO:0006664,GO:0006793,GO:0006796,GO:0006807,GO:0008150,GO:0008152,GO:0008610,GO:0008654,GO:0009058,GO:0009059,GO:0009100,GO:0009101,GO:0009247,GO:0009987,GO:0012505,GO:0016020,GO:0016021,GO:0018103,GO:…	-	ko:K09659	ko00510,ko01100,map00510,map01100	-	R01009	ko00000,ko00001	OT	KOG4841@1|root,KOG4841@2759|Eukaryota,3A5P6@33154|Opisthokonta,3BSVT@33208|Metazoa,3D99R@33213|Bilateria,421TZ@6656|Arthropoda,3SPA6@50557|Insecta,44A91@7088|Lepidoptera	33208|Metazoa
2h	Bead	Up	KAJ8720261.1	UDP-glucoronosyl and UDP-glucosyl transferase	UDPGT	-	-	GO:0003674,GO:0003824,GO:0005575,GO:0005622,GO:0005623,GO:0005737,GO:0005783,GO:0006011,GO:0006139,GO:0006725,GO:0006793,GO:0006805,GO:0006807,GO:0008150,GO:0008152,GO:0008194,GO:0009225,GO:0009410,GO:0009987,GO:0012505,GO:0015020,GO:0016740,GO:0016757,GO:0016758,GO:0034641,GO:0042221,GO:0043226,GO:0043227,GO:0043229,GO:0043231,GO:0044237,GO:0044238,GO:0044281,GO:0044424,GO:0044444,GO:0044464,GO:…	2.4.1.17	ko:K00699	ko00040,ko00053,ko00140,ko00830,ko00860,ko00980,ko00982,ko00983,ko01100,ko01110,ko05204,map00040,map00053,map00140,map00830,map00860,map00980,map00982,map00983,map01100,map01110,map05204	M00014,M00129	R01383,R02358,R02389,R02478,R02502,R02902,R03091,R04352,R04353,R04354,R04683,R07106,R08259,R08261,R08262,R08263,R08615,R09426,R09427,R09428	ko00000,ko00001,ko00002,ko01000,ko01003	G	KOG1192@1|root,KOG1192@2759|Eukaryota,39V4J@33154|Opisthokonta,3BKDN@33208|Metazoa,3CYJ3@33213|Bilateria,41YDG@6656|Arthropoda,3SG3F@50557|Insecta,4487U@7088|Lepidoptera	33208|Metazoa
2h	Bead	Up	KAJ8723866.1	Probable RNA and SrmB- binding site of polymerase A	PolyA_pol,PolyA_pol_RNAbd	-	TRNT1	GO:0000049,GO:0000166,GO:0000959,GO:0000963,GO:0000965,GO:0001680,GO:0003674,GO:0003676,GO:0003723,GO:0003824,GO:0004652,GO:0004810,GO:0005488,GO:0005524,GO:0005575,GO:0005622,GO:0005623,GO:0005634,GO:0005654,GO:0005737,GO:0005739,GO:0005759,GO:0006139,GO:0006396,GO:0006399,GO:0006725,GO:0006807,GO:0008033,GO:0008144,GO:0008150,GO:0008152,GO:0009022,GO:0009987,GO:0010467,GO:0016070,GO:0016740,GO:…	2.7.7.72	ko:K00974	ko03013,map03013	-	R09382,R09383,R09384,R09386	ko00000,ko00001,ko01000,ko03016	J	COG0617@1|root,KOG2159@2759|Eukaryota,38BGG@33154|Opisthokonta,3BEPH@33208|Metazoa,3CSTM@33213|Bilateria,41TFH@6656|Arthropoda,3SJS2@50557|Insecta,449EC@7088|Lepidoptera	33208|Metazoa
2h	Bead	Up	KAJ8722821.1	-	UPAR_LY6	UPAR/Ly6 domain-containing protein cold [Epargyreus clarus]	-	GO:0005575,GO:0005622,GO:0005623,GO:0005737,GO:0006950,GO:0007043,GO:0007275,GO:0007424,GO:0008150,GO:0009611,GO:0009987,GO:0016043,GO:0019991,GO:0022607,GO:0030154,GO:0032501,GO:0032502,GO:0034329,GO:0034330,GO:0035150,GO:0035151,GO:0035152,GO:0035633,GO:0042060,GO:0043297,GO:0044085,GO:0044424,GO:0044464,GO:0045216,GO:0048468,GO:0048731,GO:0048856,GO:0048869,GO:0050896,GO:0060541,GO:0060856,GO:…	-	-	-	-	-	-	-	2CYCH@1|root,2S3JS@2759|Eukaryota,3A6SZ@33154|Opisthokonta,3BSWM@33208|Metazoa,3DA12@33213|Bilateria,420C8@6656|Arthropoda,3SP1D@50557|Insecta,449X7@7088|Lepidoptera	33208|Metazoa
2h	Bead	Up	KAJ8714497.1	Protein of unknown function (DUF1242)	DUF1242	-	TMEM167A	GO:0002790,GO:0005575,GO:0005622,GO:0005623,GO:0005737,GO:0005783,GO:0005794,GO:0006810,GO:0008104,GO:0008150,GO:0009306,GO:0009987,GO:0012505,GO:0015031,GO:0015833,GO:0032940,GO:0033036,GO:0042886,GO:0043226,GO:0043227,GO:0043229,GO:0043231,GO:0044424,GO:0044444,GO:0044464,GO:0045184,GO:0046903,GO:0046907,GO:0051179,GO:0051234,GO:0051641,GO:0051649,GO:0071702,GO:0071705	-	-	-	-	-	-	S	KOG3808@1|root,KOG3808@2759|Eukaryota,3A879@33154|Opisthokonta,3BSJA@33208|Metazoa,3D9B2@33213|Bilateria,48FXV@7711|Chordata,49CTH@7742|Vertebrata,3JHRY@40674|Mammalia,35QW0@314146|Euarchontoglires,4Q69W@9989|Rodentia	33208|Metazoa
2h	Bead	Up	KAJ8705251.1	Myb/SANT-like DNA-binding domain	Myb_DNA-bind_4	-	-	-	-	ko:K05397	-	-	-	ko00000,ko04040	S	29KXN@1|root,2RU6Y@2759|Eukaryota,39P9A@33154|Opisthokonta,3CQTU@33208|Metazoa,3E70Q@33213|Bilateria,42B6R@6656|Arthropoda,3T0KZ@50557|Insecta,443E3@7088|Lepidoptera	33208|Metazoa
2h	Bead	Up	KAJ8706516.1	Cytochrome P450	p450	-	CYP307A1	GO:0000003,GO:0001700,GO:0002009,GO:0002165,GO:0003006,GO:0003674,GO:0003824,GO:0005488,GO:0005575,GO:0005622,GO:0005623,GO:0005737,GO:0005783,GO:0006066,GO:0006629,GO:0006694,GO:0006697,GO:0007275,GO:0007276,GO:0007281,GO:0007292,GO:0007391,GO:0007399,GO:0007417,GO:0007494,GO:0007591,GO:0008150,GO:0008152,GO:0008202,GO:0008205,GO:0008258,GO:0008610,GO:0009058,GO:0009653,GO:0009790,GO:0009791,GO:…	-	ko:K14939	ko00981,map00981	-	R08132	ko00000,ko00001,ko00199	Q	COG2124@1|root,KOG0156@2759|Eukaryota,38EIX@33154|Opisthokonta,3BIU4@33208|Metazoa,3D33P@33213|Bilateria,41VFI@6656|Arthropoda,3SGWB@50557|Insecta,4438V@7088|Lepidoptera	33208|Metazoa
2h	Bead	Up	KAJ8719069.1	Prp18 domain	PRP4,Prp18	-	PRPF18	GO:0000350,GO:0000375,GO:0000377,GO:0000393,GO:0000398,GO:0000956,GO:0005575,GO:0005622,GO:0005623,GO:0005634,GO:0005681,GO:0005682,GO:0005684,GO:0006139,GO:0006396,GO:0006397,GO:0006401,GO:0006402,GO:0006403,GO:0006725,GO:0006807,GO:0008150,GO:0008152,GO:0008298,GO:0008380,GO:0009056,GO:0009057,GO:0009892,GO:0009987,GO:0010467,GO:0010468,GO:0010605,GO:0010629,GO:0016020,GO:0016043,GO:0016070,GO:…	-	ko:K12817	ko03040,map03040	-	-	ko00000,ko00001,ko03041	A	KOG2808@1|root,KOG2808@2759|Eukaryota,38C8S@33154|Opisthokonta,3BG7G@33208|Metazoa,3CUDZ@33213|Bilateria,41TSX@6656|Arthropoda,3STC7@50557|Insecta,448EV@7088|Lepidoptera	33208|Metazoa
2h	Bead	Up	KAJ8724737.1	Hypothetical methyltransferase	Methyltransf_8	-	RRP8	GO:0000183,GO:0000785,GO:0000792,GO:0003674,GO:0003824,GO:0005488,GO:0005515,GO:0005575,GO:0005622,GO:0005623,GO:0005634,GO:0005654,GO:0005677,GO:0005694,GO:0005730,GO:0005737,GO:0005829,GO:0005886,GO:0006325,GO:0006342,GO:0006355,GO:0006915,GO:0006950,GO:0006996,GO:0007154,GO:0007165,GO:0008150,GO:0008152,GO:0008168,GO:0008219,GO:0008757,GO:0009267,GO:0009605,GO:0009889,GO:0009890,GO:0009892,GO:…	2.1.1.287	ko:K14850,ko:K17478	-	-	-	ko00000,ko01000,ko01009,ko03009,ko03110,ko04812	A	KOG3045@1|root,KOG3045@2759|Eukaryota,38G3Q@33154|Opisthokonta,3BJFD@33208|Metazoa,3D297@33213|Bilateria,41Z2T@6656|Arthropoda,3SKWP@50557|Insecta,445T5@7088|Lepidoptera	33208|Metazoa
2h	Bead	Up	KAJ8705901.1	Zinc finger, C2H2 type	zf-AD,zf-C2H2,zf-C2H2_4,zf-C2H2_6,zf-met	-	-	-	-	ko:K09228,ko:K09229	-	-	-	ko00000,ko03000	S	KOG1721@1|root,KOG1721@2759|Eukaryota,38BZ9@33154|Opisthokonta,3BA9A@33208|Metazoa,3CT35@33213|Bilateria,426PI@6656|Arthropoda,3SWQT@50557|Insecta,4569D@7147|Diptera,45K0B@7148|Nematocera	33208|Metazoa
2h	Bead	Up	KAJ8712495.1	response to abiotic stimulus	Ank,Ank_2,Ank_3,Ank_4	-	-	-	-	ko:K06867	-	-	-	ko00000	G	COG0666@1|root,COG0666@2|Bacteria	2|Bacteria
2h	Bead	Up	KAJ8732819.1	Belongs to the peroxisomal membrane protein PXMP2 4 family	Mpv17_PMP22	-	MPV17L2	GO:0000313,GO:0000315,GO:0005575,GO:0005622,GO:0005623,GO:0005737,GO:0005739,GO:0005740,GO:0005743,GO:0005759,GO:0005761,GO:0005762,GO:0005840,GO:0006417,GO:0006996,GO:0008150,GO:0009889,GO:0009891,GO:0009893,GO:0009987,GO:0010468,GO:0010556,GO:0010557,GO:0010604,GO:0010608,GO:0010628,GO:0015934,GO:0016020,GO:0016043,GO:0019222,GO:0019866,GO:0022607,GO:0022613,GO:0022618,GO:0031090,GO:0031323,GO:…	-	ko:K13348	ko04146,map04146	-	-	ko00000,ko00001	S	KOG1944@1|root,KOG1944@2759|Eukaryota,39WZ2@33154|Opisthokonta,3BJN7@33208|Metazoa,3D8DM@33213|Bilateria,4204I@6656|Arthropoda,3SN96@50557|Insecta	33208|Metazoa
2h	Bead	Up	KAJ8722806.1	SpoU rRNA Methylase family	SpoU_methylase,SpoU_sub_bind	-	RNMTL1	GO:0000154,GO:0000451,GO:0001510,GO:0003674,GO:0003824,GO:0005575,GO:0005622,GO:0005623,GO:0005737,GO:0005739,GO:0005759,GO:0006139,GO:0006364,GO:0006396,GO:0006725,GO:0006807,GO:0008150,GO:0008152,GO:0008168,GO:0008171,GO:0008173,GO:0008649,GO:0008757,GO:0009451,GO:0009987,GO:0010467,GO:0016070,GO:0016072,GO:0016435,GO:0016740,GO:0016741,GO:0022613,GO:0031167,GO:0031974,GO:0032259,GO:0034470,GO:…	-	ko:K20095	-	-	-	ko00000,ko01000,ko03009	J	COG0566@1|root,KOG2506@2759|Eukaryota,38CH3@33154|Opisthokonta,3BAFC@33208|Metazoa,3CRJ5@33213|Bilateria,41XUV@6656|Arthropoda,3SIY2@50557|Insecta,4438Y@7088|Lepidoptera	33208|Metazoa
2h	Bead	Up	KAJ8707826.1	-	-	-	-	-	-	-	-	-	-	-	-	2CY4P@1|root,2S20V@2759|Eukaryota,3A9II@33154|Opisthokonta,3BV93@33208|Metazoa,3DHSY@33213|Bilateria	33208|Metazoa
2h	Bead	Up	KAJ8704047.1	response to abiotic stimulus	Ank,Ank_2,Ank_3,Ank_4	-	-	-	-	ko:K06867	-	-	-	ko00000	G	COG0666@1|root,COG0666@2|Bacteria	2|Bacteria
2h	Bead	Up	KAJ8734092.1	glycine rich nucleic binding domain	G-patch,zf-CCCH	-	ZGPAT	GO:0000122,GO:0000976,GO:0000977,GO:0000978,GO:0000981,GO:0000982,GO:0000987,GO:0001012,GO:0001067,GO:0001078,GO:0001227,GO:0001932,GO:0001933,GO:0003674,GO:0003676,GO:0003677,GO:0003690,GO:0003700,GO:0005488,GO:0005575,GO:0005622,GO:0005623,GO:0005634,GO:0005886,GO:0006355,GO:0006357,GO:0006469,GO:0007175,GO:0007176,GO:0008150,GO:0009889,GO:0009890,GO:0009892,GO:0009966,GO:0009968,GO:0010468,GO:…	-	-	-	-	-	-	A	KOG2185@1|root,KOG2185@2759|Eukaryota,38GIM@33154|Opisthokonta,3BJ97@33208|Metazoa,3CZWH@33213|Bilateria,41TU4@6656|Arthropoda,3SFKD@50557|Insecta,442VV@7088|Lepidoptera	33208|Metazoa
2h	Bead	Up	KAJ8726416.1	protein-cysteine S-palmitoyltransferase activity	DHHC	-	-	GO:0003674,GO:0003824,GO:0005575,GO:0005622,GO:0005623,GO:0005737,GO:0005783,GO:0006464,GO:0006497,GO:0006807,GO:0008150,GO:0008152,GO:0009058,GO:0009059,GO:0009987,GO:0012505,GO:0016409,GO:0016417,GO:0016740,GO:0016746,GO:0016747,GO:0018345,GO:0019538,GO:0019706,GO:0019707,GO:0034645,GO:0036211,GO:0042157,GO:0042158,GO:0043170,GO:0043226,GO:0043227,GO:0043229,GO:0043231,GO:0043412,GO:0043543,GO:…	2.3.1.225	ko:K18932	-	-	-	ko00000,ko01000	Z	COG5273@1|root,KOG1311@2759|Eukaryota	2759|Eukaryota
2h	Bead	Up	KAJ8721419.1	39S mitochondrial ribosomal protein L46	MRP-L46,NUDIX	-	MRPL46	GO:0000313,GO:0000315,GO:0003674,GO:0003735,GO:0005198,GO:0005575,GO:0005622,GO:0005623,GO:0005634,GO:0005654,GO:0005737,GO:0005739,GO:0005740,GO:0005743,GO:0005759,GO:0005761,GO:0005762,GO:0005840,GO:0006412,GO:0006414,GO:0006415,GO:0006518,GO:0006807,GO:0008150,GO:0008152,GO:0009058,GO:0009059,GO:0009987,GO:0010467,GO:0015934,GO:0016020,GO:0016043,GO:0019538,GO:0019866,GO:0022411,GO:0030054,GO:…	-	ko:K17427	-	-	-	br01610,ko00000,ko03011	J	KOG4548@1|root,KOG4548@2759|Eukaryota,39WAE@33154|Opisthokonta,3BKV3@33208|Metazoa,3CU5E@33213|Bilateria,41ZE4@6656|Arthropoda,3SMUQ@50557|Insecta,442PJ@7088|Lepidoptera	33208|Metazoa
2h	Bead	Up	KAJ8721241.1	ubiquitin-dependent endocytosis	Arrestin_C,Arrestin_N	-	-	GO:0001932,GO:0002029,GO:0002031,GO:0005575,GO:0005622,GO:0005623,GO:0005737,GO:0005829,GO:0005886,GO:0006810,GO:0006897,GO:0006898,GO:0006950,GO:0007154,GO:0008150,GO:0008152,GO:0008277,GO:0009267,GO:0009605,GO:0009966,GO:0009968,GO:0009987,GO:0009991,GO:0010646,GO:0010648,GO:0016020,GO:0016192,GO:0019220,GO:0019222,GO:0022401,GO:0023051,GO:0023057,GO:0023058,GO:0030587,GO:0031152,GO:0031323,GO:…	-	-	-	-	-	-	E	KOG3780@1|root,KOG3780@2759|Eukaryota	2759|Eukaryota
2h	Bead	Up	KAJ8712492.1	C2H2 type zinc-finger (2 copies)	zf-C2H2_2	-	ZNF277	GO:0000976,GO:0000977,GO:0000979,GO:0000981,GO:0001012,GO:0001046,GO:0001047,GO:0001067,GO:0003674,GO:0003676,GO:0003677,GO:0003690,GO:0003700,GO:0005488,GO:0005575,GO:0005622,GO:0005623,GO:0005634,GO:0006355,GO:0006357,GO:0008150,GO:0009889,GO:0010468,GO:0010556,GO:0019219,GO:0019222,GO:0031323,GO:0031326,GO:0043226,GO:0043227,GO:0043229,GO:0043231,GO:0043565,GO:0044212,GO:0044424,GO:0044464,GO:…	-	ko:K07575	-	-	-	ko00000	K	KOG2482@1|root,KOG2482@2759|Eukaryota,38HAF@33154|Opisthokonta,3BDW3@33208|Metazoa,3CURX@33213|Bilateria,41X31@6656|Arthropoda,3SI39@50557|Insecta,445JW@7088|Lepidoptera	33208|Metazoa
2h	Bead	Up	KAJ8725166.1	Endonuclease/Exonuclease/phosphatase family	Exo_endo_phos	-	SMPD2	GO:0003674,GO:0003824,GO:0004620,GO:0004767,GO:0005575,GO:0005623,GO:0005886,GO:0005887,GO:0005901,GO:0006629,GO:0006643,GO:0006644,GO:0006665,GO:0006672,GO:0006684,GO:0006793,GO:0006796,GO:0006807,GO:0007154,GO:0007165,GO:0008081,GO:0008150,GO:0008152,GO:0008610,GO:0009058,GO:0009605,GO:0009612,GO:0009628,GO:0009889,GO:0009891,GO:0009893,GO:0009987,GO:0010556,GO:0010941,GO:0010942,GO:0016020,GO:…	3.1.4.12	ko:K12351	ko00600,ko01100,ko04071,map00600,map01100,map04071	-	R02541	ko00000,ko00001,ko01000	T	KOG3873@1|root,KOG3873@2759|Eukaryota,39U5K@33154|Opisthokonta,3BGK9@33208|Metazoa,3CS5D@33213|Bilateria,41WTA@6656|Arthropoda,3SHMK@50557|Insecta,44451@7088|Lepidoptera	33208|Metazoa
2h	Bead	Up	KAJ8728671.1	TOG	CLASP_N,HEAT	-	msps	GO:0000003,GO:0000022,GO:0000070,GO:0000132,GO:0000212,GO:0000226,GO:0000278,GO:0000280,GO:0000578,GO:0000741,GO:0000775,GO:0000776,GO:0000819,GO:0000902,GO:0000904,GO:0000922,GO:0003002,GO:0003006,GO:0003674,GO:0005488,GO:0005515,GO:0005575,GO:0005622,GO:0005623,GO:0005694,GO:0005737,GO:0005813,GO:0005815,GO:0005819,GO:0005856,GO:0005874,GO:0005875,GO:0006403,GO:0006928,GO:0006935,GO:0006996,GO:…	-	ko:K16803	-	-	-	ko00000,ko03036,ko04812	Z	KOG1820@1|root,KOG1820@2759|Eukaryota,38BXV@33154|Opisthokonta,3B9GF@33208|Metazoa,3CX5Z@33213|Bilateria,41WST@6656|Arthropoda,3SHZP@50557|Insecta,449AI@7088|Lepidoptera	33208|Metazoa
2h	Bead	Up	KAJ8726453.1	Squalene/phytoene synthase	SQS_PSY	-	NDUFAF6	GO:0005575,GO:0005622,GO:0005623,GO:0005634,GO:0005737,GO:0005739,GO:0005740,GO:0005743,GO:0006996,GO:0007005,GO:0008150,GO:0009987,GO:0010257,GO:0016020,GO:0016043,GO:0019866,GO:0022607,GO:0031090,GO:0031647,GO:0031966,GO:0031967,GO:0031975,GO:0032981,GO:0033108,GO:0034622,GO:0043226,GO:0043227,GO:0043229,GO:0043231,GO:0043933,GO:0044085,GO:0044422,GO:0044424,GO:0044429,GO:0044444,GO:0044446,GO:…	-	ko:K18163	ko04714,map04714	-	-	ko00000,ko00001,ko03029	I	COG1562@1|root,KOG4411@2759|Eukaryota,38JTQ@33154|Opisthokonta,3BC7J@33208|Metazoa,3CWDV@33213|Bilateria,41VI0@6656|Arthropoda,3SJIK@50557|Insecta,4454D@7088|Lepidoptera	33208|Metazoa
2h	Bead	Up	KAJ8719067.1	RNA binding	-	-	C6orf203	-	-	-	-	-	-	-	S	COG2302@1|root,KOG4837@2759|Eukaryota,39TDA@33154|Opisthokonta,3BEB0@33208|Metazoa,3DABV@33213|Bilateria,420S5@6656|Arthropoda,3SNM3@50557|Insecta,449TX@7088|Lepidoptera	33208|Metazoa
2h	Bead	Up	KAJ8717713.1	Apoptosis antagonizing transcription factor	AATF-Che1,TRAUB	-	AATF	GO:0000003,GO:0003006,GO:0003674,GO:0003700,GO:0005488,GO:0005515,GO:0005575,GO:0005622,GO:0005623,GO:0005634,GO:0005730,GO:0005737,GO:0005794,GO:0005829,GO:0006355,GO:0006357,GO:0006950,GO:0006974,GO:0007155,GO:0007275,GO:0007276,GO:0007281,GO:0007292,GO:0007346,GO:0008092,GO:0008150,GO:0009790,GO:0009889,GO:0009890,GO:0009891,GO:0009892,GO:0009893,GO:0009987,GO:0010468,GO:0010556,GO:0010557,GO:…	-	ko:K14782	-	-	-	ko00000,ko03009	KU	KOG2773@1|root,KOG2773@2759|Eukaryota,38EI9@33154|Opisthokonta,3BDKI@33208|Metazoa,3CRUI@33213|Bilateria,41U44@6656|Arthropoda,3SKM1@50557|Insecta,4432A@7088|Lepidoptera	33208|Metazoa
2h	Bead	Up	KAJ8726443.1	Domain of unknown function (DUF4793)	DUF4792,DUF4793	-	-	-	-	-	-	-	-	-	S	28MU2@1|root,2QUCB@2759|Eukaryota,39XEV@33154|Opisthokonta,3BKTK@33208|Metazoa,3D60A@33213|Bilateria,41X2H@6656|Arthropoda,3SHGZ@50557|Insecta,441W3@7088|Lepidoptera	33208|Metazoa
2h	Bead	Up	KAJ8725280.1	Catalyzes the radical-mediated insertion of two sulfur atoms into the C-6 and C-8 positions of the octanoyl moiety bound to the lipoyl domains of lipoate-dependent enzymes, thereby converting the octanoylated domains into lipoylated derivatives	LIAS_N,Radical_SAM	-	LIAS	GO:0001838,GO:0001841,GO:0001843,GO:0002009,GO:0002237,GO:0003674,GO:0003824,GO:0005575,GO:0005622,GO:0005623,GO:0005737,GO:0005739,GO:0005759,GO:0006082,GO:0006464,GO:0006629,GO:0006631,GO:0006633,GO:0006732,GO:0006790,GO:0006807,GO:0006950,GO:0006952,GO:0006954,GO:0006979,GO:0007275,GO:0007399,GO:0008150,GO:0008152,GO:0008610,GO:0009058,GO:0009106,GO:0009107,GO:0009108,GO:0009249,GO:0009605,GO:…	2.8.1.8	ko:K03644	ko00785,ko01100,map00785,map01100	-	R07767,R07768	ko00000,ko00001,ko01000	H	COG0320@1|root,KOG2672@2759|Eukaryota,38EBV@33154|Opisthokonta,3BEE6@33208|Metazoa,3CRPM@33213|Bilateria,41U9Q@6656|Arthropoda,3SIAN@50557|Insecta,444TV@7088|Lepidoptera	33208|Metazoa
2h	Bead	Up	KAJ8722561.1	RNA polymerase Rpb3/Rpb11 dimerisation domain	RNA_pol_L_2	-	POLR2J	GO:0000375,GO:0000377,GO:0000398,GO:0000428,GO:0003674,GO:0003824,GO:0003899,GO:0005488,GO:0005515,GO:0005575,GO:0005622,GO:0005623,GO:0005634,GO:0005654,GO:0005665,GO:0006139,GO:0006259,GO:0006281,GO:0006283,GO:0006289,GO:0006351,GO:0006352,GO:0006354,GO:0006366,GO:0006367,GO:0006368,GO:0006370,GO:0006396,GO:0006397,GO:0006725,GO:0006807,GO:0006950,GO:0006974,GO:0007154,GO:0007165,GO:0007166,GO:…	-	ko:K03008	ko00230,ko00240,ko01100,ko03020,ko05016,ko05169,map00230,map00240,map01100,map03020,map05016,map05169	M00180	R00435,R00441,R00442,R00443	br01611,ko00000,ko00001,ko00002,ko03021,ko03400	K	COG1761@1|root,KOG4392@2759|Eukaryota,3A60P@33154|Opisthokonta,3BQ9K@33208|Metazoa,3D793@33213|Bilateria,41ZE2@6656|Arthropoda,3SMKT@50557|Insecta,446M4@7088|Lepidoptera	33208|Metazoa
2h	Bead	Up	KAJ8736996.1	-	-	-	-	-	-	-	-	-	-	-	-	2FBGV@1|root,2TCQE@2759|Eukaryota,3989D@33154|Opisthokonta,3CCHT@33208|Metazoa,3DTU3@33213|Bilateria,42CFF@6656|Arthropoda,3SU7Z@50557|Insecta,44AS0@7088|Lepidoptera	33208|Metazoa
2h	Bead	Up	KAJ8715800.1	COMPASS (Complex proteins associated with Set1p) component shg1	COMPASS-Shg1	-	BOD1L1	GO:0003008,GO:0005575,GO:0005622,GO:0005623,GO:0005634,GO:0005654,GO:0006139,GO:0006259,GO:0006260,GO:0006261,GO:0006725,GO:0006807,GO:0006950,GO:0006974,GO:0007275,GO:0007399,GO:0007416,GO:0007528,GO:0007610,GO:0007611,GO:0007612,GO:0008150,GO:0008152,GO:0009058,GO:0009059,GO:0009987,GO:0016043,GO:0022607,GO:0031297,GO:0031974,GO:0031981,GO:0032501,GO:0032502,GO:0033554,GO:0034641,GO:0034645,GO:…	-	-	-	-	-	-	S	2BZ5D@1|root,2QTHP@2759|Eukaryota,39RGY@33154|Opisthokonta,3BBHE@33208|Metazoa,3CSU3@33213|Bilateria,41YQN@6656|Arthropoda,3SM50@50557|Insecta,4421H@7088|Lepidoptera	33208|Metazoa
2h	Bead	Up	KAJ8705328.1	nucleic acid binding	zf-AD,zf-C2H2,zf-C2H2_4,zf-met	-	-	GO:0000976,GO:0000977,GO:0001012,GO:0001067,GO:0003674,GO:0003676,GO:0003677,GO:0003690,GO:0003700,GO:0005488,GO:0005575,GO:0005622,GO:0005623,GO:0005634,GO:0006355,GO:0008150,GO:0008270,GO:0009889,GO:0010468,GO:0010556,GO:0019219,GO:0019222,GO:0031323,GO:0031326,GO:0043167,GO:0043169,GO:0043226,GO:0043227,GO:0043229,GO:0043231,GO:0043565,GO:0044212,GO:0044424,GO:0044464,GO:0046872,GO:0046914,GO:…	-	ko:K09228	-	-	-	ko00000,ko03000	J	KOG1721@1|root,KOG1721@2759|Eukaryota,38BZ9@33154|Opisthokonta,3BA9A@33208|Metazoa,3CT35@33213|Bilateria,41X2Z@6656|Arthropoda,3SH1U@50557|Insecta	33208|Metazoa
2h	Bead	Up	KAJ8711019.1	HSCB C-terminal oligomerisation domain	DnaJ,HSCB_C	-	HSCB	GO:0003674,GO:0005488,GO:0005515,GO:0005575,GO:0005622,GO:0005623,GO:0005634,GO:0005737,GO:0005739,GO:0005829,GO:0006790,GO:0008150,GO:0008152,GO:0009987,GO:0016043,GO:0016226,GO:0022607,GO:0031163,GO:0042802,GO:0043226,GO:0043227,GO:0043229,GO:0043231,GO:0044085,GO:0044237,GO:0044424,GO:0044444,GO:0044464,GO:0051186,GO:0071840	-	ko:K04082,ko:K15151	-	-	-	ko00000,ko03021,ko03029,ko03110	O	COG1076@1|root,KOG3192@2759|Eukaryota,3A0FM@33154|Opisthokonta,3BM4M@33208|Metazoa,3CSU8@33213|Bilateria,4200T@6656|Arthropoda,3SN51@50557|Insecta,4499Q@7088|Lepidoptera	33208|Metazoa
2h	Bead	Up	KAJ8728707.1	-	DUF3827	-	-	-	-	-	-	-	-	-	-	2AMKY@1|root,2RZCE@2759|Eukaryota,3A3A0@33154|Opisthokonta,3BQRP@33208|Metazoa,3D7JY@33213|Bilateria,41Z61@6656|Arthropoda,3SMPF@50557|Insecta,44226@7088|Lepidoptera	33208|Metazoa
2h	Bead	Up	KAJ8722827.1	PTHB1 N-terminus	PHTB1_C,PHTB1_N	-	BBS9	GO:0000242,GO:0005575,GO:0005622,GO:0005623,GO:0005737,GO:0005813,GO:0005815,GO:0005829,GO:0005856,GO:0005886,GO:0005929,GO:0006996,GO:0008104,GO:0008150,GO:0009987,GO:0015630,GO:0016020,GO:0016043,GO:0022607,GO:0030030,GO:0030031,GO:0030154,GO:0031090,GO:0031253,GO:0032502,GO:0032991,GO:0033036,GO:0033365,GO:0034451,GO:0034464,GO:0034613,GO:0035869,GO:0036064,GO:0042995,GO:0043226,GO:0043227,GO:…	-	ko:K19398	-	-	-	ko00000,ko03036	S	KOG3679@1|root,KOG3679@2759|Eukaryota,38PHT@33154|Opisthokonta,3BEU5@33208|Metazoa,3CXMX@33213|Bilateria,41W9A@6656|Arthropoda,3SJ2V@50557|Insecta,443JF@7088|Lepidoptera	33208|Metazoa
2h	Bead	Up	KAJ8721240.1	Arrestin (or S-antigen), C-terminal domain	Arrestin_C,Arrestin_N	-	-	GO:0003674,GO:0005488,GO:0005515,GO:0005575,GO:0005622,GO:0005623,GO:0005634,GO:0005737,GO:0008150,GO:0009892,GO:0010468,GO:0010605,GO:0010629,GO:0019222,GO:0043226,GO:0043227,GO:0043229,GO:0043231,GO:0044424,GO:0044464,GO:0048519,GO:0050789,GO:0060255,GO:0065007	-	-	-	-	-	-	S	KOG3780@1|root,KOG3780@2759|Eukaryota,38D4U@33154|Opisthokonta,3BJG5@33208|Metazoa,3CY15@33213|Bilateria,422CC@6656|Arthropoda,3SQZY@50557|Insecta,3EAGG@33342|Paraneoptera	33208|Metazoa
2h	Bead	Up	KAJ8732584.1	Reverse transcriptase (RNA-dependent DNA polymerase)	Exo_endo_phos_2,RVT_1	-	-	-	2.3.1.15,2.4.2.29	ko:K13506,ko:K15407	ko00561,ko00564,ko01100,ko01110,map00561,map00564,map01100,map01110	M00089	R00851,R03789,R09380,R10209	ko00000,ko00001,ko00002,ko01000,ko01004,ko03016	J	KOG1075@1|root,KOG1075@2759|Eukaryota,39TZY@33154|Opisthokonta,3BI15@33208|Metazoa,3CYKV@33213|Bilateria,420TT@6656|Arthropoda,3SQX5@50557|Insecta,449FF@7088|Lepidoptera	33208|Metazoa
2h	Bead	Up	KAJ8733918.1	MaoC like domain	MaoC_dehydratas	-	-	-	-	-	-	-	-	-	I	COG2030@1|root,KOG1206@2759|Eukaryota,39MYX@33154|Opisthokonta,3CPI4@33208|Metazoa,3E5P3@33213|Bilateria,42AQT@6656|Arthropoda,3T03Q@50557|Insecta,4468E@7088|Lepidoptera	33208|Metazoa
2h	Bead	Up	KAJ8726356.1	Tectonic family member 2	DUF1619	-	TCTN2	GO:0005575,GO:0005623,GO:0005886,GO:0005929,GO:0006996,GO:0007154,GO:0007165,GO:0007166,GO:0007224,GO:0008150,GO:0009987,GO:0016020,GO:0016043,GO:0022406,GO:0022607,GO:0023052,GO:0030030,GO:0030031,GO:0031090,GO:0031253,GO:0032991,GO:0035869,GO:0036038,GO:0042995,GO:0043226,GO:0043227,GO:0044085,GO:0044422,GO:0044425,GO:0044441,GO:0044459,GO:0044463,GO:0044464,GO:0044782,GO:0050789,GO:0050794,GO:…	-	ko:K19361	-	-	-	ko00000,ko03036	S	28NNA@1|root,2QV82@2759|Eukaryota,39U69@33154|Opisthokonta,3BF1E@33208|Metazoa,3D0B4@33213|Bilateria,484UV@7711|Chordata,4950B@7742|Vertebrata,4A0UE@7898|Actinopterygii	33208|Metazoa
2h	Bead	Up	KAJ8734100.1	Zinc finger, C3HC4 type (RING finger)	LRR_8,SAM_1,SAM_2,zf-C3HC4_3	-	LRSAM1	GO:0000209,GO:0002831,GO:0002833,GO:0003674,GO:0003824,GO:0004842,GO:0005575,GO:0005622,GO:0005623,GO:0005737,GO:0005829,GO:0005886,GO:0006464,GO:0006807,GO:0006810,GO:0006897,GO:0007154,GO:0007165,GO:0008104,GO:0008150,GO:0008152,GO:0009056,GO:0009057,GO:0009893,GO:0009894,GO:0009896,GO:0009987,GO:0010506,GO:0010508,GO:0010638,GO:0015031,GO:0015833,GO:0016020,GO:0016032,GO:0016192,GO:0016239,GO:…	2.3.2.27	ko:K10641	-	-	-	ko00000,ko01000,ko04121,ko04131	O	COG4886@1|root,KOG0619@2759|Eukaryota,38CF4@33154|Opisthokonta,3BFRQ@33208|Metazoa,3CVI0@33213|Bilateria,41XTR@6656|Arthropoda,3SKTE@50557|Insecta,443AB@7088|Lepidoptera	33208|Metazoa
2h	Bead	Up	KAJ8722736.1	Lanthionine synthetase C-like protein	LANC_like	-	LANCL1	GO:0000166,GO:0001882,GO:0001883,GO:0003674,GO:0004888,GO:0004930,GO:0005102,GO:0005488,GO:0005515,GO:0005524,GO:0005525,GO:0005543,GO:0005575,GO:0005622,GO:0005623,GO:0005634,GO:0005737,GO:0005829,GO:0005856,GO:0005886,GO:0005887,GO:0005938,GO:0006355,GO:0007154,GO:0007165,GO:0007186,GO:0008144,GO:0008150,GO:0008270,GO:0008289,GO:0009787,GO:0009789,GO:0009889,GO:0009890,GO:0009892,GO:0009966,GO:…	-	-	-	-	-	-	V	KOG2787@1|root,KOG2787@2759|Eukaryota,38GNE@33154|Opisthokonta,3BARR@33208|Metazoa,3D05Q@33213|Bilateria,41V4C@6656|Arthropoda,3SJ15@50557|Insecta,4468D@7088|Lepidoptera	33208|Metazoa
2h	Bead	Up	KAJ8726264.1	Domain of unknown function (DUF4481)	DUF4481	-	-	-	-	-	-	-	-	-	S	28P5R@1|root,2QVSM@2759|Eukaryota,38Y8K@33154|Opisthokonta,3BC13@33208|Metazoa,3D1DS@33213|Bilateria,41VCV@6656|Arthropoda,3SJDF@50557|Insecta,4425Z@7088|Lepidoptera	33208|Metazoa
2h	Bead	Up	KAJ8704419.1	Peptidase M16C associated	M16C_assoc,Peptidase_M16,Peptidase_M16_C	-	PITRM1	GO:0003674,GO:0003824,GO:0004175,GO:0004222,GO:0005488,GO:0005575,GO:0005622,GO:0005623,GO:0005737,GO:0005739,GO:0005759,GO:0006508,GO:0006605,GO:0006626,GO:0006807,GO:0006810,GO:0006839,GO:0006886,GO:0006996,GO:0007005,GO:0008047,GO:0008104,GO:0008150,GO:0008152,GO:0008233,GO:0008237,GO:0008270,GO:0009987,GO:0015031,GO:0015833,GO:0016043,GO:0016787,GO:0019538,GO:0030234,GO:0031974,GO:0033036,GO:…	-	ko:K06972,ko:K20175	-	-	-	ko00000,ko01000,ko01002,ko04131	O	COG1026@1|root,KOG2019@2759|Eukaryota,38B5A@33154|Opisthokonta,3BCZG@33208|Metazoa,3CSM8@33213|Bilateria,41UNX@6656|Arthropoda,3SHJ6@50557|Insecta,443TW@7088|Lepidoptera	33208|Metazoa
2h	Bead	Up	KAJ8732817.1	GTP binding	KH_2,MMR_HSR1	-	ERAL1	GO:0000028,GO:0003674,GO:0003676,GO:0003723,GO:0005488,GO:0005575,GO:0005622,GO:0005623,GO:0005737,GO:0005739,GO:0005740,GO:0005743,GO:0005759,GO:0005829,GO:0006412,GO:0006414,GO:0006415,GO:0006518,GO:0006807,GO:0006996,GO:0008150,GO:0008152,GO:0009058,GO:0009059,GO:0009987,GO:0010467,GO:0016020,GO:0016043,GO:0019538,GO:0019843,GO:0019866,GO:0022411,GO:0022607,GO:0022613,GO:0022618,GO:0031090,GO:…	-	ko:K03595	-	-	-	ko00000,ko03009,ko03029	DT	COG1159@1|root,KOG1423@2759|Eukaryota,39S0I@33154|Opisthokonta,3BJ0J@33208|Metazoa,3CYG8@33213|Bilateria,41YVN@6656|Arthropoda,3SGAY@50557|Insecta,443R1@7088|Lepidoptera	33208|Metazoa
2h	Bead	Up	KAJ8720095.1	Cut8, nuclear proteasome tether protein	Cut8	-	-	-	-	-	-	-	-	-	S	294S1@1|root,2RBPE@2759|Eukaryota,38D9F@33154|Opisthokonta,3BJ00@33208|Metazoa,3D61F@33213|Bilateria,41TYJ@6656|Arthropoda,3SKJE@50557|Insecta,443KM@7088|Lepidoptera	33208|Metazoa
2h	Bead	Up	KAJ8713194.1	Reverse transcriptase (RNA-dependent DNA polymerase)	RVT_1	-	-	-	-	ko:K10577	ko03013,ko04064,ko04120,ko05206,map03013,map04064,map04120,map05206	M00427	-	ko00000,ko00001,ko00002,ko03019,ko04121	O	KOG1075@1|root,KOG1075@2759|Eukaryota,3AB3G@33154|Opisthokonta,3BQKC@33208|Metazoa,3D77Y@33213|Bilateria,42261@6656|Arthropoda	33208|Metazoa
2h	Bead	Up	KAJ8712230.1	-	-	-	-	-	-	-	-	-	-	-	-	-	-
2h	Bead	Up	KAJ8720041.1	-	-	-	-	-	-	-	-	-	-	-	-	-	-
2h	Bead	Up	KAJ8737093.1	-	-	-	-	-	-	-	-	-	-	-	-	-	-
2h	Bead	Up	KAJ8704151.1	-	-	-	-	-	-	-	-	-	-	-	-	-	-
2h	Bead	Up	KAJ8708470.1	-	-	-	-	-	-	-	-	-	-	-	-	-	-
2h	Nematode	Up	KAJ8713240.1	PKS_KR	ADH_zinc_N,Acyl_transf_1,KAsynt_C_assoc,KR,Ketoacyl-synt_C,Methyltransf_12,PP-binding,PS-DH,Thioesterase,ketoacyl-synt	fatty acid synthase [Agrotis ipsilon]	FASN	GO:0000166,GO:0001885,GO:0002064,GO:0002376,GO:0002520,GO:0002521,GO:0002573,GO:0003158,GO:0003674,GO:0003676,GO:0003677,GO:0003697,GO:0003824,GO:0004312,GO:0005488,GO:0005515,GO:0005575,GO:0005622,GO:0005623,GO:0005737,GO:0005794,GO:0005829,GO:0005886,GO:0005975,GO:0005976,GO:0005977,GO:0006073,GO:0006082,GO:0006084,GO:0006089,GO:0006091,GO:0006112,GO:0006139,GO:0006163,GO:0006164,GO:0006629,GO:…	2.3.1.85	ko:K00665	ko00061,ko01100,ko01212,ko04152,ko04910,map00061,map01100,map01212,map04152,map04910	M00082,M00083	R01404,R01624,R01626,R01706,R04355,R04428,R04430,R04533,R04534,R04535,R04536,R04537,R04543,R04544,R04566,R04568,R04725,R04726,R04952,R04953,R04954,R04956,R04957,R04959,R04960,R04962,R04963,R04965,R04967,R04968,R04970,R08159	ko00000,ko00001,ko00002,ko01000,ko01004,ko04147	I	COG3321@1|root,KOG1202@2759|Eukaryota,38D6P@33154|Opisthokonta,3BJ45@33208|Metazoa,3D2W0@33213|Bilateria,41TZW@6656|Arthropoda,3SG6M@50557|Insecta,44578@7088|Lepidoptera	33208|Metazoa
2h	Nematode	Up	KAJ8715336.1	metalloexopeptidase activity. It is involved in the biological process described with proteolysis	Peptidase_M17	-	lap-2	GO:0003674,GO:0003824,GO:0004177,GO:0006508,GO:0006807,GO:0008150,GO:0008152,GO:0008233,GO:0008236,GO:0008238,GO:0008239,GO:0008240,GO:0016787,GO:0017171,GO:0019538,GO:0043170,GO:0044238,GO:0070011,GO:0071704,GO:0140096,GO:1901564	3.4.11.1	ko:K01255	ko00480,ko01100,map00480,map01100	-	R00899,R04951	ko00000,ko00001,ko01000,ko01002	E	COG0260@1|root,KOG2597@2759|Eukaryota,38H5H@33154|Opisthokonta,3BGZP@33208|Metazoa,3D04Y@33213|Bilateria,41XH5@6656|Arthropoda,3SKST@50557|Insecta	33208|Metazoa
2h	Nematode	Up	KAJ8732378.1	Hsp90 protein	HATPase_c,HSP90	heat shock protein 90 [Mythimna separata]	HSP90B1	GO:0001666,GO:0002218,GO:0002221,GO:0002224,GO:0002253,GO:0002376,GO:0002682,GO:0002684,GO:0002757,GO:0002758,GO:0002764,GO:0003674,GO:0003676,GO:0003723,GO:0005102,GO:0005488,GO:0005509,GO:0005515,GO:0005575,GO:0005576,GO:0005615,GO:0005622,GO:0005623,GO:0005737,GO:0005783,GO:0005788,GO:0005789,GO:0005790,GO:0005829,GO:0005886,GO:0006457,GO:0006464,GO:0006508,GO:0006511,GO:0006807,GO:0006810,GO:…	-	ko:K09487	ko04141,ko04151,ko04626,ko04657,ko04915,ko04918,ko05200,ko05215,ko05418,map04141,map04151,map04626,map04657,map04915,map04918,map05200,map05215,map05418	-	-	ko00000,ko00001,ko03110	O	COG0326@1|root,KOG0020@2759|Eukaryota,39KMU@33154|Opisthokonta,3CNVB@33208|Metazoa,3E51N@33213|Bilateria,41WB5@6656|Arthropoda,3SJJB@50557|Insecta,441FR@7088|Lepidoptera	33208|Metazoa
2h	Nematode	Up	KAJ8730341.1	PHD zinc finger	zf-HC5HC2H	nascent polypeptide-associated complex subunit alpha, muscle-specific form isoform X5 [Helicoverpa armigera]	TCF20	GO:0000976,GO:0000977,GO:0000978,GO:0000981,GO:0000982,GO:0000987,GO:0001012,GO:0001067,GO:0001077,GO:0001228,GO:0003674,GO:0003676,GO:0003677,GO:0003690,GO:0003700,GO:0003712,GO:0003713,GO:0005488,GO:0005575,GO:0005622,GO:0005623,GO:0005634,GO:0005654,GO:0006139,GO:0006351,GO:0006355,GO:0006357,GO:0006366,GO:0006725,GO:0006807,GO:0008150,GO:0008152,GO:0009058,GO:0009059,GO:0009889,GO:0009891,GO:…	-	ko:K19749	-	-	-	ko00000,ko03000	K	COG2940@1|root,KOG1084@2759|Eukaryota,38GS2@33154|Opisthokonta,3BFV9@33208|Metazoa,3E4DS@33213|Bilateria,42A38@6656|Arthropoda,3SZIP@50557|Insecta,445QF@7088|Lepidoptera	33208|Metazoa
2h	Nematode	Up	KAJ8725316.1	Mob1/phocein family	Mob1_phocein	-	MOB2	GO:0000902,GO:0001654,GO:0001745,GO:0001751,GO:0001754,GO:0001932,GO:0001934,GO:0003008,GO:0003674,GO:0005488,GO:0005515,GO:0005575,GO:0005622,GO:0005623,GO:0005634,GO:0005730,GO:0005737,GO:0005829,GO:0005886,GO:0006996,GO:0007010,GO:0007275,GO:0007399,GO:0007423,GO:0007610,GO:0007611,GO:0007613,GO:0007616,GO:0008150,GO:0008582,GO:0009653,GO:0009887,GO:0009893,GO:0009987,GO:0010562,GO:0010604,GO:…	-	-	-	-	-	-	D	KOG0440@1|root,KOG0440@2759|Eukaryota,38FUC@33154|Opisthokonta,3BIEV@33208|Metazoa,3CXIA@33213|Bilateria,41XGU@6656|Arthropoda,3SG6Q@50557|Insecta,4495F@7088|Lepidoptera	33208|Metazoa
2h	Nematode	Up	KAJ8721749.1	Aminotransferase class I and II	Aminotran_1_2	serine palmitoyltransferase 2 [Helicoverpa armigera]	SPTLC2	GO:0002178,GO:0003674,GO:0003824,GO:0004758,GO:0005575,GO:0005622,GO:0005623,GO:0005737,GO:0005783,GO:0005789,GO:0005886,GO:0006066,GO:0006629,GO:0006643,GO:0006644,GO:0006665,GO:0006667,GO:0006670,GO:0006672,GO:0006684,GO:0006686,GO:0006793,GO:0006796,GO:0006807,GO:0007275,GO:0007444,GO:0008150,GO:0008152,GO:0008610,GO:0008654,GO:0009058,GO:0009888,GO:0009893,GO:0009894,GO:0009896,GO:0009987,GO:…	2.3.1.50	ko:K00654	ko00600,ko01100,ko04071,ko04138,map00600,map01100,map04071,map04138	M00094,M00099	R01281	ko00000,ko00001,ko00002,ko01000,ko01007	O	COG0156@1|root,KOG1357@2759|Eukaryota,38C0X@33154|Opisthokonta,3BF8P@33208|Metazoa,3CT3N@33213|Bilateria,41U4H@6656|Arthropoda,3SHY1@50557|Insecta,442K5@7088|Lepidoptera	33208|Metazoa
2h	Nematode	Up	KAJ8708534.1	Galactosyltransferase	Galactosyl_T	-	-	GO:0007275,GO:0007399,GO:0008037,GO:0008038,GO:0008039,GO:0008150,GO:0009987,GO:0022008,GO:0030154,GO:0030182,GO:0032501,GO:0032502,GO:0048468,GO:0048666,GO:0048699,GO:0048731,GO:0048856,GO:0048869	2.4.1.86	ko:K07819,ko:K07820	ko00601,ko01100,map00601,map01100	M00070	R06006	ko00000,ko00001,ko00002,ko01000,ko01003	G	KOG2287@1|root,KOG2287@2759|Eukaryota,39UB9@33154|Opisthokonta,3BK72@33208|Metazoa,3D4KA@33213|Bilateria,41V4H@6656|Arthropoda,3SJUM@50557|Insecta,441UE@7088|Lepidoptera	33208|Metazoa
2h	Nematode	Up	KAJ8728478.1	Hamartin protein	Hamartin	LOW QUALITY PROTEIN: hamartin [Spodoptera frugiperda]	TSC1	GO:0000003,GO:0001558,GO:0001655,GO:0001666,GO:0001775,GO:0001822,GO:0001838,GO:0001841,GO:0001843,GO:0001932,GO:0001952,GO:0001954,GO:0002009,GO:0002065,GO:0002067,GO:0002165,GO:0002250,GO:0002252,GO:0002263,GO:0002285,GO:0002286,GO:0002292,GO:0002366,GO:0002376,GO:0002520,GO:0002521,GO:0003006,GO:0003674,GO:0004857,GO:0005488,GO:0005515,GO:0005575,GO:0005622,GO:0005623,GO:0005634,GO:0005737,GO:…	-	ko:K07206	ko04072,ko04140,ko04150,ko04151,ko04152,ko04211,ko04218,ko04714,ko04910,ko05165,ko05231,map04072,map04140,map04150,map04151,map04152,map04211,map04218,map04714,map04910,map05165,map05231	-	-	ko00000,ko00001	S	2CAZQ@1|root,2QQPT@2759|Eukaryota,38D09@33154|Opisthokonta,3BF81@33208|Metazoa,3CSD5@33213|Bilateria,41W2C@6656|Arthropoda,3SIUF@50557|Insecta,449B9@7088|Lepidoptera	33208|Metazoa
2h	Nematode	Up	KAJ8733586.1	Acetyltransferase (GNAT) domain	Acetyltransf_1	-	-	-	-	-	-	-	-	-	E	COG0454@1|root,KOG3216@2759|Eukaryota,3987N@33154|Opisthokonta,3CCGB@33208|Metazoa,3DTSM@33213|Bilateria,42CCC@6656|Arthropoda,3SU48@50557|Insecta,44AKT@7088|Lepidoptera	33208|Metazoa
2h	Nematode	Up	KAJ8729088.1	Transmembrane protein 131-like	TMEM131_like	-	TMEM131	GO:0005575,GO:0016020	-	-	-	-	-	-	S	KOG3620@1|root,KOG4475@1|root,KOG3620@2759|Eukaryota,KOG4475@2759|Eukaryota,38FI0@33154|Opisthokonta,3BAE7@33208|Metazoa,3CWGQ@33213|Bilateria,41X8D@6656|Arthropoda,3SH0M@50557|Insecta,442VP@7088|Lepidoptera	33208|Metazoa
2h	Nematode	Up	KAJ8721745.1	Neurotransmitter-gated ion-channel ligand binding domain	Neur_chan_LBD	neuronal acetylcholine receptor subunit beta-4-like [Spodoptera litura]	-	-	-	-	-	-	-	-	U	KOG3645@1|root,KOG3645@2759|Eukaryota,39181@33154|Opisthokonta,3C6XA@33208|Metazoa,3DMX2@33213|Bilateria,424DR@6656|Arthropoda,3STKR@50557|Insecta,4496Q@7088|Lepidoptera	33208|Metazoa
2h	Nematode	Up	KAJ8709159.1	Drought induced 19 protein (Di19), zinc-binding	ZZ,zf-Di19	-	KCMF1	GO:0001775,GO:0002252,GO:0002263,GO:0002274,GO:0002275,GO:0002283,GO:0002366,GO:0002376,GO:0002443,GO:0002444,GO:0002446,GO:0003674,GO:0003824,GO:0004842,GO:0005575,GO:0005576,GO:0005622,GO:0005623,GO:0005737,GO:0005829,GO:0006464,GO:0006807,GO:0006810,GO:0006887,GO:0006955,GO:0008150,GO:0008152,GO:0009987,GO:0012505,GO:0016192,GO:0016567,GO:0016740,GO:0019538,GO:0019787,GO:0030141,GO:0031410,GO:…	2.3.2.27	ko:K22376	-	-	-	ko00000,ko01000,ko04121	S	KOG1280@1|root,KOG1280@2759|Eukaryota,38D3B@33154|Opisthokonta,3BCNG@33208|Metazoa,3CSXC@33213|Bilateria,41WID@6656|Arthropoda,3SHGD@50557|Insecta,4477X@7088|Lepidoptera	33208|Metazoa
2h	Nematode	Up	KAJ8723033.1	Vacuolar protein sorting-associated protein	Chorein_N,SHR-BD,UBA,VPS13,VPS13_C,VPS13_mid_rpt	-	VPS13D	GO:0000323,GO:0005575,GO:0005622,GO:0005623,GO:0005737,GO:0005764,GO:0005773,GO:0043226,GO:0043227,GO:0043229,GO:0043231,GO:0044424,GO:0044444,GO:0044464	-	ko:K19527	-	-	-	ko00000	U	KOG1796@1|root,KOG1796@2759|Eukaryota,3A3IN@33154|Opisthokonta,3BSC3@33208|Metazoa,3E53F@33213|Bilateria,41UB4@6656|Arthropoda,3SJDP@50557|Insecta,4486Z@7088|Lepidoptera	33208|Metazoa
2h	Nematode	Up	KAJ8737327.1	Fibronectin type 3 domain	I-set,Pkinase	-	-	-	-	-	-	-	-	-	T	KOG0032@1|root,KOG4240@1|root,KOG0032@2759|Eukaryota,KOG4240@2759|Eukaryota,395JP@33154|Opisthokonta,3CA4H@33208|Metazoa,3DR9A@33213|Bilateria,42C6Y@6656|Arthropoda,3SWSM@50557|Insecta,4480K@7088|Lepidoptera	33208|Metazoa
2h	Nematode	Up	KAJ8719261.1	It is involved in the biological process described with signal transduction	LRRNT,LRR_8,TIR	-	Tl	GO:0000578,GO:0002164,GO:0002225,GO:0002229,GO:0002239,GO:0002376,GO:0002520,GO:0002682,GO:0002684,GO:0002697,GO:0002699,GO:0002700,GO:0002702,GO:0002759,GO:0002760,GO:0002784,GO:0002786,GO:0002788,GO:0002803,GO:0002804,GO:0002805,GO:0002807,GO:0002808,GO:0002810,GO:0002831,GO:0002833,GO:0002920,GO:0002922,GO:0003002,GO:0003674,GO:0004888,GO:0005488,GO:0005515,GO:0005575,GO:0005622,GO:0005623,GO:…	-	ko:K18809	ko04624,map04624	M00686	-	ko00000,ko00001,ko00002	T	COG4886@1|root,KOG4641@2759|Eukaryota,39Z7Y@33154|Opisthokonta,3BKD5@33208|Metazoa,3CWKH@33213|Bilateria,41VSD@6656|Arthropoda,3SGRE@50557|Insecta,449GM@7088|Lepidoptera	33208|Metazoa
2h	Nematode	Up	KAJ8709447.1	Calponin homology domain	CH,EF-hand_2,EF-hand_3,Spectrin,WW,ZZ	dystrophin isoform X3 [Anticarsia gemmatalis]	-	-	-	ko:K10366	ko05410,ko05412,ko05414,ko05416,map05410,map05412,map05414,map05416	-	-	ko00000,ko00001,ko04812	Z	COG5069@1|root,KOG4286@2759|Eukaryota,38H9P@33154|Opisthokonta,3B9ZQ@33208|Metazoa,3CSW5@33213|Bilateria,4277M@6656|Arthropoda,3SJR5@50557|Insecta,3ECKH@33342|Paraneoptera	33208|Metazoa
2h	Nematode	Up	KAJ8712013.1	Lipoprotein amino terminal region	Vitellogenin_N	microsomal triacylglycerol transfer protein isoform X2 [Helicoverpa zea]	MTTP	GO:0000902,GO:0000904,GO:0001525,GO:0001568,GO:0001579,GO:0001944,GO:0002040,GO:0002790,GO:0003674,GO:0005215,GO:0005319,GO:0005488,GO:0005515,GO:0005548,GO:0005575,GO:0005622,GO:0005623,GO:0005737,GO:0005783,GO:0005788,GO:0005791,GO:0005794,GO:0005886,GO:0005902,GO:0005903,GO:0006464,GO:0006497,GO:0006629,GO:0006638,GO:0006639,GO:0006641,GO:0006807,GO:0006810,GO:0006811,GO:0006820,GO:0006869,GO:…	-	ko:K14463	ko04975,map04975	-	-	ko00000,ko00001	IU	KOG4337@1|root,KOG4337@2759|Eukaryota,39R6A@33154|Opisthokonta,3BCSK@33208|Metazoa,3D3PM@33213|Bilateria,41Y6X@6656|Arthropoda,3SGFA@50557|Insecta,4431H@7088|Lepidoptera	33208|Metazoa
2h	Nematode	Up	KAJ8722368.1	Major intrinsic protein	MIP	-	-	GO:0003008,GO:0003014,GO:0003674,GO:0005215,GO:0005372,GO:0005575,GO:0005623,GO:0005886,GO:0005887,GO:0006810,GO:0006811,GO:0006833,GO:0008150,GO:0015250,GO:0015267,GO:0015318,GO:0016020,GO:0016021,GO:0022803,GO:0022838,GO:0022857,GO:0031224,GO:0031226,GO:0032501,GO:0034220,GO:0042044,GO:0044425,GO:0044459,GO:0044464,GO:0051179,GO:0051234,GO:0055085,GO:0071944	-	ko:K09884	-	-	-	ko00000,ko02000	G	COG0580@1|root,KOG0223@2759|Eukaryota,3A4UT@33154|Opisthokonta,3BRGU@33208|Metazoa,3D8MB@33213|Bilateria,41ZS1@6656|Arthropoda,3SZE6@50557|Insecta,448ZF@7088|Lepidoptera	33208|Metazoa
2h	Nematode	Up	KAJ8717541.1	Immunoglobulin	-	basigin [Spodoptera frugiperda]	-	-	-	-	-	-	-	-	S	2C4F5@1|root,2S2VT@2759|Eukaryota,3927C@33154|Opisthokonta,3C7MZ@33208|Metazoa,3DNNE@33213|Bilateria,424Y9@6656|Arthropoda,3SUCP@50557|Insecta,44AXM@7088|Lepidoptera	33208|Metazoa
2h	Nematode	Up	KAJ8721169.1	Rel homology DNA-binding domain	RHD_DNA_bind,RHD_dimer	transcription factor p65 isoform X1 [Helicoverpa zea]	dl	GO:0000003,GO:0000122,GO:0000976,GO:0000977,GO:0000981,GO:0000982,GO:0001012,GO:0001067,GO:0001077,GO:0001228,GO:0001703,GO:0001704,GO:0001705,GO:0001707,GO:0001708,GO:0001710,GO:0001712,GO:0001715,GO:0002164,GO:0002165,GO:0002225,GO:0002376,GO:0002440,GO:0002520,GO:0002682,GO:0002684,GO:0002697,GO:0002699,GO:0002700,GO:0002702,GO:0002759,GO:0002760,GO:0002775,GO:0002781,GO:0002784,GO:0002786,GO:…	-	ko:K09254	ko04014,ko04624,ko05202,ko05203,map04014,map04624,map05202,map05203	-	-	ko00000,ko00001,ko03000	K	2CMKZ@1|root,2QQS6@2759|Eukaryota,38D08@33154|Opisthokonta,3BCW7@33208|Metazoa,3CWI0@33213|Bilateria,41W5U@6656|Arthropoda,3SIXZ@50557|Insecta,4474N@7088|Lepidoptera	33208|Metazoa
2h	Nematode	Up	KAJ8737272.1	Voltage gated chloride channel	CBS,Voltage_CLC	H(+)/Cl(-) exchange transporter 3 isoform X3 [Spodoptera litura]	-	GO:0003008,GO:0003014,GO:0003674,GO:0005215,GO:0005216,GO:0005244,GO:0005247,GO:0005253,GO:0005254,GO:0005575,GO:0005622,GO:0005623,GO:0005737,GO:0005768,GO:0005769,GO:0005886,GO:0005887,GO:0006810,GO:0006811,GO:0006820,GO:0006821,GO:0006873,GO:0006885,GO:0006996,GO:0007032,GO:0008150,GO:0008308,GO:0008509,GO:0009987,GO:0010256,GO:0012505,GO:0015075,GO:0015103,GO:0015108,GO:0015267,GO:0015318,GO:…	-	ko:K05012	-	-	-	ko00000,ko04040	P	COG0038@1|root,KOG0475@2759|Eukaryota,38CGM@33154|Opisthokonta,3BBJ7@33208|Metazoa,3CRTB@33213|Bilateria,41VGB@6656|Arthropoda,3SHTB@50557|Insecta,44314@7088|Lepidoptera	33208|Metazoa
2h	Nematode	Up	KAJ8725311.1	Double-stranded RNA binding motif	dsrm	double-stranded RNA-binding protein Staufen homolog isoform X2 [Helicoverpa zea] >ref|XP_047019285.1| double-stranded RNA-binding protein Staufen homolog isoform X2 [Helicoverpa zea] >ref|XP_047019286.1| double-stranded RNA-binding protein Staufen homolog isoform X2 [Helicoverpa zea] >ref|XP_047019287.1| double-stranded RNA-binding protein Staufen homolog isoform X2 [Helicoverpa zea] >ref|XP_0470…	-	-	-	ko:K18420	-	-	-	ko00000,ko03036	KU	KOG3732@1|root,KOG3732@2759|Eukaryota,390RA@33154|Opisthokonta,3C6J2@33208|Metazoa,3DMHN@33213|Bilateria,42CR4@6656|Arthropoda,3SYEY@50557|Insecta,4479H@7088|Lepidoptera	33208|Metazoa
2h	Nematode	Up	KAJ8729878.1	Protein tweety homolog	Tweety	protein tweety-like isoform X1 [Spodoptera frugiperda] >ref|XP_050560661.1| protein tweety-like isoform X1 [Spodoptera frugiperda] >ref|XP_050560662.1| protein tweety-like isoform X1 [Spodoptera frugiperda]	TTYH2	GO:0003674,GO:0005215,GO:0005216,GO:0005253,GO:0005254,GO:0005575,GO:0005623,GO:0005886,GO:0006810,GO:0006811,GO:0006820,GO:0006821,GO:0008150,GO:0008509,GO:0015075,GO:0015103,GO:0015108,GO:0015267,GO:0015318,GO:0015698,GO:0016020,GO:0016021,GO:0022803,GO:0022838,GO:0022857,GO:0031224,GO:0034220,GO:0044425,GO:0044464,GO:0051179,GO:0051234,GO:0055085,GO:0071944,GO:0098656,GO:0098660,GO:0098661,GO:…	-	-	-	-	-	-	P	KOG4433@1|root,KOG4433@2759|Eukaryota,39U89@33154|Opisthokonta,3B9PB@33208|Metazoa,3CTWR@33213|Bilateria,41UJ4@6656|Arthropoda,3SFUZ@50557|Insecta,447JI@7088|Lepidoptera	33208|Metazoa
2h	Nematode	Up	KAJ8715834.1	Ankyrin repeats (many copies)	Ank,Ank_2,Ank_3,Ank_4	protein fem-1 homolog A [Spodoptera frugiperda]	-	GO:0003674,GO:0003824,GO:0004842,GO:0006464,GO:0006807,GO:0008150,GO:0008152,GO:0009987,GO:0016567,GO:0016740,GO:0019538,GO:0019787,GO:0032446,GO:0036211,GO:0043170,GO:0043412,GO:0044237,GO:0044238,GO:0044260,GO:0044267,GO:0070647,GO:0071704,GO:0140096,GO:1901564	-	-	-	-	-	-	S	COG0666@1|root,KOG0508@2759|Eukaryota,39U97@33154|Opisthokonta,3BMDU@33208|Metazoa,3D4D7@33213|Bilateria,41THW@6656|Arthropoda,3SH45@50557|Insecta,4463Y@7088|Lepidoptera	33208|Metazoa
2h	Nematode	Up	KAJ8723955.1	SERTA motif	SERTA	-	-	GO:0003002,GO:0006325,GO:0006338,GO:0006355,GO:0006996,GO:0007275,GO:0007389,GO:0007444,GO:0007447,GO:0007450,GO:0007610,GO:0007622,GO:0007623,GO:0007626,GO:0008150,GO:0009888,GO:0009889,GO:0009891,GO:0009893,GO:0009953,GO:0009987,GO:0010468,GO:0010556,GO:0010557,GO:0010604,GO:0010628,GO:0016043,GO:0019219,GO:0019222,GO:0030431,GO:0031323,GO:0031325,GO:0031326,GO:0031328,GO:0032501,GO:0032502,GO:…	-	-	-	-	-	-	K	2BVEV@1|root,2S26U@2759|Eukaryota,3A35V@33154|Opisthokonta,3BR0S@33208|Metazoa,3DRY9@33213|Bilateria,41Z6U@6656|Arthropoda,3STR9@50557|Insecta,449NI@7088|Lepidoptera	33208|Metazoa
2h	Nematode	Up	KAJ8721742.1	WD domain, G-beta repeat	WD40	WD repeat-containing protein 26 [Spodoptera litura] >ref|XP_022814721.1| WD repeat-containing protein 26 [Spodoptera litura]	WDR26	GO:0005575,GO:0005622,GO:0005623,GO:0005634,GO:0005654,GO:0005737,GO:0005829,GO:0031974,GO:0031981,GO:0043226,GO:0043227,GO:0043229,GO:0043231,GO:0043233,GO:0044422,GO:0044424,GO:0044428,GO:0044444,GO:0044446,GO:0044464,GO:0070013	-	ko:K22382	-	-	-	ko00000,ko04121	S	KOG0293@1|root,KOG0293@2759|Eukaryota,38D6G@33154|Opisthokonta,3BA0C@33208|Metazoa,3CXYK@33213|Bilateria,41VV4@6656|Arthropoda,3SIZY@50557|Insecta,44967@7088|Lepidoptera	33208|Metazoa
2h	Nematode	Up	KAJ8727796.1	Inorganic pyrophosphatase	Pyrophosphatase	-	Nurf-38	GO:0000228,GO:0000785,GO:0000790,GO:0002682,GO:0003674,GO:0003824,GO:0004427,GO:0005575,GO:0005622,GO:0005623,GO:0005634,GO:0005694,GO:0005737,GO:0005773,GO:0006139,GO:0006325,GO:0006338,GO:0006351,GO:0006725,GO:0006807,GO:0006996,GO:0007154,GO:0007165,GO:0008150,GO:0008152,GO:0008593,GO:0009058,GO:0009059,GO:0009719,GO:0009725,GO:0009755,GO:0009966,GO:0009967,GO:0009987,GO:0010033,GO:0010467,GO:…	3.6.1.1	ko:K01507,ko:K11726	ko00190,map00190	-	-	ko00000,ko00001,ko01000,ko03036	C	COG0221@1|root,KOG1626@2759|Eukaryota,38CDN@33154|Opisthokonta,3BBG1@33208|Metazoa,3CS2I@33213|Bilateria,41Y33@6656|Arthropoda,3SHB3@50557|Insecta,442G3@7088|Lepidoptera	33208|Metazoa
2h	Nematode	Up	KAJ8720470.1	histone H4-K16 acetylation	-	-	-	-	-	ko:K16719	-	-	-	ko00000,ko03036	S	COG3571@1|root,KOG3253@2759|Eukaryota,391C3@33154|Opisthokonta,3C6ZZ@33208|Metazoa,3DN00@33213|Bilateria,42BF1@6656|Arthropoda,3STPX@50557|Insecta,449G5@7088|Lepidoptera	33208|Metazoa
2h	Nematode	Up	KAJ8721413.1	DnaJ molecular chaperone homology domain	DnaJ	-	DNAJC12	GO:0003674,GO:0005488,GO:0005515,GO:0005575,GO:0005622,GO:0005623,GO:0005737,GO:0006457,GO:0008150,GO:0009987,GO:0044424,GO:0044464,GO:0051082	-	ko:K09532	-	-	-	ko00000,ko03110	O	COG2214@1|root,KOG0691@2759|Eukaryota,3A0IM@33154|Opisthokonta,3BNPM@33208|Metazoa,3D6PR@33213|Bilateria,41YPR@6656|Arthropoda,3SKYE@50557|Insecta,448HX@7088|Lepidoptera	33208|Metazoa
2h	Nematode	Up	KAJ8731236.1	Inositol polyphosphate kinase	IPK	-	-	-	2.7.4.21	ko:K07756	ko04070,ko04138,map04070,map04138	-	R09087,R10548	ko00000,ko00001,ko01000	G	KOG1620@1|root,KOG1620@2759|Eukaryota,38CF9@33154|Opisthokonta,3BBHF@33208|Metazoa,3CUCH@33213|Bilateria,41U19@6656|Arthropoda,3SHZ9@50557|Insecta,4448Y@7088|Lepidoptera	33208|Metazoa
2h	Nematode	Up	KAJ8732396.1	Central domain of human glycogen debranching enzyme	GDE_C,hDGE_amylase,hGDE_N,hGDE_central	-	AGL	GO:0000272,GO:0001775,GO:0002252,GO:0002263,GO:0002274,GO:0002275,GO:0002283,GO:0002366,GO:0002376,GO:0002443,GO:0002444,GO:0002446,GO:0003674,GO:0003824,GO:0004133,GO:0004134,GO:0004135,GO:0004553,GO:0005575,GO:0005576,GO:0005622,GO:0005623,GO:0005737,GO:0005829,GO:0005975,GO:0005976,GO:0005977,GO:0005980,GO:0006073,GO:0006091,GO:0006112,GO:0006810,GO:0006887,GO:0006955,GO:0008150,GO:0008152,GO:…	2.4.1.25,3.2.1.33	ko:K01196	ko00500,ko01100,ko01110,map00500,map01100,map01110	-	R02109,R02111	ko00000,ko00001,ko01000	G	COG3408@1|root,KOG3625@2759|Eukaryota,38BRH@33154|Opisthokonta,3BBWF@33208|Metazoa,3D09A@33213|Bilateria,41X2Y@6656|Arthropoda,3SGHX@50557|Insecta,445H4@7088|Lepidoptera	33208|Metazoa
2h	Nematode	Up	KAJ8735715.1	Mandelate racemase / muconate lactonizing enzyme, N-terminal domain	MR_MLE_C,MR_MLE_N	-	ENOSF1	GO:0000287,GO:0003674,GO:0003824,GO:0005488,GO:0005975,GO:0008150,GO:0008152,GO:0009056,GO:0009987,GO:0016052,GO:0016829,GO:0016835,GO:0016836,GO:0043167,GO:0043169,GO:0044237,GO:0044238,GO:0044248,GO:0044262,GO:0044275,GO:0046872,GO:0050023,GO:0071704,GO:1901575	4.2.1.68	ko:K18334	ko00051,ko01120,map00051,map01120	-	R03688	ko00000,ko00001,ko01000	M	COG4948@1|root,2QU7C@2759|Eukaryota,38DY2@33154|Opisthokonta,3BB7B@33208|Metazoa,3CRVS@33213|Bilateria,41V13@6656|Arthropoda,3SIPK@50557|Insecta,445S5@7088|Lepidoptera	33208|Metazoa
2h	Nematode	Up	KAJ8731079.1	Zinc-ribbon like family	zinc_ribbon_16	-	MIOS	GO:0000003,GO:0000323,GO:0001674,GO:0001709,GO:0003006,GO:0005575,GO:0005622,GO:0005623,GO:0005634,GO:0005654,GO:0005737,GO:0005764,GO:0005765,GO:0005767,GO:0005773,GO:0005774,GO:0005776,GO:0005829,GO:0006139,GO:0006259,GO:0006281,GO:0006302,GO:0006725,GO:0006807,GO:0006950,GO:0006974,GO:0007154,GO:0007276,GO:0007281,GO:0007292,GO:0007293,GO:0008104,GO:0008150,GO:0008152,GO:0008361,GO:0009267,GO:…	-	ko:K20407	ko04150,map04150	-	-	ko00000,ko00001	S	KOG1008@1|root,KOG1008@2759|Eukaryota,38BEP@33154|Opisthokonta,3BBBG@33208|Metazoa,3D36K@33213|Bilateria,41XJ0@6656|Arthropoda,3SIF3@50557|Insecta,446A0@7088|Lepidoptera	33208|Metazoa
2h	Nematode	Up	KAJ8709258.1	SWI/SNF-like complex subunit BAF250/Osa	ARID,BAF250_C	trithorax group protein osa-like isoform X12 [Helicoverpa zea]	ARID1B	GO:0000003,GO:0000122,GO:0000228,GO:0000785,GO:0000790,GO:0000981,GO:0001568,GO:0001654,GO:0001704,GO:0001838,GO:0001841,GO:0001843,GO:0001890,GO:0001944,GO:0002009,GO:0002072,GO:0002119,GO:0002164,GO:0002165,GO:0003002,GO:0003006,GO:0003205,GO:0003408,GO:0003674,GO:0003676,GO:0003677,GO:0003700,GO:0003712,GO:0003713,GO:0005102,GO:0005488,GO:0005515,GO:0005575,GO:0005622,GO:0005623,GO:0005634,GO:…	-	ko:K11653	ko04714,ko05225,map04714,map05225	-	-	ko00000,ko00001,ko03021,ko03036	B	KOG2510@1|root,KOG2510@2759|Eukaryota,38CGS@33154|Opisthokonta,3BAAD@33208|Metazoa,3CV25@33213|Bilateria,41W1C@6656|Arthropoda,3SHPV@50557|Insecta,44250@7088|Lepidoptera	33208|Metazoa
2h	Nematode	Up	KAJ8712425.1	Zc3h12a-like Ribonuclease NYN domain	RNase_Zc3h12a	-	ZC3H12C	GO:0000294,GO:0000932,GO:0000956,GO:0001101,GO:0001505,GO:0001558,GO:0001817,GO:0001818,GO:0001932,GO:0001933,GO:0001934,GO:0002230,GO:0002237,GO:0002253,GO:0002376,GO:0002429,GO:0002682,GO:0002683,GO:0002684,GO:0002694,GO:0002695,GO:0002697,GO:0002698,GO:0002757,GO:0002764,GO:0002768,GO:0002791,GO:0002792,GO:0002819,GO:0002820,GO:0002822,GO:0002823,GO:0002831,GO:0003674,GO:0003676,GO:0003677,GO:…	-	ko:K18668	-	-	-	ko00000,ko01000,ko03019	S	KOG3777@1|root,KOG3777@2759|Eukaryota,38F0B@33154|Opisthokonta,3BAC8@33208|Metazoa,3CWP5@33213|Bilateria,41VCJ@6656|Arthropoda,3SKQN@50557|Insecta,447XR@7088|Lepidoptera	33208|Metazoa
2h	Nematode	Up	KAJ8714785.1	RNA recognition motif	RRM_1	poly(U)-binding-splicing factor hfp isoform X1 [Anticarsia gemmatalis]	PUF60	GO:0000003,GO:0000245,GO:0000375,GO:0000377,GO:0000380,GO:0000381,GO:0000398,GO:0001558,GO:0003006,GO:0003674,GO:0003676,GO:0003723,GO:0003727,GO:0003729,GO:0005488,GO:0005515,GO:0005575,GO:0005622,GO:0005623,GO:0005634,GO:0005654,GO:0006139,GO:0006376,GO:0006396,GO:0006397,GO:0006725,GO:0006807,GO:0007276,GO:0007281,GO:0007282,GO:0008150,GO:0008152,GO:0008187,GO:0008266,GO:0008285,GO:0008356,GO:…	-	ko:K12838	ko03040,map03040	-	-	ko00000,ko00001,ko03041	A	KOG0124@1|root,KOG0124@2759|Eukaryota,38DDH@33154|Opisthokonta,3BJ3D@33208|Metazoa,3CVAW@33213|Bilateria,41XAG@6656|Arthropoda,3SJDX@50557|Insecta,442NV@7088|Lepidoptera	33208|Metazoa
2h	Nematode	Up	KAJ8712373.1	SOCS_box	SOCS_box,SPRY	-	SPSB4	GO:0000003,GO:0000151,GO:0000209,GO:0000578,GO:0002009,GO:0002064,GO:0002065,GO:0002066,GO:0002165,GO:0003002,GO:0003006,GO:0003674,GO:0003824,GO:0004842,GO:0005488,GO:0005515,GO:0005575,GO:0005622,GO:0005623,GO:0005634,GO:0005654,GO:0005737,GO:0005829,GO:0005938,GO:0006464,GO:0006807,GO:0006928,GO:0007028,GO:0007275,GO:0007276,GO:0007280,GO:0007281,GO:0007292,GO:0007304,GO:0007306,GO:0007308,GO:…	-	ko:K10343	-	-	-	ko00000,ko04121	S	KOG3953@1|root,KOG3953@2759|Eukaryota,38CJF@33154|Opisthokonta,3BEZ9@33208|Metazoa,3CUU1@33213|Bilateria,41TRB@6656|Arthropoda,3SGZH@50557|Insecta,443YV@7088|Lepidoptera	33208|Metazoa
2h	Nematode	Up	KAJ8717542.1	Peptidase family M28	Peptidase_M28	-	ERMP1	GO:0000003,GO:0001541,GO:0003006,GO:0005575,GO:0005622,GO:0005623,GO:0005737,GO:0005783,GO:0007275,GO:0007548,GO:0008150,GO:0008406,GO:0008585,GO:0012505,GO:0022414,GO:0032501,GO:0032502,GO:0043226,GO:0043227,GO:0043229,GO:0043231,GO:0044424,GO:0044444,GO:0044464,GO:0045137,GO:0046545,GO:0046660,GO:0048513,GO:0048608,GO:0048731,GO:0048856,GO:0061458	-	-	-	-	-	-	O	COG2234@1|root,KOG2194@2759|Eukaryota,38F29@33154|Opisthokonta,3BCDX@33208|Metazoa,3CTWE@33213|Bilateria,41V7T@6656|Arthropoda,3SI3R@50557|Insecta,448BN@7088|Lepidoptera	33208|Metazoa
2h	Nematode	Up	KAJ8726202.1	Fibronectin type 3 domain	fn3	-	FNDC3A	GO:0000003,GO:0001669,GO:0002064,GO:0003006,GO:0005575,GO:0005622,GO:0005623,GO:0005737,GO:0005794,GO:0005829,GO:0007155,GO:0007275,GO:0007276,GO:0007281,GO:0007283,GO:0007286,GO:0007548,GO:0008150,GO:0008406,GO:0008584,GO:0009566,GO:0009888,GO:0009987,GO:0012505,GO:0012506,GO:0016020,GO:0019953,GO:0022412,GO:0022414,GO:0022610,GO:0030141,GO:0030154,GO:0030855,GO:0031090,GO:0031410,GO:0031982,GO:…	-	-	-	-	-	-	S	2CMSZ@1|root,2QRT8@2759|Eukaryota,38G21@33154|Opisthokonta,3BDSZ@33208|Metazoa,3CRBD@33213|Bilateria,41YHM@6656|Arthropoda,3SG2G@50557|Insecta,4459X@7088|Lepidoptera	33208|Metazoa
2h	Nematode	Up	KAJ8725315.1	eIF4-gamma/eIF5/eIF2-epsilon	MA3,MIF4G,W2	-	EIF4G2	GO:0001558,GO:0003674,GO:0003676,GO:0003723,GO:0003729,GO:0003743,GO:0005488,GO:0005575,GO:0005622,GO:0005623,GO:0005737,GO:0005829,GO:0006412,GO:0006413,GO:0006417,GO:0006446,GO:0006518,GO:0006807,GO:0007049,GO:0007050,GO:0007275,GO:0007399,GO:0007423,GO:0008135,GO:0008150,GO:0008152,GO:0008219,GO:0008361,GO:0009058,GO:0009059,GO:0009889,GO:0009891,GO:0009892,GO:0009893,GO:0009894,GO:0009895,GO:…	-	ko:K03260,ko:K17682	ko03013,ko05416,map03013,map05416	M00428	-	ko00000,ko00001,ko00002,ko03012,ko03019,ko03029	J	KOG0401@1|root,KOG0401@2759|Eukaryota,38C69@33154|Opisthokonta,3BD2F@33208|Metazoa,3CUP3@33213|Bilateria,41XU4@6656|Arthropoda,3SHP6@50557|Insecta,4482I@7088|Lepidoptera	33208|Metazoa
2h	Nematode	Up	KAJ8705265.1	NADP oxidoreductase coenzyme F420-dependent	F420_oxidored,P5CR_dimer	-	-	-	1.5.1.2	ko:K00286	ko00330,ko01100,ko01110,ko01130,ko01230,map00330,map01100,map01110,map01130,map01230	M00015	R01248,R01251,R03291,R03293	ko00000,ko00001,ko00002,ko01000	E	COG0345@1|root,KOG3124@2759|Eukaryota,39QSG@33154|Opisthokonta,3BDSF@33208|Metazoa,3CRY0@33213|Bilateria,41XE8@6656|Arthropoda,3SHFM@50557|Insecta,447MU@7088|Lepidoptera	33208|Metazoa
2h	Nematode	Up	KAJ8723044.1	domain in helicases and associated with SANT domains	EP400_N,HSA,Helicase_C,SNF2_N	helicase domino [Helicoverpa zea] >ref|XP_047021007.1| helicase domino [Helicoverpa zea]	EP400	GO:0000003,GO:0000123,GO:0000228,GO:0000785,GO:0000790,GO:0000812,GO:0000902,GO:0000904,GO:0002165,GO:0002376,GO:0002520,GO:0002682,GO:0002683,GO:0003002,GO:0003006,GO:0003674,GO:0003682,GO:0003712,GO:0003713,GO:0003823,GO:0003824,GO:0004402,GO:0005488,GO:0005515,GO:0005575,GO:0005622,GO:0005623,GO:0005634,GO:0005654,GO:0005694,GO:0005737,GO:0005794,GO:0006325,GO:0006338,GO:0006355,GO:0006357,GO:…	-	ko:K11320,ko:K11661	-	-	-	ko00000,ko01000,ko03036	KL	COG0553@1|root,KOG0391@2759|Eukaryota,38C85@33154|Opisthokonta,3BH39@33208|Metazoa,3CUF7@33213|Bilateria,41V48@6656|Arthropoda,3SK2V@50557|Insecta,449C8@7088|Lepidoptera	33208|Metazoa
2h	Nematode	Up	KAJ8732376.1	DHHC palmitoyltransferase	DHHC	palmitoyltransferase ZDHHC18 [Amyelois transitella]	ZDHHC14	GO:0001736,GO:0001737,GO:0001738,GO:0002009,GO:0002165,GO:0003674,GO:0003824,GO:0005575,GO:0005622,GO:0005623,GO:0005737,GO:0005783,GO:0005794,GO:0005938,GO:0006464,GO:0006497,GO:0006807,GO:0007164,GO:0007275,GO:0007389,GO:0007399,GO:0007444,GO:0007472,GO:0007476,GO:0007552,GO:0007560,GO:0008104,GO:0008150,GO:0008152,GO:0008544,GO:0009058,GO:0009059,GO:0009653,GO:0009791,GO:0009886,GO:0009887,GO:…	2.3.1.225	ko:K16675	ko04391,map04391	-	-	ko00000,ko00001,ko01000	S	COG5273@1|root,KOG1311@2759|Eukaryota,38F6X@33154|Opisthokonta,3BGQ0@33208|Metazoa,3CS2V@33213|Bilateria,41UKU@6656|Arthropoda,3SGZ5@50557|Insecta,4491A@7088|Lepidoptera	33208|Metazoa
2h	Nematode	Up	KAJ8733589.1	zinc finger binding to DNA consensus sequence [AT]GATA[AG]	GATA,GATA-N	-	GATA4	GO:0000003,GO:0000122,GO:0000228,GO:0000785,GO:0000790,GO:0000976,GO:0000977,GO:0000978,GO:0000981,GO:0000983,GO:0000987,GO:0000988,GO:0000989,GO:0001012,GO:0001067,GO:0001076,GO:0001085,GO:0001101,GO:0001103,GO:0001158,GO:0001228,GO:0001568,GO:0001570,GO:0001655,GO:0001678,GO:0001700,GO:0001701,GO:0001702,GO:0001704,GO:0001706,GO:0001709,GO:0001817,GO:0001819,GO:0001932,GO:0001934,GO:0001944,GO:…	-	ko:K09183	ko04022,ko04218,ko04530,ko04919,map04022,map04218,map04530,map04919	-	-	ko00000,ko00001,ko03000	K	COG5641@1|root,KOG1601@2759|Eukaryota,38D41@33154|Opisthokonta,3BA12@33208|Metazoa,3CSBC@33213|Bilateria,41X13@6656|Arthropoda,3SJK3@50557|Insecta,442BC@7088|Lepidoptera	33208|Metazoa
2h	Nematode	Up	KAJ8726703.1	It is involved in the biological process described with intracellular protein transport	SH3_1,UIM,VHS	-	STAM2	GO:0000003,GO:0001505,GO:0001932,GO:0001933,GO:0003674,GO:0005070,GO:0005488,GO:0005515,GO:0005575,GO:0005622,GO:0005623,GO:0005634,GO:0005654,GO:0005737,GO:0005768,GO:0005769,GO:0005829,GO:0005929,GO:0006464,GO:0006508,GO:0006807,GO:0006810,GO:0006836,GO:0006897,GO:0006914,GO:0006950,GO:0006996,GO:0007032,GO:0007034,GO:0007041,GO:0007154,GO:0007165,GO:0007166,GO:0007167,GO:0007169,GO:0007267,GO:…	-	ko:K04705	ko04144,ko04630,map04144,map04630	M00408	-	ko00000,ko00001,ko00002,ko04131	T	KOG2199@1|root,KOG2199@2759|Eukaryota,38HGY@33154|Opisthokonta,3BE6G@33208|Metazoa,3CVJP@33213|Bilateria,41XQ9@6656|Arthropoda,3SH54@50557|Insecta,44706@7088|Lepidoptera	33208|Metazoa
2h	Nematode	Up	KAJ8734259.1	cell-cell junction organization	zf-MYND	serine/arginine repetitive matrix protein 2 isoform X2 [Spodoptera frugiperda]	C9orf172	GO:0003674,GO:0005488,GO:0005515,GO:0008157,GO:0019899,GO:0019902,GO:0019903	-	-	-	-	-	-	S	2BX6E@1|root,2QQYV@2759|Eukaryota,3954E@33154|Opisthokonta,3BF60@33208|Metazoa,3CRCZ@33213|Bilateria,41WIH@6656|Arthropoda,3SGDP@50557|Insecta,44446@7088|Lepidoptera	33208|Metazoa
2h	Nematode	Up	KAJ8703770.1	Low-density lipoprotein receptor domain class A	Ldl_recept_a,Sushi,Trypsin	-	-	GO:0002376,GO:0003674,GO:0003824,GO:0004175,GO:0004252,GO:0006508,GO:0006807,GO:0006950,GO:0006952,GO:0006955,GO:0008150,GO:0008152,GO:0008233,GO:0008236,GO:0008592,GO:0009605,GO:0009607,GO:0009617,GO:0009966,GO:0010646,GO:0016787,GO:0017171,GO:0019538,GO:0023051,GO:0042742,GO:0043170,GO:0043207,GO:0044238,GO:0045087,GO:0048583,GO:0050789,GO:0050794,GO:0050830,GO:0050896,GO:0051704,GO:0051707,GO:…	-	ko:K03992,ko:K19904,ko:K20674	ko04610,ko04624,ko05150,map04610,map04624,map05150	-	-	ko00000,ko00001,ko01000,ko01002,ko04131	E	COG5640@1|root,KOG3627@2759|Eukaryota,38CCF@33154|Opisthokonta,3BP46@33208|Metazoa,3CUGH@33213|Bilateria,41XDR@6656|Arthropoda,3SJMP@50557|Insecta,4441R@7088|Lepidoptera	33208|Metazoa
2h	Nematode	Up	KAJ8721736.1	SART-1 family	SART-1	-	SART1	GO:0000375,GO:0000377,GO:0000387,GO:0000398,GO:0000481,GO:0002682,GO:0002684,GO:0002694,GO:0002696,GO:0003674,GO:0003676,GO:0003723,GO:0005488,GO:0005575,GO:0005622,GO:0005623,GO:0005634,GO:0005654,GO:0005681,GO:0005684,GO:0005737,GO:0005794,GO:0005829,GO:0006139,GO:0006364,GO:0006396,GO:0006397,GO:0006725,GO:0006807,GO:0008150,GO:0008152,GO:0008380,GO:0009893,GO:0009987,GO:0010467,GO:0010468,GO:…	3.4.17.21	ko:K01301,ko:K11984	ko03040,map03040	M00354	-	ko00000,ko00001,ko00002,ko01000,ko01002,ko03041,ko04121	A	KOG2217@1|root,KOG2217@2759|Eukaryota,38FUE@33154|Opisthokonta,3BEM5@33208|Metazoa,3CV1W@33213|Bilateria,41V5B@6656|Arthropoda,3SIER@50557|Insecta,443DX@7088|Lepidoptera	33208|Metazoa
2h	Nematode	Up	KAJ8728477.1	Apoptosis-inducing factor, mitochondrion-associated, C-term	AIF-MLS,AIF_C,Pyr_redox_2	apoptosis-inducing factor 1, mitochondrial-like isoform X1 [Helicoverpa zea]	AIFM1	GO:0000166,GO:0000302,GO:0000737,GO:0001101,GO:0002931,GO:0003674,GO:0003676,GO:0003677,GO:0003824,GO:0004174,GO:0005488,GO:0005515,GO:0005575,GO:0005622,GO:0005623,GO:0005634,GO:0005737,GO:0005739,GO:0005740,GO:0005741,GO:0005743,GO:0005758,GO:0005829,GO:0006091,GO:0006119,GO:0006139,GO:0006163,GO:0006259,GO:0006308,GO:0006309,GO:0006323,GO:0006725,GO:0006753,GO:0006793,GO:0006796,GO:0006807,GO:…	-	ko:K04727	ko04210,ko04214,ko04217,map04210,map04214,map04217	-	-	ko00000,ko00001,ko01000	T	COG0446@1|root,KOG1346@2759|Eukaryota,38F7B@33154|Opisthokonta,3BEQX@33208|Metazoa,3CSRH@33213|Bilateria,41VP4@6656|Arthropoda,3SGKE@50557|Insecta,44197@7088|Lepidoptera	33208|Metazoa
2h	Nematode	Up	KAJ8721758.1	Protein tyrosine kinase	Pkinase	-	CHEK1	GO:0000018,GO:0000075,GO:0000076,GO:0000077,GO:0000086,GO:0000226,GO:0000228,GO:0000278,GO:0000724,GO:0000725,GO:0000785,GO:0000793,GO:0000794,GO:0001700,GO:0001701,GO:0001824,GO:0001832,GO:0001833,GO:0003674,GO:0003824,GO:0004672,GO:0004674,GO:0005488,GO:0005515,GO:0005575,GO:0005622,GO:0005623,GO:0005634,GO:0005654,GO:0005657,GO:0005694,GO:0005737,GO:0005813,GO:0005815,GO:0005829,GO:0005856,GO:…	2.7.11.1	ko:K02216	ko04110,ko04111,ko04113,ko04115,ko04218,ko05166,ko05203,map04110,map04111,map04113,map04115,map04218,map05166,map05203	M00691	-	ko00000,ko00001,ko00002,ko01000,ko01001,ko03400	T	KOG0590@1|root,KOG0590@2759|Eukaryota,38FJY@33154|Opisthokonta,3BDCN@33208|Metazoa,3CY84@33213|Bilateria,41VBQ@6656|Arthropoda,3SFR9@50557|Insecta,445YC@7088|Lepidoptera	33208|Metazoa
2h	Nematode	Up	KAJ8734409.1	-	-	-	bif	GO:0000902,GO:0000904,GO:0001558,GO:0003674,GO:0003779,GO:0005488,GO:0005515,GO:0005575,GO:0005622,GO:0005623,GO:0005737,GO:0006928,GO:0006935,GO:0007275,GO:0007399,GO:0007409,GO:0007411,GO:0008017,GO:0008092,GO:0008150,GO:0008361,GO:0009605,GO:0009653,GO:0009987,GO:0010721,GO:0010769,GO:0010771,GO:0010975,GO:0010977,GO:0015631,GO:0016043,GO:0022008,GO:0022603,GO:0022604,GO:0030030,GO:0030154,GO:…	-	-	-	-	-	-	-	2BG58@1|root,2S3KP@2759|Eukaryota,3A6ZJ@33154|Opisthokonta,3BTTR@33208|Metazoa,3DA0B@33213|Bilateria,420DG@6656|Arthropoda,3SZ7Y@50557|Insecta,4482R@7088|Lepidoptera	33208|Metazoa
2h	Nematode	Up	KAJ8724892.1	Sprouty protein (Spry)	Sprouty	protein sprouty [Trichoplusia ni] >ref|XP_026746453.1| protein sprouty [Trichoplusia ni] >ref|XP_026746461.1| protein sprouty [Trichoplusia ni] >ref|XP_026746468.1| protein sprouty [Trichoplusia ni] >ref|XP_026746474.1| protein sprouty [Trichoplusia ni]	-	-	-	ko:K17383,ko:K17384	ko04013,ko05206,map04013,map05206	-	-	ko00000,ko00001	S	2D81R@1|root,2T8CK@2759|Eukaryota,392WE@33154|Opisthokonta,3C877@33208|Metazoa,3DNG8@33213|Bilateria,424TI@6656|Arthropoda,3SU4R@50557|Insecta,44AMH@7088|Lepidoptera	33208|Metazoa
2h	Nematode	Up	KAJ8708216.1	copulation	-	LOW QUALITY PROTEIN: protein lingerer [Spodoptera litura]	-	-	-	-	-	-	-	-	S	2C0H4@1|root,2TBWM@2759|Eukaryota,3978J@33154|Opisthokonta,3CBJ3@33208|Metazoa,3DSUF@33213|Bilateria,428X9@6656|Arthropoda,3SYE0@50557|Insecta,4477H@7088|Lepidoptera	33208|Metazoa
2h	Nematode	Up	KAJ8728486.1	Putative GTP-ase activating proteins for the small GTPase, ARF	ArfGap	ADP-ribosylation factor GTPase activating protein 3 [Anticarsia gemmatalis]	ARFGAP2	GO:0001654,GO:0001745,GO:0002790,GO:0003674,GO:0005096,GO:0005215,GO:0005488,GO:0005515,GO:0005575,GO:0005622,GO:0005623,GO:0005737,GO:0005794,GO:0005829,GO:0005886,GO:0006810,GO:0006886,GO:0006888,GO:0006890,GO:0007275,GO:0007423,GO:0008047,GO:0008104,GO:0008150,GO:0008565,GO:0009306,GO:0009653,GO:0009887,GO:0009987,GO:0012505,GO:0015031,GO:0015833,GO:0016020,GO:0016192,GO:0030234,GO:0030695,GO:…	-	ko:K12493	ko04144,map04144	-	-	ko00000,ko00001,ko04131	T	COG5347@1|root,KOG0706@2759|Eukaryota,38GNH@33154|Opisthokonta,3B97V@33208|Metazoa,3CRSW@33213|Bilateria,41UNA@6656|Arthropoda,3SHXC@50557|Insecta,4426T@7088|Lepidoptera	33208|Metazoa
2h	Nematode	Up	KAJ8705230.1	basic region leucin zipper	Vert_IL3-reg_TF,bZIP_2	-	NFIL3	GO:0000122,GO:0000976,GO:0000977,GO:0000978,GO:0000981,GO:0000982,GO:0000987,GO:0001012,GO:0001067,GO:0001078,GO:0001227,GO:0002009,GO:0002165,GO:0002376,GO:0002520,GO:0003674,GO:0003676,GO:0003677,GO:0003690,GO:0003700,GO:0003712,GO:0003714,GO:0005488,GO:0005515,GO:0005575,GO:0005622,GO:0005623,GO:0005634,GO:0006139,GO:0006351,GO:0006355,GO:0006357,GO:0006366,GO:0006725,GO:0006807,GO:0006955,GO:…	-	ko:K09059,ko:K12114	ko04711,map04711	-	-	ko00000,ko00001,ko03000	K	KOG3119@1|root,KOG3119@2759|Eukaryota,39X01@33154|Opisthokonta,3BNNK@33208|Metazoa,3CRY6@33213|Bilateria,41TEM@6656|Arthropoda,3SH8B@50557|Insecta,441UC@7088|Lepidoptera	33208|Metazoa
2h	Nematode	Up	KAJ8714770.1	TB domain	EGF_CA,FXa_inhibition,Sushi,TB,hEGF	-	FBN1	GO:0000902,GO:0000904,GO:0001501,GO:0001527,GO:0001654,GO:0001655,GO:0001656,GO:0001822,GO:0001932,GO:0001934,GO:0002682,GO:0002683,GO:0002761,GO:0002762,GO:0003674,GO:0005102,GO:0005178,GO:0005179,GO:0005198,GO:0005201,GO:0005488,GO:0005509,GO:0005515,GO:0005539,GO:0005575,GO:0005576,GO:0005604,GO:0005615,GO:0005622,GO:0005623,GO:0005737,GO:0005783,GO:0005788,GO:0005975,GO:0005996,GO:0006006,GO:…	-	ko:K06825,ko:K17307	-	-	-	ko00000,ko00536,ko04147,ko04516	T	KOG1217@1|root,KOG1217@2759|Eukaryota,38BUP@33154|Opisthokonta,3BA2W@33208|Metazoa,3CUNH@33213|Bilateria,41VP3@6656|Arthropoda,3SGWN@50557|Insecta,444AE@7088|Lepidoptera	33208|Metazoa
2h	Nematode	Up	KAJ8728485.1	Zinc ion binding	Bromodomain,PHD,zf-B_box,zf-RING_UBOX	transcription intermediary factor 1-alpha-like [Anticarsia gemmatalis]	TRIM24	GO:0000122,GO:0000228,GO:0000785,GO:0000790,GO:0000791,GO:0000902,GO:0000904,GO:0000976,GO:0000977,GO:0000978,GO:0000987,GO:0001012,GO:0001067,GO:0002039,GO:0002262,GO:0002376,GO:0002520,GO:0003674,GO:0003676,GO:0003677,GO:0003682,GO:0003690,GO:0003712,GO:0003713,GO:0003824,GO:0004672,GO:0004713,GO:0004842,GO:0005102,GO:0005488,GO:0005515,GO:0005575,GO:0005622,GO:0005623,GO:0005634,GO:0005654,GO:…	2.3.2.27,2.7.12.1	ko:K08825,ko:K08881,ko:K08883	-	-	-	ko00000,ko01000,ko01001,ko04121,ko04131	O	KOG2177@1|root,KOG2177@2759|Eukaryota,38G1C@33154|Opisthokonta,3B9TN@33208|Metazoa,3CU8W@33213|Bilateria,41VY3@6656|Arthropoda,3SH83@50557|Insecta,4420G@7088|Lepidoptera	33208|Metazoa
2h	Nematode	Up	KAJ8710223.1	Pyridoxal-dependent decarboxylase, pyridoxal binding domain	Orn_Arg_deC_N,Orn_DAP_Arg_deC	ornithine decarboxylase [Spodoptera litura]	-	GO:0003674,GO:0003824,GO:0004586,GO:0005575,GO:0005622,GO:0005623,GO:0005737,GO:0006082,GO:0006520,GO:0006576,GO:0006591,GO:0006595,GO:0006596,GO:0006807,GO:0008150,GO:0008152,GO:0009058,GO:0009308,GO:0009309,GO:0009445,GO:0009446,GO:0009987,GO:0016829,GO:0016830,GO:0016831,GO:0019752,GO:0033387,GO:0034641,GO:0042401,GO:0043436,GO:0044106,GO:0044237,GO:0044238,GO:0044249,GO:0044271,GO:0044281,GO:…	4.1.1.17	ko:K01581	ko00330,ko00480,ko01100,ko01110,ko01130,map00330,map00480,map01100,map01110,map01130	M00134	R00670	ko00000,ko00001,ko00002,ko01000	E	COG0019@1|root,KOG0622@2759|Eukaryota,38CIN@33154|Opisthokonta,3BDIS@33208|Metazoa,3CT3U@33213|Bilateria,41UBW@6656|Arthropoda,3SH2X@50557|Insecta,442JB@7088|Lepidoptera	33208|Metazoa
2h	Nematode	Up	KAJ8711231.1	LsmAD	LsmAD,PAM2,SM-ATX	ataxin-2-like protein isoform X5 [Helicoverpa armigera]	ATXN2	GO:0000003,GO:0000226,GO:0000278,GO:0000280,GO:0000902,GO:0000910,GO:0001654,GO:0001709,GO:0001745,GO:0001751,GO:0001754,GO:0002090,GO:0002091,GO:0003006,GO:0003008,GO:0003674,GO:0003676,GO:0003723,GO:0005102,GO:0005154,GO:0005488,GO:0005515,GO:0005575,GO:0005622,GO:0005623,GO:0005634,GO:0005654,GO:0005737,GO:0005794,GO:0005802,GO:0005829,GO:0005844,GO:0006139,GO:0006403,GO:0006417,GO:0006725,GO:…	-	-	-	-	-	-	A	COG5180@1|root,KOG2375@2759|Eukaryota,39VK1@33154|Opisthokonta,3BINR@33208|Metazoa,3CV5S@33213|Bilateria,41YJU@6656|Arthropoda,3SZMA@50557|Insecta,46EIN@7399|Hymenoptera	33208|Metazoa
2h	Nematode	Up	KAJ8733900.1	GTPase-activator protein for Ras-like GTPases	BTK,C2,PH,RasGAP	-	RASA2	GO:0000165,GO:0000578,GO:0002009,GO:0002165,GO:0003002,GO:0003008,GO:0003674,GO:0005096,GO:0005215,GO:0005216,GO:0005217,GO:0005261,GO:0005262,GO:0005575,GO:0005622,GO:0005623,GO:0005737,GO:0005829,GO:0005886,GO:0006355,GO:0006357,GO:0006464,GO:0006468,GO:0006793,GO:0006796,GO:0006807,GO:0006810,GO:0006811,GO:0006812,GO:0006816,GO:0006873,GO:0006874,GO:0006875,GO:0006950,GO:0007154,GO:0007165,GO:…	-	ko:K08053,ko:K12380	ko04010,ko04013,ko04014,ko05203,map04010,map04013,map04014,map05203	-	-	ko00000,ko00001	T	KOG2059@1|root,KOG2059@2759|Eukaryota,38CMR@33154|Opisthokonta,3BAER@33208|Metazoa,3D06M@33213|Bilateria,41V5Y@6656|Arthropoda,3SGFU@50557|Insecta,443MV@7088|Lepidoptera	33208|Metazoa
2h	Nematode	Up	KAJ8704159.1	Galectin	Gal-bind_lectin	-	GALE5	-	-	ko:K10093	-	-	-	ko00000,ko04091	W	KOG3587@1|root,KOG3587@2759|Eukaryota,3A3XD@33154|Opisthokonta,3BRYP@33208|Metazoa,3D88V@33213|Bilateria,41ZWE@6656|Arthropoda,3SN54@50557|Insecta,449SJ@7088|Lepidoptera	33208|Metazoa
2h	Nematode	Up	KAJ8718913.1	Trypsin-like serine protease	Trypsin	-	-	-	3.4.21.119	ko:K09463	-	-	-	ko00000,ko01000,ko01002	E	COG5640@1|root,KOG3627@2759|Eukaryota,391BS@33154|Opisthokonta,3C6ZR@33208|Metazoa,3DMZS@33213|Bilateria,424FR@6656|Arthropoda,3T0TD@50557|Insecta,443V1@7088|Lepidoptera	33208|Metazoa
2h	Nematode	Up	KAJ8710945.1	Glycosyltransferase family 92	Glyco_transf_92	-	-	GO:0003674,GO:0003824,GO:0005575,GO:0005622,GO:0005623,GO:0006491,GO:0006807,GO:0008150,GO:0008152,GO:0008194,GO:0008378,GO:0009100,GO:0009987,GO:0016740,GO:0016757,GO:0016758,GO:0019538,GO:0035250,GO:0043170,GO:0043226,GO:0043229,GO:0044237,GO:0044238,GO:0044260,GO:0044424,GO:0044464,GO:0071704,GO:1901135,GO:1901564	-	-	-	-	-	-	S	KOG4735@1|root,KOG4735@2759|Eukaryota,39W9H@33154|Opisthokonta,3BKJ2@33208|Metazoa,3CZ1J@33213|Bilateria,41WPN@6656|Arthropoda,3SIW7@50557|Insecta,443DB@7088|Lepidoptera	33208|Metazoa
2h	Nematode	Up	KAJ8720108.1	-	-	inositol-trisphosphate 3-kinase A isoform X1 [Helicoverpa armigera]	-	-	-	-	-	-	-	-	-	2F9KE@1|root,2TAS2@2759|Eukaryota,395SV@33154|Opisthokonta,3CA7X@33208|Metazoa,3DRCU@33213|Bilateria,427H7@6656|Arthropoda,3SXAM@50557|Insecta,4442R@7088|Lepidoptera	33208|Metazoa
2h	Nematode	Up	KAJ8714725.1	The coatomer is a cytosolic protein complex that binds to dilysine motifs and reversibly associates with Golgi non- clathrin-coated vesicles, which further mediate biosynthetic protein transport from the ER, via the Golgi up to the trans Golgi network. The coatomer complex is required for budding from Golgi membranes, and is essential for the retrograde Golgi-to-ER transport of dilysine-tagged pr…	Coatomer_E	coatomer subunit epsilon [Spodoptera frugiperda]	COPE	GO:0000139,GO:0005575,GO:0005622,GO:0005623,GO:0005634,GO:0005654,GO:0005737,GO:0005783,GO:0005789,GO:0005794,GO:0005798,GO:0005829,GO:0006810,GO:0006888,GO:0006890,GO:0006891,GO:0008150,GO:0012505,GO:0012506,GO:0016020,GO:0016192,GO:0030117,GO:0030120,GO:0030126,GO:0030133,GO:0030135,GO:0030137,GO:0030659,GO:0030660,GO:0030662,GO:0030663,GO:0031090,GO:0031410,GO:0031974,GO:0031981,GO:0031982,GO:…	-	ko:K17268	-	-	-	ko00000,ko04131,ko04147	U	KOG3081@1|root,KOG3081@2759|Eukaryota,38HBK@33154|Opisthokonta,3BJ6C@33208|Metazoa,3CVAE@33213|Bilateria,41TS1@6656|Arthropoda,3SJ1X@50557|Insecta,444QV@7088|Lepidoptera	33208|Metazoa
2h	Nematode	Up	KAJ8727794.1	ST7 protein	ST7	-	ST7	GO:0001558,GO:0008150,GO:0009987,GO:0016043,GO:0030198,GO:0030308,GO:0040008,GO:0043062,GO:0045595,GO:0045926,GO:0048519,GO:0048523,GO:0050789,GO:0050793,GO:0050794,GO:0051128,GO:0065007,GO:0071840	-	-	-	-	-	-	S	KOG3807@1|root,KOG3807@2759|Eukaryota,3909Y@33154|Opisthokonta,3BDGC@33208|Metazoa,3CZ4R@33213|Bilateria,41VI3@6656|Arthropoda,3SHEZ@50557|Insecta,446PW@7088|Lepidoptera	33208|Metazoa
2h	Nematode	Up	KAJ8721146.1	-	-	-	-	-	-	-	-	-	-	-	-	2F6E1@1|root,2T7G4@2759|Eukaryota,391S1@33154|Opisthokonta,3C79B@33208|Metazoa,3DN9E@33213|Bilateria,424PI@6656|Arthropoda,3SSPK@50557|Insecta,44AB6@7088|Lepidoptera	33208|Metazoa
2h	Nematode	Up	KAJ8717544.1	Acyltransferase	Acyltransferase	-	TAZ	GO:0000003,GO:0002376,GO:0002520,GO:0003006,GO:0003008,GO:0003012,GO:0003013,GO:0003015,GO:0003674,GO:0003824,GO:0003841,GO:0005575,GO:0005622,GO:0005623,GO:0005737,GO:0005739,GO:0005740,GO:0005743,GO:0006091,GO:0006119,GO:0006139,GO:0006163,GO:0006629,GO:0006644,GO:0006650,GO:0006655,GO:0006725,GO:0006753,GO:0006793,GO:0006796,GO:0006807,GO:0006936,GO:0006941,GO:0006996,GO:0007005,GO:0007006,GO:…	-	ko:K13511	ko00564,map00564	-	R09037	ko00000,ko00001,ko01000,ko01004	I	KOG2847@1|root,KOG2847@2759|Eukaryota,38FYN@33154|Opisthokonta,3BCQT@33208|Metazoa,3CWXC@33213|Bilateria,41XUS@6656|Arthropoda,3SFNB@50557|Insecta,446CT@7088|Lepidoptera	33208|Metazoa
2h	Nematode	Up	KAJ8714764.1	Zinc ion binding	DZF,zf-met	-	ZFR	GO:0000375,GO:0000377,GO:0000398,GO:0005575,GO:0005622,GO:0005623,GO:0005634,GO:0005694,GO:0005737,GO:0006139,GO:0006396,GO:0006397,GO:0006725,GO:0006807,GO:0008150,GO:0008152,GO:0008380,GO:0009987,GO:0010467,GO:0016070,GO:0016071,GO:0034641,GO:0043170,GO:0043226,GO:0043227,GO:0043228,GO:0043229,GO:0043231,GO:0043232,GO:0044237,GO:0044238,GO:0044424,GO:0044464,GO:0046483,GO:0071704,GO:0090304,GO:…	-	ko:K13203	-	-	-	ko00000,ko03041	A	KOG3792@1|root,KOG3792@2759|Eukaryota,38ESR@33154|Opisthokonta,3BABV@33208|Metazoa,3CTKN@33213|Bilateria,41VXP@6656|Arthropoda,3SKBT@50557|Insecta,442XS@7088|Lepidoptera	33208|Metazoa
2h	Nematode	Up	KAJ8719902.1	Fes/CIP4, and EFC/F-BAR homology domain	FCH,RhoGAP,SH3_1,SH3_2	-	SRGAP1	GO:0000226,GO:0000902,GO:0000904,GO:0001667,GO:0003363,GO:0003674,GO:0005096,GO:0005488,GO:0005515,GO:0005575,GO:0005622,GO:0005623,GO:0005634,GO:0005654,GO:0005737,GO:0005829,GO:0005886,GO:0005912,GO:0005938,GO:0006928,GO:0006996,GO:0007010,GO:0007017,GO:0007154,GO:0007155,GO:0007165,GO:0007264,GO:0007265,GO:0007266,GO:0007275,GO:0007399,GO:0007417,GO:0007420,GO:0008047,GO:0008150,GO:0008347,GO:…	-	ko:K07526	ko04360,map04360	-	-	ko00000,ko00001,ko04131	Z	KOG3565@1|root,KOG3565@2759|Eukaryota,38E5U@33154|Opisthokonta,3BCX7@33208|Metazoa,3CWEW@33213|Bilateria,41XFZ@6656|Arthropoda,3SI07@50557|Insecta,441CE@7088|Lepidoptera	33208|Metazoa
2h	Nematode	Up	KAJ8722978.1	Pyridine nucleotide-disulphide oxidoreductase, dimerisation domain	Pyr_redox_2,Pyr_redox_dim	thioredoxin reductase 1, mitochondrial isoform X1 [Spodoptera frugiperda]	TXNRD2	GO:0000302,GO:0000305,GO:0001666,GO:0002376,GO:0002520,GO:0003674,GO:0003824,GO:0004362,GO:0004791,GO:0005488,GO:0005515,GO:0005575,GO:0005622,GO:0005623,GO:0005737,GO:0005739,GO:0005759,GO:0005829,GO:0006950,GO:0006979,GO:0007275,GO:0007507,GO:0007568,GO:0008150,GO:0008152,GO:0008340,GO:0009628,GO:0009636,GO:0009987,GO:0010035,GO:0010259,GO:0010269,GO:0015036,GO:0015037,GO:0015038,GO:0016209,GO:…	1.8.1.9	ko:K22182	ko00450,ko05200,ko05225,map00450,map05200,map05225	-	R03596,R09372	ko00000,ko00001,ko01000	O	COG1249@1|root,KOG4716@2759|Eukaryota,38BHT@33154|Opisthokonta,3BBN5@33208|Metazoa,3CS3G@33213|Bilateria,41W65@6656|Arthropoda,3SGY8@50557|Insecta,44440@7088|Lepidoptera	33208|Metazoa
2h	Nematode	Up	KAJ8720060.1	helix loop helix domain	HLH	-	-	GO:0000981,GO:0002009,GO:0002165,GO:0003002,GO:0003674,GO:0003700,GO:0005488,GO:0005515,GO:0006355,GO:0006357,GO:0007155,GO:0007275,GO:0007389,GO:0007444,GO:0007472,GO:0007474,GO:0007476,GO:0007498,GO:0007517,GO:0007525,GO:0007552,GO:0007560,GO:0008134,GO:0008150,GO:0009653,GO:0009791,GO:0009886,GO:0009887,GO:0009888,GO:0009889,GO:0010468,GO:0010556,GO:0016203,GO:0019219,GO:0019222,GO:0022610,GO:…	-	ko:K09104	-	-	-	ko00000,ko03000	K	KOG4395@1|root,KOG4395@2759|Eukaryota,3A8J9@33154|Opisthokonta,3BUM5@33208|Metazoa,3DAYE@33213|Bilateria,4216N@6656|Arthropoda,3SPPF@50557|Insecta,449VZ@7088|Lepidoptera	33208|Metazoa
2h	Nematode	Up	KAJ8736734.1	non-membrane spanning protein tyrosine kinase activity. It is involved in the biological process described with protein phosphorylation	F_actin_bind,Pkinase_Tyr,SH2,SH3_1	tyrosine-protein kinase Abl isoform X2 [Spodoptera frugiperda]	ABL1	GO:0000003,GO:0000075,GO:0000077,GO:0000149,GO:0000166,GO:0000278,GO:0000287,GO:0000302,GO:0000902,GO:0000904,GO:0001101,GO:0001558,GO:0001654,GO:0001667,GO:0001700,GO:0001703,GO:0001726,GO:0001764,GO:0001775,GO:0001776,GO:0001782,GO:0001784,GO:0001817,GO:0001819,GO:0001838,GO:0001841,GO:0001843,GO:0001891,GO:0001922,GO:0001932,GO:0001933,GO:0001934,GO:0001952,GO:0001954,GO:0002009,GO:0002064,GO:…	2.7.10.2	ko:K03679,ko:K06619,ko:K08887	ko03018,ko04012,ko04014,ko04110,ko04360,ko04722,ko05130,ko05131,ko05200,ko05206,ko05220,ko05416,map03018,map04012,map04014,map04110,map04360,map04722,map05130,map05131,map05200,map05206,map05220,map05416	M00390,M00391	-	ko00000,ko00001,ko00002,ko01000,ko01001,ko03019	T	COG0515@1|root,KOG4278@2759|Eukaryota,38G3R@33154|Opisthokonta,3BB40@33208|Metazoa,3CSA6@33213|Bilateria,41VEK@6656|Arthropoda,3SFWC@50557|Insecta,448A7@7088|Lepidoptera	33208|Metazoa
2h	Nematode	Up	KAJ8720468.1	Protein kinase C terminal domain	PH,Pkinase,Pkinase_C	-	AKT3	GO:0000002,GO:0000003,GO:0000060,GO:0000079,GO:0000166,GO:0000271,GO:0000302,GO:0000768,GO:0001101,GO:0001503,GO:0001505,GO:0001558,GO:0001568,GO:0001649,GO:0001666,GO:0001667,GO:0001701,GO:0001726,GO:0001776,GO:0001890,GO:0001892,GO:0001893,GO:0001894,GO:0001932,GO:0001933,GO:0001934,GO:0001936,GO:0001938,GO:0001944,GO:0002028,GO:0002237,GO:0002260,GO:0002376,GO:0002682,GO:0002684,GO:0002694,GO:…	2.7.11.1	ko:K04456	ko01521,ko01522,ko01524,ko04010,ko04012,ko04014,ko04015,ko04022,ko04024,ko04062,ko04066,ko04068,ko04071,ko04072,ko04140,ko04150,ko04151,ko04152,ko04210,ko04211,ko04212,ko04213,ko04218,ko04261,ko04370,ko04371,ko04380,ko04510,ko04550,ko04611,ko04620,ko04630,ko04660,ko04662,ko04664,ko04666,ko04668,ko04722,ko04725,ko04728,ko04910,ko04914,ko04915,ko04917,ko04919,ko04920,ko04922,ko04923,ko04926,ko04931…	M00676	-	ko00000,ko00001,ko00002,ko01000,ko01001	T	COG0515@1|root,KOG0690@2759|Eukaryota,3AEGX@33154|Opisthokonta,3BA4G@33208|Metazoa,3CRYE@33213|Bilateria,41U7S@6656|Arthropoda,3SJSB@50557|Insecta,4441W@7088|Lepidoptera	33208|Metazoa
2h	Nematode	Up	KAJ8736809.1	Plexin repeat	PSI	-	PLXDC2	GO:0001525,GO:0001568,GO:0001944,GO:0005575,GO:0005576,GO:0005615,GO:0005622,GO:0005623,GO:0005737,GO:0005886,GO:0005911,GO:0005923,GO:0007275,GO:0008150,GO:0009653,GO:0016020,GO:0030054,GO:0030425,GO:0032501,GO:0032502,GO:0032991,GO:0035239,GO:0035295,GO:0036477,GO:0042995,GO:0043005,GO:0043025,GO:0043235,GO:0043296,GO:0044297,GO:0044421,GO:0044424,GO:0044463,GO:0044464,GO:0048514,GO:0048646,GO:…	-	-	-	-	-	-	W	KOG3848@1|root,KOG3848@2759|Eukaryota,38JUB@33154|Opisthokonta,3BH36@33208|Metazoa,3CUQ2@33213|Bilateria,41UMB@6656|Arthropoda,3SIYW@50557|Insecta,442QV@7088|Lepidoptera	33208|Metazoa
2h	Nematode	Up	KAJ8709916.1	BTB/POZ domain	BTB	-	-	-	-	ko:K15046	ko05164,map05164	-	-	ko00000,ko00001	S	KOG4441@1|root,KOG4441@2759|Eukaryota,398B3@33154|Opisthokonta,3CCJF@33208|Metazoa,3DTVR@33213|Bilateria,42BBX@6656|Arthropoda,3SUCQ@50557|Insecta,44AXP@7088|Lepidoptera	33208|Metazoa
2h	Nematode	Up	KAJ8720349.1	FORKHEAD	Forkhead	-	FOXN3	GO:0000075,GO:0000077,GO:0000278,GO:0000976,GO:0000981,GO:0001067,GO:0001501,GO:0001666,GO:0003674,GO:0003676,GO:0003677,GO:0003690,GO:0003700,GO:0005488,GO:0005515,GO:0005575,GO:0005622,GO:0005623,GO:0005634,GO:0006355,GO:0006357,GO:0006950,GO:0006974,GO:0007049,GO:0007093,GO:0007095,GO:0007275,GO:0007346,GO:0007507,GO:0008022,GO:0008150,GO:0009628,GO:0009653,GO:0009790,GO:0009887,GO:0009888,GO:…	-	ko:K09407	-	-	-	ko00000,ko03000	K	COG5025@1|root,KOG2294@2759|Eukaryota,38FZG@33154|Opisthokonta,3BGW0@33208|Metazoa,3CSW9@33213|Bilateria,41YYY@6656|Arthropoda,3SM44@50557|Insecta,444W4@7088|Lepidoptera	33208|Metazoa
2h	Nematode	Up	KAJ8718748.1	Nuclear transport factor 2 (NTF2) domain	NTF2,RRM_1	ras GTPase-activating protein-binding protein 2 [Melitaea cinxia]	G3BP2	GO:0000003,GO:0000375,GO:0000377,GO:0000398,GO:0001654,GO:0001736,GO:0001738,GO:0001745,GO:0001751,GO:0001752,GO:0001754,GO:0002009,GO:0002064,GO:0002065,GO:0002066,GO:0003002,GO:0003006,GO:0003674,GO:0003676,GO:0003678,GO:0003723,GO:0003724,GO:0003729,GO:0003824,GO:0004003,GO:0004004,GO:0004386,GO:0005198,GO:0005488,GO:0005515,GO:0005575,GO:0005622,GO:0005623,GO:0005634,GO:0005737,GO:0005829,GO:…	3.6.4.12,3.6.4.13	ko:K17265	-	-	-	ko00000,ko01000,ko03019,ko04147	T	KOG0116@1|root,KOG0116@2759|Eukaryota,390RG@33154|Opisthokonta,3B9P4@33208|Metazoa,3CZ8D@33213|Bilateria,41V5G@6656|Arthropoda,3SH97@50557|Insecta,4465G@7088|Lepidoptera	33208|Metazoa
2h	Nematode	Up	KAJ8706785.1	Has a role in spermatogenesis and oogenesis	Ldl_recept_b	-	cue	GO:0008150,GO:0042592,GO:0042749,GO:0042752,GO:0042753,GO:0045187,GO:0045938,GO:0048518,GO:0048520,GO:0048878,GO:0050789,GO:0050795,GO:0051239,GO:0051240,GO:0055088,GO:0055090,GO:0065007,GO:0065008,GO:0070328	-	-	-	-	-	-	T	KOG1215@1|root,KOG1215@2759|Eukaryota,39U8C@33154|Opisthokonta,3BKX0@33208|Metazoa,3D21C@33213|Bilateria,41WMM@6656|Arthropoda,3SKJP@50557|Insecta,450D5@7147|Diptera,45NJF@7214|Drosophilidae	33208|Metazoa
2h	Nematode	Up	KAJ8710450.1	WD domain, G-beta repeat	WD40	mRNA export factor [Trichoplusia ni]	RAE1	GO:0000003,GO:0000278,GO:0000280,GO:0000922,GO:0000972,GO:0001650,GO:0003674,GO:0003676,GO:0003723,GO:0005488,GO:0005515,GO:0005575,GO:0005622,GO:0005623,GO:0005634,GO:0005635,GO:0005643,GO:0005730,GO:0005737,GO:0005739,GO:0005819,GO:0005856,GO:0005929,GO:0006403,GO:0006405,GO:0006406,GO:0006606,GO:0006611,GO:0006810,GO:0006886,GO:0006913,GO:0006996,GO:0007049,GO:0007127,GO:0007140,GO:0007141,GO:…	-	ko:K14298	ko03013,ko05164,map03013,map05164	M00427	-	ko00000,ko00001,ko00002,ko03019,ko03036	A	KOG0647@1|root,KOG0647@2759|Eukaryota,38DJV@33154|Opisthokonta,3BBDT@33208|Metazoa,3CR6G@33213|Bilateria,41UR2@6656|Arthropoda,3SHKZ@50557|Insecta,445GI@7088|Lepidoptera	33208|Metazoa
2h	Nematode	Up	KAJ8725314.1	Protein tyrosine phosphatase activity. It is involved in the biological process described with protein dephosphorylation	Y_phosphatase,fn3	-	-	GO:0000902,GO:0000904,GO:0001708,GO:0002119,GO:0002164,GO:0003008,GO:0003674,GO:0003824,GO:0004721,GO:0004725,GO:0004888,GO:0005001,GO:0005575,GO:0005622,GO:0005623,GO:0005886,GO:0006464,GO:0006470,GO:0006793,GO:0006796,GO:0006807,GO:0006928,GO:0006935,GO:0007154,GO:0007165,GO:0007275,GO:0007399,GO:0007409,GO:0007411,GO:0007417,GO:0007424,GO:0007610,GO:0007611,GO:0007613,GO:0007616,GO:0008045,GO:…	3.1.3.48	ko:K05694	ko04520,map04520	-	-	ko00000,ko00001,ko01000,ko01009,ko04516	T	COG5599@1|root,KOG0791@2759|Eukaryota,398AJ@33154|Opisthokonta,3BGHT@33208|Metazoa,3CTHQ@33213|Bilateria,41U2F@6656|Arthropoda,3SI0B@50557|Insecta,4416X@7088|Lepidoptera	33208|Metazoa
2h	Nematode	Up	KAJ8709917.1	Acetylgalactosaminyltransferase activity	CHGN	chondroitin sulfate synthase 2 [Helicoverpa armigera]	CHPF	GO:0000139,GO:0003008,GO:0003674,GO:0003824,GO:0005488,GO:0005515,GO:0005575,GO:0005622,GO:0005623,GO:0005737,GO:0005794,GO:0006022,GO:0006023,GO:0006024,GO:0006029,GO:0006082,GO:0006790,GO:0006807,GO:0007600,GO:0008150,GO:0008152,GO:0008194,GO:0008376,GO:0009058,GO:0009059,GO:0009100,GO:0009101,GO:0009987,GO:0012505,GO:0015020,GO:0016020,GO:0016740,GO:0016757,GO:0016758,GO:0019233,GO:0019538,GO:…	2.4.1.175,2.4.1.226	ko:K00747,ko:K03419	ko00532,ko01100,map00532,map01100	M00058	R04603,R05931,R05932,R05933,R05934,R07336	ko00000,ko00001,ko00002,ko01000,ko01003	G	KOG3708@1|root,KOG3708@2759|Eukaryota,38C6E@33154|Opisthokonta,3BCCR@33208|Metazoa,3CSWN@33213|Bilateria,41U6R@6656|Arthropoda,3SGAN@50557|Insecta,4484G@7088|Lepidoptera	33208|Metazoa
2h	Nematode	Up	KAJ8736743.1	Selenoprotein SelK_SelG	SelK_SelG	-	-	GO:0001700,GO:0002376,GO:0003002,GO:0005575,GO:0005622,GO:0005623,GO:0005737,GO:0005783,GO:0005789,GO:0005794,GO:0006810,GO:0006811,GO:0006812,GO:0006816,GO:0006873,GO:0006874,GO:0006875,GO:0007275,GO:0007350,GO:0007389,GO:0007568,GO:0008150,GO:0008340,GO:0009790,GO:0009792,GO:0009880,GO:0009987,GO:0010259,GO:0010470,GO:0012505,GO:0016020,GO:0019725,GO:0022603,GO:0030001,GO:0030003,GO:0031984,GO:…	-	-	-	-	-	-	S	2E0K0@1|root,2S803@2759|Eukaryota,3ASDE@33154|Opisthokonta,3C3K9@33208|Metazoa,3DK29@33213|Bilateria,421H0@6656|Arthropoda,3T18Z@50557|Insecta,44A3T@7088|Lepidoptera	33208|Metazoa
2h	Nematode	Up	KAJ8716913.1	NRDE-2, necessary for RNA interference	NRDE-2	-	NRDE2	GO:0000375,GO:0000377,GO:0000398,GO:0005575,GO:0005622,GO:0005623,GO:0005634,GO:0005681,GO:0006139,GO:0006325,GO:0006342,GO:0006355,GO:0006396,GO:0006397,GO:0006725,GO:0006807,GO:0006996,GO:0008150,GO:0008152,GO:0008380,GO:0009889,GO:0009890,GO:0009892,GO:0009987,GO:0010467,GO:0010468,GO:0010556,GO:0010558,GO:0010605,GO:0010608,GO:0010629,GO:0016043,GO:0016070,GO:0016071,GO:0016246,GO:0016441,GO:…	-	-	-	-	-	-	S	KOG1972@1|root,KOG1972@2759|Eukaryota,38D5B@33154|Opisthokonta,3B9DC@33208|Metazoa,3CVB9@33213|Bilateria,41Y5R@6656|Arthropoda,3SK9I@50557|Insecta	33208|Metazoa
2h	Nematode	Up	KAJ8705957.1	GTP cyclohydrolase I	GTP_cyclohydroI	-	-	GO:0000166,GO:0000278,GO:0001882,GO:0001883,GO:0002164,GO:0002165,GO:0002168,GO:0003674,GO:0003824,GO:0003933,GO:0003934,GO:0005488,GO:0005515,GO:0005525,GO:0005575,GO:0005622,GO:0005623,GO:0005737,GO:0006066,GO:0006082,GO:0006520,GO:0006570,GO:0006582,GO:0006584,GO:0006585,GO:0006725,GO:0006728,GO:0006729,GO:0006732,GO:0006807,GO:0007049,GO:0007275,GO:0007389,GO:0007591,GO:0008150,GO:0008152,GO:…	3.5.4.16	ko:K01495	ko00790,ko01100,map00790,map01100	M00126,M00841,M00842,M00843	R00428,R04639,R05046,R05048	ko00000,ko00001,ko00002,ko01000	H	COG0302@1|root,KOG2698@2759|Eukaryota,38CYY@33154|Opisthokonta,3BE4R@33208|Metazoa,3CYQZ@33213|Bilateria,41TEJ@6656|Arthropoda,3SKDK@50557|Insecta,449HW@7088|Lepidoptera	33208|Metazoa
2h	Nematode	Up	KAJ8712162.1	Wiskott Aldrich syndrome homology region 2	WH2	LOW QUALITY PROTEIN: actin-binding protein WASF3 [Helicoverpa armigera]	WASF1	GO:0000003,GO:0000768,GO:0000902,GO:0000904,GO:0001501,GO:0001525,GO:0001568,GO:0001654,GO:0001667,GO:0001726,GO:0001745,GO:0001764,GO:0001944,GO:0002252,GO:0002253,GO:0002376,GO:0002429,GO:0002431,GO:0002433,GO:0002520,GO:0002682,GO:0002684,GO:0002757,GO:0002764,GO:0002768,GO:0003006,GO:0003674,GO:0003779,GO:0005488,GO:0005515,GO:0005575,GO:0005622,GO:0005623,GO:0005634,GO:0005737,GO:0005739,GO:…	-	ko:K05748,ko:K05753,ko:K06083,ko:K06220	ko04520,ko04666,ko04810,ko05100,ko05131,ko05132,ko05231,map04520,map04666,map04810,map05100,map05131,map05132,map05231	-	-	ko00000,ko00001,ko04812	Z	KOG1830@1|root,KOG1830@2759|Eukaryota,38FJQ@33154|Opisthokonta,3BBVV@33208|Metazoa,3CRUH@33213|Bilateria,41V9M@6656|Arthropoda,3SHBA@50557|Insecta,4481X@7088|Lepidoptera	33208|Metazoa
2h	Nematode	Up	KAJ8723681.1	RNA recognition motif	RRM_1	-	-	GO:0003674,GO:0003676,GO:0003723,GO:0003729,GO:0005488,GO:0097159,GO:1901363	-	ko:K13187,ko:K13189	-	-	-	ko00000,ko03041	A	KOG0118@1|root,KOG0118@2759|Eukaryota,3A8HI@33154|Opisthokonta,3BU42@33208|Metazoa,3DAK8@33213|Bilateria,4216J@6656|Arthropoda,3SPJJ@50557|Insecta,4469B@7088|Lepidoptera	33208|Metazoa
2h	Nematode	Up	KAJ8719171.1	domain-containing protein	Ank_2,Ank_4,KH_1	ankyrin repeat and KH domain-containing protein 1 isoform X12 [Helicoverpa zea]	ANKRD17	GO:0000785,GO:0001568,GO:0001654,GO:0001745,GO:0001751,GO:0001754,GO:0001817,GO:0001819,GO:0001944,GO:0001955,GO:0002376,GO:0002682,GO:0002684,GO:0002697,GO:0002699,GO:0002831,GO:0002833,GO:0003674,GO:0003682,GO:0005488,GO:0005515,GO:0005575,GO:0005622,GO:0005623,GO:0005634,GO:0005635,GO:0005694,GO:0005737,GO:0006275,GO:0006950,GO:0006952,GO:0006955,GO:0006959,GO:0006996,GO:0007005,GO:0007010,GO:…	-	ko:K16726	-	-	-	ko00000,ko03036	T	KOG4369@1|root,KOG4369@2759|Eukaryota,38I05@33154|Opisthokonta,3BHRH@33208|Metazoa,3CU4I@33213|Bilateria,41XRM@6656|Arthropoda,3SIQV@50557|Insecta,445JB@7088|Lepidoptera	33208|Metazoa
2h	Nematode	Up	KAJ8729795.1	Prominin	Prominin	-	PROM1	GO:0000902,GO:0001654,GO:0001655,GO:0001750,GO:0001754,GO:0001822,GO:0001894,GO:0001895,GO:0003407,GO:0003674,GO:0005488,GO:0005515,GO:0005575,GO:0005576,GO:0005615,GO:0005622,GO:0005623,GO:0005737,GO:0005783,GO:0005793,GO:0005886,GO:0005887,GO:0005902,GO:0005903,GO:0005929,GO:0007275,GO:0007399,GO:0007423,GO:0008092,GO:0008150,GO:0009653,GO:0009887,GO:0009888,GO:0009986,GO:0009987,GO:0010842,GO:…	-	ko:K06532	ko05202,map05202	-	-	ko00000,ko00001,ko04090,ko04147	S	KOG4331@1|root,KOG4331@2759|Eukaryota,39RQ5@33154|Opisthokonta,3BCE4@33208|Metazoa,3CY1Z@33213|Bilateria,41XE1@6656|Arthropoda,3SIW4@50557|Insecta,443HN@7088|Lepidoptera	33208|Metazoa
2h	Nematode	Up	KAJ8730454.1	Raptor N-terminal CASPase like domain	HEAT,Raptor_N,WD40	-	RPTOR	GO:0000003,GO:0000182,GO:0000323,GO:0001016,GO:0001025,GO:0001030,GO:0001031,GO:0001032,GO:0001067,GO:0001101,GO:0001156,GO:0001558,GO:0001932,GO:0001933,GO:0001934,GO:0001936,GO:0001938,GO:0002119,GO:0002164,GO:0002165,GO:0002791,GO:0002792,GO:0003006,GO:0003674,GO:0003676,GO:0003677,GO:0003690,GO:0004857,GO:0004860,GO:0005488,GO:0005515,GO:0005575,GO:0005622,GO:0005623,GO:0005634,GO:0005654,GO:…	-	ko:K07204	ko04136,ko04138,ko04140,ko04150,ko04151,ko04152,ko04211,ko04213,ko04714,ko04910,ko05206,map04136,map04138,map04140,map04150,map04151,map04152,map04211,map04213,map04714,map04910,map05206	-	-	ko00000,ko00001,ko04131	D	KOG1517@1|root,KOG1517@2759|Eukaryota,38C2A@33154|Opisthokonta,3BB5D@33208|Metazoa,3CT1B@33213|Bilateria,41W8E@6656|Arthropoda,3SK3U@50557|Insecta,444MR@7088|Lepidoptera	33208|Metazoa
2h	Nematode	Up	KAJ8730468.1	Sir2 family	SIR2	-	SIRT7	GO:0000122,GO:0000228,GO:0000278,GO:0000280,GO:0000785,GO:0000790,GO:0003674,GO:0003682,GO:0003824,GO:0004407,GO:0005488,GO:0005575,GO:0005622,GO:0005623,GO:0005634,GO:0005694,GO:0005730,GO:0005731,GO:0005737,GO:0006139,GO:0006325,GO:0006351,GO:0006355,GO:0006357,GO:0006464,GO:0006476,GO:0006725,GO:0006807,GO:0006996,GO:0007049,GO:0007072,GO:0008150,GO:0008152,GO:0009058,GO:0009059,GO:0009303,GO:…	2.4.2.31	ko:K11416,ko:K11417	ko04714,ko05230,map04714,map05230	-	-	ko00000,ko00001,ko01000,ko03036	BK	COG0846@1|root,KOG1905@2759|Eukaryota,39C9C@33154|Opisthokonta,3BEI0@33208|Metazoa,3CRZW@33213|Bilateria,41VRG@6656|Arthropoda,3SI36@50557|Insecta,441AN@7088|Lepidoptera	33208|Metazoa
2h	Nematode	Up	KAJ8715346.1	Uncharacterized conserved protein (DUF2362)	DUF2362	-	C12orf4	GO:0002682,GO:0002684,GO:0002694,GO:0002697,GO:0002699,GO:0002703,GO:0002886,GO:0005575,GO:0005622,GO:0005623,GO:0005737,GO:0008150,GO:0017157,GO:0032386,GO:0032879,GO:0033003,GO:0033006,GO:0043300,GO:0043304,GO:0044424,GO:0044464,GO:0048518,GO:0048583,GO:0050776,GO:0050789,GO:0050794,GO:0050865,GO:0051046,GO:0051049,GO:0060341,GO:0060627,GO:0065007,GO:1903305,GO:1903530	-	-	-	-	-	-	S	KOG4506@1|root,KOG4506@2759|Eukaryota,38F8Q@33154|Opisthokonta,3BI66@33208|Metazoa,3CVB8@33213|Bilateria,41U1S@6656|Arthropoda,3SGIP@50557|Insecta,441R4@7088|Lepidoptera	33208|Metazoa
2h	Nematode	Up	KAJ8703850.1	Has a role in spermatogenesis and oogenesis	Ldl_recept_b	-	cue	GO:0008150,GO:0042592,GO:0042749,GO:0042752,GO:0042753,GO:0045187,GO:0045938,GO:0048518,GO:0048520,GO:0048878,GO:0050789,GO:0050795,GO:0051239,GO:0051240,GO:0055088,GO:0055090,GO:0065007,GO:0065008,GO:0070328	-	-	-	-	-	-	T	KOG1215@1|root,KOG1215@2759|Eukaryota,39U8C@33154|Opisthokonta,3BKX0@33208|Metazoa,3D21C@33213|Bilateria,41WMM@6656|Arthropoda,3SKJP@50557|Insecta,450D5@7147|Diptera,45NJF@7214|Drosophilidae	33208|Metazoa
2h	Nematode	Up	KAJ8723593.1	Protein kinase C terminal domain	C1_1,C2,Pkinase,Pkinase_C	-	-	GO:0003002,GO:0003008,GO:0003674,GO:0003824,GO:0004672,GO:0004674,GO:0004697,GO:0005575,GO:0005622,GO:0005623,GO:0005886,GO:0006464,GO:0006468,GO:0006793,GO:0006796,GO:0006807,GO:0006996,GO:0007030,GO:0007275,GO:0007389,GO:0007610,GO:0007611,GO:0007613,GO:0007616,GO:0008150,GO:0008152,GO:0008285,GO:0009636,GO:0009798,GO:0009950,GO:0009953,GO:0009987,GO:0010033,GO:0010256,GO:0016020,GO:0016043,GO:…	2.7.11.13	ko:K18050	ko04022,ko04071,ko04270,ko04371,ko04530,ko04666,ko04750,ko04925,ko04930,ko04931,ko04933,ko05206,map04022,map04071,map04270,map04371,map04530,map04666,map04750,map04925,map04930,map04931,map04933,map05206	-	-	ko00000,ko00001,ko01000,ko01001	T	KOG0694@1|root,KOG0694@2759|Eukaryota,38B5Z@33154|Opisthokonta,3BDW7@33208|Metazoa,3CRM6@33213|Bilateria,41W4F@6656|Arthropoda,3SHHZ@50557|Insecta,444UW@7088|Lepidoptera	33208|Metazoa
2h	Nematode	Up	KAJ8728479.1	GTPase activator activity	BAR_3,PH,RhoGAP,SH3_9	-	-	-	-	ko:K03234,ko:K20071	ko04152,ko04921,map04152,map04921	-	-	ko00000,ko00001,ko03012,ko04131,ko04147	S	KOG1451@1|root,KOG1451@2759|Eukaryota	2759|Eukaryota
2h	Nematode	Up	KAJ8711453.1	Myotubularin-like phosphatase domain	FYVE,Myotub-related	-	MTMR4	GO:0003674,GO:0003824,GO:0004438,GO:0004721,GO:0004722,GO:0004725,GO:0005488,GO:0005515,GO:0005575,GO:0005622,GO:0005623,GO:0005737,GO:0005768,GO:0005769,GO:0005829,GO:0006464,GO:0006470,GO:0006629,GO:0006644,GO:0006650,GO:0006661,GO:0006793,GO:0006796,GO:0006807,GO:0006914,GO:0006950,GO:0007154,GO:0008138,GO:0008150,GO:0008152,GO:0008610,GO:0008654,GO:0009056,GO:0009058,GO:0009267,GO:0009605,GO:…	3.1.3.48,3.1.3.64,3.1.3.95	ko:K18082	ko00562,ko01100,ko04070,ko04140,map00562,map01100,map04070,map04140	-	-	ko00000,ko00001,ko01000,ko01009	IU	KOG4471@1|root,KOG4471@2759|Eukaryota,38BG4@33154|Opisthokonta,3B9C0@33208|Metazoa,3CVST@33213|Bilateria,41TY2@6656|Arthropoda,3SHS6@50557|Insecta,4421J@7088|Lepidoptera	33208|Metazoa
2h	Nematode	Up	KAJ8705284.1	PH domain	IQ_SEC7_PH,Sec7	-	IQSEC1	GO:0000139,GO:0000768,GO:0001654,GO:0001745,GO:0003674,GO:0005085,GO:0005086,GO:0005488,GO:0005515,GO:0005575,GO:0005622,GO:0005623,GO:0005634,GO:0005730,GO:0005737,GO:0005794,GO:0006949,GO:0006996,GO:0007010,GO:0007275,GO:0007399,GO:0007417,GO:0007423,GO:0007520,GO:0008150,GO:0009653,GO:0009887,GO:0009966,GO:0009967,GO:0009987,GO:0010646,GO:0010647,GO:0012505,GO:0014902,GO:0016020,GO:0016043,GO:…	-	ko:K12495	ko04144,map04144	-	-	ko00000,ko00001,ko04131	U	COG5307@1|root,KOG0931@2759|Eukaryota,38CK8@33154|Opisthokonta,3B9T3@33208|Metazoa,3CSWD@33213|Bilateria,41VEG@6656|Arthropoda,3SKDW@50557|Insecta,44592@7088|Lepidoptera	33208|Metazoa
2h	Nematode	Up	KAJ8706705.1	Has a role in spermatogenesis and oogenesis	Ldl_recept_b	-	cue	GO:0008150,GO:0042592,GO:0042749,GO:0042752,GO:0042753,GO:0045187,GO:0045938,GO:0048518,GO:0048520,GO:0048878,GO:0050789,GO:0050795,GO:0051239,GO:0051240,GO:0055088,GO:0055090,GO:0065007,GO:0065008,GO:0070328	-	-	-	-	-	-	T	KOG1215@1|root,KOG1215@2759|Eukaryota,39U8C@33154|Opisthokonta,3BKX0@33208|Metazoa,3D21C@33213|Bilateria,41WMM@6656|Arthropoda,3SKJP@50557|Insecta,450D5@7147|Diptera,45NJF@7214|Drosophilidae	33208|Metazoa
2h	Nematode	Up	KAJ8731065.1	Domain present in hormone receptors	7tm_2,HRM	calcitonin gene-related peptide type 1 receptor [Danaus plexippus] >ref|XP_032517491.1| calcitonin gene-related peptide type 1 receptor [Danaus plexippus] >ref|XP_032517492.1| calcitonin gene-related peptide type 1 receptor [Danaus plexippus] >ref|XP_061383835.1| calcitonin gene-related peptide type 1 receptor [Danaus plexippus] >ref|XP_061383836.1| calcitonin gene-related peptide type 1 receptor…	CALCRL	GO:0000323,GO:0001525,GO:0001568,GO:0001605,GO:0001635,GO:0001653,GO:0001669,GO:0001756,GO:0001932,GO:0001934,GO:0001944,GO:0002376,GO:0002520,GO:0002521,GO:0002573,GO:0003002,GO:0003674,GO:0004888,GO:0004930,GO:0004948,GO:0005215,GO:0005488,GO:0005575,GO:0005622,GO:0005623,GO:0005737,GO:0005764,GO:0005768,GO:0005773,GO:0005783,GO:0005886,GO:0005887,GO:0005929,GO:0006810,GO:0006811,GO:0006812,GO:…	-	ko:K04576,ko:K04577	ko04080,ko04270,ko04380,map04080,map04270,map04380	-	-	ko00000,ko00001,ko04030	T	KOG4564@1|root,KOG4564@2759|Eukaryota,38EUZ@33154|Opisthokonta,3BIY2@33208|Metazoa,3CX86@33213|Bilateria,41TJM@6656|Arthropoda,3SHM0@50557|Insecta,444TI@7088|Lepidoptera	33208|Metazoa
[truncated: 441 more rows]
